# Supplementary material for: Deciphering Immune Modulation in Chickens Co-Infected with ALV-J and CIAV: A Transcriptomic Approach
Source: Microorganisms. 2024 Nov 28;12(12):2453. doi: 10.3390/microorganisms12122453 (PMC11676111; doi:10.3390/microorganisms12122453)
Supplement: Supplementary file 1 [file microorganisms-12-02453-s001.zip]

Archive with 11 entries (11 files):
- Supplementary Table S1. Clean Reads.xlsx
- Supplementary Table S10. Specific Activation_GO.xlsx
- Supplementary Table S11. Specific Activation_KEGG.xlsx
- Supplementary Table S2. all.diff.mRNA.xlsx
- Supplementary Table S3. all.diff.miRNA.xlsx
- Supplementary Table S4. Synergistic Activation_mRNA_miRNA.xlsx
- Supplementary Table S5. Specific Activation_mRNA_miRNA.xlsx
- Supplementary Table S6. Synergistic Activation_Reactome.xlsx
- Supplementary Table S7. Synergistic Activation_GO.xlsx
- Supplementary Table S8. Synergistic Activation_KEGG.xlsx
- Supplementary Table S9. Specific Activation_Reactome.xlsx
