# Supplementary material for: Deciphering Immune Modulation in Chickens Co-Infected with ALV-J and CIAV: A Transcriptomic Approach
Source: Microorganisms. 2024 Nov 28;12(12):2453. doi: 10.3390/microorganisms12122453 (PMC11676111; doi:10.3390/microorganisms12122453)
Supplement: Supplementary file 1 [file microorganisms-12-02453-s001.zip › Supplementary Table S1. Clean Reads.xlsx]

## Sheet: mRNA Clean Reads
Sample	Raw Datas	Clean Datas（%）	Adapter（%）	Low Quality（%）	polyA（%）
Mock-1	80553408	80203572（99.57%）	67916（0.08%）	281920（0.35%）	0（0.00%）
Mock-2	39595946	39408266（99.53%）	31798（0.08%）	155882（0.39%）	0（0.00%）
Mock-3	44253662	44057810（99.56%）	34904（0.08%）	160948（0.36%）	0（0.00%）
CAV-1	41521470	41343554（99.57%）	31538（0.08%）	146378（0.35%）	0（0.00%）
CAV-2	43344604	43158288（99.57%）	34234（0.08%）	152082（0.35%）	0（0.00%）
CAV-3	42300508	42135340（99.61%）	31670（0.07%）	133498（0.32%）	0（0.00%）
ALV-J-1	48547394	48341680（99.58%）	45114（0.09%）	160600（0.33%）	0（0.00%）
ALV-J-2	48207448	47986590（99.54%）	46454（0.10%）	174404（0.36%）	0（0.00%）
ALV-J-3	54674954	54458710（99.60%）	42722（0.08%）	173522（0.32%）	0（0.00%）
Co-infection-1	42963346	42787560（99.59%）	31710（0.07%）	144076（0.34%）	0（0.00%）
Co-infection-2	46179018	45960962（99.53%）	35336（0.08%）	182720（0.40%）	0（0.00%）
Co-infection-3	45903034	45702108（99.56%）	33874（0.07%）	167052（0.36%）	0（0.00%）

## Sheet: miRNA Clean Reads
Sample	Clean reads （%）	High quality （%）	Smaller than 18nt （%）	Low cutoff（%）	Clean tags（%）
Mock-1	16042400（100%）	15894361（99.08%）	5109051（32.14%）	339941（2.14%）	10096889（63.53%）
Mock-2	11071673（100%）	10969124（99.07%）	3364578（30.67%）	259932（2.37%）	7107790（64.80%）
Mock-3	16627512（100%）	16462989（99.01%）	5989723（36.38%）	327037（1.99%）	9748058（59.21%）
CAV-1	12389823（100%）	12257479（98.93%）	5859634（47.80%）	582036（4.75%）	5495922（44.84%）
CAV-2	12925102（100%）	12835117（99.30%）	5442096（42.40%）	652014（5.08%）	6430546（50.10%）
CAV-3	14924205（100%）	14718407（98.62%）	6413093（43.57%）	702256（4.77%）	7231611（49.13%）
ALV-J-1	16254738（100%）	16098831（99.04%）	5919342（36.77%）	293709（1.82%）	9488111（58.94%）
ALV-J-2	14387255（100%）	14239793（98.97%）	5491192（38.56%）	271695（1.90%）	8092655（56.83%）
ALV-J-3	18789607（100%）	18616945（99.08%）	6790783（36.48%）	316911（1.70%）	11041348（59.31%）
Co-infection-1	17050319（100%）	16842444（98.78%）	5438725（32.30%）	708452（4.21%）	10281614（61.05%）
Co-infection-2	15028348（100%）	14865268（98.91%）	4944533（33.26%）	623666（4.20%）	8934466（60.10%）
Co-infection-3	15988312（100%）	15837749（99.06%）	5430698（34.29%）	654884（4.14%）	9375210（59.20%）
