# Supplementary material for: Deciphering Immune Modulation in Chickens Co-Infected with ALV-J and CIAV: A Transcriptomic Approach
Source: Microorganisms. 2024 Nov 28;12(12):2453. doi: 10.3390/microorganisms12122453 (PMC11676111; doi:10.3390/microorganisms12122453)
Supplement: Supplementary file 1 [file microorganisms-12-02453-s001.zip › Supplementary Table S10. Specific Activation_GO.xlsx]

## Sheet: Specific activatio_BP
GO ID	Description	mock_co_07_p_005 (43)	All (9061)	pvalue	p.adjust	Genes
GO:0006364	rRNA processing	3	17	6.46358e-05	0.0332418	ncbi_421488(TFB2M);ncbi_427137(SKIV2L2);ncbi_427157(DIMT1)
GO:0016072	rRNA metabolic process	4	52	0.000100886	0.0332418	ncbi_415609(WDR36);ncbi_421488(TFB2M);ncbi_427137(SKIV2L2);ncbi_427157(DIMT1)
GO:0000154	rRNA modification	2	6	0.00032603	0.0609027	ncbi_421488(TFB2M);ncbi_427157(DIMT1)
GO:0042254	ribosome biogenesis	3	30	0.000369667	0.0609027	ncbi_421488(TFB2M);ncbi_427137(SKIV2L2);ncbi_427157(DIMT1)
GO:0034660	ncRNA metabolic process	5	159	0.000877758	0.115688	ncbi_415609(WDR36);ncbi_421488(TFB2M);ncbi_427137(SKIV2L2);ncbi_427157(DIMT1);ncbi_427427(TARS)
GO:0034470	ncRNA processing	3	48	0.00148397	0.160463	ncbi_421488(TFB2M);ncbi_427137(SKIV2L2);ncbi_427157(DIMT1)
GO:0022613	ribonucleoprotein complex biogenesis	4	109	0.00170446	0.160463	ncbi_107049207(SNRPD2);ncbi_421488(TFB2M);ncbi_427137(SKIV2L2);ncbi_427157(DIMT1)
GO:0006396	RNA processing	5	212	0.00312327	0.257279	ncbi_107049207(SNRPD2);ncbi_421488(TFB2M);ncbi_427137(SKIV2L2);ncbi_427157(DIMT1);ncbi_427458(HNRNPK)
GO:0010870	positive regulation of receptor biosynthetic process	1	1	0.00474561	0.260613	ncbi_427458(HNRNPK)
GO:0035795	negative regulation of mitochondrial membrane permeability	1	1	0.00474561	0.260613	ncbi_426847(ACAA2)
GO:0060846	blood vessel endothelial cell fate commitment	1	1	0.00474561	0.260613	ncbi_422802(RBPJ)
GO:0060847	endothelial cell fate specification	1	1	0.00474561	0.260613	ncbi_422802(RBPJ)
GO:0045944	positive regulation of transcription from RNA polymerase II promoter	2	26	0.00665133	0.337171	ncbi_422802(RBPJ);ncbi_427458(HNRNPK)
GO:0030449	regulation of complement activation	1	2	0.00946923	0.369695	MSTRG.13908(CR1)
GO:0060839	endothelial cell fate commitment	1	2	0.00946923	0.369695	ncbi_422802(RBPJ)
GO:2000257	regulation of protein activation cascade	1	2	0.00946923	0.369695	MSTRG.13908(CR1)
GO:0044085	cellular component biogenesis	10	921	0.00953689	0.369695	ncbi_107049207(SNRPD2);ncbi_415326(CPEB1);ncbi_415422(TMOD2);ncbi_416367(TBCA);ncbi_417737(MLC1);ncbi_419896(SCUBE3);ncbi_421488(TFB2M);ncbi_424025(TRPM8);ncbi_427137(SKIV2L2);ncbi_427157(DIMT1)
GO:0002920	regulation of humoral immune response	1	3	0.0141709	0.400733	MSTRG.13908(CR1)
GO:0010869	regulation of receptor biosynthetic process	1	3	0.0141709	0.400733	ncbi_427458(HNRNPK)
GO:0032800	receptor biosynthetic process	1	3	0.0141709	0.400733	ncbi_427458(HNRNPK)
GO:0060120	inner ear receptor cell fate commitment	1	3	0.0141709	0.400733	ncbi_422802(RBPJ)
GO:0060837	blood vessel endothelial cell differentiation	1	3	0.0141709	0.400733	ncbi_422802(RBPJ)
GO:0061154	endothelial tube morphogenesis	1	3	0.0141709	0.400733	ncbi_422802(RBPJ)
GO:0006954	inflammatory response	2	41	0.0160449	0.400733	MSTRG.13908(CR1);ncbi_422802(RBPJ)
GO:0009451	RNA modification	2	42	0.0167969	0.400733	ncbi_421488(TFB2M);ncbi_427157(DIMT1)
GO:0007602	phototransduction	1	4	0.0188509	0.400733	ncbi_395834(PDE6C)
GO:0009583	detection of light stimulus	1	4	0.0188509	0.400733	ncbi_395834(PDE6C)
GO:0035337	fatty-acyl-CoA metabolic process	1	4	0.0188509	0.400733	ncbi_395785(HSD17B4)
GO:0035904	aorta development	1	4	0.0188509	0.400733	ncbi_422802(RBPJ)
GO:0035909	aorta morphogenesis	1	4	0.0188509	0.400733	ncbi_422802(RBPJ)
GO:0072148	epithelial cell fate commitment	1	4	0.0188509	0.400733	ncbi_422802(RBPJ)
GO:0003159	morphogenesis of an endothelium	1	5	0.0235091	0.442642	ncbi_422802(RBPJ)
GO:0010455	positive regulation of cell fate commitment	1	5	0.0235091	0.442642	ncbi_422802(RBPJ)
GO:0010984	regulation of lipoprotein particle clearance	1	5	0.0235091	0.442642	ncbi_427458(HNRNPK)
GO:0050951	sensory perception of temperature stimulus	1	5	0.0235091	0.442642	ncbi_424025(TRPM8)
GO:0009913	epidermal cell differentiation	2	54	0.0269362	0.487834	ncbi_421862(CD109);ncbi_422802(RBPJ)
GO:1901213	regulation of transcription from RNA polymerase II promoter involved in heart development	1	6	0.0281457	0.487834	ncbi_422802(RBPJ)
GO:0008544	epidermis development	2	58	0.0307472	0.487834	ncbi_421862(CD109);ncbi_422802(RBPJ)
GO:0003128	heart field specification	1	7	0.0327608	0.487834	ncbi_422802(RBPJ)
GO:0006956	complement activation	1	7	0.0327608	0.487834	MSTRG.13908(CR1)
GO:0010923	negative regulation of phosphatase activity	1	7	0.0327608	0.487834	ncbi_423430(PPP4R4)
GO:0051248	negative regulation of protein metabolic process	4	257	0.032846	0.487834	MSTRG.13908(CR1);ncbi_101747380(CAMK2N2);ncbi_421862(CD109);ncbi_423430(PPP4R4)
GO:0007268	synaptic transmission	3	149	0.0333119	0.487834	ncbi_101747380(CAMK2N2);ncbi_415326(CPEB1);ncbi_415422(TMOD2)
GO:0099536	synaptic signaling	3	149	0.0333119	0.487834	ncbi_101747380(CAMK2N2);ncbi_415326(CPEB1);ncbi_415422(TMOD2)
GO:0099537	trans-synaptic signaling	3	149	0.0333119	0.487834	ncbi_101747380(CAMK2N2);ncbi_415326(CPEB1);ncbi_415422(TMOD2)
GO:0035305	negative regulation of dephosphorylation	1	8	0.0373545	0.512846	ncbi_423430(PPP4R4)
GO:0035308	negative regulation of protein dephosphorylation	1	8	0.0373545	0.512846	ncbi_423430(PPP4R4)
GO:0040034	regulation of development, heterochronic	1	8	0.0373545	0.512846	ncbi_422802(RBPJ)
GO:0000959	mitochondrial RNA metabolic process	1	9	0.0419268	0.522182	ncbi_421488(TFB2M)
GO:0010092	specification of organ identity	1	9	0.0419268	0.522182	ncbi_422802(RBPJ)
GO:0043588	skin development	1	9	0.0419268	0.522182	ncbi_422802(RBPJ)
GO:0051346	negative regulation of hydrolase activity	2	71	0.0444758	0.522182	ncbi_421862(CD109);ncbi_423430(PPP4R4)
GO:0007267	cell-cell signaling	4	284	0.0448063	0.522182	ncbi_101747380(CAMK2N2);ncbi_395554(FGF14);ncbi_415326(CPEB1);ncbi_415422(TMOD2)
GO:0001578	microtubule bundle formation	1	10	0.046478	0.522182	ncbi_428907(AK7)
GO:0043666	regulation of phosphoprotein phosphatase activity	1	10	0.046478	0.522182	ncbi_423430(PPP4R4)
GO:0050663	cytokine secretion	1	10	0.046478	0.522182	ncbi_422802(RBPJ)
GO:0006814	sodium ion transport	2	73	0.0467578	0.522182	ncbi_395554(FGF14);ncbi_396050(SCNN1A)
GO:0065003	macromolecular complex assembly	6	568	0.0499981	0.522182	ncbi_107049207(SNRPD2);ncbi_415422(TMOD2);ncbi_416367(TBCA);ncbi_417737(MLC1);ncbi_419896(SCUBE3);ncbi_424025(TRPM8)
GO:0001773	myeloid dendritic cell activation	1	11	0.0510081	0.522182	ncbi_422802(RBPJ)
GO:0009582	detection of abiotic stimulus	1	11	0.0510081	0.522182	ncbi_395834(PDE6C)
GO:0045604	regulation of epidermal cell differentiation	1	11	0.0510081	0.522182	ncbi_421862(CD109)
GO:0060317	cardiac epithelial to mesenchymal transition	1	11	0.0510081	0.522182	ncbi_422802(RBPJ)
GO:0060914	heart formation	1	11	0.0510081	0.522182	ncbi_422802(RBPJ)
GO:0006959	humoral immune response	1	12	0.0555171	0.522182	MSTRG.13908(CR1)
GO:0034381	plasma lipoprotein particle clearance	1	12	0.0555171	0.522182	ncbi_427458(HNRNPK)
GO:0055010	ventricular cardiac muscle tissue morphogenesis	1	12	0.0555171	0.522182	ncbi_422802(RBPJ)
GO:0060113	inner ear receptor cell differentiation	1	12	0.0555171	0.522182	ncbi_422802(RBPJ)
GO:0060479	lung cell differentiation	1	12	0.0555171	0.522182	ncbi_422802(RBPJ)
GO:0060487	lung epithelial cell differentiation	1	12	0.0555171	0.522182	ncbi_422802(RBPJ)
GO:0072376	protein activation cascade	1	12	0.0555171	0.522182	MSTRG.13908(CR1)
GO:0003341	cilium movement	1	13	0.0600052	0.522182	ncbi_428907(AK7)
GO:0009581	detection of external stimulus	1	13	0.0600052	0.522182	ncbi_395834(PDE6C)
GO:0042462	eye photoreceptor cell development	1	13	0.0600052	0.522182	ncbi_395834(PDE6C)
GO:0010453	regulation of cell fate commitment	1	14	0.0644724	0.522182	ncbi_422802(RBPJ)
GO:0045682	regulation of epidermis development	1	14	0.0644724	0.522182	ncbi_421862(CD109)
GO:0060428	lung epithelium development	1	14	0.0644724	0.522182	ncbi_422802(RBPJ)
GO:0006461	protein complex assembly	5	463	0.066607	0.522182	ncbi_415422(TMOD2);ncbi_416367(TBCA);ncbi_417737(MLC1);ncbi_419896(SCUBE3);ncbi_424025(TRPM8)
GO:0070271	protein complex biogenesis	5	463	0.066607	0.522182	ncbi_415422(TMOD2);ncbi_416367(TBCA);ncbi_417737(MLC1);ncbi_419896(SCUBE3);ncbi_424025(TRPM8)
GO:0002673	regulation of acute inflammatory response	1	15	0.068919	0.522182	MSTRG.13908(CR1)
GO:0003229	ventricular cardiac muscle tissue development	1	15	0.068919	0.522182	ncbi_422802(RBPJ)
GO:0070613	regulation of protein processing	1	15	0.068919	0.522182	MSTRG.13908(CR1)
GO:1903317	regulation of protein maturation	1	15	0.068919	0.522182	MSTRG.13908(CR1)
GO:0006513	protein monoubiquitination	1	16	0.0733448	0.522182	ncbi_427310(RNF20)
GO:0006637	acyl-CoA metabolic process	1	16	0.0733448	0.522182	ncbi_395785(HSD17B4)
GO:0006801	superoxide metabolic process	1	16	0.0733448	0.522182	ncbi_100858882(RBP14L)
GO:0006970	response to osmotic stress	1	16	0.0733448	0.522182	ncbi_417737(MLC1)
GO:0035383	thioester metabolic process	1	16	0.0733448	0.522182	ncbi_395785(HSD17B4)
GO:0046902	regulation of mitochondrial membrane permeability	1	16	0.0733448	0.522182	ncbi_426847(ACAA2)
GO:0048839	inner ear development	1	16	0.0733448	0.522182	ncbi_422802(RBPJ)
GO:0090559	regulation of membrane permeability	1	16	0.0733448	0.522182	ncbi_426847(ACAA2)
GO:0010639	negative regulation of organelle organization	2	97	0.0771885	0.522182	ncbi_415422(TMOD2);ncbi_426847(ACAA2)
GO:0000768	syncytium formation by plasma membrane fusion	1	17	0.0777502	0.522182	ncbi_421862(CD109)
GO:0009311	oligosaccharide metabolic process	1	17	0.0777502	0.522182	ncbi_776262(ST8SIA3W)
GO:0010823	negative regulation of mitochondrion organization	1	17	0.0777502	0.522182	ncbi_426847(ACAA2)
GO:0010837	regulation of keratinocyte proliferation	1	17	0.0777502	0.522182	ncbi_421862(CD109)
GO:0016574	histone ubiquitination	1	17	0.0777502	0.522182	ncbi_427310(RNF20)
GO:0030104	water homeostasis	1	17	0.0777502	0.522182	ncbi_396050(SCNN1A)
GO:0043616	keratinocyte proliferation	1	17	0.0777502	0.522182	ncbi_421862(CD109)
GO:0009628	response to abiotic stimulus	4	343	0.0784462	0.522182	ncbi_395834(PDE6C);ncbi_417737(MLC1);ncbi_424025(TRPM8);ncbi_426847(ACAA2)
GO:0007423	sensory organ development	3	213	0.0796489	0.524886	ncbi_395834(PDE6C);ncbi_395846(GJA8);ncbi_422802(RBPJ)
GO:0006949	syncytium formation	1	18	0.082135	0.535911	ncbi_421862(CD109)
GO:0051693	actin filament capping	1	19	0.0864995	0.538386	ncbi_415422(TMOD2)
GO:0090287	regulation of cellular response to growth factor stimulus	2	104	0.0869914	0.538386	ncbi_421862(CD109);ncbi_422802(RBPJ)
GO:0050877	neurological system process	4	357	0.0878992	0.538386	ncbi_395554(FGF14);ncbi_395834(PDE6C);ncbi_396050(SCNN1A);ncbi_424025(TRPM8)
GO:0030855	epithelial cell differentiation	3	225	0.0904123	0.538386	ncbi_395785(HSD17B4);ncbi_421862(CD109);ncbi_422802(RBPJ)
GO:0001754	eye photoreceptor cell differentiation	1	20	0.0908438	0.538386	ncbi_395834(PDE6C)
GO:1902229	regulation of intrinsic apoptotic signaling pathway in response to DNA damage	1	20	0.0908438	0.538386	ncbi_428997(ACKR3)
GO:0050804	modulation of synaptic transmission	2	108	0.0927544	0.538386	ncbi_101747380(CAMK2N2);ncbi_415326(CPEB1)
GO:0007600	sensory perception	3	230	0.095071	0.538386	ncbi_395834(PDE6C);ncbi_396050(SCNN1A);ncbi_424025(TRPM8)
GO:0002526	acute inflammatory response	1	21	0.0951678	0.538386	MSTRG.13908(CR1)
GO:0042490	mechanoreceptor differentiation	1	21	0.0951678	0.538386	ncbi_422802(RBPJ)
GO:0045893	positive regulation of transcription, DNA-templated	2	111	0.097149	0.538386	ncbi_422802(RBPJ);ncbi_427458(HNRNPK)
GO:1902680	positive regulation of RNA biosynthetic process	2	111	0.097149	0.538386	ncbi_422802(RBPJ);ncbi_427458(HNRNPK)
GO:1903508	positive regulation of nucleic acid-templated transcription	2	111	0.097149	0.538386	ncbi_422802(RBPJ);ncbi_427458(HNRNPK)
GO:0009062	fatty acid catabolic process	1	22	0.0994718	0.538386	ncbi_395785(HSD17B4)
GO:0030835	negative regulation of actin filament depolymerization	1	22	0.0994718	0.538386	ncbi_415422(TMOD2)
GO:0030837	negative regulation of actin filament polymerization	1	22	0.0994718	0.538386	ncbi_415422(TMOD2)
GO:0032272	negative regulation of protein polymerization	1	22	0.0994718	0.538386	ncbi_415422(TMOD2)
GO:0022607	cellular component assembly	7	848	0.102313	0.538386	ncbi_107049207(SNRPD2);ncbi_415326(CPEB1);ncbi_415422(TMOD2);ncbi_416367(TBCA);ncbi_417737(MLC1);ncbi_419896(SCUBE3);ncbi_424025(TRPM8)
GO:0007006	mitochondrial membrane organization	1	23	0.103756	0.538386	ncbi_426847(ACAA2)
GO:0042461	photoreceptor cell development	1	23	0.103756	0.538386	ncbi_395834(PDE6C)
GO:0043242	negative regulation of protein complex disassembly	1	23	0.103756	0.538386	ncbi_415422(TMOD2)
GO:0045446	endothelial cell differentiation	1	23	0.103756	0.538386	ncbi_422802(RBPJ)
GO:0048844	artery morphogenesis	1	23	0.103756	0.538386	ncbi_422802(RBPJ)
GO:0060840	artery development	1	23	0.103756	0.538386	ncbi_422802(RBPJ)
GO:0072329	monocarboxylic acid catabolic process	1	23	0.103756	0.538386	ncbi_395785(HSD17B4)
GO:1901880	negative regulation of protein depolymerization	1	23	0.103756	0.538386	ncbi_415422(TMOD2)
GO:0090092	regulation of transmembrane receptor protein serine/threonine kinase signaling pathway	2	117	0.106113	0.546318	ncbi_421862(CD109);ncbi_422802(RBPJ)
GO:0030324	lung development	1	24	0.10802	0.547577	ncbi_422802(RBPJ)
GO:0050727	regulation of inflammatory response	1	24	0.10802	0.547577	MSTRG.13908(CR1)
GO:0002028	regulation of sodium ion transport	1	25	0.112264	0.56047	ncbi_395554(FGF14)
GO:0060541	respiratory system development	1	25	0.112264	0.56047	ncbi_422802(RBPJ)
GO:0032269	negative regulation of cellular protein metabolic process	3	250	0.114668	0.568166	ncbi_101747380(CAMK2N2);ncbi_421862(CD109);ncbi_423430(PPP4R4)
GO:0034622	cellular macromolecular complex assembly	3	252	0.116708	0.57396	ncbi_107049207(SNRPD2);ncbi_415422(TMOD2);ncbi_416367(TBCA)
GO:0045807	positive regulation of endocytosis	1	27	0.120693	0.583653	ncbi_427458(HNRNPK)
GO:0051254	positive regulation of RNA metabolic process	2	129	0.124675	0.583653	ncbi_422802(RBPJ);ncbi_427458(HNRNPK)
GO:0003208	cardiac ventricle morphogenesis	1	28	0.124879	0.583653	ncbi_422802(RBPJ)
GO:0043112	receptor metabolic process	1	28	0.124879	0.583653	ncbi_427458(HNRNPK)
GO:0044242	cellular lipid catabolic process	1	28	0.124879	0.583653	ncbi_395785(HSD17B4)
GO:0048663	neuron fate commitment	1	28	0.124879	0.583653	ncbi_422802(RBPJ)
GO:0097006	regulation of plasma lipoprotein particle levels	1	28	0.124879	0.583653	ncbi_427458(HNRNPK)
GO:0030278	regulation of ossification	1	29	0.129045	0.58908	ncbi_422802(RBPJ)
GO:0048645	organ formation	1	29	0.129045	0.58908	ncbi_422802(RBPJ)
GO:0043086	negative regulation of catalytic activity	2	133	0.13103	0.58908	ncbi_421862(CD109);ncbi_423430(PPP4R4)
GO:0009132	nucleoside diphosphate metabolic process	1	30	0.133191	0.58908	ncbi_428907(AK7)
GO:0030042	actin filament depolymerization	1	30	0.133191	0.58908	ncbi_415422(TMOD2)
GO:0030834	regulation of actin filament depolymerization	1	30	0.133191	0.58908	ncbi_415422(TMOD2)
GO:0031333	negative regulation of protein complex assembly	1	30	0.133191	0.58908	ncbi_415422(TMOD2)
GO:2001242	regulation of intrinsic apoptotic signaling pathway	1	30	0.133191	0.58908	ncbi_428997(ACKR3)
GO:0010605	negative regulation of macromolecule metabolic process	4	418	0.135111	0.593586	MSTRG.13908(CR1);ncbi_101747380(CAMK2N2);ncbi_421862(CD109);ncbi_423430(PPP4R4)
GO:1901879	regulation of protein depolymerization	1	31	0.137318	0.59929	ncbi_415422(TMOD2)
GO:0055008	cardiac muscle tissue morphogenesis	1	32	0.141426	0.604764	ncbi_422802(RBPJ)
GO:0010628	positive regulation of gene expression	2	140	0.14233	0.604764	ncbi_422802(RBPJ);ncbi_427458(HNRNPK)
GO:0009266	response to temperature stimulus	1	33	0.145515	0.604764	ncbi_424025(TRPM8)
GO:0072593	reactive oxygen species metabolic process	1	33	0.145515	0.604764	ncbi_100858882(RBP14L)
GO:0003158	endothelium development	1	34	0.149585	0.604764	ncbi_422802(RBPJ)
GO:0006418	tRNA aminoacylation for protein translation	1	34	0.149585	0.604764	ncbi_427427(TARS)
GO:0006839	mitochondrial transport	1	34	0.149585	0.604764	ncbi_426847(ACAA2)
GO:0008630	intrinsic apoptotic signaling pathway in response to DNA damage	1	34	0.149585	0.604764	ncbi_428997(ACKR3)
GO:0016042	lipid catabolic process	1	34	0.149585	0.604764	ncbi_395785(HSD17B4)
GO:0031058	positive regulation of histone modification	1	34	0.149585	0.604764	ncbi_427310(RNF20)
GO:0043244	regulation of protein complex disassembly	1	34	0.149585	0.604764	ncbi_415422(TMOD2)
GO:1903310	positive regulation of chromatin modification	1	34	0.149585	0.604764	ncbi_427310(RNF20)
GO:0051261	protein depolymerization	1	35	0.153636	0.606558	ncbi_415422(TMOD2)
GO:0010557	positive regulation of macromolecule biosynthetic process	2	147	0.153834	0.606558	ncbi_422802(RBPJ);ncbi_427458(HNRNPK)
GO:0006812	cation transport	4	441	0.15521	0.606558	ncbi_100858882(RBP14L);ncbi_395554(FGF14);ncbi_396050(SCNN1A);ncbi_424025(TRPM8)
GO:0001654	eye development	2	148	0.155493	0.606558	ncbi_395834(PDE6C);ncbi_395846(GJA8)
GO:0046530	photoreceptor cell differentiation	1	36	0.157668	0.606558	ncbi_395834(PDE6C)
GO:0001503	ossification	2	151	0.16049	0.606558	ncbi_395785(HSD17B4);ncbi_422802(RBPJ)
GO:0016054	organic acid catabolic process	1	37	0.161681	0.606558	ncbi_395785(HSD17B4)
GO:0046395	carboxylic acid catabolic process	1	37	0.161681	0.606558	ncbi_395785(HSD17B4)
GO:0043170	macromolecule metabolic process	24	4276	0.162991	0.606558	MSTRG.13908(CR1);MSTRG.16584(--);ncbi_101747380(CAMK2N2);ncbi_107049207(SNRPD2);ncbi_395554(FGF14);ncbi_415326(CPEB1);ncbi_415609(WDR36);ncbi_420978(GALNT12);ncbi_421488(TFB2M);ncbi_421862(CD109);ncbi_422105(MRPL27);ncbi_422384(PASD1);ncbi_422802(RBPJ);ncbi_423430(PPP4R4);ncbi_427137(SKIV2L2);ncbi_427157(DIMT1);ncbi_427310(RNF20);ncbi_427427(TARS);ncbi_427458(HNRNPK);ncbi_428910(MOK);ncbi_428953(…
GO:0001666	response to hypoxia	1	38	0.165676	0.606558	ncbi_426847(ACAA2)
GO:0001708	cell fate specification	1	38	0.165676	0.606558	ncbi_422802(RBPJ)
GO:0036293	response to decreased oxygen levels	1	38	0.165676	0.606558	ncbi_426847(ACAA2)
GO:0043038	amino acid activation	1	38	0.165676	0.606558	ncbi_427427(TARS)
GO:0043039	tRNA aminoacylation	1	38	0.165676	0.606558	ncbi_427427(TARS)
GO:0048592	eye morphogenesis	1	38	0.165676	0.606558	ncbi_395834(PDE6C)
GO:0060415	muscle tissue morphogenesis	1	38	0.165676	0.606558	ncbi_422802(RBPJ)
GO:0070482	response to oxygen levels	1	38	0.165676	0.606558	ncbi_426847(ACAA2)
GO:0015672	monovalent inorganic cation transport	2	156	0.168887	0.607613	ncbi_395554(FGF14);ncbi_396050(SCNN1A)
GO:0003231	cardiac ventricle development	1	39	0.169652	0.607613	ncbi_422802(RBPJ)
GO:0048771	tissue remodeling	1	39	0.169652	0.607613	ncbi_422802(RBPJ)
GO:2001252	positive regulation of chromosome organization	1	39	0.169652	0.607613	ncbi_427310(RNF20)
GO:0032101	regulation of response to external stimulus	2	160	0.175659	0.619072	MSTRG.13908(CR1);ncbi_421862(CD109)
GO:0051129	negative regulation of cellular component organization	2	160	0.175659	0.619072	ncbi_415422(TMOD2);ncbi_426847(ACAA2)
GO:0043269	regulation of ion transport	2	161	0.177359	0.619072	ncbi_395554(FGF14);ncbi_428005(CLCN4)
GO:0006821	chloride transport	1	41	0.177549	0.619072	ncbi_428005(CLCN4)
GO:0006898	receptor-mediated endocytosis	1	41	0.177549	0.619072	ncbi_428997(ACKR3)
GO:0030856	regulation of epithelial cell differentiation	1	42	0.18147	0.626117	ncbi_421862(CD109)
GO:0048644	muscle organ morphogenesis	1	42	0.18147	0.626117	ncbi_422802(RBPJ)
GO:0071822	protein complex subunit organization	5	640	0.184414	0.632954	ncbi_415422(TMOD2);ncbi_416367(TBCA);ncbi_417737(MLC1);ncbi_419896(SCUBE3);ncbi_424025(TRPM8)
GO:0044282	small molecule catabolic process	1	43	0.185372	0.632954	ncbi_395785(HSD17B4)
GO:0007178	transmembrane receptor protein serine/threonine kinase signaling pathway	2	167	0.187617	0.633359	ncbi_421862(CD109);ncbi_422802(RBPJ)
GO:0003008	system process	5	645	0.188524	0.633359	ncbi_395554(FGF14);ncbi_395834(PDE6C);ncbi_396050(SCNN1A);ncbi_415422(TMOD2);ncbi_424025(TRPM8)
GO:0051260	protein homooligomerization	1	44	0.189256	0.633359	ncbi_424025(TRPM8)
GO:0043623	cellular protein complex assembly	2	168	0.189335	0.633359	ncbi_415422(TMOD2);ncbi_416367(TBCA)
GO:0071363	cellular response to growth factor stimulus	2	171	0.194503	0.642638	ncbi_421862(CD109);ncbi_422802(RBPJ)
GO:0031400	negative regulation of protein modification process	2	172	0.196231	0.642638	ncbi_101747380(CAMK2N2);ncbi_423430(PPP4R4)
GO:0051494	negative regulation of cytoskeleton organization	1	46	0.196971	0.642638	ncbi_415422(TMOD2)
GO:0090596	sensory organ morphogenesis	1	46	0.196971	0.642638	ncbi_395834(PDE6C)
GO:0010563	negative regulation of phosphorus metabolic process	2	173	0.19796	0.642638	ncbi_101747380(CAMK2N2);ncbi_423430(PPP4R4)
GO:0045936	negative regulation of phosphate metabolic process	2	173	0.19796	0.642638	ncbi_101747380(CAMK2N2);ncbi_423430(PPP4R4)
GO:0006457	protein folding	1	47	0.200801	0.644552	ncbi_416367(TBCA)
GO:0031328	positive regulation of cellular biosynthetic process	2	175	0.201424	0.644552	ncbi_422802(RBPJ);ncbi_427458(HNRNPK)
GO:0043933	macromolecular complex subunit organization	7	1016	0.201483	0.644552	ncbi_107049207(SNRPD2);ncbi_415422(TMOD2);ncbi_416367(TBCA);ncbi_417737(MLC1);ncbi_419896(SCUBE3);ncbi_424025(TRPM8);ncbi_427310(RNF20)
GO:0006897	endocytosis	2	179	0.208376	0.656626	ncbi_427458(HNRNPK);ncbi_428997(ACKR3)
GO:2001020	regulation of response to DNA damage stimulus	1	49	0.208408	0.656626	ncbi_428997(ACKR3)
GO:0030162	regulation of proteolysis	2	180	0.210118	0.656626	MSTRG.13908(CR1);ncbi_421862(CD109)
GO:0048167	regulation of synaptic plasticity	1	50	0.212185	0.656626	ncbi_415326(CPEB1)
GO:0030001	metal ion transport	3	337	0.214161	0.656626	ncbi_395554(FGF14);ncbi_396050(SCNN1A);ncbi_424025(TRPM8)
GO:0002274	myeloid leukocyte activation	1	51	0.215945	0.656626	ncbi_422802(RBPJ)
GO:0032102	negative regulation of response to external stimulus	1	51	0.215945	0.656626	ncbi_421862(CD109)
GO:0048738	cardiac muscle tissue development	1	51	0.215945	0.656626	ncbi_422802(RBPJ)
GO:0045935	positive regulation of nucleobase-containing compound metabolic process	2	185	0.218853	0.656626	ncbi_422802(RBPJ);ncbi_427458(HNRNPK)
GO:0006811	ion transport	5	685	0.2226	0.656626	ncbi_100858882(RBP14L);ncbi_395554(FGF14);ncbi_396050(SCNN1A);ncbi_424025(TRPM8);ncbi_428005(CLCN4)
GO:0009141	nucleoside triphosphate metabolic process	1	53	0.223411	0.656626	ncbi_428907(AK7)
GO:0010821	regulation of mitochondrion organization	1	53	0.223411	0.656626	ncbi_426847(ACAA2)
GO:0017015	regulation of transforming growth factor beta receptor signaling pathway	1	53	0.223411	0.656626	ncbi_421862(CD109)
GO:0043583	ear development	1	53	0.223411	0.656626	ncbi_422802(RBPJ)
GO:1903844	regulation of cellular response to transforming growth factor beta stimulus	1	53	0.223411	0.656626	ncbi_421862(CD109)
GO:0051173	positive regulation of nitrogen compound metabolic process	2	188	0.224112	0.656626	ncbi_422802(RBPJ);ncbi_427458(HNRNPK)
GO:0051259	protein oligomerization	2	189	0.225867	0.656626	ncbi_419896(SCUBE3);ncbi_424025(TRPM8)
GO:0007179	transforming growth factor beta receptor signaling pathway	1	54	0.227118	0.656626	ncbi_421862(CD109)
GO:0050803	regulation of synapse structure or activity	1	54	0.227118	0.656626	ncbi_415326(CPEB1)
GO:0071559	response to transforming growth factor beta	1	54	0.227118	0.656626	ncbi_421862(CD109)
GO:0071560	cellular response to transforming growth factor beta stimulus	1	54	0.227118	0.656626	ncbi_421862(CD109)
GO:0010467	gene expression	13	2204	0.229303	0.656626	MSTRG.13908(CR1);ncbi_107049207(SNRPD2);ncbi_415326(CPEB1);ncbi_421488(TFB2M);ncbi_422105(MRPL27);ncbi_422384(PASD1);ncbi_422802(RBPJ);ncbi_427137(SKIV2L2);ncbi_427157(DIMT1);ncbi_427310(RNF20);ncbi_427427(TARS);ncbi_427458(HNRNPK);ncbi_428953(WNT8B)
GO:0071840	cellular component organization or biogenesis	15	2603	0.230781	0.656626	ncbi_107049207(SNRPD2);ncbi_415326(CPEB1);ncbi_415422(TMOD2);ncbi_416367(TBCA);ncbi_417737(MLC1);ncbi_419896(SCUBE3);ncbi_421488(TFB2M);ncbi_422802(RBPJ);ncbi_424025(TRPM8);ncbi_426847(ACAA2);ncbi_427137(SKIV2L2);ncbi_427157(DIMT1);ncbi_427310(RNF20);ncbi_427458(HNRNPK);ncbi_428907(AK7)
GO:0008277	regulation of G-protein coupled receptor protein signaling pathway	1	55	0.230808	0.656626	ncbi_415422(TMOD2)
GO:0048732	gland development	1	55	0.230808	0.656626	ncbi_422802(RBPJ)
GO:0009987	cellular process	38	7510	0.231164	0.656626	MSTRG.13908(CR1);MSTRG.16584(--);ncbi_100858882(RBP14L);ncbi_101747380(CAMK2N2);ncbi_107049207(SNRPD2);ncbi_107050349(LOC107050349);ncbi_395416(ABCC1);ncbi_395554(FGF14);ncbi_395785(HSD17B4);ncbi_395834(PDE6C);ncbi_395846(GJA8);ncbi_415326(CPEB1);ncbi_415422(TMOD2);ncbi_415455(PDE8A);ncbi_415609(WDR36);ncbi_416367(TBCA);ncbi_417737(MLC1);ncbi_419896(SCUBE3);ncbi_420978(GALNT12);ncbi_421488(TFB2M)…
GO:0000377	RNA splicing, via transesterification reactions with bulged adenosine as nucleophile	1	56	0.234481	0.657957	ncbi_107049207(SNRPD2)
GO:0000375	RNA splicing, via transesterification reactions	1	57	0.238136	0.657957	ncbi_107049207(SNRPD2)
GO:0001837	epithelial to mesenchymal transition	1	57	0.238136	0.657957	ncbi_422802(RBPJ)
GO:0016485	protein processing	1	58	0.241774	0.657957	MSTRG.13908(CR1)
GO:0048638	regulation of developmental growth	1	58	0.241774	0.657957	ncbi_415609(WDR36)
GO:0051604	protein maturation	1	58	0.241774	0.657957	MSTRG.13908(CR1)
GO:0010921	regulation of phosphatase activity	1	59	0.245396	0.657957	ncbi_423430(PPP4R4)
GO:0030509	BMP signaling pathway	1	59	0.245396	0.657957	ncbi_422802(RBPJ)
GO:0030510	regulation of BMP signaling pathway	1	59	0.245396	0.657957	ncbi_422802(RBPJ)
GO:0071772	response to BMP	1	59	0.245396	0.657957	ncbi_422802(RBPJ)
GO:0071773	cellular response to BMP stimulus	1	59	0.245396	0.657957	ncbi_422802(RBPJ)
GO:0033043	regulation of organelle organization	3	363	0.247004	0.657957	ncbi_415422(TMOD2);ncbi_426847(ACAA2);ncbi_427310(RNF20)
GO:0070848	response to growth factor	2	202	0.248775	0.657957	ncbi_421862(CD109);ncbi_422802(RBPJ)
GO:0010466	negative regulation of peptidase activity	1	60	0.249	0.657957	ncbi_421862(CD109)
GO:0060429	epithelium development	3	365	0.249568	0.657957	ncbi_395785(HSD17B4);ncbi_421862(CD109);ncbi_422802(RBPJ)
GO:0007018	microtubule-based movement	1	61	0.252588	0.657957	ncbi_428907(AK7)
GO:0010810	regulation of cell-substrate adhesion	1	61	0.252588	0.657957	ncbi_427583(FBLN2)
GO:0019827	stem cell population maintenance	1	61	0.252588	0.657957	ncbi_422802(RBPJ)
GO:0035304	regulation of protein dephosphorylation	1	61	0.252588	0.657957	ncbi_423430(PPP4R4)
GO:0098727	maintenance of cell number	1	61	0.252588	0.657957	ncbi_422802(RBPJ)
GO:0051049	regulation of transport	4	540	0.2526	0.657957	ncbi_395554(FGF14);ncbi_417737(MLC1);ncbi_427458(HNRNPK);ncbi_428005(CLCN4)
GO:0003206	cardiac chamber morphogenesis	1	62	0.256159	0.659629	ncbi_422802(RBPJ)
GO:0022618	ribonucleoprotein complex assembly	1	62	0.256159	0.659629	ncbi_107049207(SNRPD2)
GO:0055065	metal ion homeostasis	2	207	0.257617	0.659629	ncbi_396050(SCNN1A);ncbi_424025(TRPM8)
GO:0030100	regulation of endocytosis	1	63	0.259713	0.659629	ncbi_427458(HNRNPK)
GO:0031056	regulation of histone modification	1	63	0.259713	0.659629	ncbi_427310(RNF20)
GO:0035303	regulation of dephosphorylation	1	63	0.259713	0.659629	ncbi_423430(PPP4R4)
GO:0009892	negative regulation of metabolic process	4	550	0.263171	0.659629	MSTRG.13908(CR1);ncbi_101747380(CAMK2N2);ncbi_421862(CD109);ncbi_423430(PPP4R4)
GO:0010604	positive regulation of macromolecule metabolic process	4	550	0.263171	0.659629	ncbi_422802(RBPJ);ncbi_427310(RNF20);ncbi_427458(HNRNPK);ncbi_428997(ACKR3)
GO:0007626	locomotory behavior	1	64	0.263251	0.659629	ncbi_395554(FGF14)
GO:1903034	regulation of response to wounding	1	64	0.263251	0.659629	MSTRG.13908(CR1)
GO:0030041	actin filament polymerization	1	67	0.273765	0.675698	ncbi_415422(TMOD2)
GO:0030833	regulation of actin filament polymerization	1	67	0.273765	0.675698	ncbi_415422(TMOD2)
GO:0032271	regulation of protein polymerization	1	67	0.273765	0.675698	ncbi_415422(TMOD2)
GO:0071826	ribonucleoprotein complex subunit organization	1	67	0.273765	0.675698	ncbi_107049207(SNRPD2)
GO:0051258	protein polymerization	1	68	0.277237	0.676665	ncbi_415422(TMOD2)
GO:1903308	regulation of chromatin modification	1	68	0.277237	0.676665	ncbi_427310(RNF20)
GO:2001233	regulation of apoptotic signaling pathway	1	68	0.277237	0.676665	ncbi_428997(ACKR3)
GO:0007606	sensory perception of chemical stimulus	1	69	0.280693	0.681654	ncbi_396050(SCNN1A)
GO:0009891	positive regulation of biosynthetic process	2	221	0.282405	0.681654	ncbi_422802(RBPJ);ncbi_427458(HNRNPK)
GO:0015698	inorganic anion transport	1	70	0.284133	0.681654	ncbi_428005(CLCN4)
GO:0050953	sensory perception of light stimulus	1	70	0.284133	0.681654	ncbi_395834(PDE6C)
GO:0003205	cardiac chamber development	1	71	0.287557	0.681654	ncbi_422802(RBPJ)
GO:0006790	sulfur compound metabolic process	1	71	0.287557	0.681654	ncbi_395785(HSD17B4)
GO:0043624	cellular protein complex disassembly	1	71	0.287557	0.681654	ncbi_415422(TMOD2)
GO:0045861	negative regulation of proteolysis	1	71	0.287557	0.681654	ncbi_421862(CD109)
GO:0043241	protein complex disassembly	1	72	0.290964	0.682369	ncbi_415422(TMOD2)
GO:0051606	detection of stimulus	1	72	0.290964	0.682369	ncbi_395834(PDE6C)
GO:1902275	regulation of chromatin organization	1	72	0.290964	0.682369	ncbi_427310(RNF20)
GO:0014031	mesenchymal cell development	1	74	0.297732	0.693306	ncbi_422802(RBPJ)
GO:0048864	stem cell development	1	74	0.297732	0.693306	ncbi_422802(RBPJ)
GO:0032879	regulation of localization	5	771	0.301527	0.69967	ncbi_395554(FGF14);ncbi_417737(MLC1);ncbi_427310(RNF20);ncbi_427458(HNRNPK);ncbi_428005(CLCN4)
GO:0009893	positive regulation of metabolic process	5	777	0.307242	0.71043	ncbi_100858882(RBP14L);ncbi_422802(RBPJ);ncbi_427310(RNF20);ncbi_427458(HNRNPK);ncbi_428997(ACKR3)
GO:0051246	regulation of protein metabolic process	6	970	0.310394	0.711809	MSTRG.13908(CR1);ncbi_101747380(CAMK2N2);ncbi_421862(CD109);ncbi_423430(PPP4R4);ncbi_427310(RNF20);ncbi_428997(ACKR3)
GO:0006399	tRNA metabolic process	1	78	0.311079	0.711809	ncbi_427427(TARS)
GO:0032984	macromolecular complex disassembly	1	78	0.311079	0.711809	ncbi_415422(TMOD2)
GO:0006950	response to stress	7	1168	0.315059	0.714615	MSTRG.13908(CR1);ncbi_395554(FGF14);ncbi_417737(MLC1);ncbi_422802(RBPJ);ncbi_424025(TRPM8);ncbi_426847(ACAA2);ncbi_428997(ACKR3)
GO:0051403	stress-activated MAPK cascade	1	80	0.317659	0.714615	ncbi_395554(FGF14)
GO:0000165	MAPK cascade	2	241	0.317727	0.714615	ncbi_395554(FGF14);ncbi_428997(ACKR3)
GO:0023014	signal transduction by protein phosphorylation	2	241	0.317727	0.714615	ncbi_395554(FGF14);ncbi_428997(ACKR3)
GO:0055080	cation homeostasis	2	241	0.317727	0.714615	ncbi_396050(SCNN1A);ncbi_424025(TRPM8)
GO:0008380	RNA splicing	1	81	0.320926	0.716889	ncbi_107049207(SNRPD2)
GO:0031098	stress-activated protein kinase signaling cascade	1	81	0.320926	0.716889	ncbi_395554(FGF14)
GO:0044260	cellular macromolecule metabolic process	19	3596	0.324137	0.716889	MSTRG.16584(--);ncbi_101747380(CAMK2N2);ncbi_107049207(SNRPD2);ncbi_395554(FGF14);ncbi_415609(WDR36);ncbi_420978(GALNT12);ncbi_421488(TFB2M);ncbi_421862(CD109);ncbi_422384(PASD1);ncbi_422802(RBPJ);ncbi_423430(PPP4R4);ncbi_427137(SKIV2L2);ncbi_427157(DIMT1);ncbi_427310(RNF20);ncbi_427427(TARS);ncbi_427458(HNRNPK);ncbi_428910(MOK);ncbi_428997(ACKR3);ncbi_776262(ST8SIA3W)
GO:0048762	mesenchymal cell differentiation	1	82	0.324177	0.716889	ncbi_422802(RBPJ)
GO:0050678	regulation of epithelial cell proliferation	1	82	0.324177	0.716889	ncbi_421862(CD109)
GO:0071704	organic substance metabolic process	26	5066	0.328694	0.718959	MSTRG.13908(CR1);MSTRG.16584(--);ncbi_101747380(CAMK2N2);ncbi_107049207(SNRPD2);ncbi_395554(FGF14);ncbi_395785(HSD17B4);ncbi_415326(CPEB1);ncbi_415609(WDR36);ncbi_420978(GALNT12);ncbi_421488(TFB2M);ncbi_421862(CD109);ncbi_422105(MRPL27);ncbi_422384(PASD1);ncbi_422802(RBPJ);ncbi_423430(PPP4R4);ncbi_427137(SKIV2L2);ncbi_427157(DIMT1);ncbi_427310(RNF20);ncbi_427427(TARS);ncbi_427458(HNRNPK);ncbi_428…
GO:0097193	intrinsic apoptotic signaling pathway	1	84	0.330635	0.718959	ncbi_428997(ACKR3)
GO:0044092	negative regulation of molecular function	2	249	0.331772	0.718959	ncbi_421862(CD109);ncbi_423430(PPP4R4)
GO:0051130	positive regulation of cellular component organization	2	250	0.333522	0.718959	ncbi_427310(RNF20);ncbi_427458(HNRNPK)
GO:0098771	inorganic ion homeostasis	2	250	0.333522	0.718959	ncbi_396050(SCNN1A);ncbi_424025(TRPM8)
GO:0009605	response to external stimulus	4	615	0.333698	0.718959	MSTRG.13908(CR1);ncbi_395834(PDE6C);ncbi_421862(CD109);ncbi_422802(RBPJ)
GO:0008064	regulation of actin polymerization or depolymerization	1	85	0.333842	0.718959	ncbi_415422(TMOD2)
GO:0030832	regulation of actin filament length	1	85	0.333842	0.718959	ncbi_415422(TMOD2)
GO:0016070	RNA metabolic process	9	1591	0.33799	0.725523	ncbi_107049207(SNRPD2);ncbi_415609(WDR36);ncbi_421488(TFB2M);ncbi_422802(RBPJ);ncbi_427137(SKIV2L2);ncbi_427157(DIMT1);ncbi_427310(RNF20);ncbi_427427(TARS);ncbi_427458(HNRNPK)
GO:0030323	respiratory tube development	1	88	0.343371	0.733136	ncbi_422802(RBPJ)
GO:0071310	cellular response to organic substance	3	437	0.343762	0.733136	ncbi_421862(CD109);ncbi_422802(RBPJ);ncbi_428997(ACKR3)
GO:0033044	regulation of chromosome organization	1	89	0.346517	0.73426	ncbi_427310(RNF20)
GO:0060562	epithelial tube morphogenesis	1	89	0.346517	0.73426	ncbi_422802(RBPJ)
GO:0006732	coenzyme metabolic process	1	91	0.352767	0.743199	ncbi_395785(HSD17B4)
GO:0031324	negative regulation of cellular metabolic process	3	444	0.352991	0.743199	ncbi_101747380(CAMK2N2);ncbi_421862(CD109);ncbi_423430(PPP4R4)
GO:0098742	cell-cell adhesion via plasma-membrane adhesion molecules	1	92	0.355869	0.743877	ncbi_100859022(LOC100859022)
GO:0071495	cellular response to endogenous stimulus	2	264	0.357901	0.743877	ncbi_421862(CD109);ncbi_422802(RBPJ)
GO:0002697	regulation of immune effector process	1	93	0.358957	0.743877	MSTRG.13908(CR1)
GO:0008154	actin polymerization or depolymerization	1	93	0.358957	0.743877	ncbi_415422(TMOD2)
GO:0034765	regulation of ion transmembrane transport	1	93	0.358957	0.743877	ncbi_428005(CLCN4)
GO:0002064	epithelial cell development	1	94	0.362031	0.747895	ncbi_395785(HSD17B4)
GO:0022411	cellular component disassembly	1	95	0.36509	0.748769	ncbi_415422(TMOD2)
GO:0044712	single-organism catabolic process	1	95	0.36509	0.748769	ncbi_395785(HSD17B4)
GO:0010959	regulation of metal ion transport	1	96	0.368135	0.748769	ncbi_395554(FGF14)
GO:0045165	cell fate commitment	1	96	0.368135	0.748769	ncbi_422802(RBPJ)
GO:0048863	stem cell differentiation	1	96	0.368135	0.748769	ncbi_422802(RBPJ)
GO:0007005	mitochondrion organization	1	98	0.374182	0.757766	ncbi_426847(ACAA2)
GO:0006955	immune response	2	274	0.375137	0.757766	MSTRG.13908(CR1);ncbi_422802(RBPJ)
GO:0060485	mesenchyme development	1	99	0.377185	0.757766	ncbi_422802(RBPJ)
GO:0006508	proteolysis	3	463	0.377985	0.757766	MSTRG.13908(CR1);ncbi_421862(CD109);ncbi_427310(RNF20)
GO:0050801	ion homeostasis	2	276	0.378563	0.757766	ncbi_396050(SCNN1A);ncbi_424025(TRPM8)
GO:0034762	regulation of transmembrane transport	1	100	0.380173	0.757766	ncbi_428005(CLCN4)
GO:0048584	positive regulation of response to stimulus	3	465	0.380608	0.757766	MSTRG.13908(CR1);ncbi_422802(RBPJ);ncbi_428997(ACKR3)
GO:0006631	fatty acid metabolic process	1	102	0.386108	0.765334	ncbi_395785(HSD17B4)
GO:0043412	macromolecule modification	10	1863	0.388391	0.765334	ncbi_101747380(CAMK2N2);ncbi_395554(FGF14);ncbi_420978(GALNT12);ncbi_421488(TFB2M);ncbi_423430(PPP4R4);ncbi_427157(DIMT1);ncbi_427310(RNF20);ncbi_428910(MOK);ncbi_428997(ACKR3);ncbi_776262(ST8SIA3W)
GO:0009967	positive regulation of signal transduction	2	282	0.3888	0.765334	ncbi_422802(RBPJ);ncbi_428997(ACKR3)
GO:0060627	regulation of vesicle-mediated transport	1	103	0.389054	0.765334	ncbi_427458(HNRNPK)
GO:0050673	epithelial cell proliferation	1	104	0.391987	0.768808	ncbi_421862(CD109)
GO:0031325	positive regulation of cellular metabolic process	4	673	0.397758	0.775614	ncbi_422802(RBPJ);ncbi_427310(RNF20);ncbi_427458(HNRNPK);ncbi_428997(ACKR3)
GO:0003007	heart morphogenesis	1	106	0.397811	0.775614	ncbi_422802(RBPJ)
GO:0048232	male gamete generation	1	107	0.400703	0.777425	ncbi_428907(AK7)
GO:0051234	establishment of localization	11	2085	0.401099	0.777425	ncbi_100858882(RBP14L);ncbi_395416(ABCC1);ncbi_395554(FGF14);ncbi_396050(SCNN1A);ncbi_417737(MLC1);ncbi_422802(RBPJ);ncbi_424025(TRPM8);ncbi_426847(ACAA2);ncbi_427458(HNRNPK);ncbi_428005(CLCN4);ncbi_428997(ACKR3)
GO:0019221	cytokine-mediated signaling pathway	1	108	0.403581	0.77766	ncbi_428997(ACKR3)
GO:0031589	cell-substrate adhesion	1	108	0.403581	0.77766	ncbi_427583(FBLN2)
GO:0051186	cofactor metabolic process	1	109	0.406445	0.778626	ncbi_395785(HSD17B4)
GO:0052547	regulation of peptidase activity	1	109	0.406445	0.778626	ncbi_421862(CD109)
GO:0006810	transport	10	1899	0.413681	0.785797	ncbi_100858882(RBP14L);ncbi_395554(FGF14);ncbi_396050(SCNN1A);ncbi_417737(MLC1);ncbi_422802(RBPJ);ncbi_424025(TRPM8);ncbi_426847(ACAA2);ncbi_427458(HNRNPK);ncbi_428005(CLCN4);ncbi_428997(ACKR3)
GO:0023056	positive regulation of signaling	2	297	0.414081	0.785797	ncbi_422802(RBPJ);ncbi_428997(ACKR3)
GO:0032956	regulation of actin cytoskeleton organization	1	112	0.414958	0.785797	ncbi_415422(TMOD2)
GO:0071345	cellular response to cytokine stimulus	1	112	0.414958	0.785797	ncbi_428997(ACKR3)
GO:0019538	protein metabolic process	13	2525	0.420586	0.794172	MSTRG.13908(CR1);MSTRG.16584(--);ncbi_101747380(CAMK2N2);ncbi_395554(FGF14);ncbi_420978(GALNT12);ncbi_421862(CD109);ncbi_423430(PPP4R4);ncbi_427310(RNF20);ncbi_427427(TARS);ncbi_428910(MOK);ncbi_428997(ACKR3);ncbi_770671(MMEL1);ncbi_776262(ST8SIA3W)
GO:0007517	muscle organ development	1	116	0.426124	0.80233	ncbi_422802(RBPJ)
GO:0010647	positive regulation of cell communication	2	305	0.427365	0.802375	ncbi_422802(RBPJ);ncbi_428997(ACKR3)
GO:0009416	response to light stimulus	1	118	0.431628	0.808077	ncbi_395834(PDE6C)
GO:0008202	steroid metabolic process	1	119	0.434361	0.81089	ncbi_395785(HSD17B4)
GO:0065007	biological regulation	26	5258	0.435967	0.811588	MSTRG.13908(CR1);MSTRG.16584(--);ncbi_100858882(RBP14L);ncbi_101747380(CAMK2N2);ncbi_107050349(LOC107050349);ncbi_395554(FGF14);ncbi_395834(PDE6C);ncbi_396050(SCNN1A);ncbi_415326(CPEB1);ncbi_415422(TMOD2);ncbi_415455(PDE8A);ncbi_415609(WDR36);ncbi_417737(MLC1);ncbi_421488(TFB2M);ncbi_421862(CD109);ncbi_422384(PASD1);ncbi_422802(RBPJ);ncbi_423430(PPP4R4);ncbi_424025(TRPM8);ncbi_426847(ACAA2);ncbi_…
GO:0043254	regulation of protein complex assembly	1	121	0.439788	0.816396	ncbi_415422(TMOD2)
GO:0043410	positive regulation of MAPK cascade	1	122	0.442483	0.819091	ncbi_428997(ACKR3)
GO:0006816	calcium ion transport	1	124	0.447834	0.826674	ncbi_424025(TRPM8)
GO:0070887	cellular response to chemical stimulus	3	518	0.449154	0.826794	ncbi_421862(CD109);ncbi_422802(RBPJ);ncbi_428997(ACKR3)
GO:0044267	cellular protein metabolic process	11	2159	0.451397	0.828608	MSTRG.16584(--);ncbi_101747380(CAMK2N2);ncbi_395554(FGF14);ncbi_420978(GALNT12);ncbi_421862(CD109);ncbi_423430(PPP4R4);ncbi_427310(RNF20);ncbi_427427(TARS);ncbi_428910(MOK);ncbi_428997(ACKR3);ncbi_776262(ST8SIA3W)
GO:0048589	developmental growth	1	126	0.453135	0.829489	ncbi_415609(WDR36)
GO:0060255	regulation of macromolecule metabolic process	12	2372	0.455442	0.831396	MSTRG.13908(CR1);ncbi_101747380(CAMK2N2);ncbi_415326(CPEB1);ncbi_421488(TFB2M);ncbi_421862(CD109);ncbi_422384(PASD1);ncbi_422802(RBPJ);ncbi_423430(PPP4R4);ncbi_427310(RNF20);ncbi_427458(HNRNPK);ncbi_428953(WNT8B);ncbi_428997(ACKR3)
GO:0007610	behavior	2	323	0.4567	0.831396	ncbi_395554(FGF14);ncbi_415422(TMOD2)
GO:1902533	positive regulation of intracellular signal transduction	1	128	0.458386	0.832167	ncbi_428997(ACKR3)
GO:0032535	regulation of cellular component size	1	129	0.460993	0.832314	ncbi_415422(TMOD2)
GO:0032970	regulation of actin filament-based process	1	129	0.460993	0.832314	ncbi_415422(TMOD2)
GO:0032268	regulation of cellular protein metabolic process	5	937	0.462507	0.832764	ncbi_101747380(CAMK2N2);ncbi_421862(CD109);ncbi_423430(PPP4R4);ncbi_427310(RNF20);ncbi_428997(ACKR3)
GO:0031399	regulation of protein modification process	4	734	0.46436	0.833824	ncbi_101747380(CAMK2N2);ncbi_423430(PPP4R4);ncbi_427310(RNF20);ncbi_428997(ACKR3)
GO:0009306	protein secretion	1	131	0.466171	0.834801	ncbi_422802(RBPJ)
GO:0030098	lymphocyte differentiation	1	132	0.468741	0.837129	ncbi_422802(RBPJ)
GO:0010638	positive regulation of organelle organization	1	133	0.4713	0.839423	ncbi_427310(RNF20)
GO:0001933	negative regulation of protein phosphorylation	1	138	0.483913	0.859564	ncbi_101747380(CAMK2N2)
GO:0006952	defense response	2	342	0.486759	0.862297	MSTRG.13908(CR1);ncbi_422802(RBPJ)
GO:0051493	regulation of cytoskeleton organization	1	141	0.491339	0.868075	ncbi_415422(TMOD2)
GO:0000226	microtubule cytoskeleton organization	1	142	0.493791	0.869012	ncbi_428907(AK7)
GO:0019752	carboxylic acid metabolic process	2	347	0.494506	0.869012	ncbi_395785(HSD17B4);ncbi_427427(TARS)
GO:0044238	primary metabolic process	22	4524	0.496216	0.869698	MSTRG.13908(CR1);MSTRG.16584(--);ncbi_101747380(CAMK2N2);ncbi_107049207(SNRPD2);ncbi_395554(FGF14);ncbi_395785(HSD17B4);ncbi_415609(WDR36);ncbi_420978(GALNT12);ncbi_421488(TFB2M);ncbi_421862(CD109);ncbi_422802(RBPJ);ncbi_423430(PPP4R4);ncbi_427137(SKIV2L2);ncbi_427157(DIMT1);ncbi_427310(RNF20);ncbi_427427(TARS);ncbi_427458(HNRNPK);ncbi_428907(AK7);ncbi_428910(MOK);ncbi_428997(ACKR3);ncbi_770671(M…
GO:0006470	protein dephosphorylation	1	144	0.49866	0.870265	ncbi_423430(PPP4R4)
GO:0007015	actin filament organization	1	147	0.505879	0.870265	ncbi_415422(TMOD2)
GO:0007507	heart development	1	147	0.505879	0.870265	ncbi_422802(RBPJ)
GO:0009617	response to bacterium	1	147	0.505879	0.870265	ncbi_422802(RBPJ)
GO:1902589	single-organism organelle organization	4	775	0.507879	0.870265	ncbi_415422(TMOD2);ncbi_426847(ACAA2);ncbi_427310(RNF20);ncbi_428907(AK7)
GO:0044765	single-organism transport	7	1405	0.508625	0.870265	ncbi_100858882(RBP14L);ncbi_395554(FGF14);ncbi_396050(SCNN1A);ncbi_422802(RBPJ);ncbi_424025(TRPM8);ncbi_426847(ACAA2);ncbi_428005(CLCN4)
GO:0080134	regulation of response to stress	2	357	0.509786	0.870265	MSTRG.13908(CR1);ncbi_428997(ACKR3)
GO:0002253	activation of immune response	1	149	0.510635	0.870265	MSTRG.13908(CR1)
GO:0043436	oxoacid metabolic process	2	358	0.511298	0.870265	ncbi_395785(HSD17B4);ncbi_427427(TARS)
GO:0009611	response to wounding	1	150	0.512996	0.870265	MSTRG.13908(CR1)
GO:0042326	negative regulation of phosphorylation	1	150	0.512996	0.870265	ncbi_101747380(CAMK2N2)
GO:0023051	regulation of signaling	6	1201	0.513533	0.870265	ncbi_101747380(CAMK2N2);ncbi_415326(CPEB1);ncbi_415422(TMOD2);ncbi_421862(CD109);ncbi_422802(RBPJ);ncbi_428997(ACKR3)
GO:0048514	blood vessel morphogenesis	1	151	0.515346	0.870265	ncbi_422802(RBPJ)
GO:0006082	organic acid metabolic process	2	361	0.515817	0.870265	ncbi_395785(HSD17B4);ncbi_427427(TARS)
GO:0014706	striated muscle tissue development	1	152	0.517685	0.870265	ncbi_422802(RBPJ)
GO:0008284	positive regulation of cell proliferation	1	153	0.520013	0.870265	ncbi_422802(RBPJ)
GO:0016311	dephosphorylation	1	153	0.520013	0.870265	ncbi_423430(PPP4R4)
GO:0031401	positive regulation of protein modification process	2	364	0.52031	0.870265	ncbi_427310(RNF20);ncbi_428997(ACKR3)
GO:0009887	organ morphogenesis	2	366	0.52329	0.872481	ncbi_395834(PDE6C);ncbi_422802(RBPJ)
GO:0080135	regulation of cellular response to stress	1	155	0.524636	0.872481	ncbi_428997(ACKR3)
GO:0010646	regulation of cell communication	6	1216	0.526362	0.872481	ncbi_101747380(CAMK2N2);ncbi_415326(CPEB1);ncbi_415422(TMOD2);ncbi_421862(CD109);ncbi_422802(RBPJ);ncbi_428997(ACKR3)
GO:0051050	positive regulation of transport	1	156	0.526931	0.872481	ncbi_427458(HNRNPK)
GO:0050794	regulation of cellular process	21	4375	0.531192	0.875628	MSTRG.13908(CR1);ncbi_101747380(CAMK2N2);ncbi_107050349(LOC107050349);ncbi_395554(FGF14);ncbi_395834(PDE6C);ncbi_415326(CPEB1);ncbi_415422(TMOD2);ncbi_415455(PDE8A);ncbi_417737(MLC1);ncbi_421488(TFB2M);ncbi_421862(CD109);ncbi_422384(PASD1);ncbi_422802(RBPJ);ncbi_423430(PPP4R4);ncbi_426847(ACAA2);ncbi_427310(RNF20);ncbi_427458(HNRNPK);ncbi_427583(FBLN2);ncbi_428005(CLCN4);ncbi_428953(WNT8B);ncbi_4…
GO:0007276	gamete generation	1	158	0.531489	0.875628	ncbi_428907(AK7)
GO:0006520	cellular amino acid metabolic process	1	161	0.538245	0.880707	ncbi_427427(TARS)
GO:0035239	tube morphogenesis	1	161	0.538245	0.880707	ncbi_422802(RBPJ)
GO:0050789	regulation of biological process	24	5017	0.53991	0.880707	MSTRG.13908(CR1);MSTRG.16584(--);ncbi_100858882(RBP14L);ncbi_101747380(CAMK2N2);ncbi_107050349(LOC107050349);ncbi_395554(FGF14);ncbi_395834(PDE6C);ncbi_415326(CPEB1);ncbi_415422(TMOD2);ncbi_415455(PDE8A);ncbi_415609(WDR36);ncbi_417737(MLC1);ncbi_421488(TFB2M);ncbi_421862(CD109);ncbi_422384(PASD1);ncbi_422802(RBPJ);ncbi_423430(PPP4R4);ncbi_426847(ACAA2);ncbi_427310(RNF20);ncbi_427458(HNRNPK);ncbi_…
GO:0051128	regulation of cellular component organization	4	807	0.540841	0.880707	ncbi_415422(TMOD2);ncbi_426847(ACAA2);ncbi_427310(RNF20);ncbi_427458(HNRNPK)
GO:1901360	organic cyclic compound metabolic process	11	2292	0.541254	0.880707	ncbi_107049207(SNRPD2);ncbi_395785(HSD17B4);ncbi_415609(WDR36);ncbi_421488(TFB2M);ncbi_422802(RBPJ);ncbi_427137(SKIV2L2);ncbi_427157(DIMT1);ncbi_427310(RNF20);ncbi_427427(TARS);ncbi_427458(HNRNPK);ncbi_428907(AK7)
GO:0044237	cellular metabolic process	22	4605	0.543288	0.881839	MSTRG.16584(--);ncbi_100858882(RBP14L);ncbi_101747380(CAMK2N2);ncbi_107049207(SNRPD2);ncbi_395554(FGF14);ncbi_395785(HSD17B4);ncbi_415609(WDR36);ncbi_420978(GALNT12);ncbi_421488(TFB2M);ncbi_421862(CD109);ncbi_422384(PASD1);ncbi_422802(RBPJ);ncbi_423430(PPP4R4);ncbi_427137(SKIV2L2);ncbi_427157(DIMT1);ncbi_427310(RNF20);ncbi_427427(TARS);ncbi_427458(HNRNPK);ncbi_428907(AK7);ncbi_428910(MOK);ncbi_42…
GO:0060537	muscle tissue development	1	164	0.544907	0.882294	ncbi_422802(RBPJ)
GO:0090304	nucleic acid metabolic process	9	1880	0.548698	0.88505	ncbi_107049207(SNRPD2);ncbi_415609(WDR36);ncbi_421488(TFB2M);ncbi_422802(RBPJ);ncbi_427137(SKIV2L2);ncbi_427157(DIMT1);ncbi_427310(RNF20);ncbi_427427(TARS);ncbi_427458(HNRNPK)
GO:0032787	monocarboxylic acid metabolic process	1	166	0.549295	0.88505	ncbi_395785(HSD17B4)
GO:0090066	regulation of anatomical structure size	1	168	0.553643	0.886859	ncbi_415422(TMOD2)
GO:0010608	posttranscriptional regulation of gene expression	1	169	0.555801	0.886859	ncbi_415326(CPEB1)
GO:0070838	divalent metal ion transport	1	169	0.555801	0.886859	ncbi_424025(TRPM8)
GO:0072511	divalent inorganic cation transport	1	169	0.555801	0.886859	ncbi_424025(TRPM8)
GO:0044708	single-organism behavior	1	172	0.562215	0.893024	ncbi_415422(TMOD2)
GO:0048609	multicellular organismal reproductive process	1	173	0.564332	0.893024	ncbi_428907(AK7)
GO:0050778	positive regulation of immune response	1	173	0.564332	0.893024	MSTRG.13908(CR1)
GO:1902578	single-organism localization	7	1477	0.565514	0.893024	ncbi_100858882(RBP14L);ncbi_395554(FGF14);ncbi_396050(SCNN1A);ncbi_422802(RBPJ);ncbi_424025(TRPM8);ncbi_426847(ACAA2);ncbi_428005(CLCN4)
GO:0006875	cellular metal ion homeostasis	1	174	0.56644	0.893024	ncbi_424025(TRPM8)
GO:0002009	morphogenesis of an epithelium	1	175	0.568538	0.894192	ncbi_422802(RBPJ)
GO:0001568	blood vessel development	1	177	0.572704	0.895576	ncbi_422802(RBPJ)
GO:0007167	enzyme linked receptor protein signaling pathway	2	401	0.573495	0.895576	ncbi_421862(CD109);ncbi_422802(RBPJ)
GO:0048878	chemical homeostasis	2	401	0.573495	0.895576	ncbi_396050(SCNN1A);ncbi_424025(TRPM8)
GO:0016043	cellular component organization	12	2556	0.575246	0.896187	ncbi_107049207(SNRPD2);ncbi_415326(CPEB1);ncbi_415422(TMOD2);ncbi_416367(TBCA);ncbi_417737(MLC1);ncbi_419896(SCUBE3);ncbi_422802(RBPJ);ncbi_424025(TRPM8);ncbi_426847(ACAA2);ncbi_427310(RNF20);ncbi_427458(HNRNPK);ncbi_428907(AK7)
GO:0032504	multicellular organism reproduction	1	179	0.57683	0.896536	ncbi_428907(AK7)
GO:0006139	nucleobase-containing compound metabolic process	10	2136	0.578621	0.897203	ncbi_107049207(SNRPD2);ncbi_415609(WDR36);ncbi_421488(TFB2M);ncbi_422802(RBPJ);ncbi_427137(SKIV2L2);ncbi_427157(DIMT1);ncbi_427310(RNF20);ncbi_427427(TARS);ncbi_427458(HNRNPK);ncbi_428907(AK7)
GO:0032270	positive regulation of cellular protein metabolic process	2	406	0.58036	0.897787	ncbi_427310(RNF20);ncbi_428997(ACKR3)
GO:0030182	neuron differentiation	2	409	0.584441	0.901961	ncbi_395834(PDE6C);ncbi_422802(RBPJ)
GO:0051247	positive regulation of protein metabolic process	2	410	0.585796	0.901961	ncbi_427310(RNF20);ncbi_428997(ACKR3)
GO:0009314	response to radiation	1	186	0.590969	0.903827	ncbi_395834(PDE6C)
GO:0032386	regulation of intracellular transport	1	186	0.590969	0.903827	ncbi_417737(MLC1)
GO:0010468	regulation of gene expression	8	1726	0.591122	0.903827	MSTRG.13908(CR1);ncbi_415326(CPEB1);ncbi_421488(TFB2M);ncbi_422384(PASD1);ncbi_422802(RBPJ);ncbi_427310(RNF20);ncbi_427458(HNRNPK);ncbi_428953(WNT8B)
GO:0031347	regulation of defense response	1	188	0.594923	0.906908	MSTRG.13908(CR1)
GO:0016567	protein ubiquitination	1	189	0.596886	0.906908	ncbi_427310(RNF20)
GO:0030003	cellular cation homeostasis	1	191	0.600785	0.906908	ncbi_424025(TRPM8)
GO:0040007	growth	2	424	0.604427	0.906908	ncbi_415609(WDR36);ncbi_417964(EMP1)
GO:0006412	translation	1	194	0.606563	0.906908	ncbi_427427(TARS)
GO:0043043	peptide biosynthetic process	1	195	0.608471	0.906908	ncbi_427427(TARS)
GO:0016192	vesicle-mediated transport	2	428	0.609637	0.906908	ncbi_427458(HNRNPK);ncbi_428997(ACKR3)
GO:0046483	heterocycle metabolic process	10	2184	0.610268	0.906908	ncbi_107049207(SNRPD2);ncbi_415609(WDR36);ncbi_421488(TFB2M);ncbi_422802(RBPJ);ncbi_427137(SKIV2L2);ncbi_427157(DIMT1);ncbi_427310(RNF20);ncbi_427427(TARS);ncbi_427458(HNRNPK);ncbi_428907(AK7)
GO:0001944	vasculature development	1	198	0.614141	0.906908	ncbi_422802(RBPJ)
GO:0006873	cellular ion homeostasis	1	198	0.614141	0.906908	ncbi_424025(TRPM8)
GO:0043604	amide biosynthetic process	1	198	0.614141	0.906908	ncbi_427427(TARS)
GO:0007399	nervous system development	3	659	0.614428	0.906908	ncbi_395834(PDE6C);ncbi_422802(RBPJ);ncbi_428907(AK7)
GO:0048646	anatomical structure formation involved in morphogenesis	2	434	0.617359	0.906908	ncbi_421862(CD109);ncbi_422802(RBPJ)
GO:0097190	apoptotic signaling pathway	1	200	0.617876	0.906908	ncbi_428997(ACKR3)
GO:0019941	modification-dependent protein catabolic process	1	201	0.619731	0.906908	ncbi_427310(RNF20)
GO:0044087	regulation of cellular component biogenesis	1	201	0.619731	0.906908	ncbi_415422(TMOD2)
GO:0007010	cytoskeleton organization	2	437	0.621177	0.906908	ncbi_415422(TMOD2);ncbi_428907(AK7)
GO:0019953	sexual reproduction	1	202	0.621576	0.906908	ncbi_428907(AK7)
GO:0043632	modification-dependent macromolecule catabolic process	1	202	0.621576	0.906908	ncbi_427310(RNF20)
GO:0051336	regulation of hydrolase activity	2	438	0.622444	0.906908	ncbi_421862(CD109);ncbi_423430(PPP4R4)
GO:0006725	cellular aromatic compound metabolic process	10	2204	0.623162	0.906908	ncbi_107049207(SNRPD2);ncbi_415609(WDR36);ncbi_421488(TFB2M);ncbi_422802(RBPJ);ncbi_427137(SKIV2L2);ncbi_427157(DIMT1);ncbi_427310(RNF20);ncbi_427427(TARS);ncbi_427458(HNRNPK);ncbi_428907(AK7)
GO:0002252	immune effector process	1	203	0.623413	0.906908	MSTRG.13908(CR1)
GO:0034097	response to cytokine	1	204	0.625241	0.907433	ncbi_428997(ACKR3)
GO:0006468	protein phosphorylation	3	672	0.627998	0.907433	ncbi_101747380(CAMK2N2);ncbi_395554(FGF14);ncbi_428997(ACKR3)
GO:0050776	regulation of immune response	1	208	0.632467	0.907433	MSTRG.13908(CR1)
GO:0008152	metabolic process	27	5800	0.632695	0.907433	MSTRG.13908(CR1);MSTRG.16584(--);ncbi_100858882(RBP14L);ncbi_101747380(CAMK2N2);ncbi_107049207(SNRPD2);ncbi_395554(FGF14);ncbi_395785(HSD17B4);ncbi_415326(CPEB1);ncbi_415609(WDR36);ncbi_420978(GALNT12);ncbi_421488(TFB2M);ncbi_421862(CD109);ncbi_422105(MRPL27);ncbi_422384(PASD1);ncbi_422802(RBPJ);ncbi_423430(PPP4R4);ncbi_427137(SKIV2L2);ncbi_427157(DIMT1);ncbi_427310(RNF20);ncbi_427427(TARS);ncbi_…
GO:0009888	tissue development	3	678	0.634156	0.907433	ncbi_395785(HSD17B4);ncbi_421862(CD109);ncbi_422802(RBPJ)
GO:0048699	generation of neurons	2	448	0.634936	0.907433	ncbi_395834(PDE6C);ncbi_422802(RBPJ)
GO:0006464	cellular protein modification process	8	1789	0.635152	0.907433	ncbi_101747380(CAMK2N2);ncbi_395554(FGF14);ncbi_420978(GALNT12);ncbi_423430(PPP4R4);ncbi_427310(RNF20);ncbi_428910(MOK);ncbi_428997(ACKR3);ncbi_776262(ST8SIA3W)
GO:0055082	cellular chemical homeostasis	1	211	0.637797	0.907433	ncbi_424025(TRPM8)
GO:0002521	leukocyte differentiation	1	212	0.639557	0.907433	ncbi_422802(RBPJ)
GO:0003002	regionalization	1	213	0.641309	0.907433	ncbi_422802(RBPJ)
GO:0044703	multi-organism reproductive process	1	213	0.641309	0.907433	ncbi_428907(AK7)
GO:0036211	protein modification process	8	1800	0.6426	0.907433	ncbi_101747380(CAMK2N2);ncbi_395554(FGF14);ncbi_420978(GALNT12);ncbi_423430(PPP4R4);ncbi_427310(RNF20);ncbi_428910(MOK);ncbi_428997(ACKR3);ncbi_776262(ST8SIA3W)
GO:0006820	anion transport	1	214	0.643052	0.907433	ncbi_428005(CLCN4)
GO:0032940	secretion by cell	1	214	0.643052	0.907433	ncbi_422802(RBPJ)
GO:1901575	organic substance catabolic process	2	459	0.648317	0.908	ncbi_395785(HSD17B4);ncbi_427310(RNF20)
GO:0032501	multicellular organismal process	12	2689	0.656279	0.908	ncbi_395554(FGF14);ncbi_395785(HSD17B4);ncbi_395834(PDE6C);ncbi_395846(GJA8);ncbi_396050(SCNN1A);ncbi_415422(TMOD2);ncbi_421862(CD109);ncbi_422802(RBPJ);ncbi_424025(TRPM8);ncbi_427458(HNRNPK);ncbi_428907(AK7);ncbi_428953(WNT8B)
GO:0019222	regulation of metabolic process	13	2907	0.658105	0.908	MSTRG.13908(CR1);ncbi_100858882(RBP14L);ncbi_101747380(CAMK2N2);ncbi_415326(CPEB1);ncbi_421488(TFB2M);ncbi_421862(CD109);ncbi_422384(PASD1);ncbi_422802(RBPJ);ncbi_423430(PPP4R4);ncbi_427310(RNF20);ncbi_427458(HNRNPK);ncbi_428953(WNT8B);ncbi_428997(ACKR3)
GO:0006518	peptide metabolic process	1	223	0.658373	0.908	ncbi_427427(TARS)
GO:0030155	regulation of cell adhesion	1	223	0.658373	0.908	ncbi_427583(FBLN2)
GO:0048519	negative regulation of biological process	6	1382	0.658573	0.908	MSTRG.13908(CR1);ncbi_101747380(CAMK2N2);ncbi_415422(TMOD2);ncbi_421862(CD109);ncbi_423430(PPP4R4);ncbi_426847(ACAA2)
GO:0043408	regulation of MAPK cascade	1	224	0.660035	0.908	ncbi_428997(ACKR3)
GO:0048729	tissue morphogenesis	1	224	0.660035	0.908	ncbi_422802(RBPJ)
GO:0051707	response to other organism	1	224	0.660035	0.908	ncbi_422802(RBPJ)
GO:0051603	proteolysis involved in cellular protein catabolic process	1	225	0.661689	0.908	ncbi_427310(RNF20)
GO:0006793	phosphorus metabolic process	6	1388	0.662945	0.908	ncbi_101747380(CAMK2N2);ncbi_395554(FGF14);ncbi_395785(HSD17B4);ncbi_423430(PPP4R4);ncbi_428907(AK7);ncbi_428997(ACKR3)
GO:0034220	ion transmembrane transport	1	227	0.664974	0.908	ncbi_428005(CLCN4)
GO:0043207	response to external biotic stimulus	1	227	0.664974	0.908	ncbi_422802(RBPJ)
GO:0016569	covalent chromatin modification	1	228	0.666605	0.908	ncbi_427310(RNF20)
GO:0016570	histone modification	1	228	0.666605	0.908	ncbi_427310(RNF20)
GO:0044802	single-organism membrane organization	1	228	0.666605	0.908	ncbi_426847(ACAA2)
GO:0044257	cellular protein catabolic process	1	229	0.668228	0.908	ncbi_427310(RNF20)
GO:0009719	response to endogenous stimulus	2	476	0.668255	0.908	ncbi_421862(CD109);ncbi_422802(RBPJ)
GO:0030036	actin cytoskeleton organization	1	230	0.669843	0.908285	ncbi_415422(TMOD2)
GO:0051179	localization	12	2716	0.671835	0.90832	ncbi_100858882(RBP14L);ncbi_395416(ABCC1);ncbi_395554(FGF14);ncbi_396050(SCNN1A);ncbi_417737(MLC1);ncbi_422802(RBPJ);ncbi_424025(TRPM8);ncbi_426847(ACAA2);ncbi_427310(RNF20);ncbi_427458(HNRNPK);ncbi_428005(CLCN4);ncbi_428997(ACKR3)
GO:0050790	regulation of catalytic activity	3	718	0.673476	0.90832	ncbi_100858882(RBP14L);ncbi_421862(CD109);ncbi_423430(PPP4R4)
GO:0022008	neurogenesis	2	482	0.675079	0.90832	ncbi_395834(PDE6C);ncbi_422802(RBPJ)
GO:0048523	negative regulation of cellular process	5	1180	0.675382	0.90832	ncbi_101747380(CAMK2N2);ncbi_415422(TMOD2);ncbi_421862(CD109);ncbi_423430(PPP4R4);ncbi_426847(ACAA2)
GO:0044710	single-organism metabolic process	9	2074	0.677985	0.908372	MSTRG.13908(CR1);ncbi_100858882(RBP14L);ncbi_395554(FGF14);ncbi_395785(HSD17B4);ncbi_427310(RNF20);ncbi_427427(TARS);ncbi_428907(AK7);ncbi_428997(ACKR3);ncbi_776262(ST8SIA3W)
GO:0019220	regulation of phosphate metabolic process	3	723	0.678177	0.908372	ncbi_101747380(CAMK2N2);ncbi_423430(PPP4R4);ncbi_428997(ACKR3)
GO:0009607	response to biotic stimulus	1	237	0.680937	0.908834	ncbi_422802(RBPJ)
GO:0051174	regulation of phosphorus metabolic process	3	727	0.681904	0.908834	ncbi_101747380(CAMK2N2);ncbi_423430(PPP4R4);ncbi_428997(ACKR3)
GO:0080090	regulation of primary metabolic process	9	2083	0.683482	0.908834	MSTRG.13908(CR1);ncbi_101747380(CAMK2N2);ncbi_421488(TFB2M);ncbi_421862(CD109);ncbi_422802(RBPJ);ncbi_423430(PPP4R4);ncbi_427310(RNF20);ncbi_427458(HNRNPK);ncbi_428997(ACKR3)
GO:0040008	regulation of growth	1	239	0.684039	0.908834	ncbi_415609(WDR36)
GO:0030163	protein catabolic process	1	241	0.687112	0.91108	ncbi_427310(RNF20)
GO:0061061	muscle structure development	1	244	0.691666	0.913598	ncbi_422802(RBPJ)
GO:0044723	single-organism carbohydrate metabolic process	1	245	0.69317	0.913598	ncbi_776262(ST8SIA3W)
GO:0055085	transmembrane transport	1	245	0.69317	0.913598	ncbi_428005(CLCN4)
GO:0007017	microtubule-based process	1	247	0.696156	0.915702	ncbi_428907(AK7)
GO:0043085	positive regulation of catalytic activity	1	248	0.697638	0.915824	ncbi_100858882(RBP14L)
GO:0006753	nucleoside phosphate metabolic process	1	250	0.700582	0.917485	ncbi_428907(AK7)
GO:0046649	lymphocyte activation	1	253	0.704945	0.917485	ncbi_422802(RBPJ)
GO:0065008	regulation of biological quality	5	1223	0.707126	0.917485	ncbi_396050(SCNN1A);ncbi_415326(CPEB1);ncbi_415422(TMOD2);ncbi_424025(TRPM8);ncbi_426847(ACAA2)
GO:0045597	positive regulation of cell differentiation	1	257	0.710665	0.917485	ncbi_422802(RBPJ)
GO:0007155	cell adhesion	2	516	0.711688	0.917485	ncbi_100859022(LOC100859022);ncbi_427583(FBLN2)
GO:0030029	actin filament-based process	1	258	0.712079	0.917485	ncbi_415422(TMOD2)
GO:0001816	cytokine production	1	259	0.713485	0.917485	ncbi_422802(RBPJ)
GO:0034641	cellular nitrogen compound metabolic process	10	2358	0.715496	0.917485	ncbi_107049207(SNRPD2);ncbi_415609(WDR36);ncbi_421488(TFB2M);ncbi_422802(RBPJ);ncbi_427137(SKIV2L2);ncbi_427157(DIMT1);ncbi_427310(RNF20);ncbi_427427(TARS);ncbi_427458(HNRNPK);ncbi_428907(AK7)
GO:0007389	pattern specification process	1	261	0.716278	0.917485	ncbi_422802(RBPJ)
GO:0061024	membrane organization	1	263	0.719044	0.917485	ncbi_426847(ACAA2)
GO:0000904	cell morphogenesis involved in differentiation	1	264	0.720417	0.917485	ncbi_422802(RBPJ)
GO:0006974	cellular response to DNA damage stimulus	1	264	0.720417	0.917485	ncbi_428997(ACKR3)
GO:0007186	G-protein coupled receptor signaling pathway	1	264	0.720417	0.917485	ncbi_415422(TMOD2)
GO:0042127	regulation of cell proliferation	2	525	0.720803	0.917485	ncbi_421862(CD109);ncbi_422802(RBPJ)
GO:0044248	cellular catabolic process	2	525	0.720803	0.917485	ncbi_395785(HSD17B4);ncbi_427310(RNF20)
GO:0046903	secretion	1	265	0.721784	0.917485	ncbi_422802(RBPJ)
GO:0051649	establishment of localization in cell	3	773	0.722572	0.917485	ncbi_417737(MLC1);ncbi_422802(RBPJ);ncbi_426847(ACAA2)
GO:0030334	regulation of cell migration	1	267	0.724497	0.918161	ncbi_427310(RNF20)
GO:0016310	phosphorylation	3	777	0.725918	0.918196	ncbi_101747380(CAMK2N2);ncbi_395554(FGF14);ncbi_428997(ACKR3)
GO:2000145	regulation of cell motility	1	271	0.729847	0.919218	ncbi_427310(RNF20)
GO:0002684	positive regulation of immune system process	1	272	0.731169	0.919218	MSTRG.13908(CR1)
GO:0019725	cellular homeostasis	1	274	0.733793	0.919218	ncbi_424025(TRPM8)
GO:0051270	regulation of cellular component movement	1	274	0.733793	0.919218	ncbi_427310(RNF20)
GO:0055086	nucleobase-containing small molecule metabolic process	1	274	0.733793	0.919218	ncbi_428907(AK7)
GO:0016568	chromatin modification	1	275	0.735096	0.919218	ncbi_427310(RNF20)
GO:0001932	regulation of protein phosphorylation	2	542	0.73738	0.920329	ncbi_101747380(CAMK2N2);ncbi_428997(ACKR3)
GO:0033554	cellular response to stress	2	544	0.739276	0.920417	ncbi_395554(FGF14);ncbi_428997(ACKR3)
GO:0043603	cellular amide metabolic process	1	279	0.740245	0.920417	ncbi_427427(TARS)
GO:0005975	carbohydrate metabolic process	1	281	0.742782	0.921833	ncbi_776262(ST8SIA3W)
GO:0044281	small molecule metabolic process	3	802	0.746153	0.924276	ncbi_395785(HSD17B4);ncbi_427427(TARS);ncbi_428907(AK7)
GO:0007417	central nervous system development	1	288	0.751475	0.928503	ncbi_428907(AK7)
GO:0048468	cell development	3	810	0.752383	0.928503	ncbi_395785(HSD17B4);ncbi_395834(PDE6C);ncbi_422802(RBPJ)
GO:0035295	tube development	1	291	0.755112	0.929691	ncbi_422802(RBPJ)
GO:0045321	leukocyte activation	1	292	0.756312	0.929691	ncbi_422802(RBPJ)
GO:0001934	positive regulation of protein phosphorylation	1	294	0.758696	0.929691	ncbi_428997(ACKR3)
GO:0048518	positive regulation of biological process	6	1534	0.758989	0.929691	MSTRG.13908(CR1);ncbi_100858882(RBP14L);ncbi_422802(RBPJ);ncbi_427310(RNF20);ncbi_427458(HNRNPK);ncbi_428997(ACKR3)
GO:0030097	hemopoiesis	1	296	0.761058	0.930203	ncbi_422802(RBPJ)
GO:0040012	regulation of locomotion	1	297	0.76223	0.930203	ncbi_427310(RNF20)
GO:0072358	cardiovascular system development	1	301	0.766863	0.932075	ncbi_422802(RBPJ)
GO:0072359	circulatory system development	1	301	0.766863	0.932075	ncbi_422802(RBPJ)
GO:0051094	positive regulation of developmental process	1	302	0.768007	0.932075	ncbi_422802(RBPJ)
GO:0051704	multi-organism process	2	580	0.771512	0.933838	ncbi_422802(RBPJ);ncbi_428907(AK7)
GO:0009966	regulation of signal transduction	4	1084	0.773242	0.933838	ncbi_415422(TMOD2);ncbi_421862(CD109);ncbi_422802(RBPJ);ncbi_428997(ACKR3)
GO:0060341	regulation of cellular localization	1	308	0.774759	0.933838	ncbi_417737(MLC1)
GO:0022610	biological adhesion	2	585	0.775713	0.933838	ncbi_100859022(LOC100859022);ncbi_427583(FBLN2)
GO:0046907	intracellular transport	2	586	0.776545	0.933838	ncbi_417737(MLC1);ncbi_426847(ACAA2)
GO:0048583	regulation of response to stimulus	5	1335	0.779952	0.936226	MSTRG.13908(CR1);ncbi_415422(TMOD2);ncbi_421862(CD109);ncbi_422802(RBPJ);ncbi_428997(ACKR3)
GO:0098609	cell-cell adhesion	1	319	0.786643	0.939924	ncbi_100859022(LOC100859022)
GO:0045595	regulation of cell differentiation	2	600	0.787926	0.939924	ncbi_421862(CD109);ncbi_422802(RBPJ)
GO:0032446	protein modification by small protein conjugation	1	321	0.788737	0.939924	ncbi_427310(RNF20)
GO:0044265	cellular macromolecule catabolic process	1	321	0.788737	0.939924	ncbi_427310(RNF20)
GO:0010033	response to organic substance	3	863	0.79072	0.940586	ncbi_421862(CD109);ncbi_422802(RBPJ);ncbi_428997(ACKR3)
GO:0042592	homeostatic process	2	608	0.794205	0.941659	ncbi_396050(SCNN1A);ncbi_424025(TRPM8)
GO:0050793	regulation of developmental process	3	870	0.795412	0.941659	ncbi_415609(WDR36);ncbi_421862(CD109);ncbi_422802(RBPJ)
GO:0044702	single organism reproductive process	1	328	0.795909	0.941659	ncbi_428907(AK7)
GO:0042327	positive regulation of phosphorylation	1	330	0.797914	0.941978	ncbi_428997(ACKR3)
GO:0006807	nitrogen compound metabolic process	10	2527	0.800149	0.941978	ncbi_107049207(SNRPD2);ncbi_415609(WDR36);ncbi_421488(TFB2M);ncbi_422802(RBPJ);ncbi_427137(SKIV2L2);ncbi_427157(DIMT1);ncbi_427310(RNF20);ncbi_427427(TARS);ncbi_427458(HNRNPK);ncbi_428907(AK7)
GO:0006796	phosphate-containing compound metabolic process	5	1375	0.802505	0.941978	ncbi_101747380(CAMK2N2);ncbi_395554(FGF14);ncbi_423430(PPP4R4);ncbi_428907(AK7);ncbi_428997(ACKR3)
GO:0006325	chromatin organization	1	335	0.802842	0.941978	ncbi_427310(RNF20)
GO:0042325	regulation of phosphorylation	2	620	0.803326	0.941978	ncbi_101747380(CAMK2N2);ncbi_428997(ACKR3)
GO:0009056	catabolic process	2	624	0.806288	0.943773	ncbi_395785(HSD17B4);ncbi_427310(RNF20)
GO:0044255	cellular lipid metabolic process	1	342	0.809546	0.944231	ncbi_395785(HSD17B4)
GO:0048666	neuron development	1	342	0.809546	0.944231	ncbi_395834(PDE6C)
GO:0048534	hematopoietic or lymphoid organ development	1	348	0.815114	0.94852	ncbi_422802(RBPJ)
GO:0006355	regulation of transcription, DNA-templated	4	1158	0.817503	0.94852	ncbi_421488(TFB2M);ncbi_422802(RBPJ);ncbi_427310(RNF20);ncbi_427458(HNRNPK)
GO:1903506	regulation of nucleic acid-templated transcription	4	1159	0.818052	0.94852	ncbi_421488(TFB2M);ncbi_422802(RBPJ);ncbi_427310(RNF20);ncbi_427458(HNRNPK)
GO:0044707	single-multicellular organism process	9	2344	0.81898	0.94852	ncbi_395554(FGF14);ncbi_395785(HSD17B4);ncbi_395834(PDE6C);ncbi_395846(GJA8);ncbi_421862(CD109);ncbi_422802(RBPJ);ncbi_427458(HNRNPK);ncbi_428907(AK7);ncbi_428953(WNT8B)
GO:0051239	regulation of multicellular organismal process	3	917	0.824766	0.951876	ncbi_421862(CD109);ncbi_422802(RBPJ);ncbi_427458(HNRNPK)
GO:0009057	macromolecule catabolic process	1	360	0.825778	0.951876	ncbi_427310(RNF20)
GO:0001775	cell activation	1	366	0.830882	0.951876	ncbi_422802(RBPJ)
GO:0002520	immune system development	1	371	0.835023	0.951876	ncbi_422802(RBPJ)
GO:0070647	protein modification by small protein conjugation or removal	1	371	0.835023	0.951876	ncbi_427310(RNF20)
GO:0007166	cell surface receptor signaling pathway	4	1193	0.835941	0.951876	ncbi_421862(CD109);ncbi_422802(RBPJ);ncbi_428953(WNT8B);ncbi_428997(ACKR3)
GO:2001141	regulation of RNA biosynthetic process	4	1193	0.835941	0.951876	ncbi_421488(TFB2M);ncbi_422802(RBPJ);ncbi_427310(RNF20);ncbi_427458(HNRNPK)
GO:0010562	positive regulation of phosphorus metabolic process	1	374	0.83746	0.951876	ncbi_428997(ACKR3)
GO:0045937	positive regulation of phosphate metabolic process	1	374	0.83746	0.951876	ncbi_428997(ACKR3)
GO:1901566	organonitrogen compound biosynthetic process	1	375	0.838265	0.951876	ncbi_427427(TARS)
GO:0048585	negative regulation of response to stimulus	1	376	0.839066	0.951876	ncbi_421862(CD109)
GO:0019637	organophosphate metabolic process	1	377	0.839862	0.951876	ncbi_428907(AK7)
GO:0044093	positive regulation of molecular function	1	378	0.840655	0.951876	ncbi_100858882(RBP14L)
GO:0044767	single-organism developmental process	9	2401	0.842182	0.951969	ncbi_395554(FGF14);ncbi_395785(HSD17B4);ncbi_395834(PDE6C);ncbi_395846(GJA8);ncbi_415609(WDR36);ncbi_421862(CD109);ncbi_422802(RBPJ);ncbi_428907(AK7);ncbi_428997(ACKR3)
GO:0006357	regulation of transcription from RNA polymerase II promoter	2	685	0.846904	0.953282	ncbi_422802(RBPJ);ncbi_427458(HNRNPK)
GO:0006366	transcription from RNA polymerase II promoter	2	691	0.850463	0.953282	ncbi_422802(RBPJ);ncbi_427458(HNRNPK)
GO:0006351	transcription, DNA-templated	4	1223	0.850536	0.953282	ncbi_421488(TFB2M);ncbi_422802(RBPJ);ncbi_427310(RNF20);ncbi_427458(HNRNPK)
GO:0097659	nucleic acid-templated transcription	4	1223	0.850536	0.953282	ncbi_421488(TFB2M);ncbi_422802(RBPJ);ncbi_427310(RNF20);ncbi_427458(HNRNPK)
GO:0051641	cellular localization	3	964	0.850577	0.953282	ncbi_417737(MLC1);ncbi_422802(RBPJ);ncbi_426847(ACAA2)
GO:0031323	regulation of cellular metabolic process	8	2201	0.854196	0.954149	ncbi_101747380(CAMK2N2);ncbi_421488(TFB2M);ncbi_421862(CD109);ncbi_422802(RBPJ);ncbi_423430(PPP4R4);ncbi_427310(RNF20);ncbi_427458(HNRNPK);ncbi_428997(ACKR3)
GO:0051252	regulation of RNA metabolic process	4	1231	0.854246	0.954149	ncbi_421488(TFB2M);ncbi_422802(RBPJ);ncbi_427310(RNF20);ncbi_427458(HNRNPK)
GO:0030154	cell differentiation	5	1489	0.857277	0.955746	ncbi_395785(HSD17B4);ncbi_395834(PDE6C);ncbi_421862(CD109);ncbi_422802(RBPJ);ncbi_428997(ACKR3)
GO:0022414	reproductive process	1	402	0.858576	0.955746	ncbi_428907(AK7)
GO:0000003	reproduction	1	406	0.861365	0.956979	ncbi_428907(AK7)
GO:0048522	positive regulation of cellular process	4	1255	0.864929	0.956979	ncbi_422802(RBPJ);ncbi_427310(RNF20);ncbi_427458(HNRNPK);ncbi_428997(ACKR3)
GO:0034645	cellular macromolecule biosynthetic process	6	1754	0.865167	0.956979	ncbi_421488(TFB2M);ncbi_422384(PASD1);ncbi_422802(RBPJ);ncbi_427310(RNF20);ncbi_427427(TARS);ncbi_427458(HNRNPK)
GO:0044700	single organism signaling	9	2482	0.871323	0.956979	ncbi_101747380(CAMK2N2);ncbi_395554(FGF14);ncbi_395834(PDE6C);ncbi_415326(CPEB1);ncbi_415422(TMOD2);ncbi_421862(CD109);ncbi_422802(RBPJ);ncbi_428953(WNT8B);ncbi_428997(ACKR3)
GO:0006928	movement of cell or subcellular component	2	730	0.871868	0.956979	ncbi_427310(RNF20);ncbi_428907(AK7)
GO:0023052	signaling	9	2485	0.872319	0.956979	ncbi_101747380(CAMK2N2);ncbi_395554(FGF14);ncbi_395834(PDE6C);ncbi_415326(CPEB1);ncbi_415422(TMOD2);ncbi_421862(CD109);ncbi_422802(RBPJ);ncbi_428953(WNT8B);ncbi_428997(ACKR3)
GO:1902582	single-organism intracellular transport	1	423	0.87263	0.956979	ncbi_426847(ACAA2)
GO:0065009	regulation of molecular function	3	1010	0.872679	0.956979	ncbi_100858882(RBP14L);ncbi_421862(CD109);ncbi_423430(PPP4R4)
GO:0007275	multicellular organism development	6	1775	0.873014	0.956979	ncbi_395554(FGF14);ncbi_395834(PDE6C);ncbi_395846(GJA8);ncbi_421862(CD109);ncbi_422802(RBPJ);ncbi_428907(AK7)
GO:0002682	regulation of immune system process	1	431	0.877617	0.956979	MSTRG.13908(CR1)
GO:2000112	regulation of cellular macromolecule biosynthetic process	4	1287	0.878166	0.956979	ncbi_421488(TFB2M);ncbi_422802(RBPJ);ncbi_427310(RNF20);ncbi_427458(HNRNPK)
GO:0051276	chromosome organization	1	432	0.878227	0.956979	ncbi_427310(RNF20)
GO:0032774	RNA biosynthetic process	4	1288	0.878562	0.956979	ncbi_421488(TFB2M);ncbi_422802(RBPJ);ncbi_427310(RNF20);ncbi_427458(HNRNPK)
GO:0007154	cell communication	9	2520	0.883508	0.960779	ncbi_101747380(CAMK2N2);ncbi_395554(FGF14);ncbi_395834(PDE6C);ncbi_415326(CPEB1);ncbi_415422(TMOD2);ncbi_421862(CD109);ncbi_422802(RBPJ);ncbi_428953(WNT8B);ncbi_428997(ACKR3)
GO:0009059	macromolecule biosynthetic process	6	1823	0.889594	0.965803	ncbi_421488(TFB2M);ncbi_422384(PASD1);ncbi_422802(RBPJ);ncbi_427310(RNF20);ncbi_427427(TARS);ncbi_427458(HNRNPK)
GO:0032502	developmental process	9	2547	0.891614	0.966404	ncbi_395554(FGF14);ncbi_395785(HSD17B4);ncbi_395834(PDE6C);ncbi_395846(GJA8);ncbi_415609(WDR36);ncbi_421862(CD109);ncbi_422802(RBPJ);ncbi_428907(AK7);ncbi_428997(ACKR3)
GO:0010556	regulation of macromolecule biosynthetic process	4	1338	0.897029	0.969457	ncbi_421488(TFB2M);ncbi_422802(RBPJ);ncbi_427310(RNF20);ncbi_427458(HNRNPK)
GO:0006996	organelle organization	4	1339	0.897373	0.969457	ncbi_415422(TMOD2);ncbi_426847(ACAA2);ncbi_427310(RNF20);ncbi_428907(AK7)
GO:0044271	cellular nitrogen compound biosynthetic process	5	1616	0.903324	0.971582	ncbi_421488(TFB2M);ncbi_422802(RBPJ);ncbi_427310(RNF20);ncbi_427427(TARS);ncbi_427458(HNRNPK)
GO:0008283	cell proliferation	2	803	0.90471	0.971582	ncbi_421862(CD109);ncbi_422802(RBPJ)
GO:0000902	cell morphogenesis	1	482	0.90521	0.971582	ncbi_422802(RBPJ)
GO:0006629	lipid metabolic process	1	487	0.907562	0.971582	ncbi_395785(HSD17B4)
GO:0048731	system development	5	1632	0.908137	0.971582	ncbi_395554(FGF14);ncbi_395834(PDE6C);ncbi_395846(GJA8);ncbi_422802(RBPJ);ncbi_428907(AK7)
GO:0019219	regulation of nucleobase-containing compound metabolic process	4	1372	0.908186	0.971582	ncbi_421488(TFB2M);ncbi_422802(RBPJ);ncbi_427310(RNF20);ncbi_427458(HNRNPK)
GO:2000026	regulation of multicellular organismal development	1	492	0.909858	0.971793	ncbi_421862(CD109)
GO:0016477	cell migration	1	500	0.913415	0.97327	ncbi_427310(RNF20)
GO:0048513	animal organ development	3	1119	0.914195	0.97327	ncbi_395834(PDE6C);ncbi_395846(GJA8);ncbi_422802(RBPJ)
GO:0031326	regulation of cellular biosynthetic process	4	1404	0.91773	0.975273	ncbi_421488(TFB2M);ncbi_422802(RBPJ);ncbi_427310(RNF20);ncbi_427458(HNRNPK)
GO:0048869	cellular developmental process	5	1671	0.919036	0.975273	ncbi_395785(HSD17B4);ncbi_395834(PDE6C);ncbi_421862(CD109);ncbi_422802(RBPJ);ncbi_428997(ACKR3)
GO:0002376	immune system process	2	854	0.922909	0.976932	MSTRG.13908(CR1);ncbi_422802(RBPJ)
GO:0009889	regulation of biosynthetic process	4	1435	0.926151	0.976932	ncbi_421488(TFB2M);ncbi_422802(RBPJ);ncbi_427310(RNF20);ncbi_427458(HNRNPK)
GO:0048856	anatomical structure development	7	2204	0.926468	0.976932	ncbi_395554(FGF14);ncbi_395785(HSD17B4);ncbi_395834(PDE6C);ncbi_395846(GJA8);ncbi_421862(CD109);ncbi_422802(RBPJ);ncbi_428907(AK7)
GO:0034654	nucleobase-containing compound biosynthetic process	4	1445	0.928704	0.976932	ncbi_421488(TFB2M);ncbi_422802(RBPJ);ncbi_427310(RNF20);ncbi_427458(HNRNPK)
GO:0019438	aromatic compound biosynthetic process	4	1459	0.932149	0.976932	ncbi_421488(TFB2M);ncbi_422802(RBPJ);ncbi_427310(RNF20);ncbi_427458(HNRNPK)
GO:0051171	regulation of nitrogen compound metabolic process	4	1459	0.932149	0.976932	ncbi_421488(TFB2M);ncbi_422802(RBPJ);ncbi_427310(RNF20);ncbi_427458(HNRNPK)
GO:0018130	heterocycle biosynthetic process	4	1465	0.933581	0.976932	ncbi_421488(TFB2M);ncbi_422802(RBPJ);ncbi_427310(RNF20);ncbi_427458(HNRNPK)
GO:0009653	anatomical structure morphogenesis	3	1192	0.934866	0.976932	ncbi_395834(PDE6C);ncbi_421862(CD109);ncbi_422802(RBPJ)
GO:0032989	cellular component morphogenesis	1	562	0.936705	0.976932	ncbi_422802(RBPJ)
GO:1901362	organic cyclic compound biosynthetic process	4	1491	0.939484	0.976932	ncbi_421488(TFB2M);ncbi_422802(RBPJ);ncbi_427310(RNF20);ncbi_427458(HNRNPK)
GO:0015031	protein transport	1	574	0.940445	0.976932	ncbi_422802(RBPJ)
GO:1902531	regulation of intracellular signal transduction	1	577	0.941345	0.976932	ncbi_428997(ACKR3)
GO:0035556	intracellular signal transduction	2	920	0.941739	0.976932	ncbi_395554(FGF14);ncbi_428997(ACKR3)
GO:0048870	cell motility	1	585	0.943683	0.976932	ncbi_427310(RNF20)
GO:0051674	localization of cell	1	585	0.943683	0.976932	ncbi_427310(RNF20)
GO:0042981	regulation of apoptotic process	1	595	0.946477	0.976932	ncbi_428997(ACKR3)
GO:0043067	regulation of programmed cell death	1	601	0.948088	0.976932	ncbi_428997(ACKR3)
GO:0042221	response to chemical	3	1251	0.9482	0.976932	ncbi_421862(CD109);ncbi_422802(RBPJ);ncbi_428997(ACKR3)
GO:0044249	cellular biosynthetic process	6	2080	0.951116	0.976932	ncbi_421488(TFB2M);ncbi_422384(PASD1);ncbi_422802(RBPJ);ncbi_427310(RNF20);ncbi_427427(TARS);ncbi_427458(HNRNPK)
GO:0045184	establishment of protein localization	1	613	0.951169	0.976932	ncbi_422802(RBPJ)
GO:0010941	regulation of cell death	1	618	0.9524	0.976932	ncbi_428997(ACKR3)
GO:0007165	signal transduction	7	2346	0.953213	0.976932	ncbi_395554(FGF14);ncbi_395834(PDE6C);ncbi_415422(TMOD2);ncbi_421862(CD109);ncbi_422802(RBPJ);ncbi_428953(WNT8B);ncbi_428997(ACKR3)
GO:1901576	organic substance biosynthetic process	6	2105	0.955099	0.977345	ncbi_421488(TFB2M);ncbi_422384(PASD1);ncbi_422802(RBPJ);ncbi_427310(RNF20);ncbi_427427(TARS);ncbi_427458(HNRNPK)
GO:0009058	biosynthetic process	6	2176	0.964916	0.98586	ncbi_421488(TFB2M);ncbi_422384(PASD1);ncbi_422802(RBPJ);ncbi_427310(RNF20);ncbi_427427(TARS);ncbi_427458(HNRNPK)
GO:0050896	response to stimulus	11	3418	0.967455	0.986319	MSTRG.13908(CR1);ncbi_395554(FGF14);ncbi_395834(PDE6C);ncbi_415422(TMOD2);ncbi_417737(MLC1);ncbi_421862(CD109);ncbi_422802(RBPJ);ncbi_424025(TRPM8);ncbi_426847(ACAA2);ncbi_428953(WNT8B);ncbi_428997(ACKR3)
GO:0040011	locomotion	1	704	0.969385	0.986319	ncbi_427310(RNF20)
GO:1901564	organonitrogen compound metabolic process	1	707	0.969855	0.986319	ncbi_427427(TARS)
GO:0006915	apoptotic process	1	733	0.973645	0.988648	ncbi_428997(ACKR3)
GO:0012501	programmed cell death	1	790	0.980399	0.993909	ncbi_428997(ACKR3)
GO:0008219	cell death	1	827	0.983844	0.993909	ncbi_428997(ACKR3)
GO:0016265	death	1	832	0.984262	0.993909	ncbi_428997(ACKR3)
GO:0051716	cellular response to stimulus	7	2664	0.98486	0.993909	ncbi_395554(FGF14);ncbi_395834(PDE6C);ncbi_415422(TMOD2);ncbi_421862(CD109);ncbi_422802(RBPJ);ncbi_428953(WNT8B);ncbi_428997(ACKR3)
GO:0071702	organic substance transport	1	883	0.987962	0.995515	ncbi_422802(RBPJ)
GO:0008104	protein localization	1	928	0.99051	0.996559	ncbi_422802(RBPJ)
GO:0044763	single-organism cellular process	19	5657	0.995193	0.998541	MSTRG.13908(CR1);ncbi_101747380(CAMK2N2);ncbi_395416(ABCC1);ncbi_395554(FGF14);ncbi_395785(HSD17B4);ncbi_395834(PDE6C);ncbi_395846(GJA8);ncbi_415326(CPEB1);ncbi_415422(TMOD2);ncbi_421862(CD109);ncbi_422802(RBPJ);ncbi_424025(TRPM8);ncbi_426847(ACAA2);ncbi_427310(RNF20);ncbi_427427(TARS);ncbi_428005(CLCN4);ncbi_428907(AK7);ncbi_428953(WNT8B);ncbi_428997(ACKR3)
GO:0033036	macromolecule localization	1	1087	0.995949	0.998541	ncbi_422802(RBPJ)
GO:0044699	single-organism process	24	6701	0.997026	0.998541	MSTRG.13908(CR1);ncbi_100858882(RBP14L);ncbi_101747380(CAMK2N2);ncbi_395416(ABCC1);ncbi_395554(FGF14);ncbi_395785(HSD17B4);ncbi_395834(PDE6C);ncbi_395846(GJA8);ncbi_396050(SCNN1A);ncbi_415326(CPEB1);ncbi_415422(TMOD2);ncbi_415609(WDR36);ncbi_421862(CD109);ncbi_422802(RBPJ);ncbi_424025(TRPM8);ncbi_426847(ACAA2);ncbi_427310(RNF20);ncbi_427427(TARS);ncbi_427458(HNRNPK);ncbi_428005(CLCN4);ncbi_428907…
GO:0008150	biological_process	43	9061	1	1	MSTRG.13908(CR1);MSTRG.16584(--);ncbi_100858882(RBP14L);ncbi_100859022(LOC100859022);ncbi_101747380(CAMK2N2);ncbi_107049207(SNRPD2);ncbi_107050349(LOC107050349);ncbi_395416(ABCC1);ncbi_395554(FGF14);ncbi_395785(HSD17B4);ncbi_395834(PDE6C);ncbi_395846(GJA8);ncbi_396050(SCNN1A);ncbi_415326(CPEB1);ncbi_415422(TMOD2);ncbi_415455(PDE8A);ncbi_415609(WDR36);ncbi_416367(TBCA);ncbi_417737(MLC1);ncbi_41796…

## Sheet: Specific activatio_MF
GO ID	Description	mock_co_07_p_005 (41)	All (8050)	pvalue	p.adjust	Genes
GO:0004114	3',5'-cyclic-nucleotide phosphodiesterase activity	2	10	0.00110991	0.115261	ncbi_395834(PDE6C);ncbi_415455(PDE8A)
GO:0004112	cyclic-nucleotide phosphodiesterase activity	2	13	0.00190531	0.115261	ncbi_395834(PDE6C);ncbi_415455(PDE8A)
GO:0003723	RNA binding	11	838	0.00245236	0.115261	MSTRG.15672(FAM120A);ncbi_107049207(SNRPD2);ncbi_415326(CPEB1);ncbi_415609(WDR36);ncbi_416367(TBCA);ncbi_421488(TFB2M);ncbi_422105(MRPL27);ncbi_426847(ACAA2);ncbi_427137(SKIV2L2);ncbi_427157(DIMT1);ncbi_427458(HNRNPK)
GO:0008081	phosphoric diester hydrolase activity	2	32	0.0113978	0.401773	ncbi_395834(PDE6C);ncbi_415455(PDE8A)
GO:0019956	chemokine binding	1	3	0.0152037	0.428744	ncbi_428997(ACKR3)
GO:0019201	nucleotide kinase activity	1	4	0.0202213	0.43997	ncbi_428907(AK7)
GO:0005488	binding	37	6158	0.0218425	0.43997	MSTRG.13908(CR1);MSTRG.15672(FAM120A);ncbi_100858882(RBP14L);ncbi_101747380(CAMK2N2);ncbi_107049207(SNRPD2);ncbi_395416(ABCC1);ncbi_395554(FGF14);ncbi_395785(HSD17B4);ncbi_395834(PDE6C);ncbi_395846(GJA8);ncbi_396050(SCNN1A);ncbi_415326(CPEB1);ncbi_415422(TMOD2);ncbi_415455(PDE8A);ncbi_415609(WDR36);ncbi_416367(TBCA);ncbi_417737(MLC1);ncbi_420978(GALNT12);ncbi_421488(TFB2M);ncbi_421862(CD109);ncbi…
GO:0033764	steroid dehydrogenase activity, acting on the CH-OH group of donors, NAD or NADP as acceptor	1	6	0.0301818	0.442614	ncbi_395785(HSD17B4)
GO:0016229	steroid dehydrogenase activity	1	7	0.0351249	0.442614	ncbi_395785(HSD17B4)
GO:0071813	lipoprotein particle binding	1	11	0.0546528	0.442614	ncbi_426153(ANKRA2)
GO:0008373	sialyltransferase activity	1	12	0.0594742	0.442614	ncbi_776262(ST8SIA3W)
GO:0071814	protein-lipid complex binding	1	12	0.0594742	0.442614	ncbi_426153(ANKRA2)
GO:0004950	chemokine receptor activity	1	13	0.0642716	0.442614	ncbi_428997(ACKR3)
GO:0005254	chloride channel activity	1	13	0.0642716	0.442614	ncbi_428005(CLCN4)
GO:0008173	RNA methyltransferase activity	1	14	0.0690451	0.442614	ncbi_427157(DIMT1)
GO:0005272	sodium channel activity	1	16	0.078521	0.442614	ncbi_396050(SCNN1A)
GO:0016776	phosphotransferase activity, phosphate group as acceptor	1	16	0.078521	0.442614	ncbi_428907(AK7)
GO:0019205	nucleobase-containing compound kinase activity	1	16	0.078521	0.442614	ncbi_428907(AK7)
GO:0030551	cyclic nucleotide binding	1	16	0.078521	0.442614	ncbi_395834(PDE6C)
GO:0005216	ion channel activity	3	201	0.0818917	0.442614	ncbi_396050(SCNN1A);ncbi_424025(TRPM8);ncbi_428005(CLCN4)
GO:0022838	substrate-specific channel activity	3	201	0.0818917	0.442614	ncbi_396050(SCNN1A);ncbi_424025(TRPM8);ncbi_428005(CLCN4)
GO:0004860	protein kinase inhibitor activity	1	17	0.0832236	0.442614	ncbi_101747380(CAMK2N2)
GO:0015108	chloride transmembrane transporter activity	1	17	0.0832236	0.442614	ncbi_428005(CLCN4)
GO:0019210	kinase inhibitor activity	1	17	0.0832236	0.442614	ncbi_101747380(CAMK2N2)
GO:0019955	cytokine binding	1	17	0.0832236	0.442614	ncbi_428997(ACKR3)
GO:0015267	channel activity	3	204	0.0847559	0.442614	ncbi_396050(SCNN1A);ncbi_424025(TRPM8);ncbi_428005(CLCN4)
GO:0022803	passive transmembrane transporter activity	3	204	0.0847559	0.442614	ncbi_396050(SCNN1A);ncbi_424025(TRPM8);ncbi_428005(CLCN4)
GO:0001637	G-protein coupled chemoattractant receptor activity	1	18	0.0879028	0.442653	ncbi_428997(ACKR3)
GO:0005253	anion channel activity	1	23	0.110951	0.505173	ncbi_428005(CLCN4)
GO:0016836	hydro-lyase activity	1	24	0.115492	0.505173	ncbi_395785(HSD17B4)
GO:0000977	RNA polymerase II regulatory region sequence-specific DNA binding	2	117	0.119216	0.505173	ncbi_422802(RBPJ);ncbi_427458(HNRNPK)
GO:0001012	RNA polymerase II regulatory region DNA binding	2	117	0.119216	0.505173	ncbi_422802(RBPJ);ncbi_427458(HNRNPK)
GO:0038024	cargo receptor activity	1	25	0.120011	0.505173	ncbi_428997(ACKR3)
GO:0019208	phosphatase regulator activity	1	26	0.124507	0.505173	ncbi_423430(PPP4R4)
GO:0000982	transcription factor activity, RNA polymerase II core promoter proximal region sequence-specific binding	2	121	0.125967	0.505173	ncbi_422802(RBPJ);ncbi_427458(HNRNPK)
GO:0004896	cytokine receptor activity	1	27	0.12898	0.505173	ncbi_428997(ACKR3)
GO:0005261	cation channel activity	2	127	0.136263	0.511535	ncbi_396050(SCNN1A);ncbi_424025(TRPM8)
GO:0016835	carbon-oxygen lyase activity	1	29	0.13786	0.511535	ncbi_395785(HSD17B4)
GO:0015103	inorganic anion transmembrane transporter activity	1	31	0.146652	0.530204	ncbi_428005(CLCN4)
GO:0015081	sodium ion transmembrane transporter activity	1	34	0.159676	0.540519	ncbi_396050(SCNN1A)
GO:0008170	N-methyltransferase activity	1	36	0.168251	0.540519	ncbi_427157(DIMT1)
GO:0003676	nucleic acid binding	12	1762	0.168311	0.540519	MSTRG.15672(FAM120A);ncbi_107049207(SNRPD2);ncbi_415326(CPEB1);ncbi_415609(WDR36);ncbi_416367(TBCA);ncbi_421488(TFB2M);ncbi_422105(MRPL27);ncbi_422802(RBPJ);ncbi_426847(ACAA2);ncbi_427137(SKIV2L2);ncbi_427157(DIMT1);ncbi_427458(HNRNPK)
GO:1901363	heterocyclic compound binding	18	2863	0.169531	0.540519	MSTRG.15672(FAM120A);ncbi_107049207(SNRPD2);ncbi_395416(ABCC1);ncbi_395834(PDE6C);ncbi_415326(CPEB1);ncbi_415609(WDR36);ncbi_416367(TBCA);ncbi_421488(TFB2M);ncbi_422105(MRPL27);ncbi_422802(RBPJ);ncbi_424640(ORC1);ncbi_426847(ACAA2);ncbi_427137(SKIV2L2);ncbi_427157(DIMT1);ncbi_427427(TARS);ncbi_427458(HNRNPK);ncbi_428907(AK7);ncbi_428910(MOK)
GO:0016875	ligase activity, forming carbon-oxygen bonds	1	37	0.172506	0.540519	ncbi_427427(TARS)
GO:0016876	ligase activity, forming aminoacyl-tRNA and related compounds	1	37	0.172506	0.540519	ncbi_427427(TARS)
GO:0061135	endopeptidase regulator activity	1	39	0.180953	0.543863	ncbi_421862(CD109)
GO:0030234	enzyme regulator activity	3	289	0.18132	0.543863	ncbi_101747380(CAMK2N2);ncbi_421862(CD109);ncbi_423430(PPP4R4)
GO:0016616	oxidoreductase activity, acting on the CH-OH group of donors, NAD or NADP as acceptor	1	40	0.185145	0.543863	ncbi_395785(HSD17B4)
GO:0000976	transcription regulatory region sequence-specific DNA binding	2	161	0.197552	0.567587	ncbi_422802(RBPJ);ncbi_427458(HNRNPK)
GO:1990837	sequence-specific double-stranded DNA binding	2	163	0.201272	0.567587	ncbi_422802(RBPJ);ncbi_427458(HNRNPK)
GO:0015399	primary active transmembrane transporter activity	1	47	0.213907	0.569683	ncbi_395416(ABCC1)
GO:0015405	P-P-bond-hydrolysis-driven transmembrane transporter activity	1	47	0.213907	0.569683	ncbi_395416(ABCC1)
GO:0097159	organic cyclic compound binding	18	2960	0.214136	0.569683	MSTRG.15672(FAM120A);ncbi_107049207(SNRPD2);ncbi_395416(ABCC1);ncbi_395834(PDE6C);ncbi_415326(CPEB1);ncbi_415609(WDR36);ncbi_416367(TBCA);ncbi_421488(TFB2M);ncbi_422105(MRPL27);ncbi_422802(RBPJ);ncbi_424640(ORC1);ncbi_426847(ACAA2);ncbi_427137(SKIV2L2);ncbi_427157(DIMT1);ncbi_427427(TARS);ncbi_427458(HNRNPK);ncbi_428907(AK7);ncbi_428910(MOK)
GO:0022857	transmembrane transporter activity	4	476	0.22221	0.573634	ncbi_395416(ABCC1);ncbi_396050(SCNN1A);ncbi_424025(TRPM8);ncbi_428005(CLCN4)
GO:0003690	double-stranded DNA binding	2	175	0.223758	0.573634	ncbi_422802(RBPJ);ncbi_427458(HNRNPK)
GO:0001085	RNA polymerase II transcription factor binding	1	52	0.233843	0.587529	ncbi_422802(RBPJ)
GO:0043565	sequence-specific DNA binding	2	184	0.240765	0.587529	ncbi_422802(RBPJ);ncbi_427458(HNRNPK)
GO:0061134	peptidase regulator activity	1	54	0.241679	0.587529	ncbi_421862(CD109)
GO:0044822	poly(A) RNA binding	1	62	0.272246	0.650621	ncbi_415326(CPEB1)
GO:0016740	transferase activity	8	1239	0.290425	0.652132	ncbi_101747380(CAMK2N2);ncbi_420978(GALNT12);ncbi_426847(ACAA2);ncbi_427157(DIMT1);ncbi_427310(RNF20);ncbi_428907(AK7);ncbi_428910(MOK);ncbi_776262(ST8SIA3W)
GO:0019838	growth factor binding	1	69	0.298004	0.652132	ncbi_421862(CD109)
GO:0000981	RNA polymerase II transcription factor activity, sequence-specific DNA binding	2	217	0.303463	0.652132	ncbi_422802(RBPJ);ncbi_427458(HNRNPK)
GO:0016614	oxidoreductase activity, acting on CH-OH group of donors	1	72	0.308768	0.652132	ncbi_395785(HSD17B4)
GO:0005539	glycosaminoglycan binding	1	73	0.312321	0.652132	ncbi_395554(FGF14)
GO:0042578	phosphoric ester hydrolase activity	2	222	0.312936	0.652132	ncbi_395834(PDE6C);ncbi_415455(PDE8A)
GO:0098772	molecular function regulator	3	386	0.313768	0.652132	ncbi_101747380(CAMK2N2);ncbi_421862(CD109);ncbi_423430(PPP4R4)
GO:0015075	ion transmembrane transporter activity	3	388	0.316599	0.652132	ncbi_396050(SCNN1A);ncbi_424025(TRPM8);ncbi_428005(CLCN4)
GO:0044212	transcription regulatory region DNA binding	2	224	0.316719	0.652132	ncbi_422802(RBPJ);ncbi_427458(HNRNPK)
GO:0019887	protein kinase regulator activity	1	75	0.319372	0.652132	ncbi_101747380(CAMK2N2)
GO:0000989	transcription factor activity, transcription factor binding	2	228	0.324273	0.652132	ncbi_421488(TFB2M);ncbi_427310(RNF20)
GO:0003700	transcription factor activity, sequence-specific DNA binding	2	231	0.329926	0.652132	ncbi_422802(RBPJ);ncbi_427458(HNRNPK)
GO:0000988	transcription factor activity, protein binding	2	234	0.335569	0.652132	ncbi_421488(TFB2M);ncbi_427310(RNF20)
GO:0005215	transporter activity	4	581	0.343089	0.652132	ncbi_395416(ABCC1);ncbi_396050(SCNN1A);ncbi_424025(TRPM8);ncbi_428005(CLCN4)
GO:0019207	kinase regulator activity	1	82	0.3435	0.652132	ncbi_101747380(CAMK2N2)
GO:0008168	methyltransferase activity	1	83	0.346879	0.652132	ncbi_427157(DIMT1)
GO:0008324	cation transmembrane transporter activity	2	245	0.356146	0.653571	ncbi_396050(SCNN1A);ncbi_424025(TRPM8)
GO:0016829	lyase activity	1	87	0.360222	0.653571	ncbi_395785(HSD17B4)
GO:0008528	G-protein coupled peptide receptor activity	1	88	0.363516	0.653571	ncbi_428997(ACKR3)
GO:0022891	substrate-specific transmembrane transporter activity	3	423	0.366185	0.653571	ncbi_396050(SCNN1A);ncbi_424025(TRPM8);ncbi_428005(CLCN4)
GO:0001653	peptide receptor activity	1	91	0.373299	0.65794	ncbi_428997(ACKR3)
GO:0004857	enzyme inhibitor activity	1	93	0.37974	0.661029	ncbi_101747380(CAMK2N2)
GO:0008509	anion transmembrane transporter activity	1	96	0.38928	0.669372	ncbi_428005(CLCN4)
GO:0016874	ligase activity	1	102	0.407932	0.689375	ncbi_427427(TARS)
GO:0097367	carbohydrate derivative binding	7	1205	0.417244	0.689375	ncbi_395416(ABCC1);ncbi_395554(FGF14);ncbi_424640(ORC1);ncbi_427137(SKIV2L2);ncbi_427427(TARS);ncbi_428907(AK7);ncbi_428910(MOK)
GO:0001071	nucleic acid binding transcription factor activity	3	472	0.434731	0.689375	ncbi_422384(PASD1);ncbi_422802(RBPJ);ncbi_427458(HNRNPK)
GO:0000975	regulatory region DNA binding	2	293	0.44305	0.689375	ncbi_422802(RBPJ);ncbi_427458(HNRNPK)
GO:0016746	transferase activity, transferring acyl groups	1	114	0.443584	0.689375	ncbi_426847(ACAA2)
GO:0016741	transferase activity, transferring one-carbon groups	1	115	0.446459	0.689375	ncbi_427157(DIMT1)
GO:0001067	regulatory region nucleic acid binding	2	296	0.448287	0.689375	ncbi_422802(RBPJ);ncbi_427458(HNRNPK)
GO:0005515	protein binding	16	2994	0.462196	0.689375	MSTRG.13908(CR1);ncbi_101747380(CAMK2N2);ncbi_395554(FGF14);ncbi_395785(HSD17B4);ncbi_396050(SCNN1A);ncbi_415422(TMOD2);ncbi_416367(TBCA);ncbi_417737(MLC1);ncbi_421862(CD109);ncbi_422384(PASD1);ncbi_422802(RBPJ);ncbi_424025(TRPM8);ncbi_426153(ANKRA2);ncbi_427310(RNF20);ncbi_428919(GPHB5);ncbi_428997(ACKR3)
GO:0022804	active transmembrane transporter activity	1	121	0.463405	0.689375	ncbi_395416(ABCC1)
GO:0044389	ubiquitin-like protein ligase binding	1	121	0.463405	0.689375	ncbi_427310(RNF20)
GO:0060089	molecular transducer activity	4	685	0.465856	0.689375	MSTRG.13908(CR1);ncbi_415455(PDE8A);ncbi_422384(PASD1);ncbi_428997(ACKR3)
GO:0046873	metal ion transmembrane transporter activity	1	124	0.471687	0.689375	ncbi_396050(SCNN1A)
GO:0022892	substrate-specific transporter activity	3	502	0.475531	0.689375	ncbi_396050(SCNN1A);ncbi_424025(TRPM8);ncbi_428005(CLCN4)
GO:0000166	nucleotide binding	1	130	0.487879	0.689375	ncbi_395834(PDE6C)
GO:1901265	nucleoside phosphate binding	1	130	0.487879	0.689375	ncbi_395834(PDE6C)
GO:0019787	ubiquitin-like protein transferase activity	1	132	0.493168	0.689375	ncbi_427310(RNF20)
GO:0001883	purine nucleoside binding	6	1104	0.500008	0.689375	ncbi_395416(ABCC1);ncbi_424640(ORC1);ncbi_427137(SKIV2L2);ncbi_427427(TARS);ncbi_428907(AK7);ncbi_428910(MOK)
GO:0032549	ribonucleoside binding	6	1104	0.500008	0.689375	ncbi_395416(ABCC1);ncbi_424640(ORC1);ncbi_427137(SKIV2L2);ncbi_427427(TARS);ncbi_428907(AK7);ncbi_428910(MOK)
GO:0032550	purine ribonucleoside binding	6	1104	0.500008	0.689375	ncbi_395416(ABCC1);ncbi_424640(ORC1);ncbi_427137(SKIV2L2);ncbi_427427(TARS);ncbi_428907(AK7);ncbi_428910(MOK)
GO:0001882	nucleoside binding	6	1107	0.502805	0.689375	ncbi_395416(ABCC1);ncbi_424640(ORC1);ncbi_427137(SKIV2L2);ncbi_427427(TARS);ncbi_428907(AK7);ncbi_428910(MOK)
GO:0015077	monovalent inorganic cation transmembrane transporter activity	1	136	0.503586	0.689375	ncbi_396050(SCNN1A)
GO:0016757	transferase activity, transferring glycosyl groups	1	144	0.5238	0.710152	ncbi_776262(ST8SIA3W)
GO:0017111	nucleoside-triphosphatase activity	2	347	0.533048	0.715808	ncbi_395416(ABCC1);ncbi_427137(SKIV2L2)
GO:0036094	small molecule binding	7	1356	0.549299	0.730672	ncbi_395416(ABCC1);ncbi_395834(PDE6C);ncbi_424640(ORC1);ncbi_427137(SKIV2L2);ncbi_427427(TARS);ncbi_428907(AK7);ncbi_428910(MOK)
GO:0016772	transferase activity, transferring phosphorus-containing groups	3	574	0.56783	0.736041	ncbi_101747380(CAMK2N2);ncbi_428907(AK7);ncbi_428910(MOK)
GO:0008134	transcription factor binding	1	164	0.570885	0.736041	ncbi_422802(RBPJ)
GO:0016788	hydrolase activity, acting on ester bonds	2	374	0.574368	0.736041	ncbi_395834(PDE6C);ncbi_415455(PDE8A)
GO:0016462	pyrophosphatase activity	2	376	0.577325	0.736041	ncbi_395416(ABCC1);ncbi_427137(SKIV2L2)
GO:0016817	hydrolase activity, acting on acid anhydrides	2	381	0.584657	0.736041	ncbi_395416(ABCC1);ncbi_427137(SKIV2L2)
GO:0016818	hydrolase activity, acting on acid anhydrides, in phosphorus-containing anhydrides	2	381	0.584657	0.736041	ncbi_395416(ABCC1);ncbi_427137(SKIV2L2)
GO:0004930	G-protein coupled receptor activity	1	174	0.592693	0.738299	ncbi_428997(ACKR3)
GO:0022890	inorganic cation transmembrane transporter activity	1	176	0.596923	0.738299	ncbi_396050(SCNN1A)
GO:0019904	protein domain specific binding	1	188	0.621416	0.76191	ncbi_396050(SCNN1A)
GO:0003712	transcription cofactor activity	1	192	0.629253	0.764868	ncbi_427310(RNF20)
GO:0044877	macromolecular complex binding	1	197	0.638827	0.769869	ncbi_426153(ANKRA2)
GO:0004888	transmembrane signaling receptor activity	2	426	0.646576	0.772603	MSTRG.13908(CR1);ncbi_428997(ACKR3)
GO:0016301	kinase activity	2	456	0.683809	0.810227	ncbi_428907(AK7);ncbi_428910(MOK)
GO:0099600	transmembrane receptor activity	2	461	0.689705	0.810403	MSTRG.13908(CR1);ncbi_428997(ACKR3)
GO:0019899	enzyme binding	3	691	0.695907	0.810933	ncbi_101747380(CAMK2N2);ncbi_426153(ANKRA2);ncbi_427310(RNF20)
GO:0003824	catalytic activity	15	3219	0.725081	0.832913	ncbi_101747380(CAMK2N2);ncbi_395416(ABCC1);ncbi_395785(HSD17B4);ncbi_395834(PDE6C);ncbi_415455(PDE8A);ncbi_420978(GALNT12);ncbi_426847(ACAA2);ncbi_427137(SKIV2L2);ncbi_427157(DIMT1);ncbi_427310(RNF20);ncbi_427427(TARS);ncbi_428907(AK7);ncbi_428910(MOK);ncbi_770671(MMEL1);ncbi_776262(ST8SIA3W)
GO:0019900	kinase binding	1	250	0.726583	0.832913	ncbi_101747380(CAMK2N2)
GO:0038023	signaling receptor activity	2	508	0.740943	0.838058	MSTRG.13908(CR1);ncbi_428997(ACKR3)
GO:0005102	receptor binding	2	510	0.74296	0.838058	ncbi_395554(FGF14);ncbi_428919(GPHB5)
GO:0004871	signal transducer activity	2	548	0.778875	0.858955	MSTRG.13908(CR1);ncbi_428997(ACKR3)
GO:0016787	hydrolase activity	5	1241	0.77932	0.858955	ncbi_395416(ABCC1);ncbi_395834(PDE6C);ncbi_415455(PDE8A);ncbi_427137(SKIV2L2);ncbi_770671(MMEL1)
GO:0046983	protein dimerization activity	2	549	0.77976	0.858955	ncbi_395785(HSD17B4);ncbi_424025(TRPM8)
GO:0004872	receptor activity	2	563	0.79184	0.8655	MSTRG.13908(CR1);ncbi_428997(ACKR3)
GO:0070011	peptidase activity, acting on L-amino acid peptides	1	321	0.81225	0.876392	ncbi_770671(MMEL1)
GO:0008233	peptidase activity	1	323	0.814236	0.876392	ncbi_770671(MMEL1)
GO:0016491	oxidoreductase activity	1	341	0.831218	0.886544	ncbi_395785(HSD17B4)
GO:0004672	protein kinase activity	1	350	0.839132	0.886544	ncbi_428910(MOK)
GO:0008092	cytoskeletal protein binding	1	354	0.842531	0.886544	ncbi_415422(TMOD2)
GO:0003677	DNA binding	2	661	0.861525	0.896223	ncbi_422802(RBPJ);ncbi_427458(HNRNPK)
GO:0016773	phosphotransferase activity, alcohol group as acceptor	1	382	0.864442	0.896223	ncbi_428910(MOK)
GO:0046914	transition metal ion binding	1	800	0.986469	1	ncbi_427310(RNF20)
GO:0043169	cation binding	4	1743	0.986616	1	ncbi_100858882(RBP14L);ncbi_395834(PDE6C);ncbi_415455(PDE8A);ncbi_427310(RNF20)
GO:0043167	ion binding	4	1962	0.995238	1	ncbi_100858882(RBP14L);ncbi_395834(PDE6C);ncbi_415455(PDE8A);ncbi_427310(RNF20)
GO:0046872	metal ion binding	1	1072	0.997191	1	ncbi_427310(RNF20)
GO:0003674	molecular_function	41	8050	1	1	MSTRG.13908(CR1);MSTRG.15672(FAM120A);ncbi_100858882(RBP14L);ncbi_101747380(CAMK2N2);ncbi_107049207(SNRPD2);ncbi_395416(ABCC1);ncbi_395554(FGF14);ncbi_395785(HSD17B4);ncbi_395834(PDE6C);ncbi_395846(GJA8);ncbi_396050(SCNN1A);ncbi_415326(CPEB1);ncbi_415422(TMOD2);ncbi_415455(PDE8A);ncbi_415609(WDR36);ncbi_416367(TBCA);ncbi_417737(MLC1);ncbi_420978(GALNT12);ncbi_421488(TFB2M);ncbi_421862(CD109);ncbi…

## Sheet: Specific activatio_CC
GO ID	Description	mock_co_07_p_005 (44)	All (8489)	pvalue	p.adjust	Genes
GO:0005681	spliceosomal complex	3	74	0.00651871	0.560609	ncbi_107049207(SNRPD2);ncbi_427137(SKIV2L2);ncbi_427458(HNRNPK)
GO:0030529	intracellular ribonucleoprotein complex	5	333	0.0279619	0.622464	ncbi_107049207(SNRPD2);ncbi_415609(WDR36);ncbi_422105(MRPL27);ncbi_427137(SKIV2L2);ncbi_427458(HNRNPK)
GO:1990904	ribonucleoprotein complex	5	333	0.0279619	0.622464	ncbi_107049207(SNRPD2);ncbi_415609(WDR36);ncbi_422105(MRPL27);ncbi_427137(SKIV2L2);ncbi_427458(HNRNPK)
GO:0000808	origin recognition complex	1	8	0.0407374	0.622464	ncbi_424640(ORC1)
GO:0019012	virion	1	10	0.0506656	0.622464	ncbi_107049207(SNRPD2)
GO:0030684	preribosome	1	10	0.0506656	0.622464	ncbi_415609(WDR36)
GO:0044423	virion part	1	10	0.0506656	0.622464	ncbi_107049207(SNRPD2)
GO:0097525	spliceosomal snRNP complex	1	16	0.0798515	0.808685	ncbi_107049207(SNRPD2)
GO:0030532	small nuclear ribonucleoprotein complex	1	17	0.0846298	0.808685	ncbi_107049207(SNRPD2)
GO:0009295	nucleoid	1	28	0.135617	0.93663	ncbi_421488(TFB2M)
GO:0031228	intrinsic component of Golgi membrane	1	31	0.149033	0.93663	ncbi_776262(ST8SIA3W)
GO:0005777	peroxisome	1	34	0.162247	0.93663	ncbi_395785(HSD17B4)
GO:0044438	microbody part	1	34	0.162247	0.93663	ncbi_395785(HSD17B4)
GO:0044439	peroxisomal part	1	34	0.162247	0.93663	ncbi_395785(HSD17B4)
GO:0034708	methyltransferase complex	1	47	0.217224	0.93663	ncbi_107049207(SNRPD2)
GO:0034703	cation channel complex	1	72	0.313217	0.93663	ncbi_396050(SCNN1A)
GO:0031224	intrinsic component of membrane	12	1976	0.317536	0.93663	ncbi_100859022(LOC100859022);ncbi_395416(ABCC1);ncbi_395846(GJA8);ncbi_396050(SCNN1A);ncbi_417386(LOC417386);ncbi_417737(MLC1);ncbi_417964(EMP1);ncbi_420978(GALNT12);ncbi_424025(TRPM8);ncbi_428005(CLCN4);ncbi_428997(ACKR3);ncbi_776262(ST8SIA3W)
GO:1990234	transferase complex	2	221	0.318385	0.93663	ncbi_107049207(SNRPD2);ncbi_427310(RNF20)
GO:0000139	Golgi membrane	1	77	0.330985	0.93663	ncbi_776262(ST8SIA3W)
GO:0042579	microbody	1	78	0.334485	0.93663	ncbi_395785(HSD17B4)
GO:0005819	spindle	1	79	0.337966	0.93663	ncbi_415326(CPEB1)
GO:0044431	Golgi apparatus part	1	88	0.368509	0.93663	ncbi_776262(ST8SIA3W)
GO:0000151	ubiquitin ligase complex	1	89	0.371816	0.93663	ncbi_427310(RNF20)
GO:0005794	Golgi apparatus	1	98	0.400831	0.93663	ncbi_776262(ST8SIA3W)
GO:0015630	microtubule cytoskeleton	3	440	0.400927	0.93663	ncbi_101747380(CAMK2N2);ncbi_415326(CPEB1);ncbi_416367(TBCA)
GO:0030054	cell junction	3	444	0.406608	0.93663	ncbi_395846(GJA8);ncbi_417737(MLC1);ncbi_427458(HNRNPK)
GO:1902494	catalytic complex	2	275	0.419646	0.93663	ncbi_107049207(SNRPD2);ncbi_427310(RNF20)
GO:0031300	intrinsic component of organelle membrane	1	110	0.437489	0.93663	ncbi_776262(ST8SIA3W)
GO:0034702	ion channel complex	1	115	0.452107	0.93663	ncbi_396050(SCNN1A)
GO:1902495	transmembrane transporter complex	1	116	0.454986	0.93663	ncbi_396050(SCNN1A)
GO:1990351	transporter complex	1	116	0.454986	0.93663	ncbi_396050(SCNN1A)
GO:0044425	membrane part	13	2369	0.460557	0.93663	MSTRG.13908(CR1);ncbi_100859022(LOC100859022);ncbi_395416(ABCC1);ncbi_395846(GJA8);ncbi_396050(SCNN1A);ncbi_417386(LOC417386);ncbi_417737(MLC1);ncbi_417964(EMP1);ncbi_420978(GALNT12);ncbi_424025(TRPM8);ncbi_428005(CLCN4);ncbi_428997(ACKR3);ncbi_776262(ST8SIA3W)
GO:0005929	cilium	1	121	0.46916	0.93663	ncbi_396050(SCNN1A)
GO:0032991	macromolecular complex	12	2218	0.488543	0.93663	ncbi_107049207(SNRPD2);ncbi_395846(GJA8);ncbi_396050(SCNN1A);ncbi_415609(WDR36);ncbi_422105(MRPL27);ncbi_422384(PASD1);ncbi_422802(RBPJ);ncbi_424640(ORC1);ncbi_426803(TOMM5);ncbi_427137(SKIV2L2);ncbi_427310(RNF20);ncbi_427458(HNRNPK)
GO:0005911	cell-cell junction	1	130	0.49377	0.93663	ncbi_395846(GJA8)
GO:0031982	vesicle	10	1843	0.493819	0.93663	ncbi_107049207(SNRPD2);ncbi_395416(ABCC1);ncbi_396050(SCNN1A);ncbi_415455(PDE8A);ncbi_416367(TBCA);ncbi_417737(MLC1);ncbi_426847(ACAA2);ncbi_427427(TARS);ncbi_427458(HNRNPK);ncbi_427583(FBLN2)
GO:0005886	plasma membrane	3	540	0.537029	0.93663	ncbi_396050(SCNN1A);ncbi_417737(MLC1);ncbi_424025(TRPM8)
GO:0044429	mitochondrial part	1	154	0.554075	0.93663	ncbi_421488(TFB2M)
GO:0071944	cell periphery	3	555	0.556046	0.93663	ncbi_396050(SCNN1A);ncbi_417737(MLC1);ncbi_424025(TRPM8)
GO:0005739	mitochondrion	1	156	0.558771	0.93663	ncbi_421488(TFB2M)
GO:0016020	membrane	17	3296	0.567298	0.93663	MSTRG.13908(CR1);MSTRG.15672(FAM120A);ncbi_100859022(LOC100859022);ncbi_395416(ABCC1);ncbi_395834(PDE6C);ncbi_395846(GJA8);ncbi_396050(SCNN1A);ncbi_417386(LOC417386);ncbi_417737(MLC1);ncbi_417964(EMP1);ncbi_420978(GALNT12);ncbi_424025(TRPM8);ncbi_424640(ORC1);ncbi_426847(ACAA2);ncbi_428005(CLCN4);ncbi_428997(ACKR3);ncbi_776262(ST8SIA3W)
GO:0031012	extracellular matrix	1	163	0.574829	0.93663	ncbi_428953(WNT8B)
GO:0005856	cytoskeleton	4	774	0.578777	0.93663	ncbi_101747380(CAMK2N2);ncbi_415326(CPEB1);ncbi_416367(TBCA);ncbi_427427(TARS)
GO:0031988	membrane-bounded vesicle	9	1792	0.601886	0.93663	ncbi_107049207(SNRPD2);ncbi_395416(ABCC1);ncbi_396050(SCNN1A);ncbi_415455(PDE8A);ncbi_416367(TBCA);ncbi_426847(ACAA2);ncbi_427427(TARS);ncbi_427458(HNRNPK);ncbi_427583(FBLN2)
GO:0044446	intracellular organelle part	10	1993	0.604988	0.93663	ncbi_101747380(CAMK2N2);ncbi_107049207(SNRPD2);ncbi_395785(HSD17B4);ncbi_415326(CPEB1);ncbi_421488(TFB2M);ncbi_424640(ORC1);ncbi_426847(ACAA2);ncbi_427137(SKIV2L2);ncbi_427458(HNRNPK);ncbi_776262(ST8SIA3W)
GO:0019866	organelle inner membrane	1	188	0.62765	0.93663	ncbi_426847(ACAA2)
GO:0016021	integral component of membrane	2	412	0.637275	0.93663	ncbi_395416(ABCC1);ncbi_396050(SCNN1A)
GO:0044459	plasma membrane part	2	412	0.637275	0.93663	ncbi_396050(SCNN1A);ncbi_424025(TRPM8)
GO:0043228	non-membrane-bounded organelle	8	1658	0.649338	0.93663	ncbi_101747380(CAMK2N2);ncbi_415326(CPEB1);ncbi_416367(TBCA);ncbi_422802(RBPJ);ncbi_424640(ORC1);ncbi_427157(DIMT1);ncbi_427310(RNF20);ncbi_427427(TARS)
GO:0043232	intracellular non-membrane-bounded organelle	8	1658	0.649338	0.93663	ncbi_101747380(CAMK2N2);ncbi_415326(CPEB1);ncbi_416367(TBCA);ncbi_422802(RBPJ);ncbi_424640(ORC1);ncbi_427157(DIMT1);ncbi_427310(RNF20);ncbi_427427(TARS)
GO:0044444	cytoplasmic part	9	1902	0.679346	0.93663	ncbi_101747380(CAMK2N2);ncbi_107049207(SNRPD2);ncbi_395785(HSD17B4);ncbi_396050(SCNN1A);ncbi_416367(TBCA);ncbi_417737(MLC1);ncbi_421488(TFB2M);ncbi_426153(ANKRA2);ncbi_776262(ST8SIA3W)
GO:0043234	protein complex	8	1705	0.682613	0.93663	ncbi_107049207(SNRPD2);ncbi_395846(GJA8);ncbi_396050(SCNN1A);ncbi_422384(PASD1);ncbi_422802(RBPJ);ncbi_424640(ORC1);ncbi_426803(TOMM5);ncbi_427310(RNF20)
GO:0005737	cytoplasm	9	1909	0.683991	0.93663	ncbi_101747380(CAMK2N2);ncbi_107049207(SNRPD2);ncbi_395785(HSD17B4);ncbi_396050(SCNN1A);ncbi_416367(TBCA);ncbi_417737(MLC1);ncbi_421488(TFB2M);ncbi_426153(ANKRA2);ncbi_776262(ST8SIA3W)
GO:0044430	cytoskeletal part	2	452	0.687913	0.93663	ncbi_101747380(CAMK2N2);ncbi_415326(CPEB1)
GO:0044422	organelle part	11	2342	0.70392	0.93663	ncbi_101747380(CAMK2N2);ncbi_107049207(SNRPD2);ncbi_395785(HSD17B4);ncbi_396050(SCNN1A);ncbi_415326(CPEB1);ncbi_421488(TFB2M);ncbi_424640(ORC1);ncbi_426847(ACAA2);ncbi_427137(SKIV2L2);ncbi_427458(HNRNPK);ncbi_776262(ST8SIA3W)
GO:0044428	nuclear part	3	701	0.716096	0.93663	ncbi_107049207(SNRPD2);ncbi_427137(SKIV2L2);ncbi_427458(HNRNPK)
GO:0044427	chromosomal part	1	245	0.725248	0.93663	ncbi_424640(ORC1)
GO:0005623	cell	33	6579	0.725938	0.93663	MSTRG.13908(CR1);MSTRG.15672(FAM120A);MSTRG.16584(--);ncbi_100858882(RBP14L);ncbi_101747380(CAMK2N2);ncbi_107049207(SNRPD2);ncbi_395785(HSD17B4);ncbi_396050(SCNN1A);ncbi_415326(CPEB1);ncbi_415609(WDR36);ncbi_416367(TBCA);ncbi_417737(MLC1);ncbi_419896(SCUBE3);ncbi_420978(GALNT12);ncbi_421488(TFB2M);ncbi_421862(CD109);ncbi_422105(MRPL27);ncbi_422384(PASD1);ncbi_422802(RBPJ);ncbi_423430(PPP4R4);ncbi…
GO:0044464	cell part	33	6579	0.725938	0.93663	MSTRG.13908(CR1);MSTRG.15672(FAM120A);MSTRG.16584(--);ncbi_100858882(RBP14L);ncbi_101747380(CAMK2N2);ncbi_107049207(SNRPD2);ncbi_395785(HSD17B4);ncbi_396050(SCNN1A);ncbi_415326(CPEB1);ncbi_415609(WDR36);ncbi_416367(TBCA);ncbi_417737(MLC1);ncbi_419896(SCUBE3);ncbi_420978(GALNT12);ncbi_421488(TFB2M);ncbi_421862(CD109);ncbi_422105(MRPL27);ncbi_422384(PASD1);ncbi_422802(RBPJ);ncbi_423430(PPP4R4);ncbi…
GO:0005634	nucleus	3	715	0.72893	0.93663	ncbi_107049207(SNRPD2);ncbi_427137(SKIV2L2);ncbi_427458(HNRNPK)
GO:0005815	microtubule organizing center	1	254	0.738174	0.93663	ncbi_101747380(CAMK2N2)
GO:0005924	cell-substrate adherens junction	1	257	0.742349	0.93663	ncbi_427458(HNRNPK)
GO:0030055	cell-substrate junction	1	260	0.746459	0.93663	ncbi_427458(HNRNPK)
GO:0005912	adherens junction	1	262	0.749163	0.93663	ncbi_427458(HNRNPK)
GO:0005694	chromosome	1	264	0.751839	0.93663	ncbi_424640(ORC1)
GO:0031967	organelle envelope	1	269	0.758408	0.93663	ncbi_426847(ACAA2)
GO:0031975	envelope	1	269	0.758408	0.93663	ncbi_426847(ACAA2)
GO:0070161	anchoring junction	1	276	0.767319	0.93663	ncbi_427458(HNRNPK)
GO:0043227	membrane-bounded organelle	26	5368	0.768593	0.93663	ncbi_100858882(RBP14L);ncbi_101747380(CAMK2N2);ncbi_107049207(SNRPD2);ncbi_395416(ABCC1);ncbi_395785(HSD17B4);ncbi_396050(SCNN1A);ncbi_415455(PDE8A);ncbi_416367(TBCA);ncbi_417737(MLC1);ncbi_420978(GALNT12);ncbi_421488(TFB2M);ncbi_422105(MRPL27);ncbi_422384(PASD1);ncbi_422802(RBPJ);ncbi_424640(ORC1);ncbi_426847(ACAA2);ncbi_427137(SKIV2L2);ncbi_427157(DIMT1);ncbi_427310(RNF20);ncbi_427427(TARS);ncb…
GO:0098796	membrane protein complex	1	287	0.780678	0.93663	ncbi_396050(SCNN1A)
GO:0031981	nuclear lumen	2	551	0.789181	0.93663	ncbi_107049207(SNRPD2);ncbi_427458(HNRNPK)
GO:0070013	intracellular organelle lumen	2	559	0.795989	0.93663	ncbi_107049207(SNRPD2);ncbi_427458(HNRNPK)
GO:0043233	organelle lumen	2	562	0.798493	0.93663	ncbi_107049207(SNRPD2);ncbi_427458(HNRNPK)
GO:0098588	bounding membrane of organelle	1	315	0.81139	0.93663	ncbi_776262(ST8SIA3W)
GO:0031974	membrane-enclosed lumen	2	585	0.816829	0.93663	ncbi_107049207(SNRPD2);ncbi_427458(HNRNPK)
GO:0043231	intracellular membrane-bounded organelle	20	4393	0.838663	0.942409	ncbi_100858882(RBP14L);ncbi_101747380(CAMK2N2);ncbi_107049207(SNRPD2);ncbi_395785(HSD17B4);ncbi_417737(MLC1);ncbi_420978(GALNT12);ncbi_421488(TFB2M);ncbi_422105(MRPL27);ncbi_422384(PASD1);ncbi_422802(RBPJ);ncbi_424640(ORC1);ncbi_426847(ACAA2);ncbi_427137(SKIV2L2);ncbi_427157(DIMT1);ncbi_427310(RNF20);ncbi_427458(HNRNPK);ncbi_428907(AK7);ncbi_428997(ACKR3);ncbi_770671(MMEL1);ncbi_776262(ST8SIA3W)
GO:0031090	organelle membrane	3	892	0.85546	0.942409	ncbi_396050(SCNN1A);ncbi_426847(ACAA2);ncbi_776262(ST8SIA3W)
GO:0044424	intracellular part	28	5947	0.86302	0.942409	MSTRG.15672(FAM120A);MSTRG.16584(--);ncbi_100858882(RBP14L);ncbi_101747380(CAMK2N2);ncbi_107049207(SNRPD2);ncbi_395785(HSD17B4);ncbi_396050(SCNN1A);ncbi_415326(CPEB1);ncbi_415609(WDR36);ncbi_416367(TBCA);ncbi_417737(MLC1);ncbi_420978(GALNT12);ncbi_421488(TFB2M);ncbi_422105(MRPL27);ncbi_422384(PASD1);ncbi_422802(RBPJ);ncbi_424640(ORC1);ncbi_426153(ANKRA2);ncbi_426847(ACAA2);ncbi_427137(SKIV2L2);nc…
GO:0005622	intracellular	28	5954	0.865702	0.942409	MSTRG.15672(FAM120A);MSTRG.16584(--);ncbi_100858882(RBP14L);ncbi_101747380(CAMK2N2);ncbi_107049207(SNRPD2);ncbi_395785(HSD17B4);ncbi_396050(SCNN1A);ncbi_415326(CPEB1);ncbi_415609(WDR36);ncbi_416367(TBCA);ncbi_417737(MLC1);ncbi_420978(GALNT12);ncbi_421488(TFB2M);ncbi_422105(MRPL27);ncbi_422384(PASD1);ncbi_422802(RBPJ);ncbi_424640(ORC1);ncbi_426153(ANKRA2);ncbi_426847(ACAA2);ncbi_427137(SKIV2L2);nc…
GO:0043229	intracellular organelle	23	5084	0.881926	0.948071	ncbi_100858882(RBP14L);ncbi_101747380(CAMK2N2);ncbi_107049207(SNRPD2);ncbi_395785(HSD17B4);ncbi_415326(CPEB1);ncbi_416367(TBCA);ncbi_417737(MLC1);ncbi_420978(GALNT12);ncbi_421488(TFB2M);ncbi_422105(MRPL27);ncbi_422384(PASD1);ncbi_422802(RBPJ);ncbi_424640(ORC1);ncbi_426847(ACAA2);ncbi_427137(SKIV2L2);ncbi_427157(DIMT1);ncbi_427310(RNF20);ncbi_427427(TARS);ncbi_427458(HNRNPK);ncbi_428907(AK7);ncbi_…
GO:0043226	organelle	27	5951	0.921658	0.960804	ncbi_100858882(RBP14L);ncbi_101747380(CAMK2N2);ncbi_107049207(SNRPD2);ncbi_395416(ABCC1);ncbi_395785(HSD17B4);ncbi_396050(SCNN1A);ncbi_415326(CPEB1);ncbi_415455(PDE8A);ncbi_416367(TBCA);ncbi_417737(MLC1);ncbi_420978(GALNT12);ncbi_421488(TFB2M);ncbi_422105(MRPL27);ncbi_422384(PASD1);ncbi_422802(RBPJ);ncbi_424640(ORC1);ncbi_426847(ACAA2);ncbi_427137(SKIV2L2);ncbi_427157(DIMT1);ncbi_427310(RNF20);nc…
GO:0044421	extracellular region part	1	511	0.935354	0.960804	ncbi_421862(CD109)
GO:0005576	extracellular region	1	520	0.938495	0.960804	ncbi_421862(CD109)
GO:0012505	endomembrane system	1	537	0.944025	0.960804	ncbi_776262(ST8SIA3W)
GO:0042995	cell projection	1	556	0.949632	0.960804	ncbi_396050(SCNN1A)
GO:0005575	cellular_component	44	8489	1	1	MSTRG.13908(CR1);MSTRG.15672(FAM120A);MSTRG.16584(--);ncbi_100858882(RBP14L);ncbi_100859022(LOC100859022);ncbi_101747380(CAMK2N2);ncbi_107049207(SNRPD2);ncbi_395416(ABCC1);ncbi_395785(HSD17B4);ncbi_395834(PDE6C);ncbi_395846(GJA8);ncbi_396050(SCNN1A);ncbi_415326(CPEB1);ncbi_415455(PDE8A);ncbi_415609(WDR36);ncbi_416367(TBCA);ncbi_417386(LOC417386);ncbi_417737(MLC1);ncbi_417964(EMP1);ncbi_419896(SCU…
