# Supplementary material for: Deciphering Immune Modulation in Chickens Co-Infected with ALV-J and CIAV: A Transcriptomic Approach
Source: Microorganisms. 2024 Nov 28;12(12):2453. doi: 10.3390/microorganisms12122453 (PMC11676111; doi:10.3390/microorganisms12122453)
Supplement: Supplementary file 1 [file microorganisms-12-02453-s001.zip › Supplementary Table S11. Specific Activation_KEGG.xlsx]

## Sheet: Synergistic activation_KEGG
KEGG_A_class	KEGG_B_class	Pathway	mock_co_07_p_005 (29)	All (6024)	Pvalue	Qvalue	Pathway ID	Genes	K_IDs	Pathway
Organismal Systems	Immune system	Hematopoietic cell lineage	3	89	0.00863048	0.204846	ko04640	ncbi_419620(CSF3R);ncbi_107053308(TCD8AL1);MSTRG.13908(CR1)	K05061+K06458+K04011	Hematopoietic cell lineage
Human Diseases	Infectious disease: parasitic	Leishmaniasis	1	2	0.00960577	0.204846	ko05140	MSTRG.13908(CR1)	K04011	Leishmaniasis
Metabolism	Amino acid metabolism	Valine, leucine and isoleucine biosynthesis	1	3	0.0143752	0.204846	ko00290	ncbi_423635(SRRL)	K01754	Valine, leucine and isoleucine biosynthesis
Human Diseases	Infectious disease: bacterial	Tuberculosis	1	3	0.0143752	0.204846	ko05152	MSTRG.13908(CR1)	K04011	Tuberculosis
Human Diseases	Infectious disease: bacterial	Legionellosis	1	4	0.0191224	0.217996	ko05134	MSTRG.13908(CR1)	K04011	Legionellosis
Human Diseases	Infectious disease: parasitic	Malaria	1	6	0.0285508	0.271232	ko05144	MSTRG.13908(CR1)	K04011	Malaria
Genetic Information Processing	Replication and repair	Non-homologous end-joining	1	12	0.0563137	0.385483	ko03450	ncbi_427325(XRCC4)	K10886	Non-homologous end-joining
Metabolism	Nucleotide metabolism	Purine metabolism	3	183	0.0565224	0.385483	ko00230	ncbi_395834(PDE6C);ncbi_415455(PDE8A);ncbi_428907(AK7)	K13757+K18437+K00939	Purine metabolism
Metabolism	Metabolism of cofactors and vitamins	Thiamine metabolism	1	13	0.0608658	0.385483	ko00730	ncbi_428907(AK7)	K00939	Thiamine metabolism
Metabolism	Lipid metabolism	Primary bile acid biosynthesis	1	16	0.0743951	0.424052	ko00120	ncbi_395785(HSD17B4)	K12405	Primary bile acid biosynthesis
Organismal Systems	Digestive system	Vitamin digestion and absorption	1	20	0.0921417	0.44237	ko04977	ncbi_395416(ABCC1)	K05665	Vitamin digestion and absorption
Genetic Information Processing	Transcription	Spliceosome	2	109	0.0960566	0.44237	ko03040	ncbi_427458(HNRNPK);ncbi_107049207(SNRPD2)	K12886+K11096	Spliceosome
Organismal Systems	Development and regeneration	Dorso-ventral axis formation	1	22	0.100891	0.44237	ko04320	ncbi_415326(CPEB1)	K02602	Dorso-ventral axis formation
Metabolism	Glycan biosynthesis and metabolism	Mucin type O-glycan biosynthesis	1	28	0.126655	0.467434	ko00512	ncbi_420978(GALNT12)	K00710	Mucin type O-glycan biosynthesis
Metabolism	Lipid metabolism	Fatty acid elongation	1	29	0.130879	0.467434	ko00062	ncbi_426847(ACAA2)	K07508	Fatty acid elongation
Environmental Information Processing	Signaling molecules and interaction	Cell adhesion molecules	2	136	0.138551	0.467434	ko04514	ncbi_418415(NECTIN3);ncbi_107053308(TCD8AL1)	K06592+K06458	Cell adhesion molecules
Organismal Systems	Environmental adaptation	Circadian rhythm	1	33	0.147578	0.467434	ko04710	ncbi_422384(PASD1)	K09026	Circadian rhythm
Organismal Systems	Excretory system	Aldosterone-regulated sodium reabsorption	1	34	0.151704	0.467434	ko04960	ncbi_396050(SCNN1A)	K04824	Aldosterone-regulated sodium reabsorption
Metabolism	Lipid metabolism	Fatty acid degradation	1	35	0.155811	0.467434	ko00071	ncbi_426847(ACAA2)	K07508	Fatty acid degradation
Metabolism	Amino acid metabolism	Glycine, serine and threonine metabolism	1	38	0.168017	0.477876	ko00260	ncbi_423635(SRRL)	K01754	Glycine, serine and threonine metabolism
Environmental Information Processing	Membrane transport	ABC transporters	1	40	0.17606	0.477876	ko02010	ncbi_395416(ABCC1)	K05665	ABC transporters
Metabolism	Amino acid metabolism	Valine, leucine and isoleucine degradation	1	46	0.199739	0.483601	ko00280	ncbi_426847(ACAA2)	K07508	Valine, leucine and isoleucine degradation
Genetic Information Processing	Translation	Aminoacyl-tRNA biosynthesis	1	46	0.199739	0.483601	ko00970	ncbi_427427(TARS)	K01868	Aminoacyl-tRNA biosynthesis
Metabolism	Global and overview maps	Fatty acid metabolism	1	47	0.203621	0.483601	ko01212	ncbi_426847(ACAA2)	K07508	Fatty acid metabolism
Environmental Information Processing	Signal transduction	Notch signaling pathway	1	50	0.215159	0.483996	ko04330	ncbi_422802(RBPJ)	K06053	Notch signaling pathway
Organismal Systems	Endocrine system	Cortisol synthesis and secretion	1	55	0.234031	0.483996	ko04927	ncbi_415455(PDE8A)	K18437	Cortisol synthesis and secretion
Organismal Systems	Immune system	Antigen processing and presentation	1	56	0.237752	0.483996	ko04612	ncbi_107053308(TCD8AL1)	K06458	Antigen processing and presentation
Organismal Systems	Sensory system	Taste transduction	1	56	0.237752	0.483996	ko04742	ncbi_396050(SCNN1A)	K04824	Taste transduction
Organismal Systems	Immune system	Complement and coagulation cascades	1	60	0.252464	0.49153	ko04610	MSTRG.13908(CR1)	K04011	Complement and coagulation cascades
Metabolism	Global and overview maps	Biosynthesis of amino acids	1	63	0.263318	0.49153	ko01230	ncbi_423635(SRRL)	K01754	Biosynthesis of amino acids
Genetic Information Processing	Translation	Ribosome biogenesis in eukaryotes	1	68	0.28107	0.49153	ko03008	ncbi_415609(WDR36)	K14554	Ribosome biogenesis in eukaryotes
Environmental Information Processing	Signaling molecules and interaction	Cytokine-cytokine receptor interaction	2	219	0.28455	0.49153	ko04060	ncbi_419620(CSF3R);ncbi_428997(ACKR3)	K05061+K04304	Cytokine-cytokine receptor interaction
Genetic Information Processing	Folding, sorting and degradation	RNA degradation	1	69	0.28457	0.49153	ko03018	ncbi_427137(SKIV2L2)	K12598	RNA degradation
Cellular Processes	Cellular community - eukaryotes	Adherens junction	1	78	0.315343	0.50458	ko04520	ncbi_418415(NECTIN3)	K06592	Adherens junction
Organismal Systems	Endocrine system	Progesterone-mediated oocyte maturation	1	78	0.315343	0.50458	ko04914	ncbi_415326(CPEB1)	K02602	Progesterone-mediated oocyte maturation
Cellular Processes	Transport and catabolism	Peroxisome	1	79	0.318682	0.50458	ko04146	ncbi_395785(HSD17B4)	K12405	Peroxisome
Cellular Processes	Cellular community - eukaryotes	Gap junction	1	89	0.351221	0.53103	ko04540	ncbi_100857247(TUBA4A)	K07374	Gap junction
Organismal Systems	Immune system	Th1 and Th2 cell differentiation	1	91	0.357546	0.53103	ko04658	ncbi_422802(RBPJ)	K06053	Th1 and Th2 cell differentiation
Organismal Systems	Endocrine system	Melanogenesis	1	94	0.366923	0.53103	ko04916	ncbi_428953(WNT8B)	K00714	Melanogenesis
Organismal Systems	Sensory system	Inflammatory mediator regulation of TRP channels	1	100	0.385281	0.53103	ko04750	ncbi_424025(TRPM8)	K04983	Inflammatory mediator regulation of TRP channels
Cellular Processes	Cell growth and death	Oocyte meiosis	1	101	0.38829	0.53103	ko04114	ncbi_415326(CPEB1)	K02602	Oocyte meiosis
Metabolism	Global and overview maps	Carbon metabolism	1	102	0.391285	0.53103	ko01200	ncbi_423635(SRRL)	K01754	Carbon metabolism
Environmental Information Processing	Signal transduction	Sphingolipid signaling pathway	1	108	0.40896	0.540996	ko04071	ncbi_395416(ABCC1)	K05665	Sphingolipid signaling pathway
Organismal Systems	Immune system	T cell receptor signaling pathway	1	111	0.417611	0.540996	ko04660	ncbi_107053308(TCD8AL1)	K06458	T cell receptor signaling pathway
Cellular Processes	Cell growth and death	Cell cycle	1	117	0.434547	0.547824	ko04110	ncbi_424640(ORC1)	K02603	Cell cycle
Genetic Information Processing	Translation	Ribosome	1	120	0.442836	0.547824	ko03010	ncbi_422105(MRPL27)	K02899	Ribosome
Cellular Processes	Cell growth and death	Apoptosis	1	133	0.477418	0.547824	ko04210	ncbi_100857247(TUBA4A)	K07374	Apoptosis
Cellular Processes	Transport and catabolism	Phagosome	1	134	0.47999	0.547824	ko04145	ncbi_100857247(TUBA4A)	K07374	Phagosome
Cellular Processes	Cellular community - eukaryotes	Signaling pathways regulating pluripotency of stem cells	1	136	0.485099	0.547824	ko04550	ncbi_428953(WNT8B)	K00714	Signaling pathways regulating pluripotency of stem cells
Organismal Systems	Development and regeneration	Axon guidance	1	137	0.487635	0.547824	ko04360	ncbi_374008(EPHA6)	K05107	Axon guidance
Environmental Information Processing	Signal transduction	Wnt signaling pathway	1	138	0.490159	0.547824	ko04310	ncbi_428953(WNT8B)	K00714	Wnt signaling pathway
Environmental Information Processing	Signal transduction	mTOR signaling pathway	1	147	0.512341	0.548388	ko04150	ncbi_428953(WNT8B)	K00714	mTOR signaling pathway
Environmental Information Processing	Signal transduction	Hippo signaling pathway	1	147	0.512341	0.548388	ko04390	ncbi_428953(WNT8B)	K00714	Hippo signaling pathway
Environmental Information Processing	Signal transduction	JAK-STAT signaling pathway	1	150	0.519525	0.548388	ko04630	ncbi_419620(CSF3R)	K05061	JAK-STAT signaling pathway
Cellular Processes	Cellular community - eukaryotes	Tight junction	1	171	0.567032	0.587652	ko04530	ncbi_100857247(TUBA4A)	K07374	Tight junction
Metabolism	Global and overview maps	Metabolic pathways	5	1195	0.709285	0.721951	ko01100	ncbi_426847(ACAA2);ncbi_395785(HSD17B4);ncbi_423635(SRRL);ncbi_420978(GALNT12);ncbi_428907(AK7)	K07508+K12405+K01754+K00710+K00939	Metabolic pathways
Environmental Information Processing	Signal transduction	PI3K-Akt signaling pathway	1	323	0.798511	0.798511	ko04151	ncbi_419620(CSF3R)	K05061	PI3K-Akt signaling pathway
