# Supplementary material for: Deciphering Immune Modulation in Chickens Co-Infected with ALV-J and CIAV: A Transcriptomic Approach
Source: Microorganisms. 2024 Nov 28;12(12):2453. doi: 10.3390/microorganisms12122453 (PMC11676111; doi:10.3390/microorganisms12122453)
Supplement: Supplementary file 1 [file microorganisms-12-02453-s001.zip › Supplementary Table S2. all.diff.mRNA.xlsx]

## Sheet: Mock_vs_ALV-J.diff.genes
id	Mock-1_fpkm	Mock-2_fpkm	Mock-3_fpkm	ALV-J-1_fpkm	ALV-J-2_fpkm	ALV-J-3_fpkm	CAV-1_fpkm	CAV-2_fpkm	CAV-3_fpkm	Co-infection-1_fpkm	Co-infection-2_fpkm	Co-infection-3_fpkm	Mock-1_count	Mock-2_count	Mock-3_count	ALV-J-1_count	ALV-J-2_count	ALV-J-3_count	CAV-1_count	CAV-2_count	CAV-3_count	Co-infection-1_count	Co-infection-2_count	Co-infection-3_count	Symbol	Description	KEGG_A_class	KEGG_B_class	Pathway	K_ID	GO Component	GO Function	GO Process
MSTRG.10004	0.6	0.42	0.73	2.07	2.6	2.05	5.44	5.04	4.72	2.81	2.53	3.03	36	11	21	76	91	84	147	146	144	86	77	91	--	-	-	-	-	-	-	-	-
MSTRG.1084	12.9	12.23	13.13	47.14	44.26	48.68	24.08	21.56	25.08	44.38	44.44	46.13	446	208	241	991	926	1166	420	393	447	821	843	870	--	hypothetical protein AV530_012323 [Patagioenas fasciata monilis]	-	-	-	-	-	-	-
MSTRG.10895	2.31	1.88	1.52	0.19	0.57	0.67	0	0	0	2.59	1.47	1.48	20	8	7	1	3	4	0	0	0	12	7	7	--	PREDICTED: B-cell receptor CD22-like [Anser cygnoides domesticus]	Environmental Information Processing;Organismal Systems;Organismal Systems	Signaling molecules and interaction;Immune system;Immune system	ko04514//Cell adhesion molecules (CAMs);ko04640//Hematopoietic cell lineage;ko04662//B cell receptor signaling pathway	K06467;K06467;K06467	GO:0043227//membrane-bounded organelle;GO:0044425//membrane part;GO:0044464//cell part	GO:0005488//binding	GO:0002376//immune system process;GO:0007155//cell adhesion;GO:0044763//single-organism cellular process
MSTRG.10896	3.48	3.51	4.3	1.28	2.14	1.72	0.23	0.15	0	2.85	3.22	2.88	82	36	49	16	27	27	3	2	0	32	36	31	--	B-cell receptor CD22 [Aythya fuligula]	-	-	-	-	-	-	-
MSTRG.10897	7.6	7.26	6.97	1.93	1.93	2.49	0.43	0.16	0	7.48	5.92	5.76	174	82	85	27	27	40	5	2	0	93	75	73	--	PREDICTED: adhesive plaque matrix protein-like [Salmo salar]	-	-	-	-	-	-	-
MSTRG.11272	2.15	2.04	0.81	5.8	4.84	6.22	1.71	2.39	1.17	3.43	3.22	5.4	31.53	14.78	6.33	51.87	43.04	63.35	12.67	18.53	8.84	26.97	25.99	43.3	--	-	-	-	-	-	-	-	-
MSTRG.11656	7.76	6.7	6.55	2.22	2.97	2.61	2.27	2.58	3.1	3.97	3.14	3.73	1022	475	484	208	259	275	204	212	226	277	266	290	--	-	-	-	-	-	-	-	-
MSTRG.11914	1.86	1.5	1.93	0.74	0.9	0.74	0.73	1.37	1.4	1.02	1.43	1.35	116	46	64	28	34	32	23	45	45	34	49	46	--	-	-	-	-	-	-	-	-
MSTRG.12387	0.45	0.71	0.84	1.16	1.95	1.38	3.93	2.85	1.8	1.25	1.81	1	14	11	14	22	37	30	62	47	29	21	31	17	--	-	-	-	-	-	-	-	-
MSTRG.12429	0.14	0.1	0.08	2.04	2.54	3.15	0.39	0.39	0.36	1.07	0.75	1.3	10	5	4	82	105	131	15	14	14	42	32	45	--	Sodium channel protein type 2 subunit alpha, partial [Cathartes aura]	-	-	-	-	-	-	-
MSTRG.12541	3.09	2.4	2.6	0.88	0.64	1.01	0.88	1.71	1.39	1.2	1.41	1.69	168	64	75	29	21	38	24	49	39	35	42	50	--	protein LKAAEAR1 [Dromaius novaehollandiae]	-	-	-	-	-	-	-
MSTRG.1264	0.35	0.27	0.25	1.05	1.16	0.79	1.04	0.87	1.11	0.61	0.48	0.36	16	6	6	29	32	25	24	21	26	15	12	9	--	-	-	-	-	-	-	-	-
MSTRG.1271	8.5	8.32	7.9	3.3	2.59	2.7	0.16	0.14	0.19	3.41	3.88	3.71	1366	658	674	322	252	301	13	12	16	293	342	325	--	rna-directed dna polymerase from mobile element jockey-like [Limosa lapponica baueri]	-	-	-	-	-	-	-
MSTRG.12815	0.29	0.4	0.34	1.13	0.73	1.62	0.9	0.8	0.92	1.74	1.25	1.52	18	12	11	42	27	69	28	26	29	57	42	51	--	-	-	-	-	-	-	-	-
MSTRG.1293	0.97	0.74	0.82	1.71	1.96	2.13	0.67	0.6	0.99	1.45	0.88	1.24	40	15	18	43	49	61	14	13	21	32	20	28	--	-	-	-	-	-	-	-	-
MSTRG.12977	7.07	7.19	6.73	3.4	3.16	3.32	2.34	2.53	3.41	6.97	6.76	5.88	366	183	185	107	99	119	61	69	91	193	192	166	--	ras association domain-containing protein 2 [Empidonax traillii]	-	-	-	-	-	-	-
MSTRG.1346	3.75	3.44	3.34	1.63	1.54	1.48	1.82	1.56	1.85	3.13	2.88	2.78	532	240	252	141	132	145	130	117	135	238	224	215	MRAP	melanocortin-2 receptor accessory protein [Meleagris gallopavo]	-	-	-	-	GO:0043231//intracellular membrane-bounded organelle;GO:0044425//membrane part	GO:0031779//melanocortin receptor binding	GO:0007610//behavior;GO:0015980//energy derivation by oxidation of organic compounds;GO:0030804//positive regulation of cyclic nucleotide biosynthetic process;GO:0034613//cellular protein localization;GO:0045444//fat cell differentiation;GO:0048871//multicellular organismal homeostasis
MSTRG.13553	23.1	21.49	21.66	10.02	9.18	11.02	8.56	8.08	9.55	17.75	17.48	19.19	843.76	386.15	420.13	222.63	203.01	278.95	157.77	155.68	179.87	346.88	350.45	382.28	--	leukocyte immunoglobulin-like receptor subfamily A member 5 [Numida meleagris]	-	-	-	-	-	-	-
MSTRG.14032	12.28	13.93	11.23	4.28	4.01	4.02	4.88	5.56	5.69	3.32	3.38	2.77	406.53	226.87	197.42	86.06	80.37	92.25	81.47	97.08	97.15	58.83	61.42	50.05	--	basic salivary proline-rich protein 2-like [Corvus cornix cornix]	Genetic Information Processing	Translation	ko03013//RNA transport	K03252	-	-	-
MSTRG.14475	1.35	0.38	0.53	1.96	1.94	2.46	4.96	4.23	5.31	2.5	3.15	2.16	48	6	10	38	45	57	91	81	94	48	60	44	--	cilia- and flagella-associated protein 251-like [Meleagris gallopavo]	-	-	-	-	-	-	-
MSTRG.14769	1.02	0.55	1.7	0	0	0.25	0.8	0.77	0	0	0	0	7.51	2	6.67	0	0	1.26	3	3	0	0	0	0	--	LOW QUALITY PROTEIN: uncharacterized protein LOC114010837 [Falco peregrinus]	-	-	-	-	-	-	-
MSTRG.14775	3.52	3.37	1.95	0.68	0.68	0.45	1.85	0.39	0.4	0.58	0.19	1.14	34	16	10	4	4	3	9	2	2	3	1	6	--	female expressed transcript 1 [Gallus gallus]	-	-	-	-	-	-	-
MSTRG.14820	2.48	2.38	1.58	0.83	0.55	0.82	0.13	0.57	0.45	0.94	0.98	1.29	74	35	25	15	10	17	2	9	7	15	16	21	pol	gag-pol precursor polyprotein gpr80, partial [Lynx pardinus]	-	-	-	-	-	-	-
MSTRG.14821	1.18	0.16	0.37	0.06	0.06	0.17	0	0	0	0.07	0.07	0.29	30	2	5	1	1	3	0	0	0	1	1	4	--	zinc finger RNA-binding protein isoform X4 [Gallus gallus]	-	-	-	-	-	-	-
MSTRG.14826	5.57	4.92	4.59	1.91	2.22	1.63	0.71	1.09	0.98	1.65	1.07	1.98	340	148	149	71	82	69	22	35	31	54	36	66	--	PREDICTED: syncytin-1-like [Calidris pugnax]	-	-	-	-	GO:0016020//membrane	-	-
MSTRG.15063	0	0.03	0.03	0.22	0.15	0.15	1.54	1.24	1.5	0.2	0.08	0	0	1	1	9	6	7	51	43	51	7	3	0	--	rna-directed dna polymerase from mobile element jockey-like [Limosa lapponica baueri]	-	-	-	-	-	-	-
MSTRG.15168	9.26	9.46	9.37	3.82	3.66	4.46	4.39	5.08	3.91	2.17	2.53	2.42	463.66	232.98	249.17	116.16	110.78	154.79	110.88	134.01	100.84	58.26	69.42	66	--	uncharacterized protein LOC104916326 [Meleagris gallopavo]	-	-	-	-	-	-	-
MSTRG.15179	4.27	2.17	2.39	1.17	0.84	1.23	0.68	1.02	1.31	0.47	0.77	0.66	186	46.62	55.25	30.94	22.21	37.19	14.97	23.39	29.52	10.97	18.43	15.71	--	-	-	-	-	-	-	-	-
MSTRG.15180	6.63	8.46	8.26	1.71	1.92	2.66	2.27	2.16	2.03	1.88	1.52	1.98	370	232.38	244.75	58.06	64.79	102.81	64.03	63.61	58.48	56.03	46.57	60.29	--	-	-	-	-	-	-	-	-
MSTRG.15181	25.8	23.22	25.83	8.18	6.13	8.14	8.54	8.45	9.06	4.41	4.5	5.09	1144	503	600	223	166	247	194	199	198	106	108	125	--	-	-	-	-	-	-	-	-
MSTRG.15183	5.73	4	4.63	1.62	1.85	1.61	2.31	1.95	2.6	0.42	1.14	0.9	128	44	55	22	25	25	26	23	30	5	14	11	--	-	-	-	-	-	-	-	-
MSTRG.15422	2.28	1.61	0.92	6.58	6.73	5.62	10.93	10.01	8.17	7.59	6.21	4.88	96	42	25	154	173	186	240	226	215	170	133	143	--	-	-	-	-	-	-	-	-
MSTRG.15564	4.86	5.95	3.64	1.84	1.13	2.97	2.22	2.13	1.45	1.05	1.93	0.91	78	47	31	18	11	33	18	18	12	9	17	8	env	female expressed transcript 1 [Gallus gallus]	-	-	-	-	-	-	GO:0006949//syncytium formation;GO:0044702//single organism reproductive process;GO:0048568//embryonic organ development
MSTRG.1571	1.71	1.59	1.64	4.3	4.37	4.49	1.95	2.19	2.06	4.15	3.92	4.18	474	216	241	724	734	862	273	319	294	616	596	632	--	AP-1 complex subunit sigma-2 isoform X1 [Gallus gallus]	-	-	-	-	-	-	-
MSTRG.15711	4	3.58	2.95	1.51	2.15	1.17	2.04	2.4	3.11	2.47	1.81	2.57	52.19	23	20.48	12	16.99	10.6	13.43	16.51	20.93	17.29	13	18.3	--	soluble scavenger receptor cysteine-rich domain-containing protein SSC5D-like [Salmo trutta]	-	-	-	-	-	-	-
MSTRG.15894	2.4	1.83	5.27	0.82	0.17	0.87	1.19	2.08	0.39	1.87	0.73	1.28	24	9	28	5	1	6	6	11	2	10	4	7	--	guanylate-binding protein 1-like isoform X3 [Meleagris gallopavo]	Organismal Systems	Immune system	ko04621//NOD-like receptor signaling pathway	K20899	-	-	-
MSTRG.16056	2.2	3.32	3.41	7.12	9.3	8.94	14.99	14.15	15.43	8.37	6.91	6.04	70.33	52.27	58	138.6	180.23	198.24	242.11	238.82	254.7	143.41	121.31	105.49	--	Enterin neuropeptide [Clonorchis sinensis]	-	-	-	-	-	-	-
MSTRG.16128	1.37	3.28	2.49	5.61	5.44	7.64	9.31	9.55	11.5	10.13	7.29	9.5	27.51	32.36	26.51	68.52	66.08	106.27	94.34	101.09	119	108.84	80.29	104.03	--	leukocyte immunoglobulin-like receptor subfamily A member 2 isoform X4 [Gallus gallus]	-	-	-	-	-	-	-
MSTRG.16133	4.15	5.48	4.3	2.08	1.31	2.13	1.31	1.27	0.95	4.01	3.1	3.63	68.05	44.17	37.47	20.71	13.03	24.22	10.83	11	8	35.16	27.86	32.48	--	-	-	-	-	-	-	-	-
MSTRG.16141	0.93	0.55	0.39	1.95	1.27	1.96	2.79	2.45	2.51	2.04	2.32	2.52	28.54	8.34	6.32	36.26	23.5	41.61	43.08	39.53	39.5	33.3	38.96	41.97	--	immunoglobulin-like receptor CHIR-AB-906 precursor, partial [Gallus gallus]	-	-	-	-	-	-	-
MSTRG.16143	1.03	1.69	0.83	3.72	3.21	4.18	12.46	13.33	10.27	5.98	5.62	4.26	39.21	31.78	16.72	86.15	74.07	110.57	239.78	267.93	202	122.04	117.63	88.69	--	LOW QUALITY PROTEIN: uncharacterized threonine-rich GPI-anchored glycoprotein PJ4664.02-like [Coturnix japonica]	-	-	-	-	-	-	GO:0006493//protein O-linked glycosylation
MSTRG.16144	0.28	0.19	0.18	0.81	0.68	0.69	2.9	3.16	2.26	3.81	2.38	2.46	6.79	2.22	2.28	11.85	9.93	11.43	35.22	40.07	28	48.96	31.37	32.31	--	extensin-like [Myripristis murdjan]	-	-	-	-	-	-	-
MSTRG.16151	0.5	0.65	0.27	1.11	1.82	0.92	0.7	0.67	0.55	1.73	1.36	1.04	14	9	4	19	31	18	10	10	8	26	21	16	--	vegetative cell wall protein gp1-like isoform X1 [Phasianus colchicus]	-	-	-	-	-	-	-
MSTRG.16153	63.77	64.8	62.95	22.8	21.98	23.77	46.84	51.48	54.58	148.05	113.3	129.11	1322	661.13	692.56	290	278	342	487	557	584	1640.97	1292	1457.92	IGHV3-23	immunoglobulin heavy chain, partial [Gallus gallus]	-	-	-	-	GO:0016020//membrane;GO:0031988//membrane-bounded vesicle;GO:0044421//extracellular region part	GO:0005488//binding	GO:0002431//Fc receptor mediated stimulatory signaling pathway;GO:0006897//endocytosis;GO:0006952//defense response;GO:0006956//complement activation;GO:0038093//Fc receptor signaling pathway
MSTRG.16182	2.81	2.61	3.56	7.52	7.89	7.77	12.24	9.36	10.59	5.51	7.23	6.83	46	21.09	31	74.93	78.28	88.21	101.24	80.91	89.56	48.3	65	61.05	--	leukocyte immunoglobulin-like receptor subfamily B member 3 [Gallus gallus]	-	-	-	-	-	-	-
MSTRG.16260	1.4	0.93	1.5	2.98	3.41	3.48	2.21	2.35	3.13	4.46	2.37	4.17	28.87	9.46	16.35	37.28	42.45	49.61	22.97	25.43	33.16	49.12	26.71	46.8	--	T-cell-interacting, activating receptor on myeloid cells protein 1-like isoform X2 [Numida meleagris]	-	-	-	-	-	-	-
MSTRG.16267	1.64	1.97	1.76	4.07	3.79	4.54	3.61	3.78	2.52	3.92	4.08	2.91	69.23	40.98	39.37	104.55	96.94	132.79	76.86	84.06	54.88	88.62	94.62	67.04	--	T-cell-interacting, activating receptor on myeloid cells protein 1-like [Gallus gallus]	-	-	-	-	-	-	-
MSTRG.16362	1.11	1.12	2.86	4.23	3.58	4.63	3.46	2.84	4.07	8.5	4.68	4.43	14.42	7.18	19.78	33.51	28.26	41.84	22.74	19.52	27.33	59.28	33.45	31.49	--	killer cell immunoglobulin-like receptor 2DL1 [Gallus gallus]	-	-	-	-	-	-	-
MSTRG.16423	2.04	1.98	1.76	4.29	5.26	3.83	5.98	6.47	5.02	1.72	4.68	4.43	33.4	15.95	15.32	42.73	52.08	43.4	49.36	55.82	42.37	15.04	42.02	39.57	Lilrb3a	immunoglobulin-like receptor CHIR-AB-906 precursor, partial [Gallus gallus]	-	-	-	-	-	-	-
MSTRG.16443	52.83	49.5	52.31	115.83	124.87	125.58	88.82	89.02	81.2	129.79	111.66	109.93	2275.84	1049.38	1196.77	3034.4	3255.82	3748.66	1930.9	2022.17	1804.02	2992.18	2639.88	2583.51	--	-	-	-	-	-	-	-	-
MSTRG.16444	11.57	11.58	9.4	23.22	24.27	23.98	18.11	20.64	17.74	21.84	19.18	18.73	310.16	152.62	135.23	369.6	387.18	437.34	254.1	298.83	255.98	318.82	288.12	286.49	--	-	-	-	-	-	-	-	-
MSTRG.16504	4.03	2.84	4.08	1.77	1.44	1.23	1.28	0.77	0.83	1.78	1.7	1.78	216.17	74.87	116.08	57.73	46.9	45.71	34.52	21.85	23.03	51.19	49.99	51.97	LILRB4	immunoglobulin-like receptor CHIR-B2-like precursor [Gallus gallus]	-	-	-	-	-	-	-
MSTRG.16564	4.75	5.57	5.22	17.25	22.43	20.15	15.84	18.06	16.8	22.31	17.48	20.61	56.38	32.55	32.94	124.57	161.23	165.86	94.92	113.13	102.89	141.79	113.95	133.53	--	leukocyte immunoglobulin-like receptor subfamily B member 3 [Gallus gallus]	-	-	-	-	-	-	-
MSTRG.16567	0.28	0.65	0.22	1.21	1.45	1.23	1.38	1.64	1.47	1.51	1.4	2.21	4.89	5.52	2	12.81	15.23	14.76	12.07	15.02	13.15	13.98	13.34	20.93	--	immunoglobulin-like receptor CHIR-AB-599 precursor, partial [Gallus gallus]	-	-	-	-	-	-	-
MSTRG.16607	3	4.07	3.3	1.49	1.96	1.52	3.67	3.75	5.58	4	3.9	3.1	52.63	35.17	30.82	15.9	20.83	18.53	32.52	34.71	50.54	37.63	37.64	29.72	--	uncharacterized protein LOC112531301 [Gallus gallus]	-	-	-	-	-	-	-
MSTRG.16609	2.42	1.69	2.23	0.49	1.06	0.51	1.29	2.24	2.58	2.15	2.33	2.18	57.37	19.81	28.18	7.1	15.17	8.47	15.48	28.04	31.57	27.37	30.35	28.28	--	unnamed protein product, partial [Coregonus sp. 'balchen']	-	-	-	-	-	-	-
MSTRG.16613	63.57	54.53	65.77	27	31.72	29.29	143.01	126.51	136.78	91.92	65.83	70.37	435.11	183.64	239.06	112.39	131.42	138.92	493.96	456.58	482.78	336.69	247.29	262.75	--	PREDICTED: basic salivary proline-rich protein 2-like [Salmo salar]	-	-	-	-	-	-	-
MSTRG.16715	0.77	0.52	0.84	0.1	0.11	0.09	0.13	0	0.49	0.6	0	0.12	12	4	7	1	1	1	1	0	4	5	0	1	--	-	-	-	-	-	-	-	-
MSTRG.16716	1.7	1.65	1.74	0.67	0.85	0.96	0.81	0.7	0.57	1.52	0.81	1.02	46	22	25	11	14	18	11	10	8	22	12	15	--	IgGFc-binding protein-like [Meleagris gallopavo]	-	-	-	-	GO:0031988//membrane-bounded vesicle	-	-
MSTRG.16739	2.06	1.65	1.53	4	3.41	5.63	4.09	3.91	1.57	3.72	4.16	3.51	28	11	11	33	28	53	28	28	11	27	31	26	--	-	-	-	-	-	-	-	-
MSTRG.1874	1.87	1.86	1.49	0.44	0.41	0.18	0	0.08	0.04	0.5	0.57	0.53	90	44	38	13	12	6	0	2	1	13	15	14	--	Kinesin-like protein KIF9, partial [Megadyptes antipodes antipodes]	-	-	-	-	-	-	-
MSTRG.189	1.01	0.7	1.1	0.3	0.35	0.42	0.21	0.45	0.46	0.25	0.34	0.97	38	13	22	7	8	11	4	9	9	5	7	20	--	-	-	-	-	-	-	-	-
MSTRG.1923	2.43	1.64	1.52	1.18	0.77	0.45	0.06	0.29	0.9	1.28	1.19	1.2	78	26	26	23	15	10	1	5	15	22	21	21	--	-	-	-	-	-	-	-	-
MSTRG.2174	2.16	2.05	1.51	0.76	0.93	1.01	1.75	1.78	1.74	0.79	0.92	0.93	154	72	57	33	40	50	63	67	64	30	36	36	--	-	-	-	-	-	-	-	-
MSTRG.2191	0.35	0.58	0.74	1.44	1.25	1.14	0.82	0.86	0.85	1.26	1.02	1.18	16	13	17.95	39.96	34.59	36.27	18.85	20.72	20.07	30.74	25.53	29.4	--	fibrous sheath CABYR-binding protein-like isoform X3 [Gallus gallus]	-	-	-	-	-	-	-
MSTRG.257	0.55	1.54	1.68	0	0	0	1.29	1.11	0.73	0.13	0	0	16	22	26	0	0	0	19	17	11	2	0	0	--	hypothetical protein AAES_144496 [Amazona aestiva]	-	-	-	-	-	-	-
MSTRG.2751	2.15	2.14	1.95	4.49	4.12	4.28	1.6	1.71	1.92	2.76	3.07	2.63	286.02	140	137.69	363.57	332.4	395.39	107.72	120.07	132.09	196.73	224.38	191.39	--	rna-directed dna polymerase from mobile element jockey-like [Limosa lapponica baueri]	-	-	-	-	-	-	-
MSTRG.298	1.17	0.94	0.89	2.19	2.14	2.26	0.99	1.28	1.17	2.28	2.28	2.17	206	82	83	235	229	276	88	119	106	215	221	209	--	DNA-dependent protein kinase catalytic subunit, partial [Gallus gallus]	-	-	-	-	-	-	-
MSTRG.3032	1.69	1.5	1.99	0.94	0.65	0.76	0.63	0.83	0.5	1.21	1.26	1.16	112	49	70	38	26	35	21	29	17	43	46	42	--	-	-	-	-	-	-	-	-
MSTRG.3109	0.24	0.44	0.39	0.92	0.92	1.23	8.53	8.8	8.8	0.91	0.64	1.12	18	18	16	40	41	66	305	339	325	37	27	44	--	-	-	-	-	-	-	-	-
MSTRG.3280	1.84	1.93	1.99	0.6	0.54	0.61	0.7	0.71	0.55	0.77	0.68	0.65	202	104	116	40	36	46	39	41	31	45	41	39	--	-	-	-	-	-	-	-	-
MSTRG.358	0	0	0	1.65	0.66	0.9	0.19	0.25	0.33	0.53	0.45	0.35	0	0	0	53	21	33	5	7	9	15	13	10	--	-	-	-	-	-	-	-	-
MSTRG.397	1.41	0.61	0.38	0.08	0.17	0.29	0.2	0.19	0.1	0.19	0.18	0.74	28	6	4	1	2	4	2	2	1	2	2	8	--	-	-	-	-	-	-	-	-
MSTRG.4264	0.76	0.84	0.53	1.43	1.39	1.63	0.86	1.09	0.77	1.09	0.9	0.83	106.09	57.53	39.57	121.66	117.3	157.45	60.59	80.28	55.77	81.56	68.82	63.41	--	-	-	-	-	-	-	-	-
MSTRG.433	2.39	2.29	2.55	0.96	1.34	1.14	0.85	1.62	1.05	2.06	1.68	1.53	106	50	60	26	36	35	19	38	24	49	41	37	--	-	-	-	-	-	-	-	-
MSTRG.4401	0.13	0.13	0.19	0.84	0.71	0.69	1.04	0.72	0.67	0.28	0.27	0.3	8	4	6	31	26	29	32	23	21	9	9	10	--	hypothetical protein DUI87_10493 [Hirundo rustica rustica]	-	-	-	-	-	-	-
MSTRG.4707	1.6	1.41	1.31	0.57	0.93	0.53	0.64	0.95	0.67	1.09	0.87	0.99	74	32	32	16	26	17	15	23	16	27	22	25	--	rna-directed dna polymerase from mobile element jockey-like [Limosa lapponica baueri]	-	-	-	-	-	-	-
MSTRG.5075	3.48	4.18	4.75	1.68	1.63	1.79	1.21	1.17	0.94	2.67	2.37	2.66	438	259	318	129	124	156	77	78	61	180	164	183	--	-	-	-	-	-	-	-	-
MSTRG.5321	0.89	0.94	0.77	5.05	4.99	4.83	0.97	0.81	1.08	2.25	2.36	2.3	124	64	57	426	419	465	68	59	77	167	180	174	--	rna-directed dna polymerase from mobile element jockey-like [Limosa lapponica baueri]	-	-	-	-	-	-	-
MSTRG.5340	0.18	0.28	0.51	0.47	0.95	0.68	2.11	2.94	3.17	1.07	0.91	1.26	8	6	12	13	27	24	61	83	80	28	26	31	--	-	-	-	-	-	-	-	-
MSTRG.5634	0.31	0.26	0.42	0.73	0.66	0.86	1.11	0.81	1.21	0.39	0.45	0.45	24	10	17	34	31	46	43	33	48	16	19	19	--	-	-	-	-	-	-	-	-
MSTRG.5685	2.24	2.03	2.34	0.88	0.75	0.61	0.24	0.22	0.3	1.14	0.87	0.67	531.89	236.51	295.09	126.59	107.5	101	28.33	27.91	37.06	144.72	112.73	86.7	Crad	cancer-related regulator of actin dynamics isoform X1 [Coturnix japonica]	-	-	-	-	-	-	-
MSTRG.5693	1.99	1.7	2.14	0.23	0.27	0.57	0.18	0.13	0.18	1.39	1.61	1.7	86	36	49	6	7	17	4	3	4	32	38	40	--	-	-	-	-	-	-	-	-
MSTRG.5860	1.37	0.97	1.12	0.37	0.4	0.39	0.28	0.29	0.18	0.42	0.23	0.27	276	96	119	45.15	49	54.42	28	31	19.03	45.46	25	30	--	DNA-dependent protein kinase catalytic subunit, partial [Gallus gallus]	-	-	-	-	-	-	-
MSTRG.6590	5.67	4.8	5.87	1.76	2.97	2.4	6.5	7.49	7.1	3.91	4.58	4.27	610	304	336	203	234	228	647	660	627	330	351	332	--	Sodium channel protein type 5 subunit alpha, partial [Leptosomus discolor]	Environmental Information Processing	Signaling molecules and interaction	ko04060//Cytokine-cytokine receptor interaction	K05172	-	-	-
MSTRG.6591	1.4	1.35	1.25	0.63	0.6	0.48	1.1	0.96	1.14	1.16	0.58	1.34	88	42	42	24	23	21	35	32	37	39	20	46	--	Nipped-B-like protein B [Liparis tanakae]	-	-	-	-	-	-	-
MSTRG.7158	1.47	2.06	0.76	0.13	0	0	0	0	0.59	0	1.73	1.54	29.24	20.08	8.04	1.54	0	0	0	0	6.08	0.02	18.85	16.65	--	uncharacterized protein LOC109368925 [Meleagris gallopavo]	-	-	-	-	-	-	-
MSTRG.7159	13.56	13.32	12.96	1.85	2.8	1.98	4.58	4.37	3.92	12.28	11.83	11.78	444.11	222.37	233.71	38.51	59.3	47.1	69.01	76.15	62.4	218.16	208.01	205.58	--	collagen alpha-1(I) chain-like, partial [Pipra filicauda]	-	-	-	-	-	-	-
MSTRG.7194	30.21	28.34	25.87	10.48	6.95	8.54	15.93	18.62	20.22	23.54	22.38	24.26	963.11	460.98	466.94	208.2	139.89	177.68	268.32	317.02	335.09	404.66	401.47	420.66	--	uncharacterized protein LOC109368925 [Meleagris gallopavo]	-	-	-	-	-	-	-
MSTRG.7195	4.5	1.77	7.05	0.12	0	0.83	2.95	1.93	1.86	0.37	5.91	5.09	59.86	9.99	46.42	1.4	0	7.4	17.22	13.18	11.85	3.8	40.31	33.72	--	uncharacterized protein LOC109368925 [Meleagris gallopavo]	-	-	-	-	-	-	-
MSTRG.7197	22.84	29.48	28.37	8.31	6.65	8.06	11.98	13.38	13.47	19.1	23.88	24.2	267.35	170.46	177.67	59.12	48.45	66.14	70.74	83.22	81.94	120.45	153.42	156.06	--	collagen alpha-1(I) chain-like, partial [Pipra filicauda]	-	-	-	-	-	-	-
MSTRG.7198	31.33	27.28	29.75	11.39	3.6	6.59	17.03	13.17	19.01	29.87	26.53	30.09	687.02	323.62	365.21	123.64	113.07	144.28	211.35	187.92	200.2	317.46	338.09	311.07	--	uncharacterized protein LOC109368925 [Meleagris gallopavo]	-	-	-	-	-	-	-
MSTRG.7199	46.86	51.65	53.52	11.82	15.04	15.95	25.12	28.22	25.71	46.54	42.15	36.73	948.1	492.37	539.1	145.24	176.03	224.33	239.2	298.47	263.61	503.42	444	402.81	--	hypothetical protein CIB84_017679 [Bambusicola thoracicus]	-	-	-	-	-	-	-
MSTRG.7200	26.88	28.38	26.85	8.43	7.81	8.38	14.19	18.21	15.99	20.33	21.21	21.61	885.1	453.07	475.52	167.48	162.14	192.95	241.48	315.43	273.98	392	402.3	432.8	--	uncharacterized protein LOC104912013 [Meleagris gallopavo]	-	-	-	-	-	-	-
MSTRG.7201	1.09	1.87	0.39	0.07	0.07	0.12	1.33	0.72	1.54	0.94	0.69	1	26	22	5	1	1	2	16	9	19	12	9	13	--	-	-	-	-	-	-	-	-
MSTRG.7210	0.3	0.56	1.05	1.54	1.25	1.57	0.45	0.14	0.69	1.23	1.66	1.48	12	11	22	37	30	43	9	3	14	26	36	32	--	-	-	-	-	-	-	-	-
MSTRG.7217	3.09	2.82	2.85	1.03	1.15	1.2	1.31	1.52	1.48	1.88	2.34	2.26	178	80	87	36	40	48	38	46	44	58	74	71	--	uncharacterized protein LOC114055903 [Empidonax traillii]	-	-	-	-	-	-	-
MSTRG.7322	2.54	5.24	2.79	0.84	1.08	0.58	0.53	0.62	0.82	0.33	2.18	1.69	53.44	54.3	31.18	10.71	13.72	8.54	5.61	6.84	8.91	3.75	25.23	19.43	--	uncharacterized protein LOC104912013 [Meleagris gallopavo]	-	-	-	-	-	-	-
MSTRG.7329	25.21	23.36	24.79	5.38	6.95	5.02	8.59	10.78	8.76	15.86	17.39	20.17	847.5	417.34	438.32	117.71	147.42	133.4	160.49	180.32	162.28	293.37	325.96	342.23	--	uncharacterized protein LOC109368925 [Meleagris gallopavo]	-	-	-	-	-	-	-
MSTRG.7330	6.83	8.76	9.51	4.28	2.93	3.4	3.44	3.29	4.11	4.12	7.15	6.32	162.49	102.57	120.5	61.93	42.38	56.18	41.48	41.35	50.65	52.46	93.35	81.99	--	uncharacterized protein LOC109368925 [Meleagris gallopavo]	-	-	-	-	-	-	-
MSTRG.7737	3.74	5.11	3.63	10.43	9.21	9.24	5.65	4.94	6.42	6.76	6.2	7.58	122	82	63	207	182	209	93	85	108	118	111	135	--	-	-	-	-	-	-	-	-
MSTRG.8050	3.48	3.23	3.85	1.78	1.75	1.56	1.23	1.4	1.61	2.63	1.81	2.62	151	69	88.83	47	46	47	27	32	36	61	43	62	--	rna-directed dna polymerase from mobile element jockey-like [Limosa lapponica baueri]	-	-	-	-	-	-	-
MSTRG.8310	0.86	0.76	1.07	0.39	0.32	0.54	0.54	0.74	0.91	0.99	0.5	0.54	44	19	29	12	10	19	14	20	24	27	14	15	--	-	-	-	-	-	-	-	-
MSTRG.8903	1.11	1.2	1.14	0.63	0.55	0.42	0.13	0.12	0.21	1.62	1.21	1.54	136	72	74	47	41	36	8	8	13	106	81	103	--	-	-	-	-	-	-	-	-
MSTRG.918	2.69	2.61	2.24	1.05	1.27	1.08	1.19	1.36	1.31	1.38	1.36	1.49	1032	493	456	245	295	286	231	275	259	284	287	313	mariner\T	Mariner Mos1 transposase [Cryptotermes secundus]	Metabolism	Amino acid metabolism	ko00310//Lysine degradation	K11433	-	-	-
MSTRG.9193	22.81	23.69	23.88	59.4	57.18	60.75	177.7	181.77	181	62.46	52.22	62.82	1642	839	913	2600	2491	3030	6455	6899	6719	2406	2063	2467	NMES1	PREDICTED: normal mucosa of esophagus-specific gene 1 protein [Chlamydotis macqueenii]	-	-	-	-	GO:0043231//intracellular membrane-bounded organelle	-	-
MSTRG.9236	2.24	2.27	1.86	0.97	0.98	1.05	0.32	0.27	0.32	1.95	1.69	1.78	210	106	92	55	56	69	15	13	15	99	85	92	CTXND1	cortexin domain-containing 1 [Gopherus evgoodei]	-	-	-	-	-	-	-
MSTRG.926	0.1	0.42	0.13	0.83	0.6	0.83	2.44	2.8	2.73	1.17	1.04	0.86	6	12	4	29	21	33	71	85	81	36	33	27	--	POL-like, partial [Gallus gallus]	-	-	-	-	-	-	-
MSTRG.9333	0.5	0.34	0.59	0.87	1.21	1.18	0.09	0.09	0.11	0.73	0.49	0.58	54	18	34	57	79	88	5	5	6	42	29	34	--	-	-	-	-	-	-	-	-
MSTRG.9356	0.86	0.84	1.29	1.98	2.2	2.25	0.88	0.9	0.8	1.43	1.03	1.18	56	27	45	79	87	102	29	31	27	50	37	42	--	uveal autoantigen with coiled-coil domains and ankyrin repeats isoform X1 [Falco cherrug]	-	-	-	-	-	-	-
MSTRG.980	2.57	2.35	1.97	0.86	1.06	0.95	0.96	0.81	0.76	1.55	1.51	1.28	697.07	313.66	283.07	141.01	173.71	179.1	131.35	115.17	106.04	224.07	225.12	189.34	gag-pol	protein NYNRIN-like [Anas platyrhynchos]	-	-	-	-	-	-	-
MSTRG.9819	1.48	0.83	0.85	0.27	0.14	0.06	0.41	1.4	0.32	0.38	0.82	0.3	36	10	11	4	2	1	5	18	4	5	11	4	--	PHD finger protein 7-like [Meleagris gallopavo]	-	-	-	-	-	-	-
MSTRG.9909	5.55	6.22	5.91	27.08	23.18	23.95	3.39	3.05	3.67	18.12	18.71	17.25	214	118	121	635	541	640	66	62	73	374	396	363	--	platelet glycoprotein IX [Meleagris gallopavo]	Organismal Systems;Organismal Systems;Environmental Information Processing	Immune system;Immune system;Signaling molecules and interaction	ko04611//Platelet activation;ko04640//Hematopoietic cell lineage;ko04512//ECM-receptor interaction	K06263;K06263;K06263	GO:0016021//integral component of membrane	-	GO:0001775//cell activation;GO:0007599//hemostasis;GO:0072376//protein activation cascade
ncbi_100272165	2.28	2.49	2.57	4.85	6.15	6.79	7.36	7.11	8.03	5.66	5.15	4.89	43.15	23.13	25.74	55.78	70.32	88.96	70.17	70.86	78.25	57.27	53.39	50.37	CHIR-AB1	immunoglobulin-like receptor CHIR-AB1 precursor	-	-	-	-	-	-	-
ncbi_100359387	0.02	0.03	0.05	0.19	0.33	0.22	0.1	0.08	0	0.19	0.06	0.14	2	2	2	14	24	17	6	5	0	12	4	9	CARNS1	carnosine synthase 1 isoform X1	Metabolism;Metabolism;Metabolism	Amino acid metabolism;Metabolism of other amino acids;Amino acid metabolism	ko00330//Arginine and proline metabolism;ko00410//beta-Alanine metabolism;ko00340//Histidine metabolism	K14755;K14755;K14755	-	GO:0016881//acid-amino acid ligase activity;GO:0036094//small molecule binding;GO:0043169//cation binding	GO:0035498//carnosine metabolic process
ncbi_100502566	229.27	255.59	242.34	511.16	505.04	545.48	309.11	312.29	320.37	549.58	438	454.44	4532	2485	2543	6142	6042	7469	3082	3254	3266	5812	4750	4898	TMSB15B	thymosin beta-15B isoform X1	-	-	-	-	GO:0043232//intracellular non-membrane-bounded organelle	GO:0003779//actin binding	GO:0030837//negative regulation of actin filament polymerization
ncbi_100857116	197.51	203.77	206.95	0.72	0.72	0.43	53.22	52.81	57.71	1.59	0.5	1.05	7214	3662	4014	16	16	11	981	1017	1087	31	10	21	CELA3B	chymotrypsin-like elastase family member 3B	Organismal Systems;Organismal Systems	Digestive system;Digestive system	ko04972//Pancreatic secretion;ko04974//Protein digestion and absorption	K01345;K01345	-	GO:0004175//endopeptidase activity	GO:0019538//protein metabolic process
ncbi_100857134	1.54	1.67	1.62	0.51	0.83	0.53	0.65	0.67	1.18	0.71	0.7	0.72	190	101	106	38	61	45	40	44	75	46	48	48	GADL1	acidic amino acid decarboxylase GADL1 isoform X1	Metabolism;Metabolism;Metabolism;Metabolism	Global and overview maps;Metabolism of other amino acids;Metabolism of cofactors and vitamins;Metabolism of other amino acids	ko01100//Metabolic pathways;ko00410//beta-Alanine metabolism;ko00770//Pantothenate and CoA biosynthesis;ko00430//Taurine and hypotaurine metabolism	K18966;K18966;K18966;K18966	-	GO:0016830//carbon-carbon lyase activity;GO:0043168//anion binding	GO:0043436//oxoacid metabolic process
ncbi_100857193	0.92	0.77	0.87	0.28	0.35	0.2	0.08	0.4	0.32	0.47	0.25	0.38	22	9.05	11	4	5.06	3.36	1	5	4	6	3.26	5	LOC100857193	T-cell-interacting, activating receptor on myeloid cells protein 1-like	-	-	-	-	-	-	-
ncbi_100857194	0.57	0.09	0.21	0	0	0	0.44	0.14	0.07	0	0.08	0.07	15.51	1.15	3	0	0	0	6.09	2	1	0	1.17	1	OR14J1L34	olfactory receptor 14A16	Organismal Systems	Sensory system	ko04740//Olfactory transduction	K04257	-	-	-
ncbi_100857214	3.43	4.06	4.27	9.2	8.84	7.69	21.17	21.13	22.25	10.08	9.33	10.09	148.37	86.37	98.2	242.1	231.51	230.53	462.34	482.28	496.56	233.42	221.68	238.28	TUBA4B	tubulin alpha-4A chain	Cellular Processes;Cellular Processes;Cellular Processes;Cellular Processes	Cellular community - eukaryotes;Transport and catabolism;Cell growth and death;Cellular community - eukaryotes	ko04530//Tight junction;ko04145//Phagosome;ko04210//Apoptosis;ko04540//Gap junction	K07374;K07374;K07374;K07374	GO:0015630//microtubule cytoskeleton;GO:0031988//membrane-bounded vesicle;GO:0032991//macromolecular complex	GO:0005198//structural molecule activity;GO:0017111//nucleoside-triphosphatase activity;GO:0032550//purine ribonucleoside binding	GO:0043623//cellular protein complex assembly;GO:0044763//single-organism cellular process
ncbi_100857278	0.19	0.27	0.26	0.09	0.08	0.02	0.11	0.05	0.03	0.05	0.18	0.05	14	10	11	4	4	1	4	2	1	2	8	2	FAM198A	protein FAM198A isoform X1	-	-	-	-	-	-	-
ncbi_100857302	19.91	20.78	20.65	8	8.93	8.61	5.26	4.97	5.88	11.79	13.65	13.48	1798.31	923.76	990.8	439.67	488.37	538.75	239.87	236.87	273.89	569.79	676.94	664.48	LOC100857302	osteoclast-associated immunoglobulin-like receptor	-	-	-	-	-	-	-
ncbi_100857331	8.47	9.88	9.8	23.36	24.99	23.61	30.37	30.49	33.46	24.69	25.38	25.5	432	248	265	722	769	833	778	816	877	672	708	706	TPSNRL	tapasin-related protein-like isoform X1	-	-	-	-	-	-	-
ncbi_100857333	1.38	1.54	1.49	4.08	4.45	4.33	0.47	0.61	0.68	3.83	3.69	3.42	159.99	88.07	92.17	288.47	313.1	348.76	27.61	37.32	40.52	238.52	235.78	217.17	GP1BA	platelet glycoprotein Ib alpha chain	Organismal Systems;Organismal Systems;Environmental Information Processing	Immune system;Immune system;Signaling molecules and interaction	ko04611//Platelet activation;ko04640//Hematopoietic cell lineage;ko04512//ECM-receptor interaction	K06261;K06261;K06261	-	-	-
ncbi_100857394	0	0	0	0.08	0.19	0.14	0.11	0	0	0.11	0.07	0	0	0	0	3.53	7.82	6.6	3.68	0	0	4.03	2.6	0	A2ML3	LOW QUALITY PROTEIN: alpha-2-macroglobulin-like	Organismal Systems	Immune system	ko04610//Complement and coagulation cascades	K03910	GO:0044421//extracellular region part	-	GO:0010466//negative regulation of peptidase activity
ncbi_100857409	1.32	1.14	0.54	2.94	2.27	2.08	1.24	1.15	1.66	3.89	3.06	5.32	28.4	12	6.13	38.38	29.54	30.99	13.39	13.03	18.35	44.77	36.12	62.33	LOC100857409	leukocyte immunoglobulin-like receptor subfamily A member 1	-	-	-	-	-	-	-
ncbi_100857422	0	0.02	0.02	0.11	0.17	0.08	0.34	0.22	0.27	0.11	0.25	0	0	1	1	6	9	5	15	10	12	5	12	0	POU3F4	POU domain, class 3, transcription factor 4	-	-	-	-	GO:0043231//intracellular membrane-bounded organelle	GO:0001071//nucleic acid binding transcription factor activity;GO:0043565//sequence-specific DNA binding;GO:0043566//structure-specific DNA binding	GO:0006355//regulation of transcription, DNA-templated;GO:0021953//central nervous system neuron differentiation;GO:0043066//negative regulation of apoptotic process;GO:0043583//ear development;GO:0048598//embryonic morphogenesis;GO:0050954//sensory perception of mechanical stimulus
ncbi_100857508	2.73	2.99	2.56	7.11	7.05	6.89	3.36	3.63	4.05	7.87	7.6	7.47	436.85	228.16	213.08	673.63	664.2	746.05	270.58	315.3	337.11	667.95	649.71	643.59	GP5	platelet glycoprotein V	Organismal Systems;Organismal Systems;Environmental Information Processing	Immune system;Immune system;Signaling molecules and interaction	ko04611//Platelet activation;ko04640//Hematopoietic cell lineage;ko04512//ECM-receptor interaction	K06260;K06260;K06260	GO:0031988//membrane-bounded vesicle	-	GO:0010543//regulation of platelet activation;GO:0031589//cell-substrate adhesion
ncbi_100857563	7.44	7.49	7.38	15.71	17.34	16.51	64.81	65.32	67.16	23.74	24.97	28.33	574	284.03	302	736.46	809	882.08	2521.72	2655.31	2670.48	979.49	1056.54	1191.52	PMLL	protein PML	Cellular Processes;Genetic Information Processing	Transport and catabolism;Folding, sorting and degradation	ko04144//Endocytosis;ko04120//Ubiquitin mediated proteolysis	K10054;K10054	-	GO:0046914//transition metal ion binding	-
ncbi_100857597	0.07	0	0.06	3.5	4.77	4.91	0.45	0.37	0.25	1.77	1.85	1.2	2.01	0	1	65	88.28	104	7	6	4	29	31	20	LOC100857597	osteoclast-associated immunoglobulin-like receptor	-	-	-	-	-	-	-
ncbi_100857704	0.23	0.1	0.05	0	0	0	0.03	0.03	0.03	0	0	0	32	7	4	0	0	0	2	2	2	0	0	0	GMNC	geminin coiled-coil domain-containing protein 1	-	-	-	-	GO:0043231//intracellular membrane-bounded organelle	-	GO:0006259//DNA metabolic process;GO:0044699//single-organism process
ncbi_100857706	5.03	6.31	8.68	44.85	47.76	47.21	108.95	107.73	111.89	56.68	54.27	58.57	272.38	158.21	230.06	1464.62	1557.59	1746.94	2900.03	3033.74	3022.27	1617.81	1592.57	1712.79	LOC100857706	uncharacterized protein LOC100857706 isoform X1	-	-	-	-	-	-	-
ncbi_100857767	1.24	1.54	1.41	0.44	0.72	0.71	0.89	1.07	1.2	1.07	0.82	0.98	160	98	97	35	56	64	58	73	80	74	58	69	FOXO6	forkhead box protein O6	Environmental Information Processing	Signal transduction	ko04068//FoxO signaling pathway	K17847	-	-	-
ncbi_100857839	0.36	0.86	0.66	1.49	2.15	1.38	0.38	0.06	0.37	2.09	1.33	2.28	11.38	13.41	11	28.6	41.11	30.19	6	1.05	6	35.38	23.14	39.26	LOC100857839	T-cell surface glycoprotein CD8 alpha chain	-	-	-	-	-	-	-
ncbi_100857869	23.66	22.7	23.02	64.03	65.83	63.47	19.38	21.3	18.85	45.97	44.44	43.88	784	370	405	1290	1320	1457	324	372	322	815	808	793	SH2D1A	SH2 domain-containing protein 1A	-	-	-	-	-	-	GO:0001912//positive regulation of leukocyte mediated cytotoxicity
ncbi_100857892	46.78	48.72	47.59	17.86	18.29	19.9	18.8	18.31	20.3	32.34	29.85	28.71	1570	803	847	363	371	462	320	323	351	579	550	524	LOC100857892	sushi, nidogen and EGF-like domain-containing protein 1 isoform X1	-	-	-	-	-	-	-
ncbi_100857897	3.02	2.73	3	0	0	0.03	0.37	0.67	0.4	0	0	0	146	65	77	0	0	1	9	17	10	0	0	0	PDIA2	protein disulfide-isomerase A2	-	-	-	-	-	GO:0003824//catalytic activity	GO:0019725//cellular homeostasis
ncbi_100857947	0	0	0.11	1.25	0.29	0.82	20.84	20.1	23.17	0.81	0.33	0.63	0	0	1.59	21.36	4.95	16.06	295.84	298.12	336.1	12.13	5.04	9.64	IFNAL5	interferon type A1/A2	Environmental Information Processing;Environmental Information Processing;Environmental Information Processing;Cellular Processes;Organismal Systems;Organismal Systems;Organismal Systems;Organismal Systems;Organismal Systems	Signal transduction;Signaling molecules and interaction;Signal transduction;Cell growth and death;Immune system;Immune system;Immune system;Immune system;Immune system	ko04151//PI3K-Akt signaling pathway;ko04060//Cytokine-cytokine receptor interaction;ko04630//Jak-STAT signaling pathway;ko04217//Necroptosis;ko04621//NOD-like receptor signaling pathway;ko04620//Toll-like receptor signaling pathway;ko04650//Natural killer cell mediated cytotoxicity;ko04622//RIG-I-like receptor signaling pathway;ko04623//Cytosolic DNA-sensing pathway	K05414;K05414;K05414;K05414;K05414;K05414;K05414;K05414;K05414	GO:0044421//extracellular region part	GO:0005102//receptor binding	GO:0002252//immune effector process;GO:0006950//response to stress
ncbi_100857953	0.57	0.39	0.32	0.05	0.25	0.18	0.56	0.36	0.45	0.27	0.16	0.46	94.13	31.7	28.03	5.39	25.2	21.05	46.58	31.77	38.78	23.89	14.49	41.48	FAM162B	protein FAM162B	-	-	-	-	-	-	-
ncbi_100858002	10.31	13.48	12.32	31.56	33.56	29.22	12.09	11.81	12.01	26.85	27.05	25.57	586	377	372	1091	1155	1151	347	354	352	817	844	793	TBX21	T-box transcription factor TBX21	Organismal Systems;Organismal Systems	Immune system;Immune system	ko04659//Th17 cell differentiation;ko04658//Th1 and Th2 cell differentiation	K10166;K10166	GO:0044464//cell part	GO:0003677//DNA binding	GO:0002520//immune system development;GO:0006355//regulation of transcription, DNA-templated;GO:0010604//positive regulation of macromolecule metabolic process;GO:0045935//positive regulation of nucleobase-containing compound metabolic process;GO:0046649//lymphocyte activation;GO:0050776//regulation of immune response
ncbi_100858007	0.95	0.98	1.68	0	0	0.05	1.79	1.02	1.11	0	0.2	0	52.96	26.64	49.55	0	0	2	50.21	29.86	31.84	0	6	0	RP11-400G3.5	cytochrome P450 2C9-like	Metabolism;Organismal Systems;Organismal Systems;Metabolism;Metabolism;Metabolism;Metabolism	Global and overview maps;Nervous system;Sensory system;Lipid metabolism;Metabolism of cofactors and vitamins;Lipid metabolism;Lipid metabolism	ko01100//Metabolic pathways;ko04726//Serotonergic synapse;ko04750//Inflammatory mediator regulation of TRP channels;ko00590//Arachidonic acid metabolism;ko00830//Retinol metabolism;ko00140//Steroid hormone biosynthesis;ko00591//Linoleic acid metabolism	K07413;K07413;K07413;K07413;K07413;K07413;K07413	-	GO:0004497//monooxygenase activity;GO:0046906//tetrapyrrole binding;GO:0046914//transition metal ion binding	GO:0044710//single-organism metabolic process
ncbi_100858050	0.27	0.22	0.29	0.09	0.08	0.07	0.15	0.14	0.23	0.13	0.05	0.11	30	11	17	6	5	5	8	8	12	8	3	6	KIAA1211L	uncharacterized protein KIAA1211-like homolog isoform X1	-	-	-	-	-	-	-
ncbi_100858066	2.93	2.02	2.15	6.73	6.88	6.51	4.18	3.72	3.41	7.23	5.78	6.55	118	40	46	165	168	182	85	79	71	156	128	144	LRG1	leucine-rich alpha-2-glycoprotein	-	-	-	-	GO:0031988//membrane-bounded vesicle;GO:0044421//extracellular region part	GO:0005126//cytokine receptor binding	GO:0017015//regulation of transforming growth factor beta receptor signaling pathway;GO:0045444//fat cell differentiation;GO:0045765//regulation of angiogenesis
ncbi_100858068	18.82	16.16	15.16	3.83	4.97	6.23	5.38	7.17	7.34	8.79	8.39	12.27	388	164	166	48	62	89	56	78	78	97	95	138	LOC100858068	IgGFc-binding protein-like	-	-	-	-	-	-	-
ncbi_100858073	7.38	7.2	7.66	21.77	24.5	23.79	87.98	79.93	88.26	44.65	46.79	37.17	136	65	74	242	272	303	805	769	835	437	469	371	UBE2L6	uncharacterized protein UBE2L6 isoform X3	Genetic Information Processing	Folding, sorting and degradation	ko04120//Ubiquitin mediated proteolysis	K04552	-	-	-
ncbi_100858140	47.09	48.49	49.65	0.07	0.19	0.31	15.26	15.53	15.99	0.56	0.29	0.4	3284	1664	1839	3	8	15	537	571	575	21	11	15.1	SYCN	syncollin	-	-	-	-	-	-	-
ncbi_100858226	1.37	1.69	0.99	2.71	3.24	3.26	7.16	6.31	7.53	4.29	5.08	6.06	41.71	25.24	15.98	49.99	59.61	68.7	109.73	100.97	117.91	69.74	84.64	100.42	IGSF1L6	platelet glycoprotein VI-like	-	-	-	-	-	-	-
ncbi_100858230	0.06	0.17	0.19	0.36	0.27	0.42	0.13	0.1	0.25	0.09	0.19	0.2	12	14	13	25	27	30	13	10	19	9	21	21	SLC6A13	sodium- and chloride-dependent GABA transporter 2 isoform X1	Organismal Systems	Nervous system	ko04727//GABAergic synapse	K05039	-	-	-
ncbi_100858256	0.53	0.31	0.27	0.13	0.22	0.15	0.25	0.32	0.38	0.28	0.33	0.41	76	22	20	11	19	15	18	24	28	21	26	32	LOC100858256	ammonium transporter Rh type B-like	-	-	-	-	GO:0031224//intrinsic component of membrane	-	GO:0015696//ammonium transport
ncbi_100858314	0.71	0.9	0.94	5.28	5.39	6.11	1.5	1.55	1.61	5.69	5.64	5.2	38	24	27	173	176	228	41	44	45	164	167	153	RUNDC3A	RUN domain-containing protein 3A isoform X1	-	-	-	-	GO:0016020//membrane;GO:0044444//cytoplasmic part	GO:0008047//enzyme activator activity;GO:0051427//hormone receptor binding;GO:0060589//nucleoside-triphosphatase regulator activity	GO:0030828//positive regulation of cGMP biosynthetic process;GO:0035556//intracellular signal transduction
ncbi_100858381	5.81	6.99	7.43	57.16	48.89	60.29	175.36	183.79	180.15	71.7	63.32	80.21	342.49	189	216	1716.97	1586.03	2049.38	4108.86	4440.55	4219.87	1732.4	1798.81	2035.13	LOC100858381	uncharacterized protein LOC100858381 isoform X1	-	-	-	-	-	-	-
ncbi_100858422	7.15	6.16	6.73	0.35	0.29	0.43	2.07	2.24	1.91	0.77	0.52	0.85	986	418	493	29	24	41	144	163	136	57	39	64	FLT3	receptor-type tyrosine-protein kinase FLT3	Environmental Information Processing;Environmental Information Processing;Environmental Information Processing;Organismal Systems	Signal transduction;Signal transduction;Signal transduction;Immune system	ko04151//PI3K-Akt signaling pathway;ko04010//MAPK signaling pathway;ko04014//Ras signaling pathway;ko04640//Hematopoietic cell lineage	K05092;K05092;K05092;K05092	GO:0031224//intrinsic component of membrane;GO:0044459//plasma membrane part	GO:0004713//protein tyrosine kinase activity;GO:0005515//protein binding;GO:0032550//purine ribonucleoside binding	GO:0001932//regulation of protein phosphorylation;GO:0002320//lymphoid progenitor cell differentiation;GO:0007167//enzyme linked receptor protein signaling pathway;GO:0008283//cell proliferation;GO:0045577//regulation of B cell differentiation
ncbi_100858462	4.31	3.9	3.88	9.32	8.08	9.04	2.95	2.67	3.14	5.34	5.78	5.74	608.97	271.73	291.1	801.68	691.81	886.33	210.69	199.05	228.76	404.38	448.98	442.75	SYTL3	synaptotagmin-like protein 3	-	-	-	-	GO:0019898//extrinsic component of membrane	GO:0005102//receptor binding;GO:0005543//phospholipid binding;GO:0017016//Ras GTPase binding	GO:0015031//protein transport;GO:0016192//vesicle-mediated transport
ncbi_100858502	0.39	0.35	0.35	0.93	0.67	0.6	0.44	0.71	0.87	0.83	0.52	0.71	26	12	13	39	28	29	15	25	31	31	20	27	FAM131A	protein FAM131A isoform X1	-	-	-	-	-	-	-
ncbi_100858556	0.04	0.15	0.16	0	0	0	0.11	0.02	0.06	0	0.04	0	4	7	8	0	0	0	5	1	3	0	2	0	DMRT2	doublesex- and mab-3-related transcription factor 2	-	-	-	-	GO:0043231//intracellular membrane-bounded organelle	GO:0003677//DNA binding;GO:0046983//protein dimerization activity	GO:0001501//skeletal system development;GO:0010468//regulation of gene expression;GO:0022603//regulation of anatomical structure morphogenesis;GO:0040019//positive regulation of embryonic development
ncbi_100858620	0	0.14	0	0.36	0.18	0.59	0	0.14	0	0.2	0.32	0.2	0	1.91	0	6.11	3.03	11.16	0	2	0	2.98	4.85	3.05	CLC2LL	C-type lectin domain family 2 member B isoform X1	-	-	-	-	-	-	-
ncbi_100858653	4.27	4.84	5	12.46	12.56	11.48	41.15	44.64	42.88	17.2	17.13	18.38	360	170	197	576	587	640	1645	1817	1813	750	733	788	DHX58	probable ATP-dependent RNA helicase DHX58 isoform X1	Organismal Systems	Immune system	ko04622//RIG-I-like receptor signaling pathway	K12649	GO:0044424//intracellular part	GO:0003723//RNA binding;GO:0016787//hydrolase activity;GO:0032550//purine ribonucleoside binding;GO:0046914//transition metal ion binding	GO:0001818//negative regulation of cytokine production;GO:0039532//negative regulation of viral-induced cytoplasmic pattern recognition receptor signaling pathway
ncbi_100858707	1.61	0.82	1	0.31	0.37	0.35	0.27	0.05	0.12	0.66	0.6	0.51	128	32	42	15	18	19	11	2	5	28	26	22	CPXM1	probable carboxypeptidase X1	-	-	-	-	GO:0044421//extracellular region part	GO:0046914//transition metal ion binding	GO:0019538//protein metabolic process
ncbi_100858732	7.25	7.24	7.21	16.99	16.63	16.75	55.98	57.96	56.47	22.95	22.75	20.74	618	303	326	880	857	989	2409	2607	2482	1048	1063	964	STAT2	signal transducer and activator of transcription 2 isoform X1	Environmental Information Processing;Cellular Processes;Organismal Systems;Organismal Systems;Organismal Systems;Organismal Systems	Signal transduction;Cell growth and death;Immune system;Immune system;Development;Immune system	ko04630//Jak-STAT signaling pathway;ko04217//Necroptosis;ko04062//Chemokine signaling pathway;ko04621//NOD-like receptor signaling pathway;ko04380//Osteoclast differentiation;ko04625//C-type lectin receptor signaling pathway	K11221;K11221;K11221;K11221;K11221;K11221	GO:0016020//membrane;GO:0043231//intracellular membrane-bounded organelle	GO:0005515//protein binding;GO:0060089//molecular transducer activity	GO:0010468//regulation of gene expression;GO:0050794//regulation of cellular process
ncbi_100858742	2.28	2.58	2.27	0.92	1.04	0.66	0.85	0.53	0.73	0.46	0.63	0.31	144	75	71	35	41	30	23	17	22	13	20	13	LOC100858742	uncharacterized protein C18orf25 homolog isoform X1	-	-	-	-	-	-	-
ncbi_100858751	18.45	19.89	16.77	68.79	61.38	68.67	106.45	108.04	107.41	67.29	64.09	62.33	668	347	323	1524	1349	1721	1944	2063	2009	1304	1286	1230	FCER2	C-type lectin domain family 17, member A isoform X1	Organismal Systems	Immune system	ko04640//Hematopoietic cell lineage	K06468	GO:0044464//cell part	GO:0048029//monosaccharide binding	-
ncbi_100858762	0.12	0.05	0.04	0.21	0.18	0.2	0.11	0.53	0.3	0.25	0.2	0.26	19.97	4.22	3.41	21.15	18.63	23.4	9.4	46.8	25.71	22.57	18.08	23.67	IFNAL2	interferon type A1/A2-like	Environmental Information Processing;Environmental Information Processing;Environmental Information Processing;Cellular Processes;Organismal Systems;Organismal Systems;Organismal Systems;Organismal Systems;Organismal Systems	Signal transduction;Signaling molecules and interaction;Signal transduction;Cell growth and death;Immune system;Immune system;Immune system;Immune system;Immune system	ko04151//PI3K-Akt signaling pathway;ko04060//Cytokine-cytokine receptor interaction;ko04630//Jak-STAT signaling pathway;ko04217//Necroptosis;ko04621//NOD-like receptor signaling pathway;ko04620//Toll-like receptor signaling pathway;ko04650//Natural killer cell mediated cytotoxicity;ko04622//RIG-I-like receptor signaling pathway;ko04623//Cytosolic DNA-sensing pathway	K05414;K05414;K05414;K05414;K05414;K05414;K05414;K05414;K05414	GO:0044421//extracellular region part	GO:0005102//receptor binding	GO:0002252//immune effector process;GO:0006950//response to stress
ncbi_100858989	10.58	10.03	9.87	23.17	23.01	25.25	8.78	9.11	9	14.83	16.12	15.98	652	304	323	868	858	1078	273	296	286	489	545	537	CA13	carbonic anhydrase 13	Metabolism	Energy metabolism	ko00910//Nitrogen metabolism	K01672	GO:0044444//cytoplasmic part	GO:0046914//transition metal ion binding	GO:0044237//cellular metabolic process
ncbi_100859008	0.18	0.31	0.33	0.07	0	0	0.04	0.04	0.21	0	0.12	0.08	8	7	8	2	0	0	1	1	5	0	3	2	RASSF10	ras association domain-containing protein 10	-	-	-	-	-	-	-
ncbi_100859075	0.86	1.23	0.79	4.33	4.16	4.56	1.97	2.73	1.68	3.7	4.63	3.56	23.47	16.61	11.52	72.08	68.88	86.38	27.17	39.43	23.76	54.08	69.51	53.12	IGSF1L7	immunoglobulin superfamily member 1-like	-	-	-	-	-	-	-
ncbi_100859106	1.51	1.14	1.03	0.4	0.12	0.26	0.53	0.5	0.23	0.39	0.44	0.25	122.53	45.54	44.68	19.73	5.96	14.88	21.94	21.45	9.68	16.97	19.8	10.93	LOC100859106	uncharacterized protein LOC100859106	-	-	-	-	-	-	-
ncbi_100859120	1.15	1.11	1.13	0.52	0.46	0.51	0.27	0.31	0.2	0.37	0.34	0.4	454	218	239	126	110	141	54	65	40	78	75	87	AHNAK2	protein AHNAK2 isoform X1	-	-	-	-	-	-	-
ncbi_100859132	0.04	0.05	0.1	0.42	0.37	0.44	0.04	0.05	0.04	0.16	0.1	0.12	10	6	13	64	56	74	5	6	5	20	13	16	RASGRF2	ras-specific guanine nucleotide-releasing factor 2 isoform X1	Environmental Information Processing;Environmental Information Processing	Signal transduction;Signal transduction	ko04010//MAPK signaling pathway;ko04014//Ras signaling pathway	K12326;K12326	GO:0044464//cell part	GO:0005088//Ras guanyl-nucleotide exchange factor activity	GO:0010469//regulation of receptor activity;GO:0043087//regulation of GTPase activity
ncbi_100859134	0.35	0.17	0.1	2.11	1.99	2.17	1.77	1.57	1.64	1.35	1.53	1.72	13	3.06	2.04	47.2	44.33	55.35	32.91	30.44	31.07	26.52	30.95	34.58	HLA-F10AL4	class I histocompatibility antigen, F10 alpha chain	-	-	-	-	GO:0031224//intrinsic component of membrane;GO:0042611//MHC protein complex	GO:0003823//antigen binding	GO:0048002//antigen processing and presentation of peptide antigen
ncbi_100859180	8.72	9.18	8.96	4.66	3.67	4.75	1.72	2.99	2.41	5.89	5.47	5.69	474.76	247.87	262.16	156.73	119.91	188.03	47.81	86.48	68.62	171.1	163.04	172.27	GR42L5	G-protein coupled receptor 42-like 5 isoform X1	Environmental Information Processing	Signal transduction	ko04024//cAMP signaling pathway	K04328	-	-	-
ncbi_100859189	37.13	39.29	36.54	10.6	10.77	9.24	4.38	4.77	4.58	22.66	23.55	25.86	974	507	509	169	171	168	58	66	62	318	339	370	MZB1	marginal zone B- and B1-cell-specific protein	-	-	-	-	-	-	-
ncbi_100859284	1.43	1.49	1.49	0.51	0.67	0.53	0.38	0.48	0.6	1.05	1.27	0.88	74	38	41	16	21	19	10	13	16	29	36	25	LOC100859284	undifferentiated embryonic cell transcription factor 1	-	-	-	-	-	-	-
ncbi_100859299	0.79	0.43	0.6	0.18	0.18	0.07	0.06	0	0.03	0.4	0.39	0.5	52	14	21	7	7	3	2	0	1	14	14	18	MFRP	membrane frizzled-related protein	-	-	-	-	-	-	-
ncbi_100859304	2.75	2.86	3.54	0.96	0.73	1.22	1.31	2.52	1.49	0.61	0.67	1.13	126.49	64.83	86.47	26.88	20.37	38.94	30.48	61.04	35.45	15.08	16.85	28.48	LOC100859304	syncytin-A	-	-	-	-	-	-	-
ncbi_100859314	1.38	1.92	1.45	0.39	0.42	0.3	0.13	0.15	0.16	0.75	0.44	0.88	86	59	48	15	16	13	4	5	5	25	15	30	LOC100859314	uncharacterized protein LOC100859314 isoform X1	-	-	-	-	-	-	-
ncbi_100859316	0.36	0.38	0.23	0.18	0.19	0.11	0.3	0.35	0.42	0.34	0.25	0.22	79.97	41.52	27.42	23.49	25.84	17.51	33.27	40.72	47.9	39.75	29.97	25.94	ATP2C2	LOW QUALITY PROTEIN: calcium-transporting ATPase type 2C member 2	-	-	-	-	GO:0031224//intrinsic component of membrane	GO:0019829//cation-transporting ATPase activity;GO:0032550//purine ribonucleoside binding;GO:0043169//cation binding	GO:0006816//calcium ion transport
ncbi_100859374	4.06	4.86	4.94	14.35	16.15	16.26	10.77	10.58	11.09	10.82	9.05	10.53	227.79	135.04	148.01	496.32	552.75	640.82	305.66	313.12	321.75	326.65	281.19	323.99	MHCIA2	class I histocompatibility antigen, F10 alpha chain isoform X1	-	-	-	-	GO:0031224//intrinsic component of membrane;GO:0042611//MHC protein complex	GO:0003823//antigen binding	GO:0048002//antigen processing and presentation of peptide antigen
ncbi_100859414	0.01	0	0	0.13	0	0.03	0.06	0.22	0.15	0	0	0.13	0.79	0	0	12.16	0	3.57	4.31	17.16	11.39	0	0	10.35	IFNAL1	interferon type A1/A2-like	Environmental Information Processing;Environmental Information Processing;Environmental Information Processing;Cellular Processes;Organismal Systems;Organismal Systems;Organismal Systems;Organismal Systems;Organismal Systems	Signal transduction;Signaling molecules and interaction;Signal transduction;Cell growth and death;Immune system;Immune system;Immune system;Immune system;Immune system	ko04151//PI3K-Akt signaling pathway;ko04060//Cytokine-cytokine receptor interaction;ko04630//Jak-STAT signaling pathway;ko04217//Necroptosis;ko04621//NOD-like receptor signaling pathway;ko04620//Toll-like receptor signaling pathway;ko04650//Natural killer cell mediated cytotoxicity;ko04622//RIG-I-like receptor signaling pathway;ko04623//Cytosolic DNA-sensing pathway	K05414;K05414;K05414;K05414;K05414;K05414;K05414;K05414;K05414	GO:0044421//extracellular region part	GO:0005102//receptor binding	GO:0002252//immune effector process;GO:0006950//response to stress
ncbi_100859467	4.94	4.47	5.03	2.25	2.5	2.23	1.19	1.07	1.85	0.87	0.95	0.7	246	109	133	68	75	77	30	28	47	23	26	19	LOC100859467	ras GTPase-activating protein 1-like isoform X1	Environmental Information Processing;Environmental Information Processing;Organismal Systems;Environmental Information Processing	Signal transduction;Signal transduction;Development;Signal transduction	ko04010//MAPK signaling pathway;ko04014//Ras signaling pathway;ko04360//Axon guidance;ko04013//MAPK signaling pathway - fly	K04352;K04352;K04352;K04352	GO:0016020//membrane;GO:0044464//cell part	GO:0008047//enzyme activator activity;GO:0019899//enzyme binding	GO:0001568//blood vessel development;GO:0001952//regulation of cell-matrix adhesion;GO:0008064//regulation of actin polymerization or depolymerization;GO:0043087//regulation of GTPase activity
ncbi_100859531	1.74	3.09	2.45	9.52	8.8	10.44	2.58	3.06	3.51	5.9	4.31	5.22	72	63	54	240	221	300	54	67	75	131	98	118	BTN3A3L2	uncharacterized protein BTN3A3L2	-	-	-	-	-	-	-
ncbi_100859602	1.89	2	1.89	0.84	0.89	0.83	0.54	0.59	0.6	0.42	0.43	0.43	200	103	106	54	57	61	29	33	33	24	25	25	LOC100859602	zinc finger SWIM domain-containing protein 6 isoform X1	-	-	-	-	-	-	-
ncbi_100859605	0.81	0.22	0.76	0	0	0	0.16	0.56	0.21	0	0	0	30	4	15	0	0	0	3	11	4	0	0	0	MPZ	myelin protein P0 isoform L-MPZ precursor	Environmental Information Processing	Signaling molecules and interaction	ko04514//Cell adhesion molecules (CAMs)	K06770	GO:0016021//integral component of membrane;GO:0044464//cell part	-	-
ncbi_100859628	0.99	1.41	0.67	3.31	3.64	2.08	1.01	1.31	0.82	0.89	0.73	1.03	63.94	40.27	21.8	125.45	131.23	95.07	29.05	38.41	24.19	29.65	23.81	36.03	MR1	class I histocompatibility antigen, F10 alpha chain-like isoform X1	-	-	-	-	-	-	-
ncbi_100859666	0.08	0.11	0.07	0	0.01	0.01	0.14	0.05	0.11	0.03	0	0	12	8	5	0	1	1	10	4	8	2	0	0	C2orf50	uncharacterized protein C2orf50 homolog	-	-	-	-	-	-	-
ncbi_100859680	0.13	0.41	0.22	1.94	1.34	1.87	1.59	1.34	0.89	2.03	1.44	1.31	4.38	7	4	41.24	28.21	45.3	28	24.56	15.93	37.87	27.52	25	LOC100859680	platelet glycoprotein VI-like	-	-	-	-	-	-	-
ncbi_100859721	0.33	0.9	0.92	1	2.02	1.86	8.43	6.13	8.84	1.66	0.76	1.63	6	8	7	11	22	21	62	47	67	16	7	14	APOC3	apolipoprotein C-III isoform X1	Organismal Systems;Organismal Systems	Endocrine system;Digestive system	ko03320//PPAR signaling pathway;ko04979//Cholesterol metabolism	K08759;K08759	GO:0034358//plasma lipoprotein particle	-	GO:0006641//triglyceride metabolic process;GO:0006869//lipid transport;GO:0009892//negative regulation of metabolic process;GO:0016042//lipid catabolic process;GO:0019216//regulation of lipid metabolic process;GO:0034381//plasma lipoprotein particle clearance;GO:0048523//negative regulation of cellular process
ncbi_100859740	15.45	14.13	12.99	29.24	33.1	28.63	22.07	23	21.61	28.25	25.74	27.43	517.16	232.66	230.94	595.12	670.63	664.05	372.82	405.96	373.09	506.02	472.82	501.01	TARM1L	leukocyte immunoglobulin-like receptor subfamily B member 3	-	-	-	-	-	-	-
ncbi_100859797	2.49	2.81	2.53	11.26	10.8	11.35	17.21	17.33	17.5	8.89	9.55	8.72	176	98	95	485	463	557	615	647	639	337	371	337	ACKR4	atypical chemokine receptor 4	Environmental Information Processing	Signaling molecules and interaction	ko04060//Cytokine-cytokine receptor interaction	K04186	GO:0031224//intrinsic component of membrane	GO:0001637//G-protein coupled chemoattractant receptor activity;GO:0019955//cytokine binding;GO:0038024//cargo receptor activity	GO:0006897//endocytosis;GO:0019221//cytokine-mediated signaling pathway
ncbi_100859798	1.25	1.25	0.71	0.48	0.34	0.36	0.48	0.38	0.47	0.57	0.5	1.17	184	60	56	35	25	37	28	30	36	27	33	50	FAM134B	reticulophagy regulator 1 isoform X1	-	-	-	-	-	-	-
ncbi_100859881	0.31	0.94	0.75	1.47	1.87	1.92	0.3	0.5	0.44	0.45	0.19	0.62	16.16	24.45	20.9	47.05	59.68	70.25	7.98	13.83	12.08	12.75	5.44	17.89	MHCIA3	class I histocompatibility antigen, F10 alpha chain-like	-	-	-	-	-	-	-
ncbi_100859913	0.33	0.17	0.29	0.13	0.08	0.1	0.68	0.75	0.73	0.11	0.14	0.09	54	14	25	13	8	11	56	65	62	10	13	8	FAM110C	protein FAM110C	-	-	-	-	-	-	-
ncbi_101747284	0.22	0.11	0.14	0	0	0	0.14	0.03	0.17	0	0	0	12	3	4	0	0	0	4	1	5	0	0	0	C4ORF19	uncharacterized protein C4orf19 homolog	-	-	-	-	-	-	-
ncbi_101747378	58.58	56.47	56.88	129.04	131.15	128.98	258.7	252.22	257.12	138.22	135.45	136.29	11472	5444	5919	15377	15560	17500	25558	26029	25938	14522	14587	14582	PARP14	poly [ADP-ribose] polymerase 14 isoform X1	-	-	-	-	-	-	-
ncbi_101747454	922.95	990.11	967.28	398.12	395.68	403.97	723.46	738.69	767.42	525.22	510.3	515.8	25906.7	13674.4	14418.3	6795.16	6721.92	7856.93	10247.6	10932.4	11108	7889.15	7860.74	7898.02	BLB2	uncharacterized protein LOC101747454 precursor	Environmental Information Processing;Cellular Processes;Organismal Systems;Organismal Systems;Organismal Systems;Organismal Systems;Organismal Systems	Signaling molecules and interaction;Transport and catabolism;Immune system;Immune system;Immune system;Immune system;Immune system	ko04514//Cell adhesion molecules (CAMs);ko04145//Phagosome;ko04659//Th17 cell differentiation;ko04658//Th1 and Th2 cell differentiation;ko04640//Hematopoietic cell lineage;ko04612//Antigen processing and presentation;ko04672//Intestinal immune network for IgA production	K06752;K06752;K06752;K06752;K06752;K06752;K06752	GO:0031224//intrinsic component of membrane;GO:0042611//MHC protein complex	-	GO:0002376//immune system process
ncbi_101747455	36.36	38.55	38.23	90.38	93.69	90.41	22.47	21.96	22.47	60.76	56.5	57.26	3949.13	2060.29	2205.38	5969.92	6159.61	6804.91	1231.6	1257.97	1258.52	3532.09	3367.82	3393.24	LOC101747455	uncharacterized protein LOC101747455	-	-	-	-	-	-	-
ncbi_101747586	2.69	2.37	2.67	6.52	6.06	7.69	1.3	1.24	1.06	6.22	7.13	6.43	152	66	80	224	207	301	37	37	31	188	221	198	OMD	osteomodulin	-	-	-	-	-	-	-
ncbi_101747646	1.14	1.63	1.33	0.66	0.66	0.57	0.52	0.41	0.53	0.99	0.73	0.92	116	82	72	41	41	40	27	22	28	54	41	51	MEX3A	RNA-binding protein MEX3A	-	-	-	-	-	-	-
ncbi_101747803	0.3	0.25	0.21	0.14	0.09	0	0.23	0.32	0.24	0.14	0.28	0.13	33.8	14.34	12.7	9.86	6.26	0	13.08	19.23	14.1	8.65	17.54	8.04	LOC101747803	serine/arginine repetitive matrix protein 2-like	-	-	-	-	-	-	-
ncbi_101747844	1.62	1.76	1.83	0.6	0.66	0.66	0.87	0.92	0.91	0.76	0.84	0.95	476	255	286	107	117	135	129	142	138	119	135	152	LOC101747844	carbohydrate sulfotransferase 9	Metabolism	Global and overview maps	ko01100//Metabolic pathways	K09673	GO:0031224//intrinsic component of membrane	-	GO:0044711//single-organism biosynthetic process
ncbi_101747939	2.49	4.1	3.23	1.71	1.28	1.6	1.53	1.47	1.37	3.27	1.84	1.6	74	60	51	31	23	33	23	23	21	52	30	26	PEBP4	phosphatidylethanolamine-binding protein 4	-	-	-	-	-	-	-
ncbi_101748032	3.12	3.79	4.89	1.8	1.44	1.58	0.49	0.44	0.28	4.28	3.76	3.77	214	126	176	74	61	74	17	16	10	158	139	144	LOC101748032	Fc receptor-like protein 3 isoform X1	-	-	-	-	-	-	-
ncbi_101748132	0	0	0	0.44	0.77	0.55	0.06	0.06	0.11	0.87	0.41	0.59	0	0	0	9.22	16	13	1	1	2	16	8	11	MOGL4	erythroid membrane-associated protein-like isoform X1	-	-	-	-	-	-	-
ncbi_101748210	0.41	0.03	0.78	0	0.03	0	0	0.12	0	0.82	0	0.2	37.7	1.45	38.14	0	1.62	0	0	5.83	0	40.32	0	9.96	LOC101748210	uncharacterized protein LOC101748210	-	-	-	-	-	-	-
ncbi_101748212	0.27	0.11	0.25	0.04	0	0	0	0.05	0.1	0.15	0.05	0.2	10	2	5	1	0	0	0	1	2	3	1	4	PRPH	peripherin	-	-	-	-	GO:0005882//intermediate filament;GO:0016020//membrane;GO:0030424//axon;GO:0043227//membrane-bounded organelle	-	-
ncbi_101748229	1.37	1.15	1.6	3.77	3.69	3.81	2.69	2.57	3.12	2.93	4.16	3.84	114	47	71	194	186	221	114	114	135	131	191	178	LOC101748229	nuclear factor interleukin-3-regulated protein	-	-	-	-	GO:0043231//intracellular membrane-bounded organelle	GO:0003677//DNA binding	GO:0002376//immune system process;GO:0006351//transcription, DNA-templated;GO:0010468//regulation of gene expression
ncbi_101748339	2.2	1.47	2.12	0.49	0.37	0.43	0.64	0.66	0.49	1.17	0.82	0.78	88	29	45	12	8.88	12	13	13.96	10	25	17.99	17	LOC101748339	alpha-1B-glycoprotein-like	-	-	-	-	-	-	-
ncbi_101748485	2.42	2.77	2.67	1.27	1.15	1.25	1.47	1.75	1.38	2	2.78	2.2	208	121	119	64	59	74	64	79	61	88	133	102	VWCE	von Willebrand factor C and EGF domain-containing protein isoform X1	-	-	-	-	-	-	-
ncbi_101748650	1.03	0.14	0.41	0	0	0.07	1.55	1.23	0.69	0	0.21	0.25	22.22	1.51	4.71	0	0	1	16.88	13.95	7.64	0	2.44	3	LOC101748650	thyroid hormone-inducible hepatic protein-like	-	-	-	-	-	-	-
ncbi_101748691	0.21	0.36	0.44	0.09	0.09	0.16	0.06	0.07	0.04	0.18	0.26	0.26	22	19	25	6	6.03	12	3	4	2	10.05	15	15	FOXI2	forkhead box protein I2	-	-	-	-	-	GO:0003677//DNA binding	GO:0006355//regulation of transcription, DNA-templated
ncbi_101748913	1.11	0.94	1.03	0.32	0.34	0.4	0.26	0.23	0.22	0.67	0.39	0.34	136	57	67	24	25	34	16	15	14	44	26	23	LOC101748913	endogenous retrovirus group PABLB member 1 Env polyprotein	-	-	-	-	-	-	-
ncbi_101748931	0.21	0.07	0	1.28	1.49	1.17	2.2	2.31	1.68	0.99	1.32	0.94	12	2	0	44	51	46	63	69	49	30	41	29	GDF15	growth/differentiation factor 15	Environmental Information Processing	Signaling molecules and interaction	ko04060//Cytokine-cytokine receptor interaction	K05504	-	-	-
ncbi_101749086	0.23	0.33	0.26	0.08	0.02	0.12	0.09	0.15	0.11	0.06	0.08	0.04	20	14	12	4.14	1	7	4	7	5	3	4	2.04	CDHR4	cadherin-related family member 4	-	-	-	-	-	-	-
ncbi_101749216	5.3	6.31	5.71	0	0	0	3	1.29	3.23	0.14	0	0	70	41	40	0	0	0	20	9	22	1	0	0	LOC101749216	pancreatic secretory trypsin inhibitor-like	-	-	-	-	-	-	-
ncbi_101749221	0.52	0.61	0.47	2.37	2.1	2.23	1.45	1.62	1.44	1.81	1.79	2.04	60	35	29	167	147	179	85	99	86	112	114	129	IL12RB1	interleukin-12 receptor subunit beta-1 isoform X1	Environmental Information Processing;Environmental Information Processing;Organismal Systems;Organismal Systems	Signaling molecules and interaction;Signal transduction;Immune system;Immune system	ko04060//Cytokine-cytokine receptor interaction;ko04630//Jak-STAT signaling pathway;ko04659//Th17 cell differentiation;ko04658//Th1 and Th2 cell differentiation	K05063;K05063;K05063;K05063	-	-	-
ncbi_101749333	0.5	0.81	0.89	0.04	0.04	0.04	0.64	0.7	0.62	0.23	0.32	0.32	20	16	19	1	1	1	13	15	13	5	7	7	KRT18	keratin, type I cytoskeletal 18	Organismal Systems	Endocrine system	ko04915//Estrogen signaling pathway	K07604	GO:0005882//intermediate filament;GO:0031988//membrane-bounded vesicle;GO:0043231//intracellular membrane-bounded organelle;GO:0044450//microtubule organizing center part	GO:0003723//RNA binding;GO:0005515//protein binding	GO:0007010//cytoskeleton organization;GO:0007166//cell surface receptor signaling pathway;GO:0032502//developmental process;GO:0042981//regulation of apoptotic process;GO:0043001//Golgi to plasma membrane protein transport
ncbi_101749460	0.61	0.76	0.62	0.4	0.29	0.27	0.13	0.06	0.02	0.31	0.34	0.2	56	34	30	22	16	17	6	3	1	15	17	10	LOC101749460	interleukin-31 receptor subunit alpha-like	-	-	-	-	-	-	-
ncbi_101749756	3.57	3.75	4.64	8.52	8.69	8.89	6.9	7.27	7.07	7.08	6.82	6.64	401.49	204.63	273.49	569.34	586.17	693.44	387.38	431.87	410.55	426.37	421.64	407.67	P2RY12	P2Y purinoceptor 12	Organismal Systems	Immune system	ko04611//Platelet activation	K04298	GO:0031224//intrinsic component of membrane;GO:0044464//cell part	GO:0045028//G-protein coupled purinergic nucleotide receptor activity	GO:0007188//adenylate cyclase-modulating G-protein coupled receptor signaling pathway;GO:0030168//platelet activation;GO:0035588//G-protein coupled purinergic receptor signaling pathway;GO:0043269//regulation of ion transport
ncbi_101749876	1.56	0.47	1.17	0.12	0.41	0.54	0.48	0.29	0.55	1.42	0.86	0.92	75.45	11.25	29.96	3.5	11.89	18.13	11.82	7.42	13.82	36.8	22.89	24.23	ARL14	ADP-ribosylation factor-like protein 14	-	-	-	-	GO:0044464//cell part	GO:0032550//purine ribonucleoside binding	GO:0035556//intracellular signal transduction
ncbi_101750075	2.25	2.21	1.82	0	0	0	0.24	0.61	0.39	0.15	0	0	56	27	24	0	0	0	3	8	5	2	0	0	TMED6	transmembrane emp24 domain-containing protein 6 precursor	-	-	-	-	GO:0031224//intrinsic component of membrane	-	-
ncbi_101750245	0.04	0.13	0.04	0.47	0.34	0.51	33.62	30.66	32.94	1	0.98	0.95	2	3	1	14	10	17	822	783	823	26	26	25	IFNKL1	interferon alpha-2 isoform X1	Environmental Information Processing;Environmental Information Processing;Environmental Information Processing;Cellular Processes;Organismal Systems;Organismal Systems;Organismal Systems;Organismal Systems;Organismal Systems	Signal transduction;Signaling molecules and interaction;Signal transduction;Cell growth and death;Immune system;Immune system;Immune system;Immune system;Immune system	ko04151//PI3K-Akt signaling pathway;ko04060//Cytokine-cytokine receptor interaction;ko04630//Jak-STAT signaling pathway;ko04217//Necroptosis;ko04621//NOD-like receptor signaling pathway;ko04620//Toll-like receptor signaling pathway;ko04650//Natural killer cell mediated cytotoxicity;ko04622//RIG-I-like receptor signaling pathway;ko04623//Cytosolic DNA-sensing pathway	K05414;K05414;K05414;K05414;K05414;K05414;K05414;K05414;K05414	GO:0044421//extracellular region part	GO:0005102//receptor binding	GO:0002252//immune effector process;GO:0006950//response to stress
ncbi_101750288	0.39	0.27	0.39	0.14	0.06	0.11	0.46	0.54	0.33	0.16	0.05	0.13	32	10	16	7	3	4	17	18	14	7	2	6	C9ORF152	uncharacterized protein LOC101750288	-	-	-	-	-	-	-
ncbi_101750289	0.33	0.34	0.34	3.36	2.81	2.68	0.7	1.31	1.65	1.87	2.8	2.48	11.72	5.93	6.41	73.17	61.01	66.72	12.63	24.85	30.59	35.86	55.15	48.55	LOC101750289	immunoglobulin superfamily member 1-like	-	-	-	-	-	-	-
ncbi_101750363	1.48	1.45	1.37	14.5	15.43	16.05	4.38	5.05	4.86	8.4	8.76	8.1	108	52	53	672	699	840	167	203	182	340	353	332	PRF1	perforin-1 isoform X1	Cellular Processes;Organismal Systems	Cell growth and death;Immune system	ko04210//Apoptosis;ko04650//Natural killer cell mediated cytotoxicity	K07818;K07818	GO:0005764//lysosome;GO:0031224//intrinsic component of membrane	GO:0015267//channel activity;GO:0046872//metal ion binding	GO:0002252//immune effector process;GO:0002347//response to tumor cell;GO:0044763//single-organism cellular process;GO:0051259//protein oligomerization
ncbi_101750381	0.41	0.31	0.4	0.17	0.18	0.16	0.09	0.05	0.09	0.17	0.12	0.18	90	34	47	22	24	24	10	6	10	20	14	21	KIAA0408	uncharacterized protein KIAA0408 homolog isoform X1	-	-	-	-	-	-	-
ncbi_101750396	0.7	0.73	0.88	1.8	1.93	1.64	3.54	3.63	3.64	1.4	1.44	1.68	70	36	47	110	117	114	179	192	188	75	79	92	IL18RAP	interleukin-18 receptor accessory protein	Environmental Information Processing	Signaling molecules and interaction	ko04060//Cytokine-cytokine receptor interaction	K05174	-	-	GO:0007166//cell surface receptor signaling pathway
ncbi_101750509	10.87	10.45	9.41	4.18	4.02	4.45	4.78	3.58	3.62	4.27	3.63	3.96	648	305	297	151	144	183	143	112	111	136	118	128	LOC101750509	uncharacterized protein LOC101750509 isoform X1	-	-	-	-	-	-	-
ncbi_101750640	0.14	0.06	0.12	0.03	0.03	0.02	0.03	0.01	0.01	0.03	0.03	0.06	47.68	10	19.42	6	6	5	5	2	2	6	5	6	LOC101750640	uncharacterized protein LOC101750640	-	-	-	-	-	-	-
ncbi_101750689	11.93	11.27	12.23	5.54	6.27	5.65	7.17	6.62	6.7	7.9	7.71	6.59	1016	472	553	287	323	333	308	297	294	360	360	306	BHLHE41	class E basic helix-loop-helix protein 41	Organismal Systems	Environmental adaptation	ko04710//Circadian rhythm	K03730	-	GO:0000981//RNA polymerase II transcription factor activity, sequence-specific DNA binding;GO:0000989//transcription factor activity, transcription factor binding;GO:0043425//bHLH transcription factor binding;GO:0044212//transcription regulatory region DNA binding;GO:0046983//protein dimerization activity	GO:0007623//circadian rhythm;GO:0044699//single-organism process;GO:0045892//negative regulation of transcription, DNA-templated
ncbi_101750708	0.03	0.05	0.12	0	0.01	0	0.04	0.05	0	0.01	0	0	6	4	11	0	1	0	4	5	0	1	0	0	C6orf132	uncharacterized protein C6orf132 homolog	-	-	-	-	-	-	-
ncbi_101751011	3.89	2.77	3.62	1.51	1.71	1.48	1.1	1.06	1.06	2.53	1.84	2.46	342	120	169	81	91	90	49	49	48	119	89	118	OMG	oligodendrocyte-myelin glycoprotein	-	-	-	-	-	GO:0005515//protein binding	GO:0048670//regulation of collateral sprouting
ncbi_101751260	1.3	1.48	1.13	0.6	0.36	0.38	1.14	1.28	1.3	1.15	1.06	0.76	148	85	69	42	26	30	65	77	76	71	67	49	SCEL	sciellin isoform X1	-	-	-	-	GO:0031988//membrane-bounded vesicle	GO:0043169//cation binding	GO:0009913//epidermal cell differentiation
ncbi_101751261	0.52	0.58	0.79	0.29	0.25	0.23	3.83	3.5	3.73	0.13	0.17	0.12	82	45	66	28	24	25	305.31	291.67	303.87	11	15	10.53	IFNL3L	interferon lambda-3	Environmental Information Processing;Environmental Information Processing	Signaling molecules and interaction;Signal transduction	ko04060//Cytokine-cytokine receptor interaction;ko04630//Jak-STAT signaling pathway	K22669;K22669	GO:0044421//extracellular region part	-	GO:0002252//immune effector process;GO:0031325//positive regulation of cellular metabolic process;GO:0034123//positive regulation of toll-like receptor signaling pathway;GO:0035556//intracellular signal transduction;GO:0042268//regulation of cytolysis;GO:0045069//regulation of viral genome replication
ncbi_101751551	0.31	0.15	0.27	0.02	0.02	0.05	0.05	0	0.05	0.05	0.04	0.07	26	6	12	1	1	3	2	0	2	2	2	3	FAM83G	protein FAM83G	-	-	-	-	GO:0044444//cytoplasmic part	-	GO:0007178//transmembrane receptor protein serine/threonine kinase signaling pathway
ncbi_101751827	2.55	3.11	3.71	1.41	1.8	1.44	2.07	1.67	1.21	2.55	1.86	2.17	110	66	85	37	47	43	45	38	27	59	44	51	CDKN1C	cyclin-dependent kinase inhibitor 1C	Cellular Processes	Cell growth and death	ko04110//Cell cycle	K09993	GO:0043231//intracellular membrane-bounded organelle	-	GO:0000278//mitotic cell cycle;GO:0006469//negative regulation of protein kinase activity;GO:0022402//cell cycle process;GO:0048513//animal organ development
ncbi_101751887	1.9	1.64	1.73	0.48	0.58	0.72	0.73	0.52	0.41	1.32	0.85	1.15	118	50	57	18	22	31	23	17	13	44	29	39	LOC101751887	NF-kappa-B inhibitor delta	-	-	-	-	-	-	-
ncbi_101751930	0.47	0.42	0.39	0.21	0.1	0.11	0.41	0.47	0.64	0.11	0.15	0.11	110.6	49.87	49.62	30.54	14.79	17.94	48.94	59.21	78.5	13.9	19.38	13.9	CCDC169	coiled-coil domain-containing protein 169 isoform X1	-	-	-	-	-	-	-
ncbi_101752219	6.54	6.64	9.09	62.68	64.33	68.3	181.98	189.67	182.4	31.38	27.48	29.01	88	44	65	513	524	637	1236	1346	1266	226	203	213	PI3	elafin	-	-	-	-	-	-	-
ncbi_101752310	0.6	1.09	0.51	0.35	0.06	0.11	0.49	0.51	0.66	0.58	0.67	0.37	18	16	8	6	1	2	7	8	10	9	11	6	C1orf186	regulator of hemoglobinization and erythroid cell expansion protein isoform X1	-	-	-	-	-	-	-
ncbi_107048988	1.19	1.05	1.29	0.49	0.52	0.58	0.45	0.42	0.48	0.71	0.88	0.7	619.29	266.51	356.92	155.66	164.08	208.34	118.64	114.3	128.69	197.35	249.85	198.86	DOCK3	dedicator of cytokinesis protein 3 isoform X1	-	-	-	-	-	-	-
ncbi_107048995	0.63	0.5	1.25	0.11	0	0.05	0.14	0.27	0.27	0.07	0	0.13	18	7	19	2	0	1	2	4	4	1	0	2	LOC107048995	endoplasmic reticulum resident protein 27	-	-	-	-	-	-	-
ncbi_107049029	2.08	2.12	2.09	0.11	0.11	0.2	1.1	2.24	0.94	1.17	1.64	1.02	30	15	16	1	1	2	8	17	7	9	13	8	BHLHA15	class A basic helix-loop-helix protein 15	-	-	-	-	-	-	-
ncbi_107049046	189.03	206.2	201.66	86.1	84.14	78.62	94.61	91.01	95.51	54.85	54.21	58.63	3954.41	2125.99	2243.59	1093.84	1062.13	1137.96	998.11	1002.86	1032.77	611.93	621.03	667.61	LOC107049046	60S ribosomal protein L17 isoform X1	Genetic Information Processing	Translation	ko03010//Ribosome	K02880	GO:0015934//large ribosomal subunit;GO:0043231//intracellular membrane-bounded organelle	GO:0003723//RNA binding;GO:0005198//structural molecule activity	GO:0000956//nuclear-transcribed mRNA catabolic process;GO:0006412//translation;GO:0006613//cotranslational protein targeting to membrane;GO:0016032//viral process;GO:0032774//RNA biosynthetic process;GO:0043624//cellular protein complex disassembly
ncbi_107049056	0.85	0.9	0.88	2.22	2.06	1.98	2.43	2.72	3.13	2.16	1.92	1.99	42	21	22	63	56	64	55	67	68	49	50	51	NEU2	sialidase-2 isoform X1	Metabolism;Metabolism	Lipid metabolism;Glycan biosynthesis and metabolism	ko00600//Sphingolipid metabolism;ko00511//Other glycan degradation	K12357;K12357	-	GO:0004308//exo-alpha-sialidase activity	GO:0001573//ganglioside metabolic process;GO:0009311//oligosaccharide metabolic process
ncbi_107049062	5.33	5.54	4.96	1.82	2.11	1.66	0.45	0.8	0.88	1.52	2.14	2.38	275.63	140.87	136.2	57.25	66.15	59.61	11.77	21.91	23.38	42.09	60.85	67.08	LOC107049062	immunoglobulin superfamily member 1-like	-	-	-	-	-	-	-
ncbi_107049066	0.46	0.37	0.26	0.02	0.02	0	0.23	0.44	0.37	0.02	0.05	0.12	36	14	11	1	1	0	9	18	15	1	2	5	LOC107049066	olfactory receptor 51G2-like	Organismal Systems	Sensory system	ko04740//Olfactory transduction	K04257	GO:0031224//intrinsic component of membrane	GO:0004888//transmembrane signaling receptor activity	GO:0007166//cell surface receptor signaling pathway;GO:0050907//detection of chemical stimulus involved in sensory perception
ncbi_107049114	0.14	0.57	0.09	3.74	3.06	2.97	1.14	0	0	0.21	0.49	0.67	7.78	15.17	2.55	123.87	100.85	112.13	31.37	0	0	6.16	14.67	19.85	LOC107049114	class I histocompatibility antigen, F10 alpha chain-like isoform X1	-	-	-	-	-	-	-
ncbi_107049117	1.34	1.4	1.49	0.26	0.38	0.47	0.54	0.5	1.26	0.47	0.8	0.63	191.2	96.38	94.98	24.04	27.53	39.1	32.83	36.14	70.6	41.23	50.6	47.03	LOC107049117	uncharacterized protein LOC107049117 isoform X1	-	-	-	-	-	-	-
ncbi_107049123	14.63	15.82	14.28	44.75	48.01	46.06	94.77	90.51	96.61	61.76	63.45	54.12	594	316	308	1105	1180	1296	1942	1938	2023	1342	1414	1199	ECM1	extracellular matrix protein 1	-	-	-	-	-	-	GO:0044699//single-organism process;GO:0050794//regulation of cellular process
ncbi_107049124	1.01	0.97	1.24	6.63	5.7	5.57	0.58	1.21	1.51	2.08	1.08	1.41	54.26	23.21	32.88	216.85	188.22	208.71	15.61	33.49	41.81	58.88	29.28	35.63	LOC107049124	class I histocompatibility antigen, F10 alpha chain-like isoform X1	-	-	-	-	-	-	-
ncbi_107049158	3.82	2.83	2.61	5.96	6.49	6.52	4.86	3.28	5.11	4.37	5.28	4.41	141.87	51.82	50.8	133.44	142.66	169.26	91.72	64.24	94.75	86.82	109	90.54	TCD8AL3	T-cell surface glycoprotein CD8 alpha chain-like isoform X1	-	-	-	-	-	-	-
ncbi_107049163	0.36	0.92	0.54	1.2	1.42	1.44	0.23	0.3	0.26	1.42	2.17	1.66	14.17	17.25	10	26.74	32.14	39.22	4	6	4.4	30.51	45.23	35.57	LOC107049163	T-cell surface glycoprotein CD8 alpha chain-like isoform X1	-	-	-	-	-	-	-
ncbi_107049166	3.29	3.76	2.48	12.52	13.3	12.7	3.01	2.39	1.88	8.79	11.57	11.64	180	101	72	416	440	481	83	69	53	257	347	347	LOC107049166	uncharacterized protein LOC107049166 isoform X1	Metabolism	Lipid metabolism	ko00564//Glycerophospholipid metabolism	K14676	-	-	-
ncbi_107049174	11.17	9.72	9.96	4.41	3.69	4.54	1.96	1.84	1.73	1.64	1.5	1.81	1016	435	481	244	203	286.12	90	88	81	80.04	75	90	LOC107049174	Golgi phosphoprotein 3	-	-	-	-	GO:0031984//organelle subcompartment;GO:0043231//intracellular membrane-bounded organelle;GO:0044444//cytoplasmic part	GO:0005515//protein binding;GO:1901981//phosphatidylinositol phosphate binding	GO:0006886//intracellular protein transport;GO:0007005//mitochondrion organization;GO:0007159//leukocyte cell-cell adhesion;GO:0009100//glycoprotein metabolic process;GO:0030031//cell projection assembly;GO:0032006//regulation of TOR signaling;GO:0032507//maintenance of protein location in cell;GO:0048870//cell motility;GO:0050708//regulation of protein secretion;GO:0051668//localization within m…
ncbi_107049262	0.58	0.38	0.46	0.15	0.21	0.2	0.46	0.42	0.43	0.24	0.26	0.28	59.81	16.07	30.49	10.83	15.84	18.64	26.1	24.84	22.53	14.78	15.98	20.79	LOC107049262	wiskott-Aldrich syndrome protein homolog 1-like	-	-	-	-	-	-	-
ncbi_107049368	0.33	0.14	0.15	1.11	1.12	0.93	2.69	3.09	2.75	2.73	2.1	2.39	24	5	6	49.57	50.2	47.36	100	120.11	104.44	107.93	84.88	96	LOC107049368	leukocyte immunoglobulin-like receptor subfamily A member 2	-	-	-	-	-	-	-
ncbi_107049379	0.07	0.27	0.26	0	0.06	0.02	0.23	0.25	0.29	0.1	0.21	0.18	4	8	8	0	2	1	7	8	9	3	7	6	LOC107049379	coiled-coil domain-containing protein 81-like isoform X1	-	-	-	-	-	-	-
ncbi_107049409	0.11	0.12	0.04	0.31	0.34	0.23	0	0	0.09	0	0	0.17	6.62	3.44	1.15	11.56	12.58	9.52	0	0	2.66	0	0	5.57	LOC107049409	uncharacterized protein LOC107049409	-	-	-	-	-	-	-
ncbi_107049448	0.89	0.8	0.99	0.15	0	0	0.89	1.46	0.82	1.42	1.63	2.02	34	15	20	3	0	0	17	29	16	29	34	42	LOC107049448	claudin-7-like isoform X1	Cellular Processes;Environmental Information Processing;Organismal Systems	Cellular community - eukaryotes;Signaling molecules and interaction;Immune system	ko04530//Tight junction;ko04514//Cell adhesion molecules (CAMs);ko04670//Leukocyte transendothelial migration	K06087;K06087;K06087	-	-	-
ncbi_107049459	10.88	9.74	8.16	4.27	3.15	5.63	5.78	6.18	5.25	3.68	2.7	2.81	321.16	141.37	128.02	76.56	56.22	115.15	86.18	96.31	79.83	58.14	43.8	45.3	LOC107049459	thioredoxin-like protein 1 isoform X1	-	-	-	-	GO:0031988//membrane-bounded vesicle	GO:0015036//disulfide oxidoreductase activity	GO:0018904//ether metabolic process;GO:0019725//cellular homeostasis
ncbi_107049478	0.03	0.07	0.11	0	0	0	0	0	0	0	0.01	0	4.69	5	8	0	0	0	0	0	0	0	1	0	LOC107049478	uncharacterized protein LOC107049478 isoform X1	-	-	-	-	-	-	-
ncbi_107049482	1.7	1.45	1.51	0.79	0.58	0.74	0.65	0.32	0.49	0.29	0.58	0.68	197.25	82.63	92.98	55.44	40.82	59.85	37.82	19.69	29.17	17.86	37.2	42.7	LOC107049482	thioredoxin-like protein 1 isoform X1	-	-	-	-	-	-	-
ncbi_107049514	5.26	5.76	6.66	14.87	17.63	15.06	16.06	17.36	17.2	14.5	14.39	15.51	258	139	173.29	443.06	522.97	511.32	397.07	448.52	434.64	380.14	387.14	414.63	LOC107049514	osteoclast-associated immunoglobulin-like receptor	-	-	-	-	-	-	-
ncbi_107049567	3.67	4.96	4.19	1.36	1.54	1.74	0.15	0.27	0.05	2.04	1.19	1.5	158.58	105.4	95.97	35.67	40.13	52.04	3.16	6.25	1.1	47.16	28.09	35.42	LOC107049567	platelet glycoprotein VI-like	-	-	-	-	-	-	-
ncbi_107049626	3.5	5.66	5.92	0	0.07	0.06	5.79	7.5	6.19	0.34	0.41	0.49	78	62	70	0	1	1	65	88	71	4	5	6	SFTPC	pulmonary surfactant-associated protein C	-	-	-	-	-	-	-
ncbi_107049730	0.59	0.65	0.7	0.29	0.26	0.21	0.18	0.24	0.17	0.28	0.21	0.33	118.06	63.74	73.75	35.71	30.79	29.38	17.96	25.6	17.76	30.2	23.33	35.75	LOC107049730	protocadherin beta-15-like	-	-	-	-	-	-	-
ncbi_107049790	0.93	0.84	0.79	0.41	0.28	0.54	0.4	0.65	0.66	0.54	0.62	0.54	156	69	70	42	28	63	34	57	57	48	57	49	LOC107049790	LOW QUALITY PROTEIN: voltage-dependent P/Q-type calcium channel subunit alpha-1A	Environmental Information Processing;Environmental Information Processing;Organismal Systems;Organismal Systems;Organismal Systems;Organismal Systems;Organismal Systems;Organismal Systems;Organismal Systems;Organismal Systems;Organismal Systems	Signal transduction;Signal transduction;Nervous system;Nervous system;Nervous system;Nervous system;Nervous system;Nervous system;Nervous system;Nervous system;Sensory system	ko04010//MAPK signaling pathway;ko04020//Calcium signaling pathway;ko04723//Retrograde endocannabinoid signaling;ko04728//Dopaminergic synapse;ko04725//Cholinergic synapse;ko04724//Glutamatergic synapse;ko04726//Serotonergic synapse;ko04727//GABAergic synapse;ko04730//Long-term depression;ko04721//Synaptic vesicle cycle;ko04742//Taste transduction	K04344;K04344;K04344;K04344;K04344;K04344;K04344;K04344;K04344;K04344;K04344	GO:0034704//calcium channel complex;GO:0043005//neuron projection;GO:0043231//intracellular membrane-bounded organelle;GO:0044297//cell body	GO:0000149//SNARE binding;GO:0005245//voltage-gated calcium channel activity	GO:0006816//calcium ion transport;GO:0007186//G-protein coupled receptor signaling pathway;GO:0007269//neurotransmitter secretion;GO:0007270//neuron-neuron synaptic transmission;GO:0008344//adult locomotory behavior;GO:0010769//regulation of cell morphogenesis involved in differentiation;GO:0015812//gamma-aminobutyric acid transport;GO:0017157//regulation of exocytosis;GO:0019318//hexose metaboli…
ncbi_107049800	0.35	0.48	0.44	0.18	0.07	0.19	0.12	0.17	0.14	0.23	0.02	0.09	34	23	23	11	4	13	6	9	7	12	1	5	LOC107049800	actin filament-associated protein 1-like 2	-	-	-	-	-	-	-
ncbi_107049890	2.31	1.77	2.22	0.78	0.59	1.24	1.97	1.96	2.17	1.1	1.55	2.09	122.07	46.11	62.31	25.12	18.91	45.36	52.56	54.6	59.1	31.16	44.87	60.2	LOC107049890	dapper homolog 3	-	-	-	-	-	-	-
ncbi_107049989	2.02	2.08	2.17	4.95	4.95	5.15	4.11	4.48	3.61	5.58	4.83	5.15	140	71	80	209	208	247.42	144	164	129	207	184	195	PLD3	phospholipase D3 isoform X1	Metabolism;Metabolism;Metabolism	Global and overview maps;Lipid metabolism;Lipid metabolism	ko01100//Metabolic pathways;ko00564//Glycerophospholipid metabolism;ko00565//Ether lipid metabolism	K16860;K16860;K16860	-	-	-
ncbi_107050073	0.43	0.58	0.95	0.24	0.18	0.1	0.78	0.55	0.7	0.74	0.46	0.79	12	8	14	4	3	2	11	8	10	11	7	12	LOC107050073	uncharacterized protein LOC107050073	-	-	-	-	-	-	-
ncbi_107050134	6.73	6.98	5.97	3.42	3.17	3.24	2.87	2.49	2.75	6.11	4.93	5.72	796.74	406.93	375.32	238.35	211.29	265.56	171.29	155.59	168.25	378.35	320.8	369.4	LOC107050134	uncharacterized protein LOC107050134 isoform X1	-	-	-	-	-	-	-
ncbi_107050135	1.04	1.36	0.93	0.49	0.53	0.41	1.49	1.52	1.67	1.42	1.12	1	36.52	23.52	17.48	10.45	11.23	9.92	26.49	28.19	30.39	26.84	21.67	19.16	LOC107050135	leukocyte immunoglobulin-like receptor subfamily B member 1	-	-	-	-	-	-	-
ncbi_107050161	1.51	0.81	2.37	3.78	4.02	3.37	0.92	0.44	2.57	5.57	2.98	0.96	20	7	18	31	31	34	6	4	20	42	21	8	RENBP	N-acylglucosamine 2-epimerase isoform X1	-	-	-	-	-	-	-
ncbi_107050205	0.63	0.85	1.23	2.3	1.45	1.78	1.81	1.54	1.4	2.38	2.46	0.82	17.86	11.82	18.49	39.46	24.71	34.84	25.8	22.95	20.32	35.92	38.09	12.59	LOC107050205	V-set and transmembrane domain-containing protein 1-like isoform X1	-	-	-	-	-	-	-
ncbi_107050276	0	0	0	0.5	0.38	0.55	0	0	0.15	0.14	0	0	0	0	0	4	3	5	0	0	1	1	0	0	LOC107050276	leukocyte immunoglobulin-like receptor subfamily A member 6	-	-	-	-	-	-	-
ncbi_107050291	0.29	0.23	0.12	0.5	1.03	1.02	0.73	0.93	1.22	2.77	2.67	2.15	9	3.51	1.91	9.31	19.06	21.66	11.36	15.11	19.27	45.48	45.03	35.91	LOC107050291	LOW QUALITY PROTEIN: osteoclast-associated immunoglobulin-like receptor	-	-	-	-	-	-	-
ncbi_107050437	0.07	0.08	0.07	0.01	0.01	0.01	0.04	0.03	0.03	0.06	0.06	0.06	36	20	19	2	2	2	9	9	8	15	17	16	LOC107050437	LOW QUALITY PROTEIN: epiplakin	-	-	-	-	-	-	-
ncbi_107050438	15.6	17.2	16.49	7.23	7.63	7.18	1.41	1.1	1.83	5.32	6.22	5.75	848.38	460.15	476.31	239.05	251.13	270.65	38.73	31.48	51.19	154.95	185.59	170.44	LOC107050438	leukocyte immunoglobulin-like receptor subfamily B member 1	-	-	-	-	-	-	-
ncbi_107050476	2.77	2.97	2.49	0.86	1.29	0.59	2.11	2.69	2.4	1.12	0.79	1.12	320.11	168.68	152.86	60.68	89.92	47.03	122.96	163.83	143.11	68.99	50.07	70.79	LOC107050476	uncharacterized protein LOC107050476	-	-	-	-	-	-	-
ncbi_107050538	5.07	5.66	5.55	11.92	13.59	12.6	10.56	9.8	10.27	11.05	10.44	11.36	294.31	161.23	171.45	418.55	475.21	504.38	306.23	299.91	303.23	340.15	330.31	357.55	LOC107050538	class I histocompatibility antigen, F10 alpha chain-like isoform X1	-	-	-	-	GO:0031224//intrinsic component of membrane;GO:0042611//MHC protein complex	GO:0003823//antigen binding	GO:0048002//antigen processing and presentation of peptide antigen
ncbi_107050564	0.77	0.78	0.37	1.54	1.3	1.05	0.76	0.69	0.74	0.6	1.2	0.74	36	18	9	44	37	34	18	17	18	15	31	19	LOC107050564	fibroblast growth factor 11-like isoform X1	-	-	-	-	-	GO:0005102//receptor binding	GO:0007154//cell communication;GO:0048731//system development;GO:0050794//regulation of cellular process
ncbi_107050651	7.73	8.34	8.49	3.36	2.62	3.52	2.95	3.9	4.03	4.34	4.2	3.34	495.32	262.87	288.76	130.94	101.48	156.27	95.32	131.71	133.24	148.97	147.53	116.84	LOC107050651	platelet glycoprotein VI-like	-	-	-	-	-	-	-
ncbi_107050712	1.33	1.82	1.56	0.51	0.84	0.79	0.34	0.29	0.41	1.05	0.94	0.56	83.2	56.13	51.78	19.29	31.93	34.41	10.58	9.4	13.28	35.19	32.36	19.21	GPR42L	G-protein coupled receptor 42-like	Environmental Information Processing	Signal transduction	ko04024//cAMP signaling pathway	K04328	-	-	-
ncbi_107050774	0.11	0	0.05	0.28	0.42	0.82	0.24	0.23	0	0.86	0.27	0.7	4.01	0	1	6.15	9.1	20.27	4.26	4.41	0	16.58	5.23	13.74	LOC107050774	immunoglobulin superfamily member 1-like	-	-	-	-	-	-	-
ncbi_107050775	0.73	0.5	0.79	0.27	0.34	0.31	0.52	0.53	0.56	0.67	0.68	0.45	44	15	24	10	12	13	16	17	17	22	23	15	LOC107050775	epidermal growth factor receptor kinase substrate 8-like protein 3 isoform X1	-	-	-	-	-	-	-
ncbi_107050833	7.13	9	8.34	19.72	19.97	21.39	4.86	3.92	4.8	9.73	10.78	12.18	376.1	238.28	234.58	622.95	631.41	773.06	129.19	109.87	131.58	275.48	310.96	351.3	LOC107050833	class I histocompatibility antigen, F10 alpha chain-like isoform X1	-	-	-	-	-	-	-
ncbi_107050901	0.96	0.97	1.37	0	0	0.04	0.42	0.34	0.7	0.06	0	0.12	32	16	24	0	0	1	7	6	12	1	0	2	LOC107050901	pulmonary surfactant-associated protein C-like isoform X1	-	-	-	-	-	-	-
ncbi_107050978	0.35	0.46	0.43	1.1	1.31	1.27	3.31	3.67	3.17	1.87	1.6	1.42	20	13	13	38	45	50	95	110	93	57	50	44	LOC107050978	trichohyalin-like	-	-	-	-	-	-	-
ncbi_107051274	15.79	18.75	12.19	3.36	2.34	3.46	11.95	13.29	9.98	16.41	13.09	13.66	178	104	73	23	16	27	68	79	58	99	81	84	LOC107051274	immunoglobulin heavy constant gamma 2	Environmental Information Processing;Environmental Information Processing;Environmental Information Processing;Cellular Processes;Organismal Systems;Organismal Systems;Environmental Information Processing;Organismal Systems;Organismal Systems;Organismal Systems;Organismal Systems	Signal transduction;Signal transduction;Signal transduction;Transport and catabolism;Immune system;Immune system;Signal transduction;Immune system;Immune system;Immune system;Immune system	ko04151//PI3K-Akt signaling pathway;ko04020//Calcium signaling pathway;ko04072//Phospholipase D signaling pathway;ko04145//Phagosome;ko04666//Fc gamma R-mediated phagocytosis;ko04640//Hematopoietic cell lineage;ko04064//NF-kappa B signaling pathway;ko04650//Natural killer cell mediated cytotoxicity;ko04662//B cell receptor signaling pathway;ko04664//Fc epsilon RI signaling pathway;ko04672//Intest…	K06856;K06856;K06856;K06856;K06856;K06856;K06856;K06856;K06856;K06856;K06856	-	-	-
ncbi_107051576	3.73	3.43	4.06	9.58	10.59	12.19	2.54	2.21	2.71	9.14	9.76	8.65	64	29	37	100	110	145	22	20	24	84	92	81	GP1BB	platelet glycoprotein Ib beta chain	Organismal Systems;Organismal Systems;Environmental Information Processing	Immune system;Immune system;Signaling molecules and interaction	ko04611//Platelet activation;ko04640//Hematopoietic cell lineage;ko04512//ECM-receptor interaction	K06262;K06262;K06262	-	-	-
ncbi_107051636	3.52	3.74	3.35	0.74	0.89	0.77	1.75	1.33	1.46	0.72	0.87	0.78	376.83	196.77	190.43	48.01	57.61	57.22	94.67	75.25	80.66	41.3	51.13	45.81	LOC107051636	uncharacterized protein LOC107051636	-	-	-	-	-	-	-
ncbi_107052104	0.44	0.3	0.25	0.76	0.8	0.65	0.17	0.25	0.26	0.72	0.62	0.67	36	12	11	38	40	37	7	11	11	32	28	30	LOC107052104	leucine-rich repeat-containing protein 32-like	-	-	-	-	-	-	-
ncbi_107052288	3.17	2.83	2.71	0.99	0.85	1.11	1.41	1.39	1.55	1.09	1.35	0.98	368.64	161.93	167.33	70.28	59.91	89.45	82.73	85.27	93.03	67.99	85.9	62.05	LOC107052288	uncharacterized protein LOC107052288	-	-	-	-	-	-	-
ncbi_107052452	1.87	2.84	1.92	5.28	6.97	6.78	77.43	77.99	75.34	10.04	10.48	7.98	42	31	23	72	95	105	875	922	873	121	129	98	IL18BP	interleukin-18-binding protein isoform X1	-	-	-	-	-	-	-
ncbi_107052623	0.28	0.4	0.43	0	0	0	0.9	0.43	0.33	0	0	0	10	7	8	0	0	0	16	8	6	0	0	0	PTF1A	pancreas transcription factor 1 subunit alpha	-	-	-	-	GO:0044464//cell part	GO:0005515//protein binding;GO:0044212//transcription regulatory region DNA binding	GO:0003407//neural retina development;GO:0006357//regulation of transcription from RNA polymerase II promoter;GO:0007420//brain development;GO:0009653//anatomical structure morphogenesis;GO:0030182//neuron differentiation;GO:0030522//intracellular receptor signaling pathway;GO:1902866//regulation of retina development in camera-type eye
ncbi_107052673	0	0	0	0.34	0.29	0.51	0.29	0.22	0.28	0	0.05	0.05	0	0	0	7	6	12	5	4	5	0	1	1	LOC107052673	uncharacterized protein LOC107052673	-	-	-	-	-	-	-
ncbi_107052718	140.65	139.57	138.97	1.01	1.11	0.89	285.58	296.7	285.71	287.52	289.08	287.23	18401.5	8984.6	9654.89	80.13	88.22	80.87	18854.2	20466	19274.9	20128.9	20755.1	20499.4	LOC107052718	LOW QUALITY PROTEIN: uncharacterized protein LOC107052718	-	-	-	-	-	-	-
ncbi_107052719	101.28	101.52	96.74	0.31	0.48	0.36	181.24	179.99	178.19	204	194.87	204.91	7620	3758	3865	14	22	19	6881	7140	6913	8213	8046	8410	LOC107052719	uncharacterized protein LOC107052719 isoform X1	-	-	-	-	-	-	-
ncbi_107052761	0	0.14	0.13	0.42	0.37	0.4	0.1	0.23	0.07	0.51	0.22	0.5	0	4	4	15	13	16	3	7	2	16	7	16	GDF6	growth/differentiation factor 6	Environmental Information Processing;Environmental Information Processing;Environmental Information Processing	Signaling molecules and interaction;Signal transduction;Signal transduction	ko04060//Cytokine-cytokine receptor interaction;ko04390//Hippo signaling pathway;ko04350//TGF-beta signaling pathway	K20012;K20012;K20012	-	GO:0005102//receptor binding	GO:0001934//positive regulation of protein phosphorylation;GO:0006355//regulation of transcription, DNA-templated;GO:0007178//transmembrane receptor protein serine/threonine kinase signaling pathway;GO:0030154//cell differentiation;GO:0044707//single-multicellular organism process;GO:0097285//cell-type specific apoptotic process
ncbi_107053185	0.28	0.33	0.25	0.13	0.14	0.15	0.43	0.25	0.41	0.11	0.22	0.24	58	34	28	16	17	22	44	28	43	12	25	27	LOC107053185	uncharacterized protein LOC107053185	-	-	-	-	-	-	-
ncbi_107053414	0.17	0.2	0.25	0.03	0.06	0.07	0.11	0.15	0.13	0.04	0.05	0.1	72	43	58	9	17	21	25	35	30	9	13	24	LOC107053414	LOW QUALITY PROTEIN: mucin-5B	Organismal Systems	Immune system	ko04657//IL-17 signaling pathway	K21125	-	-	-
ncbi_107053871	7.94	7.72	7.12	2.41	2.3	1.98	3.24	2.96	3.11	1.7	1.33	1.82	392	189	182	72	67	66	81	79	81	45	37	48	C1QL2	complement C1q-like protein 2	-	-	-	-	-	GO:0005515//protein binding	GO:0006461//protein complex assembly
ncbi_107054471	0.14	0.24	0.12	0.08	0.03	0.03	0.11	0.04	0.11	0.13	0.09	0.1	22.09	19.16	10.74	7.91	2.9	3.5	9.39	3.42	8.85	11.01	8.08	8.72	LOC107054471	protocadherin beta-15	-	-	-	-	-	-	-
ncbi_107054480	0.03	0.04	0.01	0	0	0	0	0	0.01	0	0.02	0	7.54	4.42	1.28	0	0	0	0	0	1.16	0	2.31	0	LOC107054480	protocadherin gamma-A5-like	-	-	-	-	GO:0031224//intrinsic component of membrane	-	GO:0098742//cell-cell adhesion via plasma-membrane adhesion molecules
ncbi_107054486	0.07	0.13	0.13	0	0.02	0	0	0.05	0.02	0.02	0	0.03	9.6	8.38	9.27	0	1.27	0	0	3.75	1.14	1.19	0	2.43	LOC107054486	protocadherin gamma-A5-like	-	-	-	-	GO:0031224//intrinsic component of membrane	-	GO:0098742//cell-cell adhesion via plasma-membrane adhesion molecules
ncbi_107054567	23.11	27.29	21.71	0	0	0	3.34	5.75	4.74	0	0	0	739.7	429.77	368.97	0	0	0	53.98	97.1	78.16	0	0	0	LOC107054567	trypsin II-P29	Environmental Information Processing;Organismal Systems;Organismal Systems	Signaling molecules and interaction;Digestive system;Digestive system	ko04080//Neuroactive ligand-receptor interaction;ko04972//Pancreatic secretion;ko04974//Protein digestion and absorption	K01312;K01312;K01312	GO:0044421//extracellular region part	GO:0043169//cation binding	GO:0014074//response to purine-containing compound;GO:0019538//protein metabolic process;GO:0031667//response to nutrient levels;GO:0044707//single-multicellular organism process
ncbi_107054568	278.21	279.95	290.99	0.32	0	0	63.3	66.85	56.92	0	0.72	0	7065.18	3497.95	3924.14	5	0	0	811.25	895.15	745.35	0	10	0	LOC107054568	trypsin II-P29	Environmental Information Processing;Organismal Systems;Organismal Systems	Signaling molecules and interaction;Digestive system;Digestive system	ko04080//Neuroactive ligand-receptor interaction;ko04972//Pancreatic secretion;ko04974//Protein digestion and absorption	K01312;K01312;K01312	GO:0044421//extracellular region part	GO:0043169//cation binding	GO:0014074//response to purine-containing compound;GO:0019538//protein metabolic process;GO:0031667//response to nutrient levels;GO:0044707//single-multicellular organism process
ncbi_107054654	0	0.06	0	0.24	0.35	0.35	0.22	0.08	0.22	0.05	0.05	0.02	0	2	0	16	21	24	10	5	10	2	2	1	LOC107054654	zinc finger CCCH domain-containing protein 11A-like isoform X1	-	-	-	-	-	-	-
ncbi_107054704	2.51	2.24	3.04	6.05	6	7.38	1.13	1.29	1.29	3.56	2.61	2.85	158.53	71.44	104.83	225.8	215.38	313.88	35.7	41.45	39.48	118.46	93.18	102.95	LOC107054704	class I histocompatibility antigen, F10 alpha chain isoform X1	-	-	-	-	GO:0031224//intrinsic component of membrane;GO:0042611//MHC protein complex	GO:0003823//antigen binding	GO:0048002//antigen processing and presentation of peptide antigen
ncbi_107054985	0.8	0.9	0.95	2	2.16	2.07	0.8	0.59	0.73	1.45	1.56	1.5	96	53	60	145	156	171	48	37	45	93	102	98	ADD2	beta-adducin	-	-	-	-	-	-	-
ncbi_107055041	1.22	1.32	1.42	0.65	0.52	0.66	0.31	0.32	0.37	0.71	0.85	0.8	260	139	161	84	67	97	33	36	41	81	100	93	TMEM218	transmembrane protein 218	-	-	-	-	-	-	-
ncbi_107055300	0.93	0.69	0.7	0.13	0.21	0.16	0.31	0.21	0.18	0.81	0.37	0.48	60	22	24	5	8	7	10	7	6	28	13	17	RAPGEFL1	rap guanine nucleotide exchange factor-like 1	-	-	-	-	-	-	GO:0043087//regulation of GTPase activity
ncbi_107055301	0.88	1.23	1.34	0.54	0.16	0.61	1.38	0.79	0.99	1.11	1.13	1.02	44	32	37	17	5	22	36	22	26	32	32	28	NR1D1	nuclear receptor subfamily 1 group D member 1 isoform X1	Organismal Systems	Environmental adaptation	ko04710//Circadian rhythm	K03728	GO:0043231//intracellular membrane-bounded organelle;GO:0044309//neuron spine	GO:0000976//transcription regulatory region sequence-specific DNA binding;GO:0001221//transcription cofactor binding;GO:0003700//transcription factor activity, sequence-specific DNA binding;GO:0046872//metal ion binding	GO:0001659//temperature homeostasis;GO:0005977//glycogen metabolic process;GO:0006111//regulation of gluconeogenesis;GO:0006355//regulation of transcription, DNA-templated;GO:0007165//signal transduction;GO:0007623//circadian rhythm;GO:0009725//response to hormone;GO:0010558//negative regulation of macromolecule biosynthetic process;GO:0010893//positive regulation of steroid biosynthetic process;…
ncbi_107055315	0.11	0.08	0.08	0.03	0.02	0.02	0.02	0.02	0.05	0.04	0.02	0.07	33.1	12.41	13.47	5.15	3.1	4.14	3.12	3.11	8.3	6.23	3.12	11.45	LOC107055315	uncharacterized protein LOC107055315	-	-	-	-	-	-	-
ncbi_107055335	0.32	0.82	1.12	1.45	1.47	1.77	1.42	0.73	1.52	2.23	1.22	1.81	8	10	15	22	23	31	18	10	20	29	17	24	TMIGD2	transmembrane and immunoglobulin domain-containing protein 2 isoform X1	-	-	-	-	-	-	-
ncbi_107055361	55.4	56.37	57.22	231.53	232.44	246.88	1089.17	1096.34	1101	405.04	400.24	416.33	1528	765	838	3883	3879.98	4718	15159	15943	15659	5978	6057.99	6263.98	LOC107055361	early endosome antigen 1	-	-	-	-	-	-	-
ncbi_107055431	0.99	0.89	0.98	0.4	0.29	0.32	0.27	0.25	0.3	0.24	0.17	0.2	228	101	120	55	41	50	31	30.01	36	29	21	25.01	LOC107055431	E3 ubiquitin-protein ligase NEDD4-like isoform X1	Cellular Processes;Cellular Processes;Genetic Information Processing;Organismal Systems	Transport and catabolism;Cellular community - eukaryotes;Folding, sorting and degradation;Excretory system	ko04144//Endocytosis;ko04530//Tight junction;ko04120//Ubiquitin mediated proteolysis;ko04960//Aldosterone-regulated sodium reabsorption	K13305;K13305;K13305;K13305	GO:0016020//membrane;GO:0031988//membrane-bounded vesicle	GO:0003824//catalytic activity;GO:0005515//protein binding;GO:0008200//ion channel inhibitor activity	GO:0000209//protein polyubiquitination;GO:0003073//regulation of systemic arterial blood pressure;GO:0006511//ubiquitin-dependent protein catabolic process;GO:0006970//response to osmotic stress;GO:0010035//response to inorganic substance;GO:0010766//negative regulation of sodium ion transport;GO:0032413//negative regulation of ion transmembrane transporter activity;GO:0032414//positive regulatio…
ncbi_107055444	12.21	10.45	10.73	5.48	5.19	4.56	2.45	2.6	2.66	2.24	1.66	1.95	1622	683	757	443	417	419	166	182	182	159	121	141	RPTC15L	activated RNA polymerase II transcriptional coactivator p15	-	-	-	-	GO:0031988//membrane-bounded vesicle;GO:0043231//intracellular membrane-bounded organelle;GO:0043232//intracellular non-membrane-bounded organelle;GO:0043234//protein complex	GO:0003712//transcription cofactor activity;GO:0003723//RNA binding;GO:0043566//structure-specific DNA binding	GO:0006357//regulation of transcription from RNA polymerase II promoter;GO:0007165//signal transduction
ncbi_107055482	0.65	0.71	0.91	0.37	0.2	0.2	0.34	0.27	0.46	0.14	0.28	0.14	103.94	55.5	76.44	36	19	22.39	27.07	22.37	38	12	24.38	12	LOC107055482	trypsin I-P38-like	Environmental Information Processing;Organismal Systems;Organismal Systems	Signaling molecules and interaction;Digestive system;Digestive system	ko04080//Neuroactive ligand-receptor interaction;ko04972//Pancreatic secretion;ko04974//Protein digestion and absorption	K01312;K01312;K01312	-	GO:0070011//peptidase activity, acting on L-amino acid peptides	GO:0019538//protein metabolic process
ncbi_107055922	1.73	1.51	1.5	0.82	0.72	0.64	0.42	0.49	0.36	0.95	0.99	0.79	316	136	145	91	80	81	39	47	34	93	99	79	LOC107055922	lipoxygenase homology domain-containing protein 1-like	-	-	-	-	-	-	-
ncbi_107056925	0	0	0	0.29	0.4	0.32	0	0.13	0.1	0	0.34	0.12	0	0	0	2.83	3.91	3.5	0	1.07	0.79	0	2.99	1.01	LOC107056925	protocadherin beta-17-like	-	-	-	-	-	-	-
ncbi_107057476	0.15	0.16	0.16	0	0	0.03	0	0.05	0.05	0	0	0	7.43	3.94	4.22	0	0	1	0	1.33	1.24	0	0	0	LOC107057476	sperm-associated antigen 4 protein-like isoform X1	-	-	-	-	-	-	-
ncbi_107057545	0.7	0.79	0.82	0.21	0.23	0.21	0.41	0.4	0.36	0.29	0.28	0.41	139.09	77.33	97.88	29.07	30.88	32.8	39.54	36.35	41.89	31.45	35.2	46.23	LOC107057545	uncharacterized protein LOC107057545 isoform X1	-	-	-	-	-	-	-
ncbi_107057638	1.7	1.57	0.94	0.44	0.2	0.49	0.13	0.16	0.12	0.57	0.3	0.64	53.92	24.56	15.83	8.47	3.88	10.78	2.14	2.66	2	9.64	5.18	11.09	LOC107057638	free fatty acid receptor 2-like	Environmental Information Processing	Signal transduction	ko04024//cAMP signaling pathway	K04328	-	-	-
ncbi_107080643	0	0	0.22	0.83	1.13	0.98	0.23	0.31	0.52	0.36	0.58	0.28	0	0	3.02	13.23	17.9	17.9	3	4.34	7.05	5.12	8.33	4.03	LOC107080643	C-factor-like	-	-	-	-	-	-	GO:0044710//single-organism metabolic process
ncbi_112529919	5.35	4.27	4.23	0	0	0	1.14	0.15	0.55	0	0	0	140.17	55.03	58.84	0	0	0	15.05	2.03	7.45	0	0	0	LOC112529919	LOW QUALITY PROTEIN: chymotrypsinogen A-like	Organismal Systems;Organismal Systems	Digestive system;Digestive system	ko04972//Pancreatic secretion;ko04974//Protein digestion and absorption	K01310;K01310	-	GO:0004175//endopeptidase activity	GO:0019538//protein metabolic process
ncbi_112529928	0.96	1.05	1.01	0.36	0.39	0.32	0.99	1.47	1.31	0.71	0.62	0.84	48	26	27	11	12	11	25	39	34	19	17	23	ZMYND10	zinc finger MYND domain-containing protein 10	-	-	-	-	-	-	GO:0042384//cilium assembly;GO:0070286//axonemal dynein complex assembly
ncbi_112529948	2.14	1.81	2.01	7.33	6.48	5.79	2.92	2.87	1.99	4.17	1.95	2.86	48	20	24	100	88	90	33	34	23	50	24	35	LOC112529948	GTPase IMAP family member 7-like	-	-	-	-	-	-	-
ncbi_112529954	1.61	1.48	1.34	0.39	0.21	0.23	7.79	8.83	8.23	0.19	0.19	0.18	106.44	48	47.39	14.05	7.64	9.87	260.62	309.11	281.43	5.92	6.2	5.82	LOC112529954	class I histocompatibility antigen, F10 alpha chain-like isoform X1	-	-	-	-	GO:0031224//intrinsic component of membrane;GO:0042611//MHC protein complex	GO:0003823//antigen binding	GO:0048002//antigen processing and presentation of peptide antigen
ncbi_112529956	0.15	0.16	0.22	0	0.03	0	0.15	0.18	0.19	0	0.04	0	8	4	6	0	1	0	4	5	5	0	1	0	LOC112529956	coiled-coil domain-containing protein 180-like	Metabolism;Metabolism	Global and overview maps;Glycan biosynthesis and metabolism	ko01100//Metabolic pathways;ko00603//Glycosphingolipid biosynthesis - globo and isoglobo series	K00722;K00722	-	GO:0008376//acetylgalactosaminyltransferase activity	-
ncbi_112530086	0.15	0.09	0.12	0.02	0.01	0.05	0.1	0.04	0.14	0.02	0.02	0.07	24	7	10.07	2	1	5	8	3	11	2	2	6	LOC112530086	fibrinogen-like protein 1-like protein	-	-	-	-	-	-	-
ncbi_112530169	1.75	3.15	2.84	1.18	0.98	1.66	1.89	1.88	2.54	2.97	1.88	2.48	44	39	38	18	15	29	24	25	33	40	26	34	LOC112530169	EGF-containing fibulin-like extracellular matrix protein 2	-	-	-	-	GO:0031982//vesicle	GO:0005488//binding	GO:0044699//single-organism process
ncbi_112530288	0.16	0.17	0.25	0.09	0.09	0.02	0.12	0.1	0.05	0.05	0.08	0.04	24	13	20	8	8	2	9	8	4	4	7	3	LOC112530288	putative proline-rich protein 21	-	-	-	-	-	-	-
ncbi_112530311	1.01	1.28	1.49	0.47	0.31	0.55	0.19	0.42	0.73	1.06	0.57	0.87	32	20	25	9	6	12	3	7	12	18	10	15	LOC112530311	uncharacterized protein LOC112530311	-	-	-	-	-	-	-
ncbi_112530425	0.74	0.7	0.65	0.34	0.23	0.27	0.14	0.13	0.49	0.17	0.59	0.17	32	15	15	9	6	8	3	3	11	4	14	4	B3GNT3	N-acetyllactosaminide beta-1,3-N-acetylglucosaminyltransferase 3	Metabolism;Metabolism	Global and overview maps;Glycan biosynthesis and metabolism	ko01100//Metabolic pathways;ko00601//Glycosphingolipid biosynthesis - lacto and neolacto series	K07970;K07970	-	-	-
ncbi_112530461	1.23	1.6	1.13	0.75	0.68	0.39	0.5	1.04	1.28	1.67	1.27	1.17	42.42	27.09	20.7	15.8	14.2	9.42	8.71	19.01	22.75	30.79	24.09	22.06	LOC112530461	wiskott-Aldrich syndrome protein homolog	-	-	-	-	-	-	-
ncbi_112530482	1.01	1.11	0.73	0.25	0.34	0.43	0.41	0.3	0.42	0.14	0.17	0.19	159.79	86	61	24	32	47	33	25	34	12	15	16	LOC112530482	uncharacterized protein LOC112530482	-	-	-	-	-	-	-
ncbi_112530484	1.14	1.2	0.91	0.42	0.29	0.37	1.91	1.75	1.72	0.32	0.72	0.53	171.38	89.09	73.18	38.32	26.91	38.64	145.47	138.99	134.02	25.85	59.23	43.48	LOC112530484	uncharacterized protein LOC112530484	-	-	-	-	-	-	-
ncbi_112530485	3.2	3.76	3.67	1.11	1.57	1.66	0.79	0.9	0.78	0.84	0.82	0.64	128	74	78	27	38	46	16	19	16	18	18	14	LOC112530485	ras GTPase-activating protein 1-like	Environmental Information Processing;Environmental Information Processing;Organismal Systems;Environmental Information Processing	Signal transduction;Signal transduction;Development;Signal transduction	ko04010//MAPK signaling pathway;ko04014//Ras signaling pathway;ko04360//Axon guidance;ko04013//MAPK signaling pathway - fly	K04352;K04352;K04352;K04352	-	-	GO:0050794//regulation of cellular process
ncbi_112530489	0.94	0.64	0.79	0.4	0.37	0.34	0.35	0.3	0.32	0.13	0.29	0.2	96	31.83	42.43	24.71	22.96	24.14	18	16	17	7	16	11	LOC112530489	uncharacterized protein LOC112530489	-	-	-	-	-	-	-
ncbi_112530490	1.03	0.81	1.04	0.19	0.24	0.22	0.34	0.46	0.49	0.11	0.1	0.14	186	72	100	21	26	28	31	44	46	11	10	14	LOC112530490	uncharacterized protein LOC112530490	-	-	-	-	-	-	-
ncbi_112530493	10.29	10.56	11.51	3.61	3.41	4.38	2.42	3.76	3.19	1.44	1.41	1.53	522.87	264.11	310.56	111.58	104.79	154.23	62.04	100.8	83.52	39.27	39.32	42.3	LOC112530493	uncharacterized protein LOC112530493	-	-	-	-	-	-	-
ncbi_112530895	0.12	0.12	0.12	0	0.01	0.02	0.04	0.1	0.02	0.02	0.04	0.03	22	11	12	0	1	3	4	10	2	2	4	3	LOC112530895	serine/arginine repetitive matrix protein 1-like	-	-	-	-	-	-	-
ncbi_112530987	1.17	1.4	1.2	3.14	3.26	3.49	11.78	11.34	11.33	4.19	3.64	4.92	46	27	25	75	77	95	233	234	229	88	78	106	LOC112530987	poly [ADP-ribose] polymerase 10-like	-	-	-	-	-	-	-
ncbi_112531022	1.35	1.36	1	0.31	0.36	0.55	1.11	0.91	0.6	1.12	1.1	1.14	56	28	22	8	9	16	23	20	13	25	25	26	LOC112531022	uncharacterized protein LOC112531022 isoform X1	-	-	-	-	-	-	-
ncbi_112531104	0.14	0.28	0.33	2.4	1.31	1.12	1.18	1.7	1.61	0.98	0.71	0.97	4.13	4.01	4.99	41.93	22.82	22.29	17.14	25.7	23.78	15.04	11.27	15.22	LOC112531104	LOW QUALITY PROTEIN: osteoclast-associated immunoglobulin-like receptor	-	-	-	-	-	-	-
ncbi_112531111	2.35	2.37	2.98	0.79	0.71	0.75	1.02	1.1	1.1	1.1	0.9	0.95	78	38.6	52.4	15.84	14.24	17.14	17	19.24	18.87	19.48	16.31	17.2	LOC112531111	uncharacterized protein LOC112531111	-	-	-	-	-	-	-
ncbi_112531117	1.07	1.02	1.28	0.35	0.48	0.44	0.49	0.4	0.91	1.33	0.78	0.79	25.61	12.02	16.36	5.08	6.97	7.3	5.91	5.1	11.25	17.1	10.21	10.37	LOC112531117	LOW QUALITY PROTEIN: osteoclast-associated immunoglobulin-like receptor	-	-	-	-	-	-	-
ncbi_112531165	0.08	0.17	0.15	0.91	1.25	1.39	0.44	0.16	0.39	1.08	0.78	1.3	4	4	4	27.38	37.17	47.3	11	4.25	10	28.44	21.01	35	LOC112531165	immunoglobulin superfamily member 1-like	-	-	-	-	-	-	-
ncbi_112531167	0.56	0.64	0.3	3.98	3.55	3.45	1.93	2.75	2.69	2.95	3.69	3.31	28.36	15.79	7.89	121.74	108.15	120.12	49	72.81	69.69	79.28	101.76	90.91	LOC112531167	leukocyte immunoglobulin-like receptor subfamily B member 4	-	-	-	-	-	-	-
ncbi_112531260	1.05	1.35	1.47	0.64	0.57	0.48	0.37	0.37	0.45	1.4	1.22	1	84.82	53.46	63.08	31.21	27.75	26.91	15.17	15.63	18.53	60.33	53.8	44.09	LOC112531260	free fatty acid receptor 3-like	Environmental Information Processing	Signal transduction	ko04024//cAMP signaling pathway	K04328	-	-	-
ncbi_112531327	2.97	2.69	2.03	1.1	1.38	1.12	2.85	2.34	2.31	2.41	2	1.61	89.79	40.03	32.51	20.2	25.21	23.51	43.45	37.19	36.01	38.91	33.16	26.59	LOC112531327	osteoclast-associated immunoglobulin-like receptor	-	-	-	-	-	-	-
ncbi_112531328	0.24	0.76	0.47	0.9	1.27	1.23	0.32	0.93	0.56	1.25	1.08	0.81	6.05	9.35	6.31	13.68	19.32	21.36	4	12.32	7.25	16.74	14.87	11.1	LOC112531328	LOW QUALITY PROTEIN: osteoclast-associated immunoglobulin-like receptor	-	-	-	-	-	-	-
ncbi_112531329	0	0.07	0.06	0.7	0.46	0.73	0.33	0.29	0.51	0.74	0.31	0.64	0	1.05	1.04	13.08	8.44	15.46	5.1	4.61	8	12.13	5.16	10.68	LOC112531329	immunoglobulin superfamily member 1-like	-	-	-	-	-	-	-
ncbi_112531452	0	0.09	0	0.42	0.16	0.74	0	0	0	0.24	0.18	0.23	0	1	0	6	2	12	0	0	0	3	2	3	LOC112531452	uncharacterized protein LOC112531452 isoform X1	-	-	-	-	-	-	-
ncbi_112531693	5.54	4.53	5.45	13.8	15.17	13.96	12.48	13.4	12.42	6.11	5.59	5.54	439.51	176.85	229.93	666.19	728.88	767.96	500.05	560.88	508.56	259.44	243.39	239.99	LOC112531693	GTPase IMAP family member 8-like	-	-	-	-	-	-	-
ncbi_112531697	0.38	0.5	0.44	0.1	0.11	0.13	0.09	0.17	0.18	0.24	0.26	0.19	128	83	78	20	22	30	16	30	31	43	47	34	LOC112531697	uncharacterized protein LOC112531697	-	-	-	-	-	-	-
ncbi_112531814	1.09	0.79	0.73	0.17	0.23	0.23	0.26	0.26	0.25	0.05	0.18	0.2	107.45	38.54	38.32	10.29	13.7	15.74	12.86	13.44	12.91	2.85	9.75	10.92	LOC112531814	uncharacterized protein LOC112531814	-	-	-	-	-	-	-
ncbi_112531932	1.69	1.34	1.64	0.47	0.7	1.12	0.3	0.35	0.37	0.56	0.84	0.63	84.2	32.99	43.6	14.35	21.23	38.58	7.67	9.3	9.59	15.06	23.12	17.06	LOC112531932	uncharacterized protein LOC112531932	-	-	-	-	-	-	-
ncbi_112532100	0.46	0.44	0.59	0.18	0.14	0.24	0.02	0.23	0.3	0.13	0.13	0.35	38	18	26	9	7	14	1	10	13	6	6	16	LOC112532100	uncharacterized protein LOC112532100	-	-	-	-	-	-	-
ncbi_112532140	7.6	8.56	7.42	3.08	3.29	3.88	2.41	2.48	2.8	2.18	2.19	2.43	897.39	497.18	465.17	221.16	235.28	317.75	143.82	154.43	170.62	137.7	141.89	156.75	LOC112532140	uncharacterized protein LOC112532140	-	-	-	-	-	-	-
ncbi_112532392	0.13	0.27	0.24	0.85	0.26	0.84	0.84	0.43	0.63	0.78	0.9	0.78	4.22	4.21	4.12	16.4	5.07	18.49	13.54	7.26	10.36	13.29	15.74	13.49	LOC112532392	glyceraldehyde-3-phosphate dehydrogenase, testis-specific-like	-	-	-	-	-	-	-
ncbi_112532686	3.88	3.95	3.84	1.99	1.83	1.61	2.58	2.81	2.26	2.76	2.58	2.66	594.03	297.7	312.18	184.98	169.43	170.44	199.21	226.6	178.49	226.28	216.97	221.96	LOC112532686	uncharacterized protein LOC112532686	-	-	-	-	-	-	-
ncbi_112532910	0	0.1	0.28	1.37	2.19	1.61	0.78	2.04	0.85	1.01	1.69	1.17	0	1	3	17.03	27.09	22.78	8.02	22	9.01	11	19	13	LOC112532910	platelet glycoprotein VI-like	-	-	-	-	-	-	-
ncbi_112533211	21.13	22.4	20.12	43.11	44.12	42.45	50.62	51.39	46.29	46.37	48.21	46.27	694	362	351	861	877	966	839	890	784	815	869	829	LOC112533211	uncharacterized protein LOC112533211	-	-	-	-	-	-	-
ncbi_112533449	0.25	0.16	0.2	0.03	0.06	0.04	0.02	0.01	0.02	0.1	0.1	0.12	138	44	60.02	11	21	14	5	2	7	31	30	36	LOC112533449	uncharacterized protein LOC112533449	-	-	-	-	-	-	-
ncbi_112533460	0.91	0.37	0.68	0.1	0.05	0.09	0.12	0	0.18	0.11	0	0.06	30	6	12	2	1	2	2	0	3	2	0	1	LOC112533460	potassium-transporting ATPase alpha chain 1-like	Metabolism;Organismal Systems;Organismal Systems	Energy metabolism;Digestive system;Excretory system	ko00190//Oxidative phosphorylation;ko04971//Gastric acid secretion;ko04966//Collecting duct acid secretion	K01542;K01542;K01542	GO:0016021//integral component of membrane;GO:0044421//extracellular region part	GO:0008556//potassium-transporting ATPase activity;GO:0032550//purine ribonucleoside binding;GO:0046872//metal ion binding;GO:0046983//protein dimerization activity	GO:0006814//sodium ion transport;GO:0006885//regulation of pH;GO:0015988//energy coupled proton transmembrane transport, against electrochemical gradient;GO:0042221//response to chemical;GO:0043269//regulation of ion transport
ncbi_112533495	8.49	10.75	10.14	26.09	28.2	28.15	5.84	6.07	7.06	27.46	30.06	28.97	268	167	170	501	539	616	93	101	115	464	521	499	CFP	properdin	-	-	-	-	-	-	-
ncbi_112533567	0.12	0.33	0.3	1.22	1.93	1.59	0.08	0.27	0.39	0.53	0.93	0.96	6	8	8	36.59	57.69	54.49	2	7	9.87	14	25.27	26	LOC112533567	LOW QUALITY PROTEIN: myelin-oligodendrocyte glycoprotein-like	-	-	-	-	GO:0031224//intrinsic component of membrane	-	-
ncbi_373903	1.25	1.01	0.98	4.52	4.27	4.61	28.74	25.75	28.08	3.84	3.09	3.75	214	82	91	450	433	534	2372	2246	2387	332	285	338	DIO2	type II iodothyronine deiodinase isoform a	-	-	-	-	GO:0031224//intrinsic component of membrane	GO:0016491//oxidoreductase activity	GO:0009058//biosynthetic process;GO:0042403//thyroid hormone metabolic process;GO:0044710//single-organism metabolic process
ncbi_373917	7.09	7.36	7.58	20.91	19.76	19.82	74.07	65.48	77.08	22.17	23.3	21.27	170	87	96	301	283	325	891	832	962	282	307	279	LGALS3	galectin-3	-	-	-	-	GO:0019866//organelle inner membrane;GO:0031012//extracellular matrix;GO:0031988//membrane-bounded vesicle;GO:0043231//intracellular membrane-bounded organelle;GO:0044421//extracellular region part;GO:0044459//plasma membrane part	GO:0003723//RNA binding;GO:0019865//immunoglobulin binding	GO:0002687//positive regulation of leukocyte migration;GO:0030100//regulation of endocytosis;GO:0030154//cell differentiation;GO:0034767//positive regulation of ion transmembrane transport;GO:0043062//extracellular structure organization;GO:0050670//regulation of lymphocyte proliferation;GO:0070228//regulation of lymphocyte apoptotic process;GO:0071621//granulocyte chemotaxis;GO:2001236//regulati…
ncbi_373964	2.47	1.88	1.97	0.71	1.43	0.86	0	0.06	0	0.63	0.56	0.73	80	30	34	14	28	19.34	0	1	0	11	10	13	MSTN	growth/differentiation factor 8 precursor	Environmental Information Processing	Signaling molecules and interaction	ko04060//Cytokine-cytokine receptor interaction	K05497	-	-	-
ncbi_373985	0.63	0.67	0.43	0.09	0.13	0.11	0.23	0.21	0.18	0.1	0.13	0.17	80	42	29	7	10	10	15	14	12	7	9	12	CHRDL1	chordin-like protein 1 precursor	-	-	-	-	-	-	GO:0001654//eye development;GO:0030154//cell differentiation;GO:0030510//regulation of BMP signaling pathway
ncbi_373994	24.6	27.12	25.51	9.32	10.44	9.75	4.7	5.23	5.32	13.79	16.54	15.65	1904	1036	1048	436	496	521	180	209	210	571	697	651	POU2AF1	POU domain class 2-associating factor 1	-	-	-	-	-	-	-
ncbi_374012	86.32	84.78	85.35	177.76	176.36	177.99	463.53	466.07	457.2	149.56	160.76	156.24	11064	5347	5810	13855	13682	15809	29983	31499	30221	10259	11309	10925	BIRC2	inhibitor of apoptosis protein	Cellular Processes;Environmental Information Processing;Cellular Processes;Organismal Systems;Genetic Information Processing;Cellular Processes;Environmental Information Processing;Environmental Information Processing;Organismal Systems;Cellular Processes	Cellular community - eukaryotes;Signal transduction;Cell growth and death;Immune system;Folding, sorting and degradation;Cell growth and death;Signal transduction;Signal transduction;Immune system;Cell growth and death	ko04510//Focal adhesion;ko04390//Hippo signaling pathway;ko04217//Necroptosis;ko04621//NOD-like receptor signaling pathway;ko04120//Ubiquitin mediated proteolysis;ko04210//Apoptosis;ko04668//TNF signaling pathway;ko04064//NF-kappa B signaling pathway;ko04624//Toll and Imd signaling pathway;ko04215//Apoptosis - multiple species	K16060;K16060;K16060;K16060;K16060;K16060;K16060;K16060;K16060;K16060	-	GO:0043169//cation binding	GO:0006915//apoptotic process
ncbi_374014	8.43	7.16	7.3	4.29	3.71	3.2	2.69	2.58	2.26	1.75	1.11	1.74	1132	484	528	358	308	312	180	183	160	132	84	127	SPIN1W	spindlin-W isoform X1	-	-	-	-	GO:0043231//intracellular membrane-bounded organelle	GO:0042393//histone binding	GO:0009967//positive regulation of signal transduction;GO:0044702//single organism reproductive process
ncbi_374017	1.27	1.11	1.31	0.5	0.5	0.7	1.62	2.01	0.64	0.68	0.66	0.61	42	18	23	10	10	16	27	35	11	12	12	11	BARX1	homeobox protein BarH-like 1	-	-	-	-	GO:0043231//intracellular membrane-bounded organelle	GO:0003677//DNA binding	GO:0003002//regionalization;GO:0009968//negative regulation of signal transduction;GO:0010468//regulation of gene expression;GO:0030154//cell differentiation;GO:0034645//cellular macromolecule biosynthetic process;GO:0048534//hematopoietic or lymphoid organ development
ncbi_374029	0.45	0.49	0.5	0.03	0.03	0	0.12	0.38	0.59	0	0.11	0.04	22	12	13	1	1	0	3	10	15	0	3	1	CLDN3	claudin-3	Cellular Processes;Environmental Information Processing;Organismal Systems	Cellular community - eukaryotes;Signaling molecules and interaction;Immune system	ko04530//Tight junction;ko04514//Cell adhesion molecules (CAMs);ko04670//Leukocyte transendothelial migration	K06087;K06087;K06087	GO:0031224//intrinsic component of membrane;GO:0031988//membrane-bounded vesicle;GO:0043296//apical junction complex;GO:0044459//plasma membrane part	GO:0005515//protein binding	GO:0098742//cell-cell adhesion via plasma-membrane adhesion molecules
ncbi_374046	0.17	0.16	0.18	0.05	0.06	0.06	0.11	0.01	0.04	0.03	0.1	0.05	38	18	21	6	7	8	12	1	4	3	12	6	COL11A1	collagen alpha-1(XI) chain isoform X7	Organismal Systems	Digestive system	ko04974//Protein digestion and absorption	K19721	-	GO:0005198//structural molecule activity	GO:0009100//glycoprotein metabolic process;GO:0030198//extracellular matrix organization;GO:0048468//cell development;GO:0048562//embryonic organ morphogenesis;GO:0050953//sensory perception of light stimulus;GO:0050954//sensory perception of mechanical stimulus;GO:0055008//cardiac muscle tissue morphogenesis;GO:0061448//connective tissue development
ncbi_374052	3.29	3.69	3.7	1.55	1.18	1.53	2.79	2.75	2.68	1.09	1.23	1.22	640	351	380	181	140	203	270	283	265	114	129	127	F5	coagulation factor V isoform X1	-	-	-	-	GO:0030141//secretory granule;GO:0044421//extracellular region part	GO:0003824//catalytic activity;GO:0043169//cation binding	GO:0003013//circulatory system process;GO:0007599//hemostasis;GO:0044710//single-organism metabolic process
ncbi_374117	431.38	413.57	442.11	20.73	20.59	21.67	390	380.29	373.62	167.32	157.87	156.48	21289.2	10042.4	11586.7	622	615	740.86	9712.72	9895.51	9508.43	4418.91	4275.71	4212.83	JCHAIN	immunoglobulin J chain precursor	-	-	-	-	GO:0031988//membrane-bounded vesicle;GO:0071750//dimeric IgA immunoglobulin complex;GO:0071754//IgM immunoglobulin complex, circulating	GO:0005102//receptor binding;GO:0005539//glycosaminoglycan binding;GO:0005543//phospholipid binding;GO:0019865//immunoglobulin binding;GO:0043566//structure-specific DNA binding;GO:0046983//protein dimerization activity	GO:0006955//immune response;GO:0009893//positive regulation of metabolic process;GO:0031334//positive regulation of protein complex assembly;GO:0042742//defense response to bacterium;GO:0097205//renal filtration
ncbi_374125	103.09	94.55	95.1	193.37	198.79	201.37	248.12	253.61	251.85	156.81	160.24	155.19	2846	1288	1448	3219	3254	3775	3214	3384	3326	2289	2360	2297	LITAF	lipopolysaccharide-induced tumor necrosis factor-alpha factor homolog isoform X1	Cellular Processes	Transport and catabolism	ko04142//Lysosome	K19363	GO:0005774//vacuolar membrane	GO:0005102//receptor binding;GO:0019904//protein domain specific binding;GO:0060089//molecular transducer activity	GO:0010468//regulation of gene expression;GO:0032496//response to lipopolysaccharide;GO:0034645//cellular macromolecule biosynthetic process;GO:0042345//regulation of NF-kappaB import into nucleus
ncbi_374143	1.32	0.75	0.76	0.58	0.38	0.32	0.19	0.15	0.28	0.65	0.71	0.62	170	54	56	44	34	33	9	9	17	51	57	50	KCND2	potassium voltage-gated channel subfamily D member 2 isoform X1	Organismal Systems	Nervous system	ko04726//Serotonergic synapse	K04892	GO:0034705//potassium channel complex;GO:0044309//neuron spine	GO:0005249//voltage-gated potassium channel activity	GO:0030001//metal ion transport;GO:0034220//ion transmembrane transport;GO:0051259//protein oligomerization
ncbi_374165	18.93	15.51	16.16	0.48	1.45	2.01	7.7	5.43	7.4	0.55	0.4	1.48	258	104	117	4	12	19	53	39	52	4	3	11	FABP4	fatty acid-binding protein, adipocyte	Organismal Systems;Organismal Systems	Endocrine system;Endocrine system	ko03320//PPAR signaling pathway;ko04923//Regulation of lipolysis in adipocyte	K08753;K08753	-	GO:0005488//binding	GO:0051234//establishment of localization
ncbi_374195	9	8.67	8.02	4.37	3.61	4.18	2.92	2.38	2.65	1.13	1.44	1.31	1618	764	792	467	389	522	271	227	256	115	147	135	CHDB1	chromodomain-helicase-DNA-binding protein 1 isoform X1	-	-	-	-	GO:0043231//intracellular membrane-bounded organelle	GO:0003676//nucleic acid binding;GO:0017111//nucleoside-triphosphatase activity;GO:0032550//purine ribonucleoside binding;GO:0042393//histone binding	GO:0016568//chromatin modification
ncbi_374209	11.03	13.13	12.04	24.43	24.51	23.7	19.84	19.97	20.55	24.07	24.97	24.04	1110	650	643	1496	1485	1648	1014	1066	1073	1294	1380	1321	ITGB3	integrin beta-3 isoform X1	Environmental Information Processing;Cellular Processes;Cellular Processes;Environmental Information Processing;Cellular Processes;Organismal Systems;Organismal Systems;Organismal Systems;Organismal Systems;Environmental Information Processing	Signal transduction;Cell motility;Cellular community - eukaryotes;Signal transduction;Transport and catabolism;Immune system;Endocrine system;Development;Immune system;Signaling molecules and interaction	ko04151//PI3K-Akt signaling pathway;ko04810//Regulation of actin cytoskeleton;ko04510//Focal adhesion;ko04015//Rap1 signaling pathway;ko04145//Phagosome;ko04611//Platelet activation;ko04919//Thyroid hormone signaling pathway;ko04380//Osteoclast differentiation;ko04640//Hematopoietic cell lineage;ko04512//ECM-receptor interaction	K06493;K06493;K06493;K06493;K06493;K06493;K06493;K06493;K06493;K06493	GO:0005887//integral component of plasma membrane;GO:0043234//protein complex	GO:0005102//receptor binding	GO:0001525//angiogenesis;GO:0007166//cell surface receptor signaling pathway;GO:0008284//positive regulation of cell proliferation;GO:0030168//platelet activation;GO:0030334//regulation of cell migration;GO:0031589//cell-substrate adhesion;GO:0034329//cell junction assembly
ncbi_374214	3.12	2.69	3.28	1.32	1.84	1.33	1.66	2.05	2.16	2.71	2.68	2.62	372	158	208	96	133	110	100	129	133	172	176	171	GABRA1	gamma-aminobutyric acid receptor subunit alpha-1 isoform X1	Environmental Information Processing;Organismal Systems;Organismal Systems;Organismal Systems	Signaling molecules and interaction;Nervous system;Nervous system;Sensory system	ko04080//Neuroactive ligand-receptor interaction;ko04723//Retrograde endocannabinoid signaling;ko04727//GABAergic synapse;ko04742//Taste transduction	K05175;K05175;K05175;K05175	GO:0034702//ion channel complex;GO:0097060//synaptic membrane	GO:0005253//anion channel activity;GO:0015276//ligand-gated ion channel activity	GO:0006821//chloride transport;GO:0007186//G-protein coupled receptor signaling pathway
ncbi_374241	6.26	8.26	7.56	3.56	3.92	3.39	5.73	5.19	4.8	3.7	3.47	3.3	240	156	154	83	91	90	111	105	95	76	73	69	PI15	peptidase inhibitor 15 precursor	-	-	-	-	GO:0031988//membrane-bounded vesicle	GO:0004857//enzyme inhibitor activity	-
ncbi_374269	4.7	5.04	4.76	11.49	10.99	10.09	2.04	1.88	1.46	6.67	6.43	5.81	472	246	259	641	627	684	123	110	90	355	367	347	TP63	tumor protein 63 isoform X1	Environmental Information Processing;Cellular Processes	Signal transduction;Cell growth and death	ko04391//Hippo signaling pathway -fly;ko04214//Apoptosis - fly	K10149;K10149	GO:0000785//chromatin;GO:0031981//nuclear lumen	GO:0000975//regulatory region DNA binding;GO:0000982//transcription factor activity, RNA polymerase II core promoter proximal region sequence-specific binding;GO:0000988//transcription factor activity, protein binding;GO:0019904//protein domain specific binding	GO:0001738//morphogenesis of a polarized epithelium;GO:0002067//glandular epithelial cell differentiation;GO:0003002//regionalization;GO:0006357//regulation of transcription from RNA polymerase II promoter;GO:0007267//cell-cell signaling;GO:0007498//mesoderm development;GO:0007568//aging;GO:0008593//regulation of Notch signaling pathway;GO:0008630//intrinsic apoptotic signaling pathway in respons…
ncbi_378783	7.35	7.29	7.69	1.41	1.56	1.46	0.81	0.9	0.75	2.27	2.06	2.96	1066	520	594	124	137	147	59	69	56	176	164	234	KIT	mast/stem cell growth factor receptor Kit isoform X1	Environmental Information Processing;Environmental Information Processing;Environmental Information Processing;Environmental Information Processing;Environmental Information Processing;Organismal Systems;Organismal Systems	Signal transduction;Signal transduction;Signal transduction;Signal transduction;Signal transduction;Endocrine system;Immune system	ko04151//PI3K-Akt signaling pathway;ko04010//MAPK signaling pathway;ko04014//Ras signaling pathway;ko04015//Rap1 signaling pathway;ko04072//Phospholipase D signaling pathway;ko04916//Melanogenesis;ko04640//Hematopoietic cell lineage	K05091;K05091;K05091;K05091;K05091;K05091;K05091	GO:0005764//lysosome;GO:0030054//cell junction;GO:0031224//intrinsic component of membrane;GO:0044421//extracellular region part;GO:0044459//plasma membrane part	GO:0004714//transmembrane receptor protein tyrosine kinase activity;GO:0019899//enzyme binding;GO:0032550//purine ribonucleoside binding;GO:0043169//cation binding;GO:0046983//protein dimerization activity	GO:0002244//hematopoietic progenitor cell differentiation;GO:0002279//mast cell activation involved in immune response;GO:0002573//myeloid leukocyte differentiation;GO:0002768//immune response-regulating cell surface receptor signaling pathway;GO:0006664//glycolipid metabolic process;GO:0006952//defense response;GO:0007169//transmembrane receptor protein tyrosine kinase signaling pathway;GO:00072…
ncbi_378789	0.84	0.9	0.95	0.49	0.24	0.59	0.48	0.55	0.63	1.1	0.94	0.75	70	37	42	25	12	34	20	24	27	49	43	34	SLC15A1	solute carrier family 15 member 1	Organismal Systems	Digestive system	ko04974//Protein digestion and absorption	K14206	GO:0031224//intrinsic component of membrane	GO:0015322//secondary active oligopeptide transmembrane transporter activity	GO:0006857//oligopeptide transport
ncbi_378906	0.28	0.1	0.07	0.39	0.71	0.39	0.79	0.72	1.14	0.63	0.34	0.78	14	2	2	12	21	13	17	16	25	17	9	21	ZP3	zona pellucida sperm-binding protein 3 isoform X1	-	-	-	-	GO:0031012//extracellular matrix;GO:0031224//intrinsic component of membrane	GO:0005515//protein binding	GO:0009566//fertilization
ncbi_378914	1.47	2.1	1.82	12.95	13.77	12.93	32.04	34.15	33.94	17.55	15.94	19.16	64	45	42	343	363	390	704	784	762	409	381	455	CDKN1A	cyclin-dependent kinase inhibitor 1	Environmental Information Processing;Organismal Systems;Environmental Information Processing;Cellular Processes;Environmental Information Processing;Cellular Processes;Environmental Information Processing;Organismal Systems;Environmental Information Processing;Cellular Processes	Signal transduction;Endocrine system;Signal transduction;Cell growth and death;Signal transduction;Cell growth and death;Signal transduction;Endocrine system;Signal transduction;Cell growth and death	ko04151//PI3K-Akt signaling pathway;ko04921//Oxytocin signaling pathway;ko04630//Jak-STAT signaling pathway;ko04218//Cellular senescence;ko04068//FoxO signaling pathway;ko04110//Cell cycle;ko04066//HIF-1 signaling pathway;ko04928//Parathyroid hormone synthesis, secretion and action;ko04012//ErbB signaling pathway;ko04115//p53 signaling pathway	K06625;K06625;K06625;K06625;K06625;K06625;K06625;K06625;K06625;K06625	GO:0043231//intracellular membrane-bounded organelle;GO:0043234//protein complex;GO:0044444//cytoplasmic part	GO:0004672//protein kinase activity;GO:0016538//cyclin-dependent protein serine/threonine kinase regulator activity;GO:0044389//ubiquitin-like protein ligase binding	GO:0000079//regulation of cyclin-dependent protein serine/threonine kinase activity;GO:0001558//regulation of cell growth;GO:0001934//positive regulation of protein phosphorylation;GO:0007050//cell cycle arrest;GO:0007264//small GTPase mediated signal transduction;GO:0007569//cell aging;GO:0008284//positive regulation of cell proliferation;GO:0008630//intrinsic apoptotic signaling pathway in resp…
ncbi_378926	0.48	0.75	0.53	0.09	0.13	0.16	0.17	0	0.11	0.28	0.47	0.2	44	34	26	5	7	10	8	0	5	14	24	10	ANKRD1	ankyrin repeat domain-containing protein 1	-	-	-	-	GO:0043231//intracellular membrane-bounded organelle;GO:0043234//protein complex;GO:0044449//contractile fiber part	GO:0001104//RNA polymerase II transcription cofactor activity;GO:0003676//nucleic acid binding;GO:0008092//cytoskeletal protein binding;GO:0019899//enzyme binding;GO:0046332//SMAD binding	GO:0006357//regulation of transcription from RNA polymerase II promoter;GO:0007519//skeletal muscle tissue development;GO:0009612//response to mechanical stimulus;GO:0032496//response to lipopolysaccharide;GO:0034612//response to tumor necrosis factor;GO:0042493//response to drug;GO:0042981//regulation of apoptotic process;GO:0043516//regulation of DNA damage response, signal transduction by p53 …
ncbi_395076	0	0.11	0	0.45	0.24	0.45	3.12	3.02	4.36	0.38	0.2	0.03	0	3	0	15	8	17.03	86	87	123	11	6	1	CDKN2B	cyclin-dependent kinase 4 inhibitor B	Cellular Processes;Environmental Information Processing;Cellular Processes;Environmental Information Processing	Cell growth and death;Signal transduction;Cell growth and death;Signal transduction	ko04218//Cellular senescence;ko04068//FoxO signaling pathway;ko04110//Cell cycle;ko04350//TGF-beta signaling pathway	K04685;K04685;K04685;K04685	-	-	GO:0000082//G1/S transition of mitotic cell cycle
ncbi_395077	4.66	5.43	4.9	15.67	16.57	15.53	4.84	3.68	4.08	12.08	13.11	10.09	204	117	114	417	439	470.97	107	85	92	283	315	241	CDKN2A	ARF tumor suppressor	-	-	-	-	-	-	-
ncbi_395093	1.6	1.34	1.1	0.58	0.73	0.42	0.41	0.49	0.85	0.87	0.77	0.8	98	41	37	22	28	19	12	15	27	28	27	27	PHACTR1	phosphatase and actin regulator 1 isoform X1	-	-	-	-	GO:0043231//intracellular membrane-bounded organelle;GO:0044444//cytoplasmic part	GO:0019888//protein phosphatase regulator activity;GO:0019903//protein phosphatase binding	GO:0006928//movement of cell or subcellular component;GO:0019222//regulation of metabolic process;GO:0051017//actin filament bundle assembly
ncbi_395094	1.92	2.47	2.16	0.76	0.99	1.01	1.67	1.64	1.33	1.93	1.1	1.21	92.27	41.96	46.57	13	24.84	40.08	48.16	44.87	39.3	58.86	17	37.54	FGFBP2	fibroblast growth factor-binding protein 2 isoform X1	-	-	-	-	-	GO:0005515//protein binding	-
ncbi_395096	0.12	0.12	0.26	0.69	0.43	1.07	14.98	13.88	15.14	0.53	0.59	0.66	6	3	7	21	13	37	376	365	389	14	16	18	TNFRSF6B	tumor necrosis factor receptor superfamily member 6B isoform X1	Environmental Information Processing	Signaling molecules and interaction	ko04060//Cytokine-cytokine receptor interaction	K05143	-	-	-
ncbi_395098	1.26	1.42	1.49	0.57	0.62	0.79	1.3	1.68	1.61	1.28	1.25	1.62	94	52	59	26	28	41	49	66	62	51	51	66	BRINP1	BMP/retinoic acid-inducible neural-specific protein 1 precursor	-	-	-	-	GO:0044424//intracellular part	-	GO:0000278//mitotic cell cycle;GO:0016265//death;GO:0022402//cell cycle process;GO:0032526//response to retinoic acid;GO:0045597//positive regulation of cell differentiation;GO:0051726//regulation of cell cycle
ncbi_395108	2.66	3.47	2.5	353.28	343.66	349.35	38.84	39.03	41.25	74.43	72.92	76.08	84	54	42	6796	6580	7658	620	651	673	1260	1266	1313	GZMA	granzyme A precursor	Environmental Information Processing	Signaling molecules and interaction	ko04080//Neuroactive ligand-receptor interaction	K01352	GO:0043231//intracellular membrane-bounded organelle	GO:0046983//protein dimerization activity;GO:0070011//peptidase activity, acting on L-amino acid peptides	GO:0006508//proteolysis;GO:0032071//regulation of endodeoxyribonuclease activity;GO:0042981//regulation of apoptotic process;GO:0043086//negative regulation of catalytic activity;GO:0051100//negative regulation of binding
ncbi_395118	4.64	4.33	5.72	31.37	29.06	30.01	4.84	6.07	6.91	11.5	10.9	11.89	304	141	189	1159	1076	1287	153	191	196	433	440	451	RHAG	ammonium transporter Rh type A	-	-	-	-	GO:0031224//intrinsic component of membrane	GO:0008092//cytoskeletal protein binding;GO:0015077//monovalent inorganic cation transmembrane transporter activity	GO:0015669//gas transport;GO:0015696//ammonium transport;GO:0048871//multicellular organismal homeostasis;GO:0050801//ion homeostasis;GO:0061515//myeloid cell development
ncbi_395121	4.54	5.17	4.79	15.43	15.31	16.62	3.64	4.31	3.29	7.5	8.07	7.82	198	111	111	409	404	502	80	99	74	175	193	186	RHCE	blood group Rh(CE) polypeptide	-	-	-	-	GO:0031224//intrinsic component of membrane	-	GO:0015696//ammonium transport;GO:0048871//multicellular organismal homeostasis;GO:0061515//myeloid cell development
ncbi_395131	0.07	0.11	0.13	0.01	0	0.01	0.28	0.31	0.44	0.11	0.13	0.09	10	8	10	1	0	1	20	23	32	8	10	7	SLC34A2	sodium-dependent phosphate transport protein 2B	Organismal Systems;Organismal Systems	Endocrine system;Digestive system	ko04928//Parathyroid hormone synthesis, secretion and action;ko04978//Mineral absorption	K14683;K14683	GO:0005886//plasma membrane;GO:0042995//cell projection;GO:0043226//organelle	GO:0015114//phosphate ion transmembrane transporter activity;GO:0031420//alkali metal ion binding;GO:0043168//anion binding	GO:0006814//sodium ion transport;GO:0006817//phosphate ion transport;GO:0048545//response to steroid hormone;GO:0072501//cellular divalent inorganic anion homeostasis
ncbi_395136	1.73	1.81	1.53	0.88	0.75	0.66	2.89	3.45	2.9	0.85	1.36	1.25	248	128	117	77	65	66	209	261	215	65	107	98	PCSK2	neuroendocrine convertase 2	-	-	-	-	GO:0044421//extracellular region part	GO:0004175//endopeptidase activity	GO:0016486//peptide hormone processing;GO:0048731//system development
ncbi_395147	14.11	14.45	14.64	31.74	32.41	32.6	88.55	86.02	84.24	42.84	40.41	40.03	1266	637	697	1718	1754	2018	3995	4054	3889	2052	1982	1951	EIF2AK2	interferon-induced, double-stranded RNA-activated protein kinase isoform X1	Genetic Information Processing;Cellular Processes	Folding, sorting and degradation;Cell growth and death	ko04141//Protein processing in endoplasmic reticulum;ko04217//Necroptosis	K16195;K16195	GO:0044444//cytoplasmic part	GO:0003723//RNA binding;GO:0004672//protein kinase activity;GO:0032550//purine ribonucleoside binding	GO:0001819//positive regulation of cytokine production;GO:0006417//regulation of translation;GO:0006468//protein phosphorylation;GO:0008285//negative regulation of cell proliferation;GO:0032872//regulation of stress-activated MAPK cascade;GO:0034097//response to cytokine;GO:0042981//regulation of apoptotic process;GO:0043254//regulation of protein complex assembly;GO:0045069//regulation of viral …
ncbi_395165	0.22	0.19	0.26	0.03	0.14	0.05	0.12	0.1	0.12	0.06	0.06	0.08	26	11	16	2	10	4	7	6	7	4	4	5	BHLHE23	class E basic helix-loop-helix protein 23	-	-	-	-	-	GO:0005515//protein binding	GO:0010721//negative regulation of cell development;GO:0042462//eye photoreceptor cell development;GO:0048563//post-embryonic organ morphogenesis
ncbi_395175	0.19	0.17	0.4	0.12	0.14	0.08	0.08	0.12	0.17	0.08	0.21	0.12	28	12	26	6	8	8	6	9	12	5	16	9	EBF3	transcription factor COE3 isoform X1	-	-	-	-	GO:0043231//intracellular membrane-bounded organelle	GO:0005515//protein binding;GO:0043169//cation binding	GO:0006355//regulation of transcription, DNA-templated;GO:0044707//single-multicellular organism process
ncbi_395210	2.78	3.87	3.3	13.41	14.13	14.26	18.08	21.14	18.16	13.32	12.99	11.19	92	63	58	270	283	327	302	369	310	236	236	202	SPP1	osteopontin precursor	Environmental Information Processing;Cellular Processes;Environmental Information Processing;Organismal Systems;Environmental Information Processing	Signal transduction;Cellular community - eukaryotes;Signal transduction;Immune system;Signaling molecules and interaction	ko04151//PI3K-Akt signaling pathway;ko04510//Focal adhesion;ko04371//Apelin signaling pathway;ko04620//Toll-like receptor signaling pathway;ko04512//ECM-receptor interaction	K06250;K06250;K06250;K06250;K06250	GO:0031988//membrane-bounded vesicle;GO:0044421//extracellular region part;GO:0044424//intracellular part	GO:0005102//receptor binding	GO:0009888//tissue development;GO:0010810//regulation of cell-substrate adhesion;GO:0014070//response to organic cyclic compound;GO:0071621//granulocyte chemotaxis
ncbi_395243	12.74	13.24	14.51	35.22	37.27	33.2	91.35	96.64	93.87	38.68	38.37	37.61	538	273	330	925	961	964	1915	2101	2002	866	887	855	IRF9	interferon regulatory factor 9 isoform X1	Organismal Systems	Immune system	ko04659//Th17 cell differentiation	K09445	-	GO:0001071//nucleic acid binding transcription factor activity	GO:0010468//regulation of gene expression
ncbi_395264	1.12	1.37	1.12	0.61	0.34	0.55	0.54	0.67	0.43	0.51	0.15	0.5	70	42	37	23	13	24	17	22	14	17	5	17	ALDH1A1	retinal dehydrogenase 1 isoform X1	Metabolism;Metabolism	Global and overview maps;Metabolism of cofactors and vitamins	ko01100//Metabolic pathways;ko00830//Retinol metabolism	K07249;K07249	GO:0031988//membrane-bounded vesicle;GO:0044424//intracellular part	GO:0016620//oxidoreductase activity, acting on the aldehyde or oxo group of donors, NAD or NADP as acceptor	GO:0001523//retinoid metabolic process
ncbi_395266	0.1	0.26	0.1	0.02	0	0.04	0.33	0.2	0.1	0.02	0.02	0.07	8	10	4	1	0	2	13	8	4	1	1	3	CPZ	carboxypeptidase Z precursor	-	-	-	-	GO:0031012//extracellular matrix;GO:0031988//membrane-bounded vesicle	GO:0008238//exopeptidase activity;GO:0046914//transition metal ion binding	GO:0007166//cell surface receptor signaling pathway;GO:0019538//protein metabolic process;GO:0044707//single-multicellular organism process
ncbi_395270	9.19	8.9	9.16	20.81	22.8	20.82	13.97	14.13	14.48	14.05	15.84	15.01	1002	483	518	1350	1441	1569	785	825	826	801	936	897	MOCS1	molybdenum cofactor biosynthesis protein 1 isoform X1	Metabolism;Metabolism	Global and overview maps;Metabolism of cofactors and vitamins	ko01100//Metabolic pathways;ko00790//Folate biosynthesis	K20967;K20967	GO:0043234//protein complex	GO:0016830//carbon-carbon lyase activity;GO:0043169//cation binding;GO:0051536//iron-sulfur cluster binding	GO:0009108//coenzyme biosynthetic process;GO:0018130//heterocycle biosynthetic process
ncbi_395273	0.24	0.55	0.34	0	0	0	0.06	0.29	0.06	0.06	0.16	0.06	8	9	6	0	0	0	1	5	1	1	3	1	GJD2	gap junction delta-2 protein	Cellular Processes	Cellular community - eukaryotes	ko04540//Gap junction	K07373	GO:0005911//cell-cell junction;GO:0031224//intrinsic component of membrane;GO:0043234//protein complex	-	GO:0007267//cell-cell signaling;GO:0050953//sensory perception of light stimulus
ncbi_395276	213.77	216.23	214.03	0	0.04	0.04	50.38	48.86	48.04	0.39	0.28	0.48	8232	4097	4377	0	1	1	979	992	954	8	6	10	CPA1	carboxypeptidase A1 preproprotein	Organismal Systems;Organismal Systems	Digestive system;Digestive system	ko04972//Pancreatic secretion;ko04974//Protein digestion and absorption	K08779;K08779	-	GO:0008238//exopeptidase activity;GO:0046914//transition metal ion binding	GO:0019538//protein metabolic process
ncbi_395300	0.25	0.06	0.66	0	0	0	0.37	0.44	0.05	0	0.05	0.05	10	2	15	0	0	0	10	11	2	0	1	1	SULT1C3	sulfotransferase 1C1 isoform X1	-	-	-	-	-	-	-
ncbi_395301	40.05	39.57	41.34	84.32	84.33	88.94	250.08	246.57	245.6	97.25	96.26	96.68	1242	617	683	1662	1646	1949	4012	4160	4089	1610	1651	1648	KCNMB1	calcium-activated potassium channel subunit beta-1 isoform X1	Environmental Information Processing;Organismal Systems;Organismal Systems	Signal transduction;Circulatory system;Endocrine system	ko04022//cGMP - PKG signaling pathway;ko04270//Vascular smooth muscle contraction;ko04911//Insulin secretion	K04937;K04937;K04937	GO:0031224//intrinsic component of membrane	GO:0005227//calcium activated cation channel activity	GO:0030001//metal ion transport;GO:0034220//ion transmembrane transport
ncbi_395305	0.3	0.33	0.58	0.04	0.08	0.02	0.16	0.3	0.1	0.09	0.06	0.06	58	31	44	5	4	2	8	15	8	6	5	4	SSTR2	somatostatin receptor type 2 isoform X1	Environmental Information Processing;Environmental Information Processing;Organismal Systems	Signaling molecules and interaction;Signal transduction;Digestive system	ko04080//Neuroactive ligand-receptor interaction;ko04024//cAMP signaling pathway;ko04971//Gastric acid secretion	K04218;K04218;K04218	GO:0031224//intrinsic component of membrane	GO:0008188//neuropeptide receptor activity;GO:0019904//protein domain specific binding	GO:0007188//adenylate cyclase-modulating G-protein coupled receptor signaling pathway;GO:0009755//hormone-mediated signaling pathway
ncbi_395306	1.02	1.16	0.75	0.46	0.35	0.42	1.04	1.37	0.88	0.26	0.19	0.3	88	49	34	24	18	25	45	62	39	12	9	14	F2	prothrombin precursor	Environmental Information Processing;Cellular Processes;Organismal Systems	Signaling molecules and interaction;Cell motility;Immune system	ko04080//Neuroactive ligand-receptor interaction;ko04810//Regulation of actin cytoskeleton;ko04610//Complement and coagulation cascades	K01313;K01313;K01313	GO:0031988//membrane-bounded vesicle;GO:0044421//extracellular region part	GO:0004175//endopeptidase activity;GO:0005515//protein binding;GO:0038023//signaling receptor activity;GO:0046872//metal ion binding	GO:0001558//regulation of cell growth;GO:0001775//cell activation;GO:0002526//acute inflammatory response;GO:0010467//gene expression;GO:0010524//positive regulation of calcium ion transport into cytosol;GO:0010557//positive regulation of macromolecule biosynthetic process;GO:0014066//regulation of phosphatidylinositol 3-kinase signaling;GO:0022604//regulation of cell morphogenesis;GO:0030162//re…
ncbi_395308	13.79	14.62	17.05	0.06	0.12	0	22.01	21.7	21.1	1.18	0.95	1.23	370	193	243	1	2	0	298	307	292	17	14	18	SFTPA2	surfactant protein A2 precursor	Cellular Processes	Transport and catabolism	ko04145//Phagosome	K10067	-	-	-
ncbi_395313	9.62	10.4	9.37	100.71	103.79	100.83	460.05	473.72	459.01	170.4	172.45	171.74	688	366	356	4380	4493	4997	16605	17865	16930	6522	6769	6701	MX1	interferon-induced GTP-binding protein Mx	-	-	-	-	-	GO:0032550//purine ribonucleoside binding	-
ncbi_395322	0.23	0.29	0.34	0	0	0	0.36	0.63	0.3	0	0.04	0	12	10	12	0	0	0	12	17	8	0	1	0	NKX2-1	homeobox protein Nkx-2.1 isoform X1	-	-	-	-	GO:0043231//intracellular membrane-bounded organelle;GO:0043234//protein complex	GO:0000981//RNA polymerase II transcription factor activity, sequence-specific DNA binding;GO:0005515//protein binding;GO:0044212//transcription regulatory region DNA binding	GO:0003006//developmental process involved in reproduction;GO:0006357//regulation of transcription from RNA polymerase II promoter;GO:0006796//phosphate-containing compound metabolic process;GO:0007610//behavior;GO:0009953//dorsal/ventral pattern formation;GO:0010001//glial cell differentiation;GO:0010717//regulation of epithelial to mesenchymal transition;GO:0017015//regulation of transforming g…
ncbi_395334	0.02	0.09	0.05	0	0.04	0	0.03	0.07	0.03	0.01	0.02	0.01	4	3	7	0	1	0	4	8	3	1	2	1	OPN4-1	photopigment melanopsin-like isoform X1	-	-	-	-	GO:0031224//intrinsic component of membrane	GO:0038023//signaling receptor activity	GO:0006464//cellular protein modification process;GO:0007166//cell surface receptor signaling pathway;GO:0050953//sensory perception of light stimulus
ncbi_395335	12.23	13.83	13.75	29.27	30.27	25.25	25.77	23.67	28.53	18.64	20.63	19.85	444	247	265	646	665	635	472	453	534	362	411	393	CISH	cytokine-inducible SH2-containing protein	Environmental Information Processing;Organismal Systems	Signal transduction;Endocrine system	ko04630//Jak-STAT signaling pathway;ko04917//Prolactin signaling pathway	K04701;K04701	GO:0016020//membrane;GO:0044464//cell part	-	GO:0007186//G-protein coupled receptor signaling pathway;GO:0009968//negative regulation of signal transduction;GO:0032446//protein modification by small protein conjugation;GO:0035556//intracellular signal transduction;GO:0040007//growth
ncbi_395342	8.54	7.58	8.76	25.13	23.59	24	19.47	22.6	22.31	22.97	22.31	21.84	520	227	283	930	869	1012	598	725	700	748	745	725	CRTAM	cytotoxic and regulatory T-cell molecule precursor	-	-	-	-	GO:0031224//intrinsic component of membrane	GO:0005515//protein binding	GO:0001819//positive regulation of cytokine production;GO:0001912//positive regulation of leukocyte mediated cytotoxicity;GO:0002857//positive regulation of natural killer cell mediated immune response to tumor cell;GO:0034097//response to cytokine;GO:0044763//single-organism cellular process
ncbi_395345	0.14	0.29	1.6	0	0.12	0	0.84	1.21	1.92	0.4	0.39	0.13	2	2	12	0	1	0	6	9	14	3	3	1	LBFABP	fatty acid-binding protein, liver	-	-	-	-	GO:0044424//intracellular part	GO:0005488//binding	GO:0051234//establishment of localization
ncbi_395364	0.63	0.56	0.32	0.03	0.03	0.03	8.53	8.61	8.52	0.24	0.34	0.19	30	13	8	1	1	1	205	216	209	6	9	5	PIT54	PIT54 protein precursor	-	-	-	-	-	-	GO:0006897//endocytosis
ncbi_395366	6.19	7.14	8.15	68.45	71.76	69.72	167.47	169.65	178.4	38.24	40.76	40.32	340	190	236	2254	2359	2622	4584	4847	4984	1109	1215	1197	GBP	guanylate binding protein	Organismal Systems	Immune system	ko04621//NOD-like receptor signaling pathway	K20899	-	GO:0032550//purine ribonucleoside binding	-
ncbi_395383	0.72	0.92	0.73	1.79	2.22	1.22	0.59	0.44	0.48	0.96	0.99	0.83	46	29	25	70	86	54	19	15	16	33	35	29	SLC16A3	monocarboxylate transporter 4	-	-	-	-	-	-	-
ncbi_395398	7.15	8.47	8.17	3.52	3.06	3.5	0.63	0.83	0.4	4.68	4.15	3.98	1012	514	553	278	243	305	39	52	23	300	263	276	NRXN1	neurexin-1 isoform X1	Environmental Information Processing	Signaling molecules and interaction	ko04514//Cell adhesion molecules (CAMs)	K07377	GO:0031224//intrinsic component of membrane;GO:0097060//synaptic membrane	GO:0005102//receptor binding;GO:0016247//channel regulator activity;GO:0043169//cation binding	GO:0001505//regulation of neurotransmitter levels;GO:0001941//postsynaptic membrane organization;GO:0007611//learning or memory;GO:0007625//grooming behavior;GO:0022607//cellular component assembly;GO:0022610//biological adhesion;GO:0031223//auditory behavior;GO:0032102//negative regulation of response to external stimulus;GO:0043113//receptor clustering;GO:0044089//positive regulation of cellula…
ncbi_395420	13.24	13.52	12.97	38.76	38.68	39.16	22.43	21.2	20.45	26.01	24.31	25.74	1236	621	643	2201	2186	2534	1057	1044	985	1300	1246	1311	F13A1	coagulation factor XIII A chain	-	-	-	-	GO:0044421//extracellular region part	GO:0043169//cation binding	GO:0006464//cellular protein modification process;GO:0007599//hemostasis
ncbi_395423	168.33	176.9	172.97	77.44	78.23	83.14	86.69	96.02	91.99	45.79	45.57	46.36	6183.13	3158.89	3359.44	1644.42	1673.21	2111.77	1586.96	1707.2	1726.48	899.73	874.68	866.7	HINTW	histidine triad nucleotide binding protein W isoform X1	-	-	-	-	-	-	-
ncbi_395446	9.13	7.93	8.85	1.94	1.83	2.08	3.49	2.89	3.59	6.14	7.04	5.49	1394	596	721	180	167	219	265	236	280	501	584	453	SALL1	sal-like protein 1 isoform X1	-	-	-	-	GO:0000118//histone deacetylase complex;GO:0000785//chromatin;GO:0098687//chromosomal region	GO:0003676//nucleic acid binding;GO:0005515//protein binding;GO:0043169//cation binding	GO:0003231//cardiac ventricle development;GO:0006357//regulation of transcription from RNA polymerase II promoter;GO:0008589//regulation of smoothened signaling pathway;GO:0009967//positive regulation of signal transduction;GO:0021545//cranial nerve development;GO:0021988//olfactory lobe development;GO:0030326//embryonic limb morphogenesis;GO:0031128//developmental induction;GO:0035270//endocrine…
ncbi_395447	2.24	1.97	2.08	4.22	4.44	5.13	2.27	2.03	2.7	3.38	3.23	3.25	178	77	88	204	214	283	91	85	111	144	141	141	DDX4	probable ATP-dependent RNA helicase DDX4	-	-	-	-	GO:0043186//P granule;GO:0043231//intracellular membrane-bounded organelle	GO:0017111//nucleoside-triphosphatase activity;GO:0032550//purine ribonucleoside binding	GO:0007127//meiosis I;GO:0008104//protein localization;GO:0048232//male gamete generation;GO:0048870//cell motility
ncbi_395452	4.3	3.74	4.29	1.9	1.6	1.71	2.84	2.96	3.33	3.32	3.81	3.43	138	59	73	37	31	38	46	50	55	57	67	60	RDH5	11-cis retinol dehydrogenase precursor	Metabolism	Metabolism of cofactors and vitamins	ko00830//Retinol metabolism	K00061	GO:0031227//intrinsic component of endoplasmic reticulum membrane	GO:0033764//steroid dehydrogenase activity, acting on the CH-OH group of donors, NAD or NADP as acceptor	GO:0002138//retinoic acid biosynthetic process;GO:0008207//C21-steroid hormone metabolic process
ncbi_395468	1.03	1.68	0.61	8.44	12.12	12.1	192.81	198.98	195.84	13.91	14.67	12.74	24	18	7	112	161	184	2140	2308	2216	163	179	152	CCL4	chemokine C-C motif ligand 4 isoform X1	Environmental Information Processing;Organismal Systems;Organismal Systems;Environmental Information Processing;Organismal Systems	Signaling molecules and interaction;Immune system;Immune system;Signal transduction;Immune system	ko04060//Cytokine-cytokine receptor interaction;ko04062//Chemokine signaling pathway;ko04620//Toll-like receptor signaling pathway;ko04064//NF-kappa B signaling pathway;ko04623//Cytosolic DNA-sensing pathway	K12964;K12964;K12964;K12964;K12964	GO:0044421//extracellular region part;GO:0044424//intracellular part	GO:0004629//phospholipase C activity;GO:0005125//cytokine activity;GO:0016301//kinase activity;GO:0030296//protein tyrosine kinase activator activity;GO:0046983//protein dimerization activity;GO:0048019//receptor antagonist activity;GO:0048020//CCR chemokine receptor binding;GO:0060229//lipase activator activity	GO:0001960//negative regulation of cytokine-mediated signaling pathway;GO:0002690//positive regulation of leukocyte chemotaxis;GO:0006816//calcium ion transport;GO:0006875//cellular metal ion homeostasis;GO:0008277//regulation of G-protein coupled receptor protein signaling pathway;GO:0008284//positive regulation of cell proliferation;GO:0009891//positive regulation of biosynthetic process;GO:001…
ncbi_395507	80.15	81.82	82.17	36.59	35.1	34.97	20.49	19.45	18.17	34.82	34.53	34.99	9830.14	4920.83	5351.65	2692.11	2623.67	2960.65	1240.59	1256.13	1133.06	2264.62	2307.95	2336.15	P2RX5	P2X purinoceptor 5 isoform X1	Environmental Information Processing;Environmental Information Processing	Signaling molecules and interaction;Signal transduction	ko04080//Neuroactive ligand-receptor interaction;ko04020//Calcium signaling pathway	K05219;K05219	-	-	-
ncbi_395535	6.7	5.48	6	1.89	1.83	2.17	4.17	4.27	5.02	3.97	3.8	4.1	448	183	216	78	78	98	149	158	188	145	140	161	OLFM1	noelin precursor	-	-	-	-	GO:0008328//ionotropic glutamate receptor complex;GO:0044421//extracellular region part	-	GO:0001764//neuron migration;GO:0003181//atrioventricular valve morphogenesis;GO:0006461//protein complex assembly;GO:0010468//regulation of gene expression;GO:0010717//regulation of epithelial to mesenchymal transition;GO:0034249//negative regulation of cellular amide metabolic process
ncbi_395544	1.29	1.46	0.93	0.43	0.25	0.33	0.61	0.41	0.5	0.34	0.25	0.42	88	47	34	19	10	15	21	15	17	12	9	15	SMAD7B	TGF-beta signal pathway antagonist Smad7	Environmental Information Processing;Environmental Information Processing	Signal transduction;Signal transduction	ko04390//Hippo signaling pathway;ko04350//TGF-beta signaling pathway	K19631;K19631	GO:0005768//endosome;GO:0005911//cell-cell junction;GO:0016020//membrane;GO:0031982//vesicle;GO:0043234//protein complex	GO:0000975//regulatory region DNA binding;GO:0001071//nucleic acid binding transcription factor activity;GO:0005072//transforming growth factor beta receptor, cytoplasmic mediator activity;GO:0005160//transforming growth factor beta receptor binding;GO:0032403//protein complex binding;GO:0044389//ubiquitin-like protein ligase binding;GO:0046332//SMAD binding	GO:0001933//negative regulation of protein phosphorylation;GO:0006942//regulation of striated muscle contraction;GO:0017015//regulation of transforming growth factor beta receptor signaling pathway;GO:0022407//regulation of cell-cell adhesion;GO:0030510//regulation of BMP signaling pathway;GO:0031331//positive regulation of cellular catabolic process;GO:0031397//negative regulation of protein ubi…
ncbi_395547	0.75	1.11	0.54	2.36	2.47	2.16	0.34	0.49	0.33	1.29	1.15	1.16	26	19	10	50	52	52	6	9	6	24	22	22	TMOD4	tropomodulin-4	-	-	-	-	GO:0036379//myofilament	GO:0003779//actin binding	GO:0051693//actin filament capping
ncbi_395550	203.27	209.18	205.64	702.77	719.99	719.23	2334.34	2392.84	2397.69	1034.08	999.41	1011.54	6150	3114	3304	12929	13184	15078	35640	38171	37408	16742	16594	16695	LY6E	lymphocyte antigen 6E precursor	-	-	-	-	GO:0031224//intrinsic component of membrane;GO:0044464//cell part	-	GO:0044699//single-organism process
ncbi_395551	3.25	3.3	1.36	16.93	16.71	18.64	114.18	123.33	115.77	17.21	13.99	12.58	36	18	8	114	112	143	638	720	661	102	85	76	CCL4	C-C motif chemokine 4 homolog precursor	Environmental Information Processing;Organismal Systems;Organismal Systems;Environmental Information Processing;Organismal Systems	Signaling molecules and interaction;Immune system;Immune system;Signal transduction;Immune system	ko04060//Cytokine-cytokine receptor interaction;ko04062//Chemokine signaling pathway;ko04620//Toll-like receptor signaling pathway;ko04064//NF-kappa B signaling pathway;ko04623//Cytosolic DNA-sensing pathway	K12964;K12964;K12964;K12964;K12964	GO:0044421//extracellular region part;GO:0044424//intracellular part	GO:0004629//phospholipase C activity;GO:0005125//cytokine activity;GO:0016301//kinase activity;GO:0030296//protein tyrosine kinase activator activity;GO:0046983//protein dimerization activity;GO:0048019//receptor antagonist activity;GO:0048020//CCR chemokine receptor binding;GO:0060229//lipase activator activity	GO:0001960//negative regulation of cytokine-mediated signaling pathway;GO:0002690//positive regulation of leukocyte chemotaxis;GO:0006816//calcium ion transport;GO:0006875//cellular metal ion homeostasis;GO:0008277//regulation of G-protein coupled receptor protein signaling pathway;GO:0008284//positive regulation of cell proliferation;GO:0009891//positive regulation of biosynthetic process;GO:001…
ncbi_395552	9.35	10.93	7.84	19.06	16.93	21.81	56.59	60.24	58.49	35.3	40.02	34.39	146	84	65	181	160	236	446	496	471	295	343	293	CCL1	C-C motif chemokine ligand 1 precursor	Environmental Information Processing;Organismal Systems	Signaling molecules and interaction;Immune system	ko04060//Cytokine-cytokine receptor interaction;ko04062//Chemokine signaling pathway	K05514;K05514	-	GO:0005125//cytokine activity	GO:0002376//immune system process;GO:0006935//chemotaxis
ncbi_395559	2.75	2.88	2.58	1.41	1.01	1.07	1.37	1.24	1.38	0.94	1.12	1.22	406	192	198	118	89	118	105	107	107	85	88	93	EPHA4	ephrin type-A receptor 4 isoform X1	Organismal Systems	Development	ko04360//Axon guidance	K05105	GO:0005769//early endosome;GO:0016021//integral component of membrane;GO:0043005//neuron projection	GO:0005003//ephrin receptor activity;GO:0019904//protein domain specific binding;GO:0032550//purine ribonucleoside binding	GO:0007169//transmembrane receptor protein tyrosine kinase signaling pathway;GO:0007411//axon guidance;GO:0007413//axonal fasciculation;GO:0008344//adult locomotory behavior;GO:0021952//central nervous system projection neuron axonogenesis;GO:0022610//biological adhesion;GO:0032102//negative regulation of response to external stimulus;GO:0043406//positive regulation of MAP kinase activity;GO:0045…
ncbi_395561	0.82	0.98	0.96	0.16	0.44	0.38	0.62	1.01	0.94	0.63	0.62	0.58	34	20	21	4	11	11	13	22	20	14	14	13	WNT4	protein Wnt-4 precursor	Environmental Information Processing;Environmental Information Processing;Environmental Information Processing;Organismal Systems;Cellular Processes;Organismal Systems;Organismal Systems	Signal transduction;Signal transduction;Signal transduction;Development;Cellular community - eukaryotes;Endocrine system;Endocrine system	ko04150//mTOR signaling pathway;ko04390//Hippo signaling pathway;ko04310//Wnt signaling pathway;ko04360//Axon guidance;ko04550//Signaling pathways regulating pluripotency of stem cells;ko04919//Thyroid hormone signaling pathway;ko04916//Melanogenesis	K00408;K00408;K00408;K00408;K00408;K00408;K00408	GO:0031012//extracellular matrix;GO:0044421//extracellular region part;GO:0044424//intracellular part	GO:0001664//G-protein coupled receptor binding;GO:0003712//transcription cofactor activity	GO:0001667//ameboidal-type cell migration;GO:0001954//positive regulation of cell-matrix adhesion;GO:0002067//glandular epithelial cell differentiation;GO:0003382//epithelial cell morphogenesis;GO:0006355//regulation of transcription, DNA-templated;GO:0006497//protein lipidation;GO:0007281//germ cell development;GO:0007530//sex determination;GO:0008284//positive regulation of cell proliferation;G…
ncbi_395567	4.56	4.57	5.05	1.62	1.5	1.39	0.19	0.26	0.14	1.68	1.43	1.65	436	215	256	94	87	92	9	13	7	86	75	86	SOUL	SOUL protein	-	-	-	-	-	-	-
ncbi_395575	0.53	0.36	0.48	0.24	0.18	0.19	0.33	0.3	0.42	0.18	0.13	0.18	54	18	26	15	11	13	17	16	22	10	7	10	ESR2	estrogen receptor beta	Organismal Systems;Organismal Systems	Endocrine system;Endocrine system	ko04915//Estrogen signaling pathway;ko04917//Prolactin signaling pathway	K08551;K08551	GO:0043231//intracellular membrane-bounded organelle	GO:0000976//transcription regulatory region sequence-specific DNA binding;GO:0000981//RNA polymerase II transcription factor activity, sequence-specific DNA binding;GO:0003707//steroid hormone receptor activity;GO:0005515//protein binding;GO:0008289//lipid binding;GO:0046914//transition metal ion binding	GO:0002009//morphogenesis of an epithelium;GO:0002070//epithelial cell maturation;GO:0007417//central nervous system development;GO:0008285//negative regulation of cell proliferation;GO:0008585//female gonad development;GO:0009755//hormone-mediated signaling pathway;GO:0010468//regulation of gene expression;GO:0016477//cell migration;GO:0030540//female genitalia development;GO:0033144//negative r…
ncbi_395591	0.05	0.1	0.05	0.74	1.13	0.87	0.04	0.19	0	0.28	0.18	0.14	2	2	1	18	27	24	1	4	0	6	4	3	NKX6-2	homeobox protein Nkx-6.2	-	-	-	-	GO:0043231//intracellular membrane-bounded organelle	GO:0001071//nucleic acid binding transcription factor activity;GO:0003677//DNA binding	GO:0010001//glial cell differentiation;GO:0010453//regulation of cell fate commitment;GO:0014014//negative regulation of gliogenesis;GO:0014015//positive regulation of gliogenesis;GO:0021515//cell differentiation in spinal cord;GO:0031016//pancreas development;GO:0032291//axon ensheathment in central nervous system;GO:0035883//enteroendocrine cell differentiation;GO:0050905//neuromuscular process…
ncbi_395594	6.21	5.63	5.91	2.99	2.57	2.71	5.41	6.7	6.66	3.97	3.38	3.78	502	224	254	147	126	152	221	286	278	172	150	167	HAS2	hyaluronan synthase 2	-	-	-	-	-	-	-
ncbi_395600	9.98	10.43	10.57	3.77	4.4	3.77	6.61	5.38	5.43	9.85	9.84	10.32	784	403	441	180	209	205	262	223	220	414	424	442	CNMD	leukocyte cell-derived chemotaxin 1	-	-	-	-	GO:0031012//extracellular matrix;GO:0031224//intrinsic component of membrane;GO:0044464//cell part	-	GO:0001936//regulation of endothelial cell proliferation;GO:0009968//negative regulation of signal transduction;GO:0045765//regulation of angiogenesis;GO:0048513//animal organ development;GO:0048869//cellular developmental process
ncbi_395607	0.56	0.26	0.37	0.14	0.04	0.12	0.21	0.41	0.21	0.12	0.12	0.28	26	6	9	4	1	4	5	10	5	3	3	7	CHRNA2	neuronal acetylcholine receptor subunit alpha-2 precursor	Environmental Information Processing	Signaling molecules and interaction	ko04080//Neuroactive ligand-receptor interaction	K04804	GO:0034702//ion channel complex;GO:0097060//synaptic membrane	GO:0004888//transmembrane signaling receptor activity;GO:0015276//ligand-gated ion channel activity	GO:0006812//cation transport;GO:0007267//cell-cell signaling;GO:0050794//regulation of cellular process
ncbi_395612	3.32	3.15	3.34	10.76	8.97	8.85	1.61	1.4	1.93	5.46	4.58	5.35	86	42	48	177	147	166	22	20	27	79	68	79	GSTA4L	glutathione S-transferase alpha 4-like isoform X1	Organismal Systems;Metabolism;Metabolism;Metabolism;Metabolism	Aging;Xenobiotics biodegradation and metabolism;Metabolism of other amino acids;Xenobiotics biodegradation and metabolism;Xenobiotics biodegradation and metabolism	ko04212//Longevity regulating pathway - worm;ko00983//Drug metabolism - other enzymes;ko00480//Glutathione metabolism;ko00980//Metabolism of xenobiotics by cytochrome P450;ko00982//Drug metabolism - cytochrome P450	K00799;K00799;K00799;K00799;K00799	-	GO:0003824//catalytic activity	-
ncbi_395613	2.02	1.18	1.46	4.27	4.36	6.26	6.72	7.45	7.87	2.69	2.66	2.44	94	27	36	121	123	202	158	183	189	67	68	62	CHRNB4	neuronal acetylcholine receptor subunit beta-4 precursor	Environmental Information Processing;Organismal Systems	Signaling molecules and interaction;Nervous system	ko04080//Neuroactive ligand-receptor interaction;ko04725//Cholinergic synapse	K04815;K04815	GO:0031224//intrinsic component of membrane;GO:0097060//synaptic membrane	GO:0004888//transmembrane signaling receptor activity;GO:0005231//excitatory extracellular ligand-gated ion channel activity	GO:0006812//cation transport;GO:0006937//regulation of muscle contraction;GO:0007274//neuromuscular synaptic transmission;GO:0014070//response to organic cyclic compound;GO:0030534//adult behavior;GO:0050794//regulation of cellular process;GO:0065008//regulation of biological quality
ncbi_395620	0.29	0.28	0.12	0	0.03	0.02	0.04	0.12	0.06	0.02	0.04	0	18	7	4	0	1	1	2	3	2	1	2	0	RGS7	regulator of G-protein signaling 7 isoform X1	-	-	-	-	GO:0016020//membrane;GO:0043231//intracellular membrane-bounded organelle;GO:0043234//protein complex;GO:0044463//cell projection part	GO:0005515//protein binding	GO:0045744//negative regulation of G-protein coupled receptor protein signaling pathway
ncbi_395634	2.1	1.79	2.19	0.84	0.82	0.64	0.47	0.63	0.53	1.22	1.2	1.16	240	105	139	59	55	55	29	41	31	70	69	79	ELAVL4	ELAV-like protein 4 isoform X1	-	-	-	-	-	-	-
ncbi_395638	0.21	0.21	0.58	0.04	0	0.04	0.2	0.2	0.3	0.05	0.09	0.09	8	4	12	1	0	1	4	4	6	1	2	2	FOLR1	folate receptor alpha isoform X1	Cellular Processes	Transport and catabolism	ko04144//Endocytosis	K13649	-	-	-
ncbi_395642	3.33	4.11	4.48	9.07	10.84	8.16	6.03	5.59	6.13	7.95	8.4	7.67	140	85	100	232	276	238	128	124	133	179	194	176	DUSP4	dual specificity protein phosphatase 4	Environmental Information Processing	Signal transduction	ko04010//MAPK signaling pathway	K04459	GO:0043231//intracellular membrane-bounded organelle	GO:0008138//protein tyrosine/serine/threonine phosphatase activity	GO:0006470//protein dephosphorylation
ncbi_395683	12.98	12.67	13.56	2.28	2.36	2.06	0.32	0.41	0.29	1.68	1.76	1.75	954	458	529	102	105	105	12	16	11	66	71	70	MMP13	collagenase 3 precursor	Organismal Systems;Organismal Systems;Organismal Systems	Endocrine system;Endocrine system;Immune system	ko04926//Relaxin signaling pathway;ko04928//Parathyroid hormone synthesis, secretion and action;ko04657//IL-17 signaling pathway	K07994;K07994;K07994	-	GO:0004175//endopeptidase activity;GO:0032403//protein complex binding;GO:0046914//transition metal ion binding	GO:0009653//anatomical structure morphogenesis;GO:0019538//protein metabolic process;GO:0022411//cellular component disassembly;GO:0031214//biomineral tissue development;GO:0032963//collagen metabolic process
ncbi_395696	0.62	0.68	0.45	0.04	0	0	1.85	1.5	1.58	0.27	0.04	0	26	14	10	1	0	0	39	33	34	6	1	0	GC	vitamin D-binding protein precursor	-	-	-	-	GO:0031988//membrane-bounded vesicle;GO:0044421//extracellular region part	GO:0005215//transporter activity;GO:1902271//D3 vitamins binding	GO:0006066//alcohol metabolic process;GO:0044765//single-organism transport
ncbi_395703	2.16	2.79	2.35	1.08	1.35	0.88	0.95	0.75	1.01	1.61	2.7	1.97	200	119	116	63	80	68	61	45	58	97	122	102	WNT5A	protein Wnt-5a isoform X1	Environmental Information Processing;Environmental Information Processing;Environmental Information Processing;Organismal Systems;Cellular Processes;Organismal Systems	Signal transduction;Signal transduction;Signal transduction;Development;Cellular community - eukaryotes;Endocrine system	ko04150//mTOR signaling pathway;ko04390//Hippo signaling pathway;ko04310//Wnt signaling pathway;ko04360//Axon guidance;ko04550//Signaling pathways regulating pluripotency of stem cells;ko04916//Melanogenesis	K00444;K00444;K00444;K00444;K00444;K00444	GO:0031012//extracellular matrix;GO:0044421//extracellular region part;GO:0044464//cell part	GO:0000975//regulatory region DNA binding;GO:0001071//nucleic acid binding transcription factor activity;GO:0005109//frizzled binding	GO:0000187//activation of MAPK activity;GO:0000578//embryonic axis specification;GO:0001501//skeletal system development;GO:0001503//ossification;GO:0001936//regulation of endothelial cell proliferation;GO:0001961//positive regulation of cytokine-mediated signaling pathway;GO:0002011//morphogenesis of an epithelial sheet;GO:0002068//glandular epithelial cell development;GO:0002690//positive regul…
ncbi_395708	10	8.48	8.84	0.6	0.47	0.64	49.7	51.68	52	1.84	1.98	0.72	386	161	181	14	11	17	968	1051	1035	38	42	15	LYG2	lysozyme g precursor	-	-	-	-	-	GO:0004553//hydrolase activity, hydrolyzing O-glycosyl compounds	GO:0000270//peptidoglycan metabolic process;GO:0009617//response to bacterium;GO:0044036//cell wall macromolecule metabolic process
ncbi_395725	1.81	2.89	3.04	0	0	0	0.45	0.31	0.75	0	0	0.06	56	44	50	0	0	0	7	5	12	0	0	1	DNASE1	deoxyribonuclease-1 precursor	-	-	-	-	-	-	-
ncbi_395772	3.69	4.2	4.31	1.71	1.51	1.78	5.72	5.39	5.97	2.64	2.96	2.97	266	149	165	75	66	89	208	205	222	102	117	117	KRT7	keratin, type II cytoskeletal cochleal	-	-	-	-	-	-	-
ncbi_395779	0.3	0.32	0.57	0.05	0.13	0.09	0.29	0.66	0.28	0.11	0.02	0.18	22	16	19	3	5	5	13	32	15	6	1	7	COCH	cochlin isoform X1	-	-	-	-	GO:0031012//extracellular matrix;GO:0031988//membrane-bounded vesicle	-	GO:0009617//response to bacterium;GO:0022604//regulation of cell morphogenesis;GO:0031349//positive regulation of defense response;GO:0050954//sensory perception of mechanical stimulus
ncbi_395782	1.11	1.27	1.38	9.96	10.16	10.74	1.19	1.33	1.38	5.22	5.17	5.85	100	56	66	545	553	669	54	63	64	251	255	287	T	brachyury protein	-	-	-	-	GO:0000785//chromatin;GO:0043231//intracellular membrane-bounded organelle	GO:0000977//RNA polymerase II regulatory region sequence-specific DNA binding;GO:0000981//RNA polymerase II transcription factor activity, sequence-specific DNA binding;GO:0001076//transcription factor activity, RNA polymerase II transcription factor binding;GO:0001085//RNA polymerase II transcription factor binding	GO:0001501//skeletal system development;GO:0001840//neural plate development;GO:0003256//regulation of transcription from RNA polymerase II promoter involved in myocardial precursor cell differentiation;GO:0007178//transmembrane receptor protein serine/threonine kinase signaling pathway;GO:0007368//determination of left/right symmetry;GO:0007399//nervous system development;GO:0008078//mesodermal …
ncbi_395788	1.67	2.69	1.64	0.8	0.75	1.05	1.52	2.38	3.17	1.37	1.01	1.47	48	38	25	14	13	21	22	36	47	21	16	23	TCF15	transcription factor 15	-	-	-	-	GO:0043231//intracellular membrane-bounded organelle	GO:0003676//nucleic acid binding;GO:0005515//protein binding	GO:0003382//epithelial cell morphogenesis;GO:0007423//sensory organ development;GO:0007498//mesoderm development;GO:0007631//feeding behavior;GO:0009887//organ morphogenesis;GO:0009952//anterior/posterior pattern specification;GO:0010468//regulation of gene expression;GO:0030859//polarized epithelial cell differentiation;GO:0034645//cellular macromolecule biosynthetic process;GO:0050794//regulati…
ncbi_395799	2.96	2.96	3.63	7.92	6.8	7.56	5.53	5.31	5.92	6.93	6.66	6.21	326	151	177	477	449	537	307	308	305	408	402	373	TPH1	tryptophan 5-hydroxylase 1 isoform X1	Metabolism;Organismal Systems;Metabolism;Metabolism	Global and overview maps;Nervous system;Amino acid metabolism;Metabolism of cofactors and vitamins	ko01100//Metabolic pathways;ko04726//Serotonergic synapse;ko00380//Tryptophan metabolism;ko00790//Folate biosynthesis	K00502;K00502;K00502;K00502	-	GO:0016714//oxidoreductase activity, acting on paired donors, with incorporation or reduction of molecular oxygen, reduced pteridine as one donor, and incorporation of one atom of oxygen;GO:0031406//carboxylic acid binding;GO:0046914//transition metal ion binding	GO:0006520//cellular amino acid metabolic process;GO:0042428//serotonin metabolic process;GO:0045597//positive regulation of cell differentiation;GO:0048771//tissue remodeling
ncbi_395811	9.98	9.72	10.62	40.05	41.85	39.47	7.55	8.63	9.08	21.51	20.26	20.46	518	256	290	1256	1306	1420	201	241	242	606	579	581	SLC11A1	natural resistance-associated macrophage protein 1 isoform X1	Cellular Processes	Transport and catabolism	ko04142//Lysosome	K12347	GO:0000323//lytic vacuole;GO:0005768//endosome;GO:0019867//outer membrane;GO:0030666//endocytic vesicle membrane;GO:0030667//secretory granule membrane;GO:0031224//intrinsic component of membrane	GO:0046915//transition metal ion transmembrane transporter activity;GO:0046983//protein dimerization activity	GO:0001562//response to protozoan;GO:0001819//positive regulation of cytokine production;GO:0002274//myeloid leukocyte activation;GO:0002286//T cell activation involved in immune response;GO:0002367//cytokine production involved in immune response;GO:0002468//dendritic cell antigen processing and presentation;GO:0002824//positive regulation of adaptive immune response based on somatic recombinati…
ncbi_395830	5.04	6.12	5.74	11.8	11.94	11.22	6.49	5.18	5.86	5.98	5.71	6.98	641.76	332.88	348.23	518.52	548.84	621.4	302.02	240.7	268.48	292.61	354.5	353.16	PON2	serum paraoxonase/arylesterase 2 precursor	-	-	-	-	-	GO:0016791//phosphatase activity;GO:0043169//cation binding	GO:0006796//phosphate-containing compound metabolic process
ncbi_395836	50.47	52.12	50.72	107.22	106.46	103.93	61.01	63.47	64.89	73.39	81.23	75.99	4426	2257	2365	5724	5657	6314	2702	2938	2939	3442	3915	3640	MERTK	tyrosine-protein kinase Mer precursor	-	-	-	-	GO:0031224//intrinsic component of membrane;GO:0042995//cell projection;GO:0044421//extracellular region part;GO:0044424//intracellular part	GO:0004713//protein tyrosine kinase activity;GO:0032550//purine ribonucleoside binding	GO:0000904//cell morphogenesis involved in differentiation;GO:0002695//negative regulation of leukocyte activation;GO:0006468//protein phosphorylation;GO:0006909//phagocytosis;GO:0009888//tissue development;GO:0030098//lymphocyte differentiation;GO:0030540//female genitalia development;GO:0035556//intracellular signal transduction;GO:0045807//positive regulation of endocytosis;GO:0046903//secreti…
ncbi_395861	3.76	4.17	3.98	0.46	0.49	0.59	4.36	4.17	4.18	3.39	2.8	3.68	176	96	99	13	14	19	103	103	101	85	72	94	KRT19	keratin, type I cytoskeletal 19	Organismal Systems	Endocrine system	ko04915//Estrogen signaling pathway	K07604	GO:0005886//plasma membrane;GO:0031674//I band;GO:0031988//membrane-bounded vesicle;GO:0043234//protein complex	GO:0005198//structural molecule activity	GO:0031032//actomyosin structure organization;GO:0048545//response to steroid hormone
ncbi_395908	30.81	32.7	33	168.17	171.05	171.09	1030.3	1023.94	1069.99	343.08	349.37	350.6	1420	741	809	4785	4844	5547	24328	25262	25818	8519	8907	8875	OASL	59 kDa 2'-5'-oligoadenylate synthase-like protein isoform X1	-	-	-	-	GO:0043232//intracellular non-membrane-bounded organelle	GO:0003723//RNA binding;GO:0016772//transferase activity, transferring phosphorus-containing groups;GO:0032550//purine ribonucleoside binding	GO:0002252//immune effector process;GO:0045069//regulation of viral genome replication;GO:0051707//response to other organism
ncbi_395914	44.72	40.59	39.36	123.67	119.31	122.89	71.47	71.39	73.86	140.76	130.92	145.34	1106	494	517	1860	1786	2106	892	931	942	1863	1777	1961	XCL1	X-C motif chemokine ligand 1 precursor	Environmental Information Processing;Organismal Systems	Signaling molecules and interaction;Immune system	ko04060//Cytokine-cytokine receptor interaction;ko04062//Chemokine signaling pathway	K05507;K05507	GO:0044421//extracellular region part	GO:0005125//cytokine activity	GO:0002426//immunoglobulin production in mucosal tissue;GO:0002726//positive regulation of T cell cytokine production;GO:0035739//CD4-positive, alpha-beta T cell proliferation;GO:0035747//natural killer cell chemotaxis;GO:0051283//negative regulation of sequestering of calcium ion;GO:0070670//response to interleukin-4;GO:0071363//cellular response to growth factor stimulus;GO:0071624//positive re…
ncbi_395946	0.39	0.47	0.48	0.28	0.14	0.22	0.33	0.42	0.55	0.23	0.14	0.21	94	55.91	62	40.73	20.2	36.52	40.98	54.4	72.04	29.53	19.12	28	SCN9A	sodium channel protein type 9 subunit alpha isoform X2	Organismal Systems	Sensory system	ko04742//Taste transduction	K04834	GO:0031224//intrinsic component of membrane	GO:0005272//sodium channel activity	GO:0006814//sodium ion transport;GO:0034220//ion transmembrane transport
ncbi_395954	2.77	2.39	3.03	1.34	1.19	1.28	2.78	3.2	2.79	2.23	2.73	2.12	146	62	85	43	38	47	74	89	76	63	79	61	MATN3	matrilin-3 precursor	-	-	-	-	GO:0031012//extracellular matrix	-	-
ncbi_395971	1.57	2.71	1.93	8.29	9.16	7.59	7.92	6.99	6.55	5.56	5.37	6.06	66	56	43	212	233	221	168	155	142	125	124	139	ADORA2B	adenosine receptor A2b	Environmental Information Processing;Environmental Information Processing;Environmental Information Processing;Organismal Systems	Signaling molecules and interaction;Signal transduction;Signal transduction;Circulatory system	ko04080//Neuroactive ligand-receptor interaction;ko04015//Rap1 signaling pathway;ko04020//Calcium signaling pathway;ko04270//Vascular smooth muscle contraction	K04267;K04267;K04267;K04267	GO:0031224//intrinsic component of membrane	GO:0004888//transmembrane signaling receptor activity	GO:0001819//positive regulation of cytokine production;GO:0002678//positive regulation of chronic inflammatory response;GO:0002888//positive regulation of myeloid leukocyte mediated immunity;GO:0007188//adenylate cyclase-modulating G-protein coupled receptor signaling pathway;GO:0030828//positive regulation of cGMP biosynthetic process;GO:0035588//G-protein coupled purinergic receptor signaling p…
ncbi_395977	0.8	0.82	0.9	3.17	3.23	2.89	0.15	0.33	0.39	1.36	1.1	1.24	32	16	19	77	78	80	3	7	8	29	24	27	GFI1B	zinc finger protein Gfi-1b	-	-	-	-	GO:0043234//protein complex;GO:0044428//nuclear part	GO:0003676//nucleic acid binding;GO:0046914//transition metal ion binding	GO:0010468//regulation of gene expression;GO:0031060//regulation of histone methylation;GO:0034645//cellular macromolecule biosynthetic process;GO:0048534//hematopoietic or lymphoid organ development
ncbi_395993	3.72	3.49	3.37	1.09	0.84	0.82	0.31	0.2	0.34	2.39	2.35	2.32	314	145	151	56	43	48	13	9	15	108	109	107	GFRA2	GDNF family receptor alpha-2 precursor	-	-	-	-	GO:0031224//intrinsic component of membrane	-	GO:0007167//enzyme linked receptor protein signaling pathway;GO:0048731//system development
ncbi_396025	1.76	1.95	1.5	12.27	12.11	12.04	10.23	11.09	9.6	6.9	6.99	7.31	400.5	182.73	171.36	1481.71	1466.34	1681.97	1192.26	1311.58	1185.03	839.35	917.97	939.84	XDH	xanthine dehydrogenase/oxidase isoform X1	Metabolism;Metabolism;Cellular Processes;Metabolism;Metabolism	Global and overview maps;Nucleotide metabolism;Transport and catabolism;Xenobiotics biodegradation and metabolism;Biosynthesis of other secondary metabolites	ko01100//Metabolic pathways;ko00230//Purine metabolism;ko04146//Peroxisome;ko00983//Drug metabolism - other enzymes;ko00232//Caffeine metabolism	K00106;K00106;K00106;K00106;K00106	GO:0042579//microbody;GO:0044421//extracellular region part	GO:0000166//nucleotide binding;GO:0016616//oxidoreductase activity, acting on the CH-OH group of donors, NAD or NADP as acceptor;GO:0016726//oxidoreductase activity, acting on CH or CH2 groups, NAD or NADP as acceptor;GO:0016727//oxidoreductase activity, acting on CH or CH2 groups, oxygen as acceptor;GO:0046914//transition metal ion binding;GO:0046983//protein dimerization activity;GO:0050662//co…	GO:0001570//vasculogenesis;GO:0001936//regulation of endothelial cell proliferation;GO:0006145//purine nucleobase catabolic process;GO:0009968//negative regulation of signal transduction;GO:0010468//regulation of gene expression;GO:0030857//negative regulation of epithelial cell differentiation;GO:0032874//positive regulation of stress-activated MAPK cascade;GO:0043280//positive regulation of cys…
ncbi_396054	0.58	0.53	0.3	6.8	5.91	6.99	37.76	37.34	34.56	3.25	3.84	3.96	22	10	6	157	136	184	724	748	677	66	80	82	IFNG	interferon gamma precursor	Environmental Information Processing;Environmental Information Processing;Cellular Processes;Organismal Systems;Organismal Systems;Environmental Information Processing;Organismal Systems;Organismal Systems;Environmental Information Processing;Organismal Systems;Organismal Systems;Organismal Systems;Genetic Information Processing	Signaling molecules and interaction;Signal transduction;Cell growth and death;Immune system;Immune system;Signal transduction;Development;Immune system;Signal transduction;Immune system;Immune system;Immune system;Folding, sorting and degradation	ko04060//Cytokine-cytokine receptor interaction;ko04630//Jak-STAT signaling pathway;ko04217//Necroptosis;ko04660//T cell receptor signaling pathway;ko04659//Th17 cell differentiation;ko04066//HIF-1 signaling pathway;ko04380//Osteoclast differentiation;ko04658//Th1 and Th2 cell differentiation;ko04350//TGF-beta signaling pathway;ko04650//Natural killer cell mediated cytotoxicity;ko04657//IL-17 sig…	K04687;K04687;K04687;K04687;K04687;K04687;K04687;K04687;K04687;K04687;K04687;K04687;K04687	-	-	-
ncbi_396065	2.38	2.4	2.61	1.36	1.18	1.14	6.58	8.56	7.85	1.24	1.18	1.06	132	66	85	49	42	47	198	272	241	40	38	33	AGTR1	type-1 angiotensin II receptor isoform X1	Environmental Information Processing;Environmental Information Processing;Environmental Information Processing;Environmental Information Processing;Environmental Information Processing;Organismal Systems;Organismal Systems;Organismal Systems;Organismal Systems;Organismal Systems;Organismal Systems	Signaling molecules and interaction;Signal transduction;Signal transduction;Signal transduction;Signal transduction;Circulatory system;Circulatory system;Endocrine system;Endocrine system;Endocrine system;Endocrine system	ko04080//Neuroactive ligand-receptor interaction;ko04020//Calcium signaling pathway;ko04022//cGMP - PKG signaling pathway;ko04072//Phospholipase D signaling pathway;ko04371//Apelin signaling pathway;ko04261//Adrenergic signaling in cardiomyocytes;ko04270//Vascular smooth muscle contraction;ko04925//Aldosterone synthesis and secretion;ko04924//Renin secretion;ko04927//Cortisol synthesis and secret…	K04166;K04166;K04166;K04166;K04166;K04166;K04166;K04166;K04166;K04166;K04166	GO:0031224//intrinsic component of membrane	GO:0001595//angiotensin receptor activity;GO:0001664//G-protein coupled receptor binding;GO:0046983//protein dimerization activity	GO:0006935//chemotaxis;GO:0007200//phospholipase C-activating G-protein coupled receptor signaling pathway;GO:0007204//positive regulation of cytosolic calcium ion concentration;GO:0007265//Ras protein signal transduction;GO:0010518//positive regulation of phospholipase activity;GO:0010872//regulation of cholesterol esterification;GO:0019932//second-messenger-mediated signaling;GO:0031325//positi…
ncbi_396080	1.16	0.77	1.2	0.41	0.26	0.49	0.33	0.56	0.86	0.89	0.39	0.89	61.45	26.72	37.67	13.9	7.76	20.72	11.8	15.9	12.36	35.34	22.44	28.41	SPP2	secreted phosphoprotein 24 isoform X1	-	-	-	-	GO:0031988//membrane-bounded vesicle	-	GO:0048771//tissue remodeling
ncbi_396081	1.5	2.2	1.62	0.37	0.63	0.3	0.76	0.5	0.32	0.67	0.8	0.54	210	138	122	28	54	30	48	32	22	50	60	40	NTRK3	NT-3 growth factor receptor precursor	Organismal Systems	Nervous system	ko04722//Neurotrophin signaling pathway	K05101	GO:0016021//integral component of membrane;GO:0043234//protein complex;GO:0044424//intracellular part	GO:0004713//protein tyrosine kinase activity;GO:0005515//protein binding;GO:0032550//purine ribonucleoside binding;GO:0038023//signaling receptor activity	GO:0002088//lens development in camera-type eye;GO:0007167//enzyme linked receptor protein signaling pathway;GO:0010467//gene expression;GO:0010646//regulation of cell communication;GO:0030334//regulation of cell migration;GO:0031532//actin cytoskeleton reorganization;GO:0032147//activation of protein kinase activity;GO:0042127//regulation of cell proliferation;GO:0045773//positive regulation of …
ncbi_396090	83.56	86.62	86.88	421.58	427.78	414.62	90.23	88.1	91.48	199.93	201.44	205.61	3470	1770	1916	10646	10752	11931	1891	1929	1959	4443	4591	4658	CTSD	cathepsin D precursor	Cellular Processes;Cellular Processes;Cellular Processes;Environmental Information Processing;Organismal Systems	Cell growth and death;Transport and catabolism;Transport and catabolism;Signal transduction;Endocrine system	ko04210//Apoptosis;ko04140//Autophagy - animal;ko04142//Lysosome;ko04071//Sphingolipid signaling pathway;ko04915//Estrogen signaling pathway	K01379;K01379;K01379;K01379;K01379	GO:0000323//lytic vacuole	GO:0004175//endopeptidase activity	GO:0019538//protein metabolic process
ncbi_396095	1.26	1.2	1.04	0.39	0	0.06	0.23	0.82	0.46	0.51	0.07	0.36	32	15	14	6	0	1	3	11	6	7	1	5	STMN2	stathmin-2	-	-	-	-	-	-	-
ncbi_396107	0.14	0.34	0.18	0.04	0.07	0.06	0.06	0.09	0.14	0.02	0.1	0.02	28	23	18	5	9	8	6	9	11	2	11	2	RET	proto-oncogene tyrosine-protein kinase receptor Ret isoform X1	-	-	-	-	-	-	-
ncbi_396110	0.09	0.18	0.06	0.02	0.02	0.05	0	0.02	0	0.07	0.01	0.02	20	20	7	3	3	8	0	2	0	4	1	3	FOXG1	forkhead box protein G1 isoform X1	Environmental Information Processing	Signal transduction	ko04068//FoxO signaling pathway	K09385	GO:0043231//intracellular membrane-bounded organelle	GO:0001071//nucleic acid binding transcription factor activity;GO:0003677//DNA binding	GO:0006355//regulation of transcription, DNA-templated;GO:0044707//single-multicellular organism process
ncbi_396134	0.21	0.35	0.38	0.11	0.08	0.08	0.3	0.2	0.13	0.1	0.16	0.13	38	32	37	12	9	10	28	19	12	10	17	14	MET	hepatocyte growth factor receptor isoform X1	Environmental Information Processing;Environmental Information Processing;Cellular Processes;Environmental Information Processing;Environmental Information Processing;Organismal Systems;Cellular Processes	Signal transduction;Signal transduction;Cellular community - eukaryotes;Signal transduction;Signal transduction;Development;Cellular community - eukaryotes	ko04151//PI3K-Akt signaling pathway;ko04010//MAPK signaling pathway;ko04510//Focal adhesion;ko04014//Ras signaling pathway;ko04015//Rap1 signaling pathway;ko04360//Axon guidance;ko04520//Adherens junction	K05099;K05099;K05099;K05099;K05099;K05099;K05099	GO:0031224//intrinsic component of membrane;GO:0044464//cell part	GO:0004714//transmembrane receptor protein tyrosine kinase activity;GO:0019902//phosphatase binding;GO:0032550//purine ribonucleoside binding	GO:0003382//epithelial cell morphogenesis;GO:0006357//regulation of transcription from RNA polymerase II promoter;GO:0006935//chemotaxis;GO:0007169//transmembrane receptor protein tyrosine kinase signaling pathway;GO:0007417//central nervous system development;GO:0008283//cell proliferation;GO:0010595//positive regulation of endothelial cell migration;GO:0010827//regulation of glucose transport;G…
ncbi_396135	7.44	8.11	9.26	17.79	17.8	17.69	34.91	32.99	34.29	22.01	20.56	20.59	466	250	308	678	675	768	1104	1090	1108	738	707	704	MST1	hepatocyte growth factor-like protein precursor	-	-	-	-	GO:0031988//membrane-bounded vesicle	GO:0004175//endopeptidase activity	GO:0019538//protein metabolic process
ncbi_396145	50.8	54.06	46.52	0.02	0.01	0.1	24.55	27.95	19.52	0.01	0.01	0.04	768	405	374	4	1	1	188	223	152	1	1	6	INS-IGF2	insulin isoform X1	Environmental Information Processing;Environmental Information Processing;Cellular Processes;Environmental Information Processing;Environmental Information Processing;Environmental Information Processing;Environmental Information Processing;Environmental Information Processing;Environmental Information Processing;Organismal Systems;Cellular Processes;Environmental Information Processing;Cellular …	Signal transduction;Signal transduction;Cell motility;Signal transduction;Signal transduction;Signal transduction;Signal transduction;Signal transduction;Signal transduction;Endocrine system;Transport and catabolism;Signal transduction;Cell growth and death;Signal transduction;Aging;Endocrine system;Endocrine system;Endocrine system;Aging;Endocrine system;Endocrine system;Excretory system	ko04151//PI3K-Akt signaling pathway;ko04010//MAPK signaling pathway;ko04810//Regulation of actin cytoskeleton;ko04014//Ras signaling pathway;ko04015//Rap1 signaling pathway;ko04022//cGMP - PKG signaling pathway;ko04150//mTOR signaling pathway;ko04072//Phospholipase D signaling pathway;ko04068//FoxO signaling pathway;ko04910//Insulin signaling pathway;ko04140//Autophagy - animal;ko04152//AMPK sign…	K04526;K04526;K04526;K04526;K04526;K04526;K04526;K04526;K04526;K04526;K04526;K04526;K04526;K04526;K04526;K04526;K04526;K04526;K04526;K04526;K04526;K04526	GO:0044421//extracellular region part	GO:0005102//receptor binding	GO:0019318//hexose metabolic process;GO:0042981//regulation of apoptotic process
ncbi_396146	1.79	2.13	2.12	14.01	11.76	14.99	36.76	35.85	36.13	12.14	12.54	13.26	46	27	29	219	183	267	477	486	479	167	177	186	GCH1	GTP cyclohydrolase 1	Metabolism;Metabolism	Global and overview maps;Metabolism of cofactors and vitamins	ko01100//Metabolic pathways;ko00790//Folate biosynthesis	K01495;K01495	GO:0031090//organelle membrane;GO:0031981//nuclear lumen;GO:0031982//vesicle;GO:0032991//macromolecular complex;GO:0044444//cytoplasmic part	GO:0003933//GTP cyclohydrolase activity;GO:0032550//purine ribonucleoside binding;GO:0046914//transition metal ion binding;GO:0046983//protein dimerization activity;GO:0048037//cofactor binding	GO:0002237//response to molecule of bacterial origin;GO:0008217//regulation of blood pressure;GO:0009396//folic acid-containing compound biosynthetic process;GO:0032770//positive regulation of monooxygenase activity;GO:0033555//multicellular organismal response to stress;GO:0034097//response to cytokine;GO:0042417//dopamine metabolic process;GO:0050880//regulation of blood vessel size;GO:0050905/…
ncbi_396156	44.51	42.75	43.31	89.67	89.83	88.79	35.24	36	35.14	87.37	89.6	89.04	5286	2498	2731	6475	6456	7306	2112	2254	2152	5552	5839	5768	SMC2	structural maintenance of chromosomes protein 2	-	-	-	-	GO:0000793//condensed chromosome;GO:0031988//membrane-bounded vesicle;GO:0043231//intracellular membrane-bounded organelle	GO:0032550//purine ribonucleoside binding;GO:0046983//protein dimerization activity	GO:0000280//nuclear division;GO:0007059//chromosome segregation;GO:0022402//cell cycle process;GO:0030261//chromosome condensation
ncbi_396196	265.92	249.95	249.76	3.63	3.19	3.67	239.45	239.99	221.99	2.76	2.8	3.17	11347.6	5178.42	5589.06	310.03	241.47	329.44	5109.49	5325.81	4836.76	153.46	119.1	131.32	GCG	glucagon isoform X1	-	-	-	-	GO:0044421//extracellular region part;GO:0044424//intracellular part	GO:0005102//receptor binding	GO:0001934//positive regulation of protein phosphorylation;GO:0030804//positive regulation of cyclic nucleotide biosynthetic process;GO:0031062//positive regulation of histone methylation;GO:0032024//positive regulation of insulin secretion;GO:0034767//positive regulation of ion transmembrane transport;GO:0043066//negative regulation of apoptotic process;GO:0043393//regulation of protein binding;…
ncbi_396197	6.16	5.43	5.78	0.8	0.93	0.9	21.88	21.74	19.81	1.76	2.49	2.53	372.95	165.46	187.69	37.17	38.66	46.68	664.65	692.03	630.39	67.51	92.59	88.07	ALB	serum albumin precursor	Organismal Systems	Endocrine system	ko04918//Thyroid hormone synthesis	K16141	GO:0031988//membrane-bounded vesicle;GO:0032991//macromolecular complex;GO:0043231//intracellular membrane-bounded organelle;GO:0044421//extracellular region part;GO:0044444//cytoplasmic part	GO:0003676//nucleic acid binding;GO:0005515//protein binding;GO:0008289//lipid binding;GO:0043168//anion binding;GO:0043169//cation binding	GO:0001897//cytolysis by symbiont of host cells;GO:0033273//response to vitamin;GO:0033554//cellular response to stress;GO:0042981//regulation of apoptotic process;GO:0051234//establishment of localization;GO:0051646//mitochondrion localization;GO:0051707//response to other organism
ncbi_396202	0.18	0.12	0.12	0.07	0.06	0.04	0.22	0.35	0.19	0.1	0.03	0.04	38	10	12	5	6	5	17	32	19	8	3	5	NRCAM	neuronal cell adhesion molecule isoform X1	Environmental Information Processing	Signaling molecules and interaction	ko04514//Cell adhesion molecules (CAMs)	K06756	-	-	-
ncbi_396213	0.42	0.62	0.44	0.92	1.12	1	1.52	1.4	1.55	1.44	1.76	1.43	102	71	53	131	162	170	186	178	181	188	224	183	TNR	tenascin-R isoform X1	Environmental Information Processing;Cellular Processes;Environmental Information Processing	Signal transduction;Cellular community - eukaryotes;Signaling molecules and interaction	ko04151//PI3K-Akt signaling pathway;ko04510//Focal adhesion;ko04512//ECM-receptor interaction	K06252;K06252;K06252	GO:0043231//intracellular membrane-bounded organelle;GO:0044420//extracellular matrix component;GO:0098589//membrane region	-	GO:0007162//negative regulation of cell adhesion;GO:0007612//learning;GO:0007626//locomotory behavior;GO:0010648//negative regulation of cell communication;GO:0016337//single organismal cell-cell adhesion;GO:0021537//telencephalon development;GO:0030517//negative regulation of axon extension;GO:0043062//extracellular structure organization;GO:0048167//regulation of synaptic plasticity;GO:0050806/…
ncbi_396214	1.06	0.72	1.05	0	0.07	0	0.03	0.05	0.11	0.08	0.22	0.06	52	17	28	0	2	0	1	2	4	3	7	1	PLP1	myelin proteolipid protein	-	-	-	-	GO:0031224//intrinsic component of membrane;GO:0044464//cell part	-	GO:0001676//long-chain fatty acid metabolic process;GO:0006952//defense response;GO:0010467//gene expression;GO:0021700//developmental maturation;GO:0021782//glial cell development;GO:0031175//neuron projection development;GO:0032291//axon ensheathment in central nervous system
ncbi_396220	189.89	188.84	189.87	471.92	466.13	465.67	726.97	711.59	711.53	376	370.4	372.48	12162	5951	6458	18379	18069	20666	23496	24030	23500	12887	13019	13014	LAMP1	lysosome-associated membrane glycoprotein 1 precursor	Cellular Processes;Cellular Processes;Cellular Processes	Transport and catabolism;Transport and catabolism;Transport and catabolism	ko04145//Phagosome;ko04140//Autophagy - animal;ko04142//Lysosome	K06528;K06528;K06528	GO:0005765//lysosomal membrane;GO:0005770//late endosome;GO:0031224//intrinsic component of membrane;GO:0044459//plasma membrane part;GO:0048770//pigment granule	GO:0005515//protein binding	GO:0001912//positive regulation of leukocyte mediated cytotoxicity;GO:0006896//Golgi to vacuole transport;GO:0031647//regulation of protein stability;GO:0032386//regulation of intracellular transport;GO:0032816//positive regulation of natural killer cell activation;GO:0045184//establishment of protein localization;GO:0097190//apoptotic signaling pathway
ncbi_396255	0.25	0.45	0.48	0.05	0	0.05	0.31	0.12	0.12	0.18	0.17	0.12	8	7	8	1	0	1	5	2	2	3	3	2	CALB2	calretinin	-	-	-	-	GO:0005911//cell-cell junction;GO:0044424//intracellular part	GO:0043169//cation binding	-
ncbi_396257	62.95	61.38	67.11	163.99	159.84	157.21	53.99	55.5	52.41	72.66	69.1	73.04	2618	1256	1482	4147	4023	4530	1133	1217	1124	1617	1577	1657	CA2	carbonic anhydrase 2	Organismal Systems;Organismal Systems;Organismal Systems;Organismal Systems;Organismal Systems;Metabolism	Digestive system;Digestive system;Digestive system;Excretory system;Excretory system;Energy metabolism	ko04972//Pancreatic secretion;ko04971//Gastric acid secretion;ko04976//Bile secretion;ko04966//Collecting duct acid secretion;ko04964//Proximal tubule bicarbonate reclamation;ko00910//Nitrogen metabolism	K18245;K18245;K18245;K18245;K18245;K18245	GO:0016020//membrane;GO:0031988//membrane-bounded vesicle;GO:0044444//cytoplasmic part	GO:0016836//hydro-lyase activity;GO:0046914//transition metal ion binding	GO:0006821//chloride transport;GO:0007186//G-protein coupled receptor signaling pathway;GO:0030641//regulation of cellular pH;GO:0032228//regulation of synaptic transmission, GABAergic;GO:0032846//positive regulation of homeostatic process;GO:0034764//positive regulation of transmembrane transport;GO:0044237//cellular metabolic process
ncbi_396260	13.43	12.8	12.54	347.69	353.05	373.06	3186.77	3166.03	3235.77	216.7	204.81	201.24	226	106	112	3557	3595	4349	27056	28085	28073	1951	1891	1847	AVD	avidin precursor	-	-	-	-	-	-	-
ncbi_396272	0.11	0.13	0.15	0	0	0.02	0.16	0.12	0.15	0	0.02	0.02	8	5	6	0	0	1	6	5	6	0	1	1	SLC2A2	solute carrier family 2, facilitated glucose transporter member 2	Organismal Systems;Organismal Systems;Organismal Systems;Organismal Systems	Endocrine system;Endocrine system;Endocrine system;Digestive system	ko04922//Glucagon signaling pathway;ko04911//Insulin secretion;ko04917//Prolactin signaling pathway;ko04973//Carbohydrate digestion and absorption	K07593;K07593;K07593;K07593	GO:0031224//intrinsic component of membrane;GO:0042995//cell projection;GO:0044424//intracellular part	GO:0005355//glucose transmembrane transporter activity;GO:0051183//vitamin transporter activity	GO:0008645//hexose transport;GO:0015711//organic anion transport;GO:0044238//primary metabolic process;GO:0044710//single-organism metabolic process;GO:0044763//single-organism cellular process
ncbi_396277	2.84	3.85	2.58	0.08	0.16	0.61	2.81	2.33	3.3	0	0.17	0.43	60	40	29	1	2	9	30	26	36	0	2	5	TTR	transthyretin isoform 2	Organismal Systems	Endocrine system	ko04918//Thyroid hormone synthesis	K20731	GO:0030135//coated vesicle;GO:0044421//extracellular region part	GO:0005102//receptor binding;GO:0042562//hormone binding	GO:0001523//retinoid metabolic process;GO:0009914//hormone transport;GO:0051707//response to other organism;GO:0065003//macromolecular complex assembly
ncbi_396279	12.39	11.45	12.54	0	0.17	0.07	12.18	10.39	10.82	0	0	0	242	110	130	0	2	1	120	107	109	0	0	0	SST	somatostatin precursor	-	-	-	-	GO:0044297//cell body;GO:0044421//extracellular region part	GO:0005102//receptor binding	GO:0001101//response to acid chemical;GO:0006970//response to osmotic stress;GO:0007166//cell surface receptor signaling pathway;GO:0007267//cell-cell signaling;GO:0008283//cell proliferation;GO:0009755//hormone-mediated signaling pathway;GO:0016477//cell migration;GO:0031667//response to nutrient levels;GO:0044707//single-multicellular organism process
ncbi_396287	126.64	128.14	132.55	438.27	444.16	451.46	150.29	154.68	158.76	250.45	254.77	265.3	3278	1632	1822	6898	6958	8097	1963	2111	2119	3469	3619	3746	HMOX1	heme oxygenase 1	Metabolism;Environmental Information Processing;Organismal Systems;Cellular Processes;Metabolism	Global and overview maps;Signal transduction;Digestive system;Cell growth and death;Metabolism of cofactors and vitamins	ko01100//Metabolic pathways;ko04066//HIF-1 signaling pathway;ko04978//Mineral absorption;ko04216//Ferroptosis;ko00860//Porphyrin and chlorophyll metabolism	K00510;K00510;K00510;K00510;K00510	GO:0043231//intracellular membrane-bounded organelle;GO:0044444//cytoplasmic part	GO:0016705//oxidoreductase activity, acting on paired donors, with incorporation or reduction of molecular oxygen;GO:0043169//cation binding;GO:0046906//tetrapyrrole binding;GO:0046983//protein dimerization activity;GO:0060089//molecular transducer activity	GO:0001666//response to hypoxia;GO:0002262//myeloid cell homeostasis;GO:0006357//regulation of transcription from RNA polymerase II promoter;GO:0006787//porphyrin-containing compound catabolic process;GO:0008284//positive regulation of cell proliferation;GO:0008285//negative regulation of cell proliferation;GO:0014070//response to organic cyclic compound;GO:0042060//wound healing;GO:0043122//regu…
ncbi_396291	0.55	0.72	0.48	1.59	1.63	1.16	0.05	0.17	0.24	0.35	0.48	0.18	44	29	21	78	81	66	2	7	10	15	21	8	PLS1	plastin-1 isoform X1	-	-	-	-	GO:0031988//membrane-bounded vesicle;GO:0042995//cell projection;GO:0044424//intracellular part	GO:0003779//actin binding;GO:0046872//metal ion binding	-
ncbi_396298	11.12	11.15	9.09	21.43	20.03	21.82	9.03	9.49	10.37	16.01	16.56	16.06	550	270	244	641	598	746	224	241	267	421	449	431	TAL1	T-cell acute lymphocytic leukemia protein 1 homolog isoform X1	-	-	-	-	GO:0000785//chromatin;GO:0043231//intracellular membrane-bounded organelle;GO:0043234//protein complex	GO:0000977//RNA polymerase II regulatory region sequence-specific DNA binding;GO:0003700//transcription factor activity, sequence-specific DNA binding;GO:0008134//transcription factor binding;GO:0019899//enzyme binding;GO:0046983//protein dimerization activity	GO:0001672//regulation of chromatin assembly or disassembly;GO:0002244//hematopoietic progenitor cell differentiation;GO:0002761//regulation of myeloid leukocyte differentiation;GO:0006357//regulation of transcription from RNA polymerase II promoter;GO:0007346//regulation of mitotic cell cycle;GO:0007610//behavior;GO:0008283//cell proliferation;GO:0019827//stem cell population maintenance;GO:0021…
ncbi_396311	3.65	4.11	3.56	12.14	13.59	12.91	3.09	3.06	3.04	8.45	8.38	7.77	714	362	386	1633	1763	1978	308	327	312	882	908	837	ANK1	ankyrin-1 isoform X1	Organismal Systems	Immune system	ko04624//Toll and Imd signaling pathway	K10380	GO:0005856//cytoskeleton	GO:0008092//cytoskeletal protein binding;GO:0019899//enzyme binding	GO:0006612//protein targeting to membrane;GO:0006778//porphyrin-containing compound metabolic process;GO:0006812//cation transport;GO:0016482//cytoplasmic transport;GO:0050794//regulation of cellular process;GO:0055076//transition metal ion homeostasis;GO:0061515//myeloid cell development
ncbi_396323	5.24	6.68	4.41	1.61	1.83	0.94	3.01	3.44	2.75	2.29	2.33	2.57	146	92	65	27	31	18	42	51	40	34	36	39	VIP	VIP peptides isoform 1 preproprotein	-	-	-	-	GO:0044421//extracellular region part	GO:0005179//hormone activity	GO:0002793//positive regulation of peptide secretion;GO:0009306//protein secretion;GO:0009416//response to light stimulus;GO:0009896//positive regulation of catabolic process;GO:0010522//regulation of calcium ion transport into cytosol;GO:0010560//positive regulation of glycoprotein biosynthetic process;GO:0010578//regulation of adenylate cyclase activity involved in G-protein coupled receptor si…
ncbi_396329	250.59	243.96	249	675.98	681.46	687.8	887.6	892.49	905.65	572.56	591.49	590.02	8958	4291	4727	14694	14744	17037	16012	16822	16695	10953	11604	11506	CTSB	cathepsin B precursor	Organismal Systems;Cellular Processes;Cellular Processes;Cellular Processes;Organismal Systems;Organismal Systems	Immune system;Cell growth and death;Transport and catabolism;Transport and catabolism;Endocrine system;Immune system	ko04621//NOD-like receptor signaling pathway;ko04210//Apoptosis;ko04140//Autophagy - animal;ko04142//Lysosome;ko04924//Renin secretion;ko04612//Antigen processing and presentation	K01363;K01363;K01363;K01363;K01363;K01363	GO:0000323//lytic vacuole;GO:0031988//membrane-bounded vesicle;GO:0043232//intracellular non-membrane-bounded organelle	GO:0001948//glycoprotein binding;GO:0032403//protein complex binding;GO:0070011//peptidase activity, acting on L-amino acid peptides	GO:0006508//proteolysis;GO:0019222//regulation of metabolic process;GO:0030154//cell differentiation;GO:0032870//cellular response to hormone stimulus;GO:0032963//collagen metabolic process
ncbi_396344	99.96	99.83	103.49	0	0.4	0.23	22.07	16.07	24.86	0.45	0	0.74	2475.12	1216.27	1360.89	0	6	4	275.77	209.76	317.48	6	0	10	PRSS2	trypsin II-P29 precursor	Environmental Information Processing;Organismal Systems;Organismal Systems	Signaling molecules and interaction;Digestive system;Digestive system	ko04080//Neuroactive ligand-receptor interaction;ko04972//Pancreatic secretion;ko04974//Protein digestion and absorption	K01312;K01312;K01312	GO:0044421//extracellular region part	GO:0043169//cation binding	GO:0014074//response to purine-containing compound;GO:0019538//protein metabolic process;GO:0031667//response to nutrient levels;GO:0044707//single-multicellular organism process
ncbi_396345	2.26	4.65	3.85	0.2	0.07	0.12	1.04	0.86	0.47	0	0.44	0.42	57.44	57.3	50.69	3	2.03	1.99	12.94	11.24	5.97	0	6.03	5.65	PRSS3	trypsin I-P1 isoform X1	Environmental Information Processing;Organismal Systems;Organismal Systems	Signaling molecules and interaction;Digestive system;Digestive system	ko04080//Neuroactive ligand-receptor interaction;ko04972//Pancreatic secretion;ko04974//Protein digestion and absorption	K01312;K01312;K01312	-	GO:0070011//peptidase activity, acting on L-amino acid peptides	GO:0019538//protein metabolic process
ncbi_396359	0.85	0.68	0.58	0.15	0.22	0.15	0.61	0.36	0.39	0.32	0.27	0.22	64	26	23	7	10	8	23	15	15	13	11	9	SYNPR	synaptoporin isoform X1	-	-	-	-	GO:0016023//cytoplasmic, membrane-bounded vesicle;GO:0031224//intrinsic component of membrane	-	GO:0051234//establishment of localization
ncbi_396382	0.69	0.9	1.21	2.54	2.7	2.42	13.36	11.63	14.2	1.88	1.35	3.01	30	19	27	61	65	76	267	249	291.95	40	32	69	ISL2	insulin gene enhancer protein ISL-2 isoform X1	-	-	-	-	GO:0043231//intracellular membrane-bounded organelle	GO:0003677//DNA binding;GO:0046914//transition metal ion binding	GO:0007411//axon guidance;GO:0010468//regulation of gene expression;GO:0021522//spinal cord motor neuron differentiation;GO:0045596//negative regulation of cell differentiation;GO:0048665//neuron fate specification
ncbi_396384	62.75	65.43	65.64	238.75	242.95	238.83	299.69	299.51	304.65	194.64	208.9	199.79	3520	1811	1960	8166	8261	9309	8489	8865	8828	5840	6435	6114	IRF1	interferon regulatory factor 1 isoform X1	Environmental Information Processing;Organismal Systems;Organismal Systems	Signal transduction;Immune system;Endocrine system	ko04668//TNF signaling pathway;ko04625//C-type lectin receptor signaling pathway;ko04917//Prolactin signaling pathway	K09444;K09444;K09444	GO:0043231//intracellular membrane-bounded organelle	GO:0000977//RNA polymerase II regulatory region sequence-specific DNA binding;GO:0001071//nucleic acid binding transcription factor activity	GO:0002252//immune effector process;GO:0006357//regulation of transcription from RNA polymerase II promoter;GO:0009612//response to mechanical stimulus;GO:0012501//programmed cell death;GO:0019221//cytokine-mediated signaling pathway;GO:0022402//cell cycle process;GO:0032481//positive regulation of type I interferon production;GO:0032735//positive regulation of interleukin-12 production;GO:003412…
ncbi_396388	0.22	0.37	0.34	0.09	0.09	0.1	0.22	0.43	0.5	0.27	0.29	0.29	20	16	16	5	5	6	10	20	23	13	14	14	ACHE	LOW QUALITY PROTEIN: acetylcholinesterase	Organismal Systems;Metabolism	Nervous system;Lipid metabolism	ko04725//Cholinergic synapse;ko00564//Glycerophospholipid metabolism	K01049;K01049	GO:0016020//membrane;GO:0044421//extracellular region part;GO:0044444//cytoplasmic part;GO:0045202//synapse	GO:0004104//cholinesterase activity;GO:0005515//protein binding	GO:0042133//neurotransmitter metabolic process;GO:0043112//receptor metabolic process;GO:0044707//single-multicellular organism process;GO:0044710//single-organism metabolic process;GO:0044763//single-organism cellular process;GO:0044767//single-organism developmental process;GO:0048856//anatomical structure development
ncbi_396392	0.06	0.03	0.02	0	0	0	0.17	0.01	0.06	0	0	0	10	2	2	0	0	0	13	1	5	0	0	0	GATA4	transcription factor GATA-4 isoform X1	Cellular Processes;Environmental Information Processing;Cellular Processes;Organismal Systems	Cellular community - eukaryotes;Signal transduction;Cell growth and death;Endocrine system	ko04530//Tight junction;ko04022//cGMP - PKG signaling pathway;ko04218//Cellular senescence;ko04919//Thyroid hormone signaling pathway	K09183;K09183;K09183;K09183	GO:0043231//intracellular membrane-bounded organelle	GO:0000977//RNA polymerase II regulatory region sequence-specific DNA binding;GO:0000981//RNA polymerase II transcription factor activity, sequence-specific DNA binding;GO:0003712//transcription cofactor activity;GO:0046332//SMAD binding;GO:0046914//transition metal ion binding	GO:0001101//response to acid chemical;GO:0001704//formation of primary germ layer;GO:0001819//positive regulation of cytokine production;GO:0002065//columnar/cuboidal epithelial cell differentiation;GO:0003143//embryonic heart tube morphogenesis;GO:0003181//atrioventricular valve morphogenesis;GO:0003208//cardiac ventricle morphogenesis;GO:0003299//muscle hypertrophy in response to stress;GO:0006…
ncbi_396394	21.77	21.47	21.45	46.62	47.79	45.74	35.88	37.03	36.63	33.74	35.53	34.72	2376	1120	1222	3110	3109	3374	2037	2163	2083	1938	2039	2032	PLA2G4A	cytosolic phospholipase A2 isoform X1	Metabolism;Environmental Information Processing;Environmental Information Processing;Organismal Systems;Cellular Processes;Environmental Information Processing;Organismal Systems;Organismal Systems;Organismal Systems;Organismal Systems;Organismal Systems;Metabolism;Organismal Systems;Organismal Systems;Organismal Systems;Organismal Systems;Environmental Information Processing;Organismal Systems;M…	Global and overview maps;Signal transduction;Signal transduction;Endocrine system;Cell growth and death;Signal transduction;Immune system;Circulatory system;Nervous system;Nervous system;Sensory system;Lipid metabolism;Immune system;Endocrine system;Nervous system;Immune system;Signal transduction;Endocrine system;Lipid metabolism;Lipid metabolism;Lipid metabolism;Lipid metabolism	ko01100//Metabolic pathways;ko04010//MAPK signaling pathway;ko04014//Ras signaling pathway;ko04921//Oxytocin signaling pathway;ko04217//Necroptosis;ko04072//Phospholipase D signaling pathway;ko04611//Platelet activation;ko04270//Vascular smooth muscle contraction;ko04724//Glutamatergic synapse;ko04726//Serotonergic synapse;ko04750//Inflammatory mediator regulation of TRP channels;ko00564//Glycero…	K16342;K16342;K16342;K16342;K16342;K16342;K16342;K16342;K16342;K16342;K16342;K16342;K16342;K16342;K16342;K16342;K16342;K16342;K16342;K16342;K16342;K16342	GO:0031982//vesicle;GO:0043231//intracellular membrane-bounded organelle;GO:0044444//cytoplasmic part	GO:0004623//phospholipase A2 activity;GO:0005543//phospholipid binding;GO:0046872//metal ion binding	GO:0006644//phospholipid metabolic process;GO:0006690//icosanoid metabolic process;GO:0008283//cell proliferation;GO:0032309//icosanoid secretion;GO:0046677//response to antibiotic
ncbi_396398	0.34	0	0	0.28	1.25	0.61	372.36	394.42	409.6	1.99	2.24	1.7	7.45	0	0	3.67	16.65	9.22	4123.31	4563.44	4634.92	23.4	26.93	20.4	IFNA3	interferon type A1/A2 precursor	Environmental Information Processing;Environmental Information Processing;Environmental Information Processing;Cellular Processes;Organismal Systems;Organismal Systems;Organismal Systems;Organismal Systems;Organismal Systems	Signal transduction;Signaling molecules and interaction;Signal transduction;Cell growth and death;Immune system;Immune system;Immune system;Immune system;Immune system	ko04151//PI3K-Akt signaling pathway;ko04060//Cytokine-cytokine receptor interaction;ko04630//Jak-STAT signaling pathway;ko04217//Necroptosis;ko04621//NOD-like receptor signaling pathway;ko04620//Toll-like receptor signaling pathway;ko04650//Natural killer cell mediated cytotoxicity;ko04622//RIG-I-like receptor signaling pathway;ko04623//Cytosolic DNA-sensing pathway	K05414;K05414;K05414;K05414;K05414;K05414;K05414;K05414;K05414	GO:0044421//extracellular region part	GO:0005102//receptor binding	GO:0002252//immune effector process;GO:0006950//response to stress
ncbi_396403	3.53	3.51	3.61	1.07	1.08	1.15	0.82	0.81	0.6	1.98	2.02	2.08	628	320	352	118	112	149	74	73	59	190	212	202	PTPRZ1	receptor-type tyrosine-protein phosphatase zeta isoform X1	-	-	-	-	GO:0044420//extracellular matrix component	GO:0004721//phosphoprotein phosphatase activity	GO:0006470//protein dephosphorylation;GO:0010001//glial cell differentiation;GO:0014013//regulation of gliogenesis;GO:0044708//single-organism behavior;GO:0048812//neuron projection morphogenesis
ncbi_396427	13.68	13.59	14.61	46.47	44.87	45.47	6.09	5.62	6.74	27.8	25.71	23.47	1190	578	677	2487	2390	2775	269	259	302	1308	1242	1130	TUBB1	tubulin beta-6 chain	Cellular Processes;Cellular Processes	Transport and catabolism;Cellular community - eukaryotes	ko04145//Phagosome;ko04540//Gap junction	K07375;K07375	-	-	-
ncbi_396432	59.32	64.39	65.26	126.71	135.11	126.21	310.45	318.8	325.87	121.25	128.66	121.98	4724	2523	2760	6136	6512	6964	12476	13386	13382	5167	5623	5299	TGM2	protein-glutamine gamma-glutamyltransferase 2	-	-	-	-	GO:0005924//cell-substrate adherens junction;GO:0031988//membrane-bounded vesicle;GO:0043231//intracellular membrane-bounded organelle;GO:0044444//cytoplasmic part	GO:0016755//transferase activity, transferring amino-acyl groups;GO:0043169//cation binding	GO:0006464//cellular protein modification process;GO:0006909//phagocytosis;GO:0007155//cell adhesion;GO:0032469//endoplasmic reticulum calcium ion homeostasis;GO:0042981//regulation of apoptotic process;GO:0051560//mitochondrial calcium ion homeostasis;GO:0060605//tube lumen cavitation;GO:0061138//morphogenesis of a branching epithelium
ncbi_396444	0.76	1.4	1.26	0.29	0.65	0.57	1.85	1.99	2.18	0.68	0.69	0.56	52	32	46	12	27	17	64	72	77	25	26	21	SNAP25	synaptosomal-associated protein 25 isoform X1	Organismal Systems;Organismal Systems	Endocrine system;Nervous system	ko04911//Insulin secretion;ko04721//Synaptic vesicle cycle	K18211;K18211	-	-	-
ncbi_396458	0.53	0.72	0.57	0.02	0.06	0.11	0.75	0.45	0.49	0.07	0.05	0.05	42	28	24	1	3	6	30	19	20	3	2	2	PCK1	phosphoenolpyruvate carboxykinase, cytosolic [GTP]	Metabolism;Environmental Information Processing;Environmental Information Processing;Organismal Systems;Environmental Information Processing;Organismal Systems;Organismal Systems;Organismal Systems;Metabolism;Metabolism;Metabolism;Organismal Systems	Global and overview maps;Signal transduction;Signal transduction;Endocrine system;Signal transduction;Endocrine system;Endocrine system;Endocrine system;Carbohydrate metabolism;Carbohydrate metabolism;Carbohydrate metabolism;Excretory system	ko01100//Metabolic pathways;ko04151//PI3K-Akt signaling pathway;ko04068//FoxO signaling pathway;ko04910//Insulin signaling pathway;ko04152//AMPK signaling pathway;ko04922//Glucagon signaling pathway;ko03320//PPAR signaling pathway;ko04920//Adipocytokine signaling pathway;ko00010//Glycolysis / Gluconeogenesis;ko00620//Pyruvate metabolism;ko00020//Citrate cycle (TCA cycle);ko04964//Proximal tubule …	K01596;K01596;K01596;K01596;K01596;K01596;K01596;K01596;K01596;K01596;K01596;K01596	GO:0031988//membrane-bounded vesicle;GO:0044444//cytoplasmic part	GO:0000166//nucleotide binding;GO:0004611//phosphoenolpyruvate carboxykinase activity;GO:0016772//transferase activity, transferring phosphorus-containing groups;GO:0032550//purine ribonucleoside binding;GO:0043168//anion binding;GO:0046914//transition metal ion binding	GO:0006006//glucose metabolic process;GO:0006090//pyruvate metabolic process;GO:0006473//protein acetylation;GO:0006796//phosphate-containing compound metabolic process;GO:0043434//response to peptide hormone
ncbi_396471	0.27	0.34	0.25	1.26	1.27	1.01	0	0.06	0.06	0.25	0.43	0.37	8	5	4	23	23	21	0	1	1	4	7	6	LECT2	myeloid protein 1 precursor	-	-	-	-	-	GO:0005515//protein binding	GO:0002573//myeloid leukocyte differentiation
ncbi_396475	0.23	0.16	0.08	0.04	0.03	0.05	0.16	0.15	0.07	0.04	0	0.05	36	12	6	4	2	5	10	8	2	3	0	4	HAPLN1	hyaluronan and proteoglycan link protein 1 isoform X1	-	-	-	-	GO:0031012//extracellular matrix	-	GO:0022610//biological adhesion
ncbi_396485	1345.21	1370.86	1430.62	5755.55	6134.46	5716.17	1045.92	1069.87	1095.32	3062.96	3221.14	3033.87	23909	11988.3	13502.8	62203.1	65988.7	70396.6	9380.89	10026	10038.9	29131.9	31418.8	29415.4	HBBA	hemoglobin subunit beta	-	-	-	-	GO:0043234//protein complex	GO:0022892//substrate-specific transporter activity;GO:0046906//tetrapyrrole binding;GO:0046914//transition metal ion binding	GO:0015669//gas transport
ncbi_396532	5.24	5.32	5.55	40.49	39.56	38.6	6.06	6.42	6.28	24.34	23.44	21.98	466	230	260	2182	2114	2367	270	297	284	1149	1137	1058	SLC4A1	band 3 anion transport protein isoform X1	Organismal Systems	Excretory system	ko04966//Collecting duct acid secretion	K06573	GO:0016021//integral component of membrane	GO:0008514//organic anion transmembrane transporter activity;GO:0015301//anion:anion antiporter activity	GO:0015711//organic anion transport
ncbi_403120	53.54	51.01	54.38	433.06	419.58	455.2	3533.26	3430.22	3462.28	832.06	812.14	819.95	736	345	397	3620	3491	4336	24511	24863	24544	6121	6127	6149	IFI6	interferon alpha inducible protein 6	-	-	-	-	-	-	-
ncbi_403121	11.82	13.71	12.25	81.67	70.95	91.74	890.33	951.86	949.87	158.73	148.79	149.23	177.92	104.15	99.92	706.76	607.64	906.88	6396.84	7137.77	6971.24	1209.56	1164.89	1163.15	IFI27L2	interferon alpha-inducible protein 27, mitochondrial isoform X1	-	-	-	-	-	-	-
ncbi_403122	0.99	0.91	1.15	2.06	1.98	2.14	0.59	0.6	0.86	1.32	1.58	1.05	188	85	110	230	227	271	57	60	84	113	165	94	ST6GAL2	beta-galactoside alpha-2,6-sialyltransferase 2 isoform X1	Metabolism;Metabolism;Metabolism	Global and overview maps;Glycan biosynthesis and metabolism;Glycan biosynthesis and metabolism	ko01100//Metabolic pathways;ko00510//N-Glycan biosynthesis;ko00514//Other types of O-glycan biosynthesis	K00779;K00779;K00779	GO:0000139//Golgi membrane;GO:0031224//intrinsic component of membrane	GO:0016757//transferase activity, transferring glycosyl groups	GO:0006464//cellular protein modification process;GO:0044723//single-organism carbohydrate metabolic process
ncbi_404229	0.52	0.73	0.72	0.35	0.23	0.31	0.53	0.24	0.39	0.56	0.29	0.4	48	27	39	24	13	17	19	12	11	24	17	19	POPDC2	popeye domain-containing protein 2	-	-	-	-	-	GO:0030551//cyclic nucleotide binding	GO:0008016//regulation of heart contraction;GO:0060926//cardiac pacemaker cell development;GO:0065008//regulation of biological quality
ncbi_404303	25.5	28.75	25.27	56.27	54.08	55.05	56.46	59.64	59.43	47.16	49.33	47.64	1734	891	889	2096	2023.88	2342	1666	1849	1788.93	1579.88	1689	1594.83	KCNA3	potassium voltage-gated channel subfamily A member 3 isoform X1	-	-	-	-	-	-	-
ncbi_404304	25.8	26.53	24.86	69.59	69.22	67.29	36.12	34.75	35.37	35.72	37.77	39.33	4014	2031	2054	6584	6518	7255	2836	2851	2838	2974	3225	3338	PLA2R1	secretory phospholipase A2 receptor precursor	Cellular Processes	Transport and catabolism	ko04145//Phagosome	K06560	GO:0016020//membrane;GO:0031988//membrane-bounded vesicle;GO:0043234//protein complex;GO:0044464//cell part	GO:0019899//enzyme binding;GO:0060089//molecular transducer activity	GO:0006897//endocytosis;GO:0043516//regulation of DNA damage response, signal transduction by p53 class mediator;GO:0044237//cellular metabolic process;GO:0090400//stress-induced premature senescence
ncbi_404533	4.36	3.72	3.99	0.55	0.79	0.48	2.47	2.92	2.98	0.97	0.98	0.88	210	88	102	16	23	16	60	74	74	25	26	23	GDF9	growth/differentiation factor 9	Environmental Information Processing	Signaling molecules and interaction	ko04060//Cytokine-cytokine receptor interaction	K22673	GO:0044424//intracellular part	GO:0005102//receptor binding	GO:0001558//regulation of cell growth;GO:0042127//regulation of cell proliferation;GO:0042701//progesterone secretion
ncbi_404755	3.11	3.34	2.6	0.28	0.14	0.06	0.43	0.57	0.42	0.16	0.24	0.4	72	38	32	4	2	1	5	7	5	2	3	5	THRSP	thyroid hormone-inducible hepatic protein	-	-	-	-	-	-	-
ncbi_404774	22.94	22.23	23	51.75	51.85	53.12	26.85	28.38	26.99	29.11	29.1	29.42	2614	1232	1390	3535	3553	4122	1556	1701	1578	1777	1828	1841	SNTB1	beta-1-syntrophin	-	-	-	-	GO:0032991//macromolecular complex	-	-
ncbi_404776	13.4	11.84	12.19	4.33	4.43	6.39	2.57	2.85	2.51	7.23	6.88	7.23	444	193	215	86	88	147	43	50	43	128	125	130	BLEC1	C-type lectin domain family 2 member E isoform X1	-	-	-	-	-	-	-
ncbi_408026	0.51	0.74	0.2	0.21	0.17	0.07	0.05	0.13	0.11	0.48	0.45	0.28	38	25	9	9	8	3	2	6	4	16	14	11	TPH2	tryptophan 5-hydroxylase 2	Metabolism;Organismal Systems;Metabolism;Metabolism	Global and overview maps;Nervous system;Amino acid metabolism;Metabolism of cofactors and vitamins	ko01100//Metabolic pathways;ko04726//Serotonergic synapse;ko00380//Tryptophan metabolism;ko00790//Folate biosynthesis	K00502;K00502;K00502;K00502	GO:0042995//cell projection	GO:0016714//oxidoreductase activity, acting on paired donors, with incorporation or reduction of molecular oxygen, reduced pteridine as one donor, and incorporation of one atom of oxygen;GO:0031406//carboxylic acid binding;GO:0046914//transition metal ion binding	GO:0006520//cellular amino acid metabolic process;GO:0042428//serotonin metabolic process
ncbi_414140	1373.57	1361.57	1326.05	0.81	1.04	0.85	366.72	372.08	365.85	3.01	2.62	3.03	66890	32607	34246	72	88	71	8962	9492	9138	163	133	165	AMY2A	pancreatic alpha-amylase precursor	Metabolism;Organismal Systems;Organismal Systems;Organismal Systems;Metabolism	Global and overview maps;Digestive system;Digestive system;Digestive system;Carbohydrate metabolism	ko01100//Metabolic pathways;ko04972//Pancreatic secretion;ko04970//Salivary secretion;ko04973//Carbohydrate digestion and absorption;ko00500//Starch and sucrose metabolism	K01176;K01176;K01176;K01176;K01176	-	GO:0016160//amylase activity;GO:0043167//ion binding	GO:0044238//primary metabolic process
ncbi_414335	0.35	0.83	0.27	0.1	0.05	0.17	0.12	0.11	0.06	0.11	0.37	0.11	12	14	5	2	1	4	2	2	1	2	7	2	ST8SIA6	alpha-2,8-sialyltransferase 8F	-	-	-	-	GO:0031224//intrinsic component of membrane;GO:0043231//intracellular membrane-bounded organelle	GO:0016757//transferase activity, transferring glycosyl groups	GO:0006486//protein glycosylation;GO:0006664//glycolipid metabolic process;GO:0044711//single-organism biosynthetic process
ncbi_414343	0.91	0.83	0.38	0.08	0	0.15	5.53	5.87	3.94	0.19	0.09	0.37	18	8	4	1	0	2	55	61	40	2	1	4	AvBD9	gallinacin-9 preproprotein	-	-	-	-	-	-	GO:0001906//cell killing;GO:0009620//response to fungus;GO:0042742//defense response to bacterium
ncbi_414830	1166.94	1209.82	1187.77	3011.13	2975.27	3251.52	3807.36	3950.24	4019.14	3291.07	3042.89	3188.76	42320	21588	22875	66402	65305	81707	69678	75534	75163	63869	60561	63085	B2M	beta-2-microglobulin precursor	Organismal Systems	Immune system	ko04612//Antigen processing and presentation	K08055	GO:0005924//cell-substrate adherens junction;GO:0031988//membrane-bounded vesicle;GO:0042611//MHC protein complex;GO:0043231//intracellular membrane-bounded organelle;GO:0044421//extracellular region part	GO:0005515//protein binding	GO:0001912//positive regulation of leukocyte mediated cytotoxicity;GO:0002477//antigen processing and presentation of exogenous peptide antigen via MHC class Ib;GO:0006457//protein folding;GO:0009617//response to bacterium;GO:0030217//T cell differentiation;GO:0055076//transition metal ion homeostasis
ncbi_414833	2.99	3.07	2.14	0	0.03	0	1.41	1.85	2	0.11	0	0.22	151.04	76.36	57.45	0	1	0	35.79	49.14	52.16	3	0	6	CYP2C45	cytochrome P-450 2C45	Metabolism;Organismal Systems;Organismal Systems;Metabolism;Metabolism;Metabolism;Metabolism	Global and overview maps;Nervous system;Sensory system;Lipid metabolism;Metabolism of cofactors and vitamins;Lipid metabolism;Lipid metabolism	ko01100//Metabolic pathways;ko04726//Serotonergic synapse;ko04750//Inflammatory mediator regulation of TRP channels;ko00590//Arachidonic acid metabolism;ko00830//Retinol metabolism;ko00140//Steroid hormone biosynthesis;ko00591//Linoleic acid metabolism	K07413;K07413;K07413;K07413;K07413;K07413;K07413	-	GO:0004497//monooxygenase activity;GO:0046906//tetrapyrrole binding;GO:0046914//transition metal ion binding	GO:0044710//single-organism metabolic process
ncbi_414884	0.51	0.73	0.58	0	0.25	0	0.2	0.29	0	0	0.09	0.09	10	7	6	0	3	0	2	3	0	0	1	1	CCK	cholecystokinin isoform X1	-	-	-	-	GO:0031224//intrinsic component of membrane;GO:0043005//neuron projection	GO:0005179//hormone activity;GO:0008528//G-protein coupled peptide receptor activity	GO:0007166//cell surface receptor signaling pathway;GO:0007631//feeding behavior;GO:0016477//cell migration;GO:0048812//neuron projection morphogenesis
ncbi_414891	0.29	0.43	0.41	0.1	0.06	0.08	0.18	0.24	0.24	0.2	0.21	0.11	76	25	57	16	7	15	24	33	24	28	31	16	SLC24A2	sodium/potassium/calcium exchanger 2 isoform X1	-	-	-	-	GO:0031224//intrinsic component of membrane	GO:0015081//sodium ion transmembrane transporter activity;GO:0015291//secondary active transmembrane transporter activity	GO:0006814//sodium ion transport;GO:0006816//calcium ion transport;GO:0006875//cellular metal ion homeostasis;GO:0007611//learning or memory;GO:0048167//regulation of synaptic plasticity;GO:0050953//sensory perception of light stimulus
ncbi_414896	61.76	64.73	67.63	178.14	192.26	186.25	204.14	214.93	201.69	154.63	160.87	153.09	1618	834.4	941	2837.99	3048.63	3381.29	2699	2969	2725	2168	2312.99	2188	GSTA3	glutathione S-transferase	Organismal Systems;Metabolism;Metabolism;Metabolism;Metabolism	Aging;Xenobiotics biodegradation and metabolism;Metabolism of other amino acids;Xenobiotics biodegradation and metabolism;Xenobiotics biodegradation and metabolism	ko04212//Longevity regulating pathway - worm;ko00983//Drug metabolism - other enzymes;ko00480//Glutathione metabolism;ko00980//Metabolism of xenobiotics by cytochrome P450;ko00982//Drug metabolism - cytochrome P450	K00799;K00799;K00799;K00799;K00799	-	GO:0003824//catalytic activity	-
ncbi_415302	7.14	7.76	7.07	21.59	21.24	20.31	53.7	57.02	57.49	24.45	27.74	25.45	520	277.97	274	955.54	937	1024.92	1976.28	2190.69	2159.52	951.51	1107.46	1011.48	PML	protein PML isoform X1	Cellular Processes;Genetic Information Processing	Transport and catabolism;Folding, sorting and degradation	ko04144//Endocytosis;ko04120//Ubiquitin mediated proteolysis	K10054;K10054	-	GO:0046914//transition metal ion binding	-
ncbi_415333	4.29	4.8	5.05	2.56	1.51	2.63	2.34	2.65	2.81	2.81	2.54	3.93	80	44	50	29	17	34	22	26	27	28	26	40	NMB	neuromedin-B precursor	-	-	-	-	-	-	-
ncbi_415396	0.15	0.21	0.13	0.47	0.31	0.38	0.53	0.44	0.59	0.26	0.12	0.1	24	17	11	47	31	43	44	38	50	22	11	9	FAM81A	protein FAM81A isoform X1	-	-	-	-	-	-	-
ncbi_415465	0.94	0.99	0.97	0.34	0.3	0.48	0.71	0.44	0.65	0.39	0.5	0.5	189.57	97.93	103.75	41.9	36.96	66.88	73.6	46.44	67.43	42.97	54.89	54.85	ADAMTSL3	ADAMTS-like protein 3 isoform X1	-	-	-	-	-	GO:0046914//transition metal ion binding;GO:0070011//peptidase activity, acting on L-amino acid peptides	GO:0019538//protein metabolic process
ncbi_415471	0.23	0.29	0.32	0	0.05	0	0.11	0.43	0.05	0.11	0	0	8	5	6	0	1	0	2	8	1	2	0	0	CFAP161	cilia- and flagella-associated protein 161	-	-	-	-	-	-	-
ncbi_415487	1.33	1.29	1.11	0.1	0.08	0.1	0.32	0.46	0.78	0.09	0.2	0.09	84	42	40	4	3	4	10	17	28	3	7	3	PLIN1	perilipin-1	Organismal Systems;Environmental Information Processing;Organismal Systems;Organismal Systems	Environmental adaptation;Signal transduction;Endocrine system;Endocrine system	ko04714//Thermogenesis;ko04371//Apelin signaling pathway;ko03320//PPAR signaling pathway;ko04923//Regulation of lipolysis in adipocyte	K08768;K08768;K08768;K08768	GO:0044444//cytoplasmic part	-	GO:0006629//lipid metabolic process
ncbi_415608	0.42	0.56	0.43	0.13	0.12	0.17	0.26	0.22	0.25	0.25	0.21	0.17	68	42	31	13	12	16	21	19	21	22	19	15	EPB41L4A	band 4.1-like protein 4A isoform X1	-	-	-	-	-	-	-
ncbi_415706	2.61	2.58	2.4	5.81	5.64	5.81	10.62	10.73	11.26	4.41	4.88	4.74	198	95	96	260	246	293	391	413	422	168	193	189	OSGIN1	oxidative stress-induced growth inhibitor 1	-	-	-	-	-	-	GO:0001558//regulation of cell growth;GO:0042981//regulation of apoptotic process
ncbi_415710	0.41	0.31	0.55	0.05	0.1	0.1	0.29	0.47	0.24	0.04	0.07	0.09	42	16	31	3	6	7	15	26	13	2	4	5	ESRP2	epithelial splicing regulatory protein 2 isoform X1	-	-	-	-	-	-	-
ncbi_415756	5.6	4.27	7.14	37.38	38.53	41.84	313.03	309.16	313.49	58.36	53.83	57.69	124	47	86.36	478.62	494.67	616.2	3300.82	3413.07	3383.57	658.62	621.18	668	LOC415756	uncharacterized protein LOC415756	-	-	-	-	GO:0043231//intracellular membrane-bounded organelle	-	-
ncbi_415786	0.54	0.63	0.52	0.19	0.3	0.13	0.52	0.48	0.69	0.34	0.35	0.47	40.36	23.14	20.43	8.71	13.62	6.91	19.71	18.91	26.64	13.61	14.49	19.2	CES1L1	LOW QUALITY PROTEIN: fatty acyl-CoA hydrolase precursor, medium chain	Metabolism;Metabolism	Global and overview maps;Xenobiotics biodegradation and metabolism	ko01100//Metabolic pathways;ko00983//Drug metabolism - other enzymes	K01044;K01044	-	GO:0003824//catalytic activity	-
ncbi_415860	0.64	0.49	0.66	0.08	0.19	0.14	0.82	1.3	0.93	0.25	0.21	0.25	66	25	36	5	12	10	43	71	50	14	12	14	CDH1	cadherin-1 isoform X1	Environmental Information Processing;Environmental Information Processing;Environmental Information Processing;Environmental Information Processing;Cellular Processes	Signal transduction;Signal transduction;Signal transduction;Signaling molecules and interaction;Cellular community - eukaryotes	ko04015//Rap1 signaling pathway;ko04390//Hippo signaling pathway;ko04371//Apelin signaling pathway;ko04514//Cell adhesion molecules (CAMs);ko04520//Adherens junction	K05689;K05689;K05689;K05689;K05689	GO:0005856//cytoskeleton;GO:0005911//cell-cell junction;GO:0005924//cell-substrate adherens junction;GO:0016234//inclusion body;GO:0031224//intrinsic component of membrane;GO:0031984//organelle subcompartment;GO:0031988//membrane-bounded vesicle;GO:0033267//axon part;GO:0043218//compact myelin;GO:0043234//protein complex;GO:0044444//cytoplasmic part;GO:0044459//plasma membrane part	GO:0008092//cytoskeletal protein binding;GO:0019902//phosphatase binding;GO:0046872//metal ion binding	GO:0000904//cell morphogenesis involved in differentiation;GO:0001764//neuron migration;GO:0002066//columnar/cuboidal epithelial cell development;GO:0006355//regulation of transcription, DNA-templated;GO:0007009//plasma membrane organization;GO:0007043//cell-cell junction assembly;GO:0007162//negative regulation of cell adhesion;GO:0008285//negative regulation of cell proliferation;GO:0010226//re…
ncbi_415922	25.97	27.67	25.37	86.75	89.16	88.88	260.38	276.07	268.15	91.53	95.77	89.73	1612	845	836	3274	3349	3822	8155	9034	8582	3040	3262	3038	GBP4L	guanylate-binding protein 1	Organismal Systems	Immune system	ko04621//NOD-like receptor signaling pathway	K20899	-	-	-
ncbi_415958	0.73	0.59	0.65	0.32	0.34	0.32	0.47	0.46	0.45	0.36	0.42	0.47	278	110	131	73	78	84	90	93	88	74	87	98	ATP2B2	plasma membrane calcium-transporting ATPase 2	Environmental Information Processing;Environmental Information Processing;Environmental Information Processing;Organismal Systems;Organismal Systems;Organismal Systems;Organismal Systems;Organismal Systems;Organismal Systems	Signal transduction;Signal transduction;Signal transduction;Circulatory system;Digestive system;Endocrine system;Digestive system;Excretory system;Digestive system	ko04024//cAMP signaling pathway;ko04020//Calcium signaling pathway;ko04022//cGMP - PKG signaling pathway;ko04261//Adrenergic signaling in cardiomyocytes;ko04972//Pancreatic secretion;ko04925//Aldosterone synthesis and secretion;ko04970//Salivary secretion;ko04961//Endocrine and other factor-regulated calcium reabsorption;ko04978//Mineral absorption	K05850;K05850;K05850;K05850;K05850;K05850;K05850;K05850;K05850	GO:0005886//plasma membrane;GO:0031224//intrinsic component of membrane;GO:0042995//cell projection;GO:0043231//intracellular membrane-bounded organelle;GO:0044297//cell body	GO:0019829//cation-transporting ATPase activity;GO:0019904//protein domain specific binding;GO:0032550//purine ribonucleoside binding;GO:0046872//metal ion binding	GO:0006816//calcium ion transport;GO:0006874//cellular calcium ion homeostasis;GO:0007610//behavior;GO:0009150//purine ribonucleotide metabolic process;GO:0018958//phenol-containing compound metabolic process;GO:0021533//cell differentiation in hindbrain;GO:0031214//biomineral tissue development;GO:0032535//regulation of cellular component size;GO:0032989//cellular component morphogenesis;GO:0048…
ncbi_415963	0.13	0.28	0.12	0.85	0.77	0.57	0.78	0.89	0.86	0.45	0.81	0.58	10	11	5	41	37	31	31	37	35	19	35	25	SYN2	synapsin-2	-	-	-	-	GO:0016023//cytoplasmic, membrane-bounded vesicle;GO:0044433//cytoplasmic vesicle part	GO:0032550//purine ribonucleoside binding	GO:0001505//regulation of neurotransmitter levels
ncbi_416043	1.22	1.26	1.43	0.65	0.66	0.53	0.44	0.31	0.37	0.85	0.88	0.9	182	92	116	57	58	52	33	23	27	64	72	71	GRIP2	glutamate receptor-interacting protein 2 isoform X1	-	-	-	-	-	-	-
ncbi_416068	0.95	0.83	1.39	2.38	2.18	2.06	1.55	1.43	1.5	1.72	1.98	1.97	92.57	40.62	75.94	148.96	136.94	164.87	83.31	88.43	85.01	91.64	103.16	106.91	ACOX2	peroxisomal acyl-coenzyme A oxidase 2 isoform X1	Metabolism;Cellular Processes;Organismal Systems;Metabolism	Global and overview maps;Transport and catabolism;Endocrine system;Lipid metabolism	ko01100//Metabolic pathways;ko04146//Peroxisome;ko03320//PPAR signaling pathway;ko00120//Primary bile acid biosynthesis	K10214;K10214;K10214;K10214	GO:0042579//microbody	GO:0000166//nucleotide binding;GO:0005515//protein binding;GO:0016634//oxidoreductase activity, acting on the CH-CH group of donors, oxygen as acceptor	GO:0009062//fatty acid catabolic process
ncbi_416075	1.14	1.14	1.35	0.63	0.57	0.58	0.7	0.6	0.7	0.66	0.51	0.64	164	81	104	55	50	58	51	46	53	51	40	50	CADPS	calcium-dependent secretion activator 1 isoform X1	-	-	-	-	GO:0012506//vesicle membrane;GO:0044444//cytoplasmic part	GO:0019900//kinase binding;GO:0043169//cation binding	GO:0006996//organelle organization;GO:0008104//protein localization;GO:0016192//vesicle-mediated transport;GO:0032940//secretion by cell;GO:0043623//cellular protein complex assembly
ncbi_416076	1.12	0.49	0.75	0	0	0	0.16	0.15	0	0.15	0	0	14	3	5	0	0	0	1	1	0	1	0	0	SNTN	sentan	-	-	-	-	GO:0044464//cell part	-	-
ncbi_416086	0.57	0.54	0.53	0.09	0.29	0.13	0.17	0.14	0.06	0.24	0.16	0.15	73.54	26.22	33.68	7.2	19.38	12.55	10	9.2	4.27	12.28	11.22	11.59	MCT2L	monocarboxylate transporter 2-like isoform X1	-	-	-	-	-	-	-
ncbi_416101	2.05	2.67	1.95	0.76	1	0.85	2.13	2.07	1.62	2.09	2.05	2.15	290	188	148	66	86	83	151	155	117	158	159	165	CNTN3	contactin-3 isoform X1	-	-	-	-	-	-	-
ncbi_416147	14.08	13.58	13.41	50.76	51.22	50.45	113.72	112.5	111.61	58.86	57.68	58.83	2956	1461	1583	4827	4786	5502	8342	8722	8412	4869	4930	4967	LOC416147	sulfate transporter isoform X1	-	-	-	-	GO:0031224//intrinsic component of membrane;GO:0031988//membrane-bounded vesicle	GO:0015103//inorganic anion transmembrane transporter activity;GO:0015291//secondary active transmembrane transporter activity	GO:0008272//sulfate transport;GO:0044707//single-multicellular organism process;GO:0044763//single-organism cellular process
ncbi_416149	0.49	0.54	0.47	0.26	0.21	0.15	0.88	0.94	0.62	0.14	0.19	0.27	64	35	33	21	17	14	58	65	42	10	14	19	ARHGEF37	rho guanine nucleotide exchange factor 37	-	-	-	-	GO:0044424//intracellular part	-	GO:0043087//regulation of GTPase activity
ncbi_416173	0.45	0.15	0.21	1.14	1.67	1.53	0.96	0.86	0.85	0.78	0.16	0.92	12	2	3	20	28	30	13	13	15	12	4	15	KCNIP1	Kv channel-interacting protein 1 isoform X1	-	-	-	-	-	GO:0043169//cation binding	-
ncbi_416174	0.44	0.09	0.18	0.05	0	0.03	0.21	0.18	0.1	0.06	0.1	0.03	42	4	9	3	0	2	10	9	5	3	5	2	GABRP	gamma-aminobutyric acid receptor subunit pi	Environmental Information Processing;Organismal Systems;Organismal Systems	Signaling molecules and interaction;Nervous system;Nervous system	ko04080//Neuroactive ligand-receptor interaction;ko04723//Retrograde endocannabinoid signaling;ko04727//GABAergic synapse	K05189;K05189;K05189	GO:0031224//intrinsic component of membrane	GO:0015276//ligand-gated ion channel activity;GO:0016917//GABA receptor activity	GO:0006811//ion transport;GO:0050794//regulation of cellular process
ncbi_416188	0.81	0.91	0.98	0.07	0.07	0.19	0.06	0.09	0.09	0.39	0.38	0.6	54	30	35	3	3	9	2	3	3	14	14	22	SLC23A1	solute carrier family 23 member 1	Organismal Systems	Digestive system	ko04977//Vitamin digestion and absorption	K14611	GO:0005886//plasma membrane;GO:0031988//membrane-bounded vesicle;GO:0044424//intracellular part	GO:0005343//organic acid:sodium symporter activity;GO:0015145//monosaccharide transmembrane transporter activity;GO:0051183//vitamin transporter activity	GO:0006814//sodium ion transport;GO:0007417//central nervous system development;GO:0015882//L-ascorbic acid transport;GO:0030323//respiratory tube development;GO:0042221//response to chemical;GO:0044763//single-organism cellular process
ncbi_416212	0.87	1.03	1.21	0.37	0.39	0.3	1.11	1.3	1.36	0.29	0.77	0.59	62	36	46	16	17	15	40	49	50	11	30	23	HMP19	neuron-specific protein family member 2	-	-	-	-	GO:0031224//intrinsic component of membrane	GO:0030276//clathrin binding	GO:0006901//vesicle coating
ncbi_416235	32.41	31.11	27.25	0.93	0.5	0.09	31.35	29.21	27.24	1.7	1.77	1.59	1464	696	663	26	13	3	729	701	645	42	45	40	SPIK5	ovoinhibitor precursor	-	-	-	-	-	-	-
ncbi_416266	0.05	0.03	0.05	0.35	0.43	0.36	0.09	0.05	0.05	0.18	0.14	0.21	20	6	12	88	107	103	19	11	10	41	32	47	FAT2	protocadherin Fat 2	-	-	-	-	-	-	-
ncbi_416320	34.37	32.76	32.15	72.31	74.5	75.04	74.78	71.18	72.36	52.77	53.99	56.86	1786	836	887	2279	2344	2687	1943	1933	1917	1464	1536	1602	VDAC1	voltage-dependent anion-selective channel protein 1 isoform X1	Environmental Information Processing;Environmental Information Processing;Cellular Processes;Cellular Processes;Organismal Systems;Organismal Systems	Signal transduction;Signal transduction;Cell growth and death;Cell growth and death;Immune system;Digestive system	ko04020//Calcium signaling pathway;ko04022//cGMP - PKG signaling pathway;ko04217//Necroptosis;ko04218//Cellular senescence;ko04621//NOD-like receptor signaling pathway;ko04979//Cholesterol metabolism	K05862;K05862;K05862;K05862;K05862;K05862	GO:0009295//nucleoid;GO:0019866//organelle inner membrane;GO:0031224//intrinsic component of membrane;GO:0031966//mitochondrial membrane;GO:0031988//membrane-bounded vesicle	GO:0005244//voltage-gated ion channel activity;GO:0019900//kinase binding	GO:0006820//anion transport;GO:0007268//synaptic transmission;GO:0007611//learning or memory;GO:0030154//cell differentiation;GO:0034765//regulation of ion transmembrane transport
ncbi_416353	0.13	0.07	0.17	0	0.05	0	0.36	0.51	0.51	0.01	0.01	0.02	22	6	15	0	5	0	30	44	43	1	1	2	GFRA3	GDNF family receptor alpha-3	-	-	-	-	-	-	-
ncbi_416370	0.29	0.38	0.21	0.12	0.02	0.07	0.12	0.28	0.18	0.25	0.04	0.15	28	18	11	7	1	5	6	14	9	13	2	8	DMGDH	dimethylglycine dehydrogenase, mitochondrial	Metabolism;Metabolism	Global and overview maps;Amino acid metabolism	ko01100//Metabolic pathways;ko00260//Glycine, serine and threonine metabolism	K00315;K00315	-	GO:0003723//RNA binding;GO:0046997//oxidoreductase activity, acting on the CH-NH group of donors, flavin as acceptor	GO:0009069//serine family amino acid metabolic process
ncbi_416384	0.32	0.43	0.21	0.64	0.66	0.7	0.19	0.17	0.22	0.47	0.47	0.36	20	13	7	24	24	30	6	5	7	14	16	11	KATNAL2	katanin p60 ATPase-containing subunit A-like 2 isoform X1	-	-	-	-	GO:0015630//microtubule cytoskeleton	GO:0015631//tubulin binding;GO:0032550//purine ribonucleoside binding;GO:0042623//ATPase activity, coupled	GO:0007017//microtubule-based process
ncbi_416438	1.38	1.82	1.69	0.99	0.53	0.78	1.07	1.14	0.86	1.26	1.14	1.1	112	73	73	49	26	44	44	49	36	55	51	49	NPTX2	neuronal pentraxin-2	-	-	-	-	-	-	-
ncbi_416465	0.17	0.19	0.26	0.07	0.07	0.1	0.1	0.08	0.11	0.26	0.22	0.18	68	37	55	18	17	29	20	17	22	55	48	40	ELFN1	protein ELFN1	-	-	-	-	GO:0031988//membrane-bounded vesicle;GO:0043005//neuron projection;GO:0045202//synapse	GO:0019899//enzyme binding	GO:0016043//cellular component organization
ncbi_416477	1.94	2.43	2.55	6.43	6.44	5.98	5.09	5.57	4.98	6.19	4.22	5.13	116	67	75	228	227	236	148	167	148	187	146	163	CYP3A4	cytochrome P450 3A80	Metabolism;Organismal Systems;Metabolism;Metabolism;Metabolism	Global and overview maps;Digestive system;Metabolism of cofactors and vitamins;Lipid metabolism;Lipid metabolism	ko01100//Metabolic pathways;ko04976//Bile secretion;ko00830//Retinol metabolism;ko00140//Steroid hormone biosynthesis;ko00591//Linoleic acid metabolism	K07424;K07424;K07424;K07424;K07424	-	GO:0004497//monooxygenase activity;GO:0046906//tetrapyrrole binding;GO:0046914//transition metal ion binding	GO:0044710//single-organism metabolic process
ncbi_416510	0.8	0.97	1.08	2.29	2.87	3.08	1.93	2.86	2.66	2.92	3.27	2.87	42	25	30	73	91	112	51	79	72	82	94	82	DRC3	dynein regulatory complex subunit 3	-	-	-	-	-	-	-
ncbi_416562	0.34	0.12	0.06	0	0.02	0.03	0	0	0.12	0.06	0.15	0.07	30.96	3	6.75	0	2.77	1	0	0	6	6.43	5.99	2	SLC5A11	sodium/myo-inositol cotransporter 2 isoform X1	-	-	-	-	GO:0031224//intrinsic component of membrane	-	GO:0044763//single-organism cellular process;GO:0051234//establishment of localization
ncbi_416586	11.89	13.07	12.91	30.12	28.16	28.44	27.42	28.03	27.1	24.67	27.4	26.3	830	449	478	1278	1189	1375	965	1031	975	921	1049	1001	IL21R	interleukin-21 receptor isoform X1	Environmental Information Processing;Environmental Information Processing;Organismal Systems	Signaling molecules and interaction;Signal transduction;Immune system	ko04060//Cytokine-cytokine receptor interaction;ko04630//Jak-STAT signaling pathway;ko04659//Th17 cell differentiation	K05075;K05075;K05075	-	-	-
ncbi_416587	1.03	0.88	1.09	0.41	0.47	0.39	0.23	0.37	0.27	0.59	0.41	0.32	88	37	51	21	25	23	10	17	12	27	20	15	IL9R	interleukin-9 receptor isoform X1	Environmental Information Processing;Environmental Information Processing;Organismal Systems	Signaling molecules and interaction;Signal transduction;Immune system	ko04060//Cytokine-cytokine receptor interaction;ko04630//Jak-STAT signaling pathway;ko04640//Hematopoietic cell lineage	K05073;K05073;K05073	-	-	-
ncbi_416624	9.93	8.94	9.25	2.87	2.81	2.58	3.67	3.85	3.55	5.14	4.82	5.26	2430	1088	1210	423	408	438	454	497	450	671	652	697	OTOA	otoancorin isoform X1	-	-	-	-	GO:0005886//plasma membrane	-	GO:0050954//sensory perception of mechanical stimulus
ncbi_416630	11.12	11.71	12.43	28.29	31.27	31.65	212.88	219.82	218.14	40.99	38.65	39.12	332	172	197	502	519	611	3207	3460	3358	643	599	614	SOCS1	suppressor of cytokine signaling 1 isoform X1	Environmental Information Processing;Genetic Information Processing;Organismal Systems;Organismal Systems;Organismal Systems	Signal transduction;Folding, sorting and degradation;Endocrine system;Development;Endocrine system	ko04630//Jak-STAT signaling pathway;ko04120//Ubiquitin mediated proteolysis;ko04910//Insulin signaling pathway;ko04380//Osteoclast differentiation;ko04917//Prolactin signaling pathway	K04694;K04694;K04694;K04694;K04694	GO:0044424//intracellular part	GO:0004857//enzyme inhibitor activity;GO:0005102//receptor binding;GO:0019900//kinase binding	GO:0001933//negative regulation of protein phosphorylation;GO:0001959//regulation of cytokine-mediated signaling pathway;GO:0009968//negative regulation of signal transduction;GO:0030154//cell differentiation;GO:0032446//protein modification by small protein conjugation;GO:0042516//regulation of tyrosine phosphorylation of Stat3 protein;GO:0043200//response to amino acid
ncbi_416651	310.58	336.17	331.04	1517.96	1508.14	1546.52	292.77	294.13	293.62	849.49	858.5	833.31	4484	2388	2538	13326	13178	15471	2133	2239	2186	6563	6802	6563	HBM	hemoglobin subunit alpha-D	-	-	-	-	GO:0031988//membrane-bounded vesicle;GO:0043234//protein complex	GO:0022892//substrate-specific transporter activity;GO:0046906//tetrapyrrole binding;GO:0046914//transition metal ion binding	GO:0015669//gas transport
ncbi_416652	872.79	921.75	905.68	3152.27	3206.87	3402.64	689.91	679.95	713.11	2041.39	1924.1	1910.58	13906	7226	7663	30540	30924	37565	5547	5712	5859	17405	16824	16606	HBA1	hemoglobin subunit alpha-A	-	-	-	-	GO:0043234//protein complex	GO:0022892//substrate-specific transporter activity;GO:0046906//tetrapyrrole binding;GO:0046914//transition metal ion binding	GO:0015669//gas transport
ncbi_416682	86.95	88.65	88.12	0.08	0.04	0.04	25.04	25.36	25.01	0.05	0.23	0.14	3548	1798	1898	2	1	1	509	540	526	1	5	3	CPA2	carboxypeptidase A2 isoform X1	Organismal Systems;Organismal Systems	Digestive system;Digestive system	ko04972//Pancreatic secretion;ko04974//Protein digestion and absorption	K01298;K01298	-	GO:0008235//metalloexopeptidase activity;GO:0046914//transition metal ion binding	GO:0019538//protein metabolic process
ncbi_416683	35.14	35.18	36.32	0	0	0	11.47	14.34	11.63	0.15	0	0.14	1348	664	740	0	0	0	222	290	230	3	0	3	CPA5	carboxypeptidase A5 precursor	-	-	-	-	-	GO:0008238//exopeptidase activity;GO:0046914//transition metal ion binding	GO:0019538//protein metabolic process
ncbi_416694	0.59	0.38	0.49	0.06	0.12	0.05	0.47	0.6	0.57	0.21	0.03	0.17	32	10	13.96	2	4	2	12.88	17	16	6	1	5	TUBAL3	tubulin alpha-3 chain	Cellular Processes;Cellular Processes;Cellular Processes;Cellular Processes	Cellular community - eukaryotes;Transport and catabolism;Cell growth and death;Cellular community - eukaryotes	ko04530//Tight junction;ko04145//Phagosome;ko04210//Apoptosis;ko04540//Gap junction	K07374;K07374;K07374;K07374	GO:0015630//microtubule cytoskeleton;GO:0032991//macromolecular complex	GO:0005198//structural molecule activity;GO:0032550//purine ribonucleoside binding	GO:0043623//cellular protein complex assembly;GO:0044763//single-organism cellular process
ncbi_416696	0.04	0	0.07	0	0.01	0	0	0	0.03	0	0	0	10	0	9	0	1	0	0	0	4	0	0	0	COL7A1L	collagen alpha-1(VII) chain-like isoform X1	-	-	-	-	-	-	-
ncbi_416699	0.14	0.07	0.26	0.53	0.49	0.7	2.03	2.14	2.33	1.14	1.22	0.97	12	3	12	29	27	44	93	102	107	55	60	48	LRGUK	leucine-rich repeat and guanylate kinase domain-containing protein isoform X1	-	-	-	-	-	-	-
ncbi_416707	1.1	1.03	1.28	4.18	3.43	2.57	0.42	0.72	0.82	2.93	3.71	2.49	26	12	16	60	49	42	5	9	10	37	48	32	MAL	myelin and lymphocyte protein	-	-	-	-	GO:0031224//intrinsic component of membrane;GO:0098589//membrane region	GO:0005198//structural molecule activity	GO:1902041//regulation of extrinsic apoptotic signaling pathway via death domain receptors
ncbi_416717	2.78	2.67	3.03	1.44	1.28	1.19	12.04	12.3	11.71	2.76	2.89	2.15	224	107	127	67	62	67	482	509	481	118	126	91	SYNDIG1	synapse differentiation-inducing gene protein 1	-	-	-	-	GO:0005769//early endosome;GO:0031224//intrinsic component of membrane;GO:0044456//synapse part	GO:0005102//receptor binding;GO:0046983//protein dimerization activity	GO:0015031//protein transport;GO:0044089//positive regulation of cellular component biogenesis;GO:0050896//response to stimulus
ncbi_416720	0.33	0.27	0.27	1.05	0.79	0.95	0.62	0.72	0.58	0.77	0.85	0.92	30	12	13	57	43	59	28	34	27	37	42	45	OVOL2	transcription factor Ovo-like 2	-	-	-	-	-	-	-
ncbi_416809	0.25	0.16	0.26	0.08	0.09	0.06	0	0.02	0.06	0.03	0.22	0.06	38	12	18	7	8	6	0	1	5	2	15	5	TMEM132C	transmembrane protein 132C isoform X1	-	-	-	-	-	-	-
ncbi_416871	81.55	79.96	78.61	36.02	36.11	36.41	6.55	6.87	6.09	38.58	38.44	39.92	13931.8	6728.44	7134.13	3749.24	3740.34	4311.41	563.88	619.48	538	3528.31	3607.71	3724.11	HVCN1	voltage-gated hydrogen channel 1 isoform X1	-	-	-	-	GO:0016021//integral component of membrane	GO:0015252//hydrogen ion channel activity	GO:0006818//hydrogen transport;GO:0009268//response to pH;GO:0010043//response to zinc ion;GO:0034220//ion transmembrane transport
ncbi_416875	0.17	0.21	0.17	0.08	0.03	0.06	0.05	0.05	0.07	0.12	0.02	0.07	30	18	16	8	3	7	4	5	7	11	2	7	CUX2	homeobox protein cut-like 2 isoform X1	-	-	-	-	GO:0031988//membrane-bounded vesicle;GO:0043231//intracellular membrane-bounded organelle	GO:0000976//transcription regulatory region sequence-specific DNA binding	GO:0006355//regulation of transcription, DNA-templated;GO:0007613//memory;GO:0010033//response to organic substance;GO:0010770//positive regulation of cell morphogenesis involved in differentiation;GO:0031346//positive regulation of cell projection organization;GO:0044089//positive regulation of cellular component biogenesis;GO:0045838//positive regulation of membrane potential
ncbi_416898	0.14	0.14	0.21	1.1	1.24	0.88	0.22	0.18	0.05	0.23	0.33	0.2	10	5	8	48	54	44	8	7	2	9	13	8	FOXN4	forkhead box protein N4	-	-	-	-	GO:0043231//intracellular membrane-bounded organelle	GO:0001071//nucleic acid binding transcription factor activity;GO:0003677//DNA binding	GO:0003407//neural retina development;GO:0006355//regulation of transcription, DNA-templated;GO:0021513//spinal cord dorsal/ventral patterning;GO:0030182//neuron differentiation
ncbi_416906	0.35	0.29	0.37	0.19	0.07	0.13	0.5	0.6	0.83	0.24	0.26	0.3	44	18	25	15	5	11	32	40	54	16	18	21	SEZ6L	seizure 6-like protein isoform X1	-	-	-	-	-	-	-
ncbi_416920	6.78	8.06	7.23	2.22	2.24	2.11	3.51	3.71	3.65	3.37	3.39	3.71	922.19	534.1	527.08	183.02	183.03	189.26	249	271.03	262	251	257	271	KREMEN1	kremen protein 1	-	-	-	-	-	-	-
ncbi_416922	0.42	0.38	0.38	0.09	0.07	0.06	0.37	0.41	0.25	0.26	0.3	0.39	48	21	23	6	5	5	20	23	14	16	18	24	SUSD2	sushi domain-containing protein 2 isoform X1	-	-	-	-	-	-	-
ncbi_416928	507.22	525.78	520.07	147.47	147.4	157.47	515.18	528.76	532.55	916.67	839.37	830.02	13702	6990	7463	2419	2410	2948	7010	7519	7406	13229.5	12415	12219	IGLL1	Ig lambda chain V-1 region isoform X1	-	-	-	-	-	-	-
ncbi_416953	0.15	0.12	0.09	0.03	0	0.01	0.07	0.13	0.06	0.03	0	0	18	7	7	2	0	1	4	8	4	2	0	0	RAB36	ras-related protein Rab-36	-	-	-	-	-	GO:0032550//purine ribonucleoside binding	GO:0008104//protein localization;GO:0035556//intracellular signal transduction
ncbi_416980	216.7	248.98	233.17	0	0.13	0.11	124.09	118.91	120.98	0.44	0.14	0.29	2785.78	1574.87	1591.85	0	1	1	805	806	801.99	3	1	2	PLA2G1B	phospholipase A2 group IB precursor	Metabolism;Environmental Information Processing;Organismal Systems;Metabolism;Organismal Systems;Metabolism;Metabolism;Organismal Systems;Metabolism;Metabolism	Global and overview maps;Signal transduction;Circulatory system;Lipid metabolism;Digestive system;Lipid metabolism;Lipid metabolism;Digestive system;Lipid metabolism;Lipid metabolism	ko01100//Metabolic pathways;ko04014//Ras signaling pathway;ko04270//Vascular smooth muscle contraction;ko00564//Glycerophospholipid metabolism;ko04972//Pancreatic secretion;ko00590//Arachidonic acid metabolism;ko00565//Ether lipid metabolism;ko04975//Fat digestion and absorption;ko00591//Linoleic acid metabolism;ko00592//alpha-Linolenic acid metabolism	K01047;K01047;K01047;K01047;K01047;K01047;K01047;K01047;K01047;K01047	-	GO:0003824//catalytic activity;GO:0046872//metal ion binding	GO:0006629//lipid metabolic process;GO:0006796//phosphate-containing compound metabolic process
ncbi_416987	0.24	0.03	0.11	0	0.02	0	0.03	0.09	0	0.03	0	0.11	16	1	4	0	1	0	1	3	0	1	0	4	CCDC60	coiled-coil domain-containing protein 60	-	-	-	-	-	-	-
ncbi_416996	0.64	0.6	0.5	0.26	0.25	0.3	0.29	0.39	0.51	0.45	0.5	0.4	56	26	23	14	13	18	13	18	23	21	24	19	INPP5J	phosphatidylinositol 4,5-bisphosphate 5-phosphatase A isoform X1	Metabolism;Organismal Systems;Environmental Information Processing;Metabolism	Global and overview maps;Endocrine system;Signal transduction;Carbohydrate metabolism	ko01100//Metabolic pathways;ko04910//Insulin signaling pathway;ko04070//Phosphatidylinositol signaling system;ko00562//Inositol phosphate metabolism	K01106;K01106;K01106;K01106	GO:0016020//membrane;GO:0030425//dendrite;GO:0044424//intracellular part	GO:0034594//phosphatidylinositol trisphosphate phosphatase activity	GO:0001933//negative regulation of protein phosphorylation;GO:0010975//regulation of neuron projection development;GO:0046488//phosphatidylinositol metabolic process
ncbi_417035	10.33	8.79	9.07	44.37	46.35	47.38	10.59	12.89	10.3	20.01	19.48	19.25	529.87	220.64	246.67	1382.06	1434.04	1682.75	272.02	346.57	271.68	547.54	548.82	537.74	BG8	MHC B-G antigen isoform 1 precursor	-	-	-	-	GO:0031224//intrinsic component of membrane	-	-
ncbi_417039	2.5	2.85	2.39	18.09	17.59	17.54	106.91	107.42	111.5	22.86	23.82	22.05	134	75	68	589	570	651	2889	3033	3079	655	700	644	IL4I1	L-amino-acid oxidase precursor	Metabolism;Metabolism;Metabolism;Metabolism;Metabolism;Metabolism;Metabolism;Metabolism	Global and overview maps;Amino acid metabolism;Amino acid metabolism;Amino acid metabolism;Amino acid metabolism;Amino acid metabolism;Amino acid metabolism;Amino acid metabolism	ko01100//Metabolic pathways;ko00280//Valine, leucine and isoleucine degradation;ko00270//Cysteine and methionine metabolism;ko00380//Tryptophan metabolism;ko00350//Tyrosine metabolism;ko00250//Alanine, aspartate and glutamate metabolism;ko00360//Phenylalanine metabolism;ko00400//Phenylalanine, tyrosine and tryptophan biosynthesis	K03334;K03334;K03334;K03334;K03334;K03334;K03334;K03334	-	GO:0003824//catalytic activity	GO:0044710//single-organism metabolic process
ncbi_417048	71.51	81.65	77.98	151.52	158.52	158.09	269.24	269.32	284.85	186.92	184.13	175.21	2834	1591	1640	3649	3796	4340	5373	5607	5801	3959	3999	3785	TAPBP	tapasin isoform 1 precursor	-	-	-	-	GO:0031224//intrinsic component of membrane;GO:0043231//intracellular membrane-bounded organelle	-	GO:0006950//response to stress;GO:0042590//antigen processing and presentation of exogenous peptide antigen via MHC class I
ncbi_417056	1.37	1.24	1.09	0.13	0.07	0.02	5.17	4.61	4.81	0	0.03	0.08	101.31	45.2	42.78	5.66	3.32	1.14	193.4	180.25	183.68	0	1.02	3.1	LOC417056	class I histocompatibility antigen, F10 alpha chain-like	-	-	-	-	GO:0031224//intrinsic component of membrane;GO:0042611//MHC protein complex	GO:0003823//antigen binding	GO:0048002//antigen processing and presentation of peptide antigen
ncbi_417057	0.06	0.24	0.26	0.52	0.56	0.97	0.24	0.15	0.1	0.42	0.43	0.33	2.38	5.06	5.91	13.53	14.57	28.62	5.19	3.4	2.24	9.68	10.05	7.66	MHCIA6	class I histocompatibility antigen, F10 alpha chain	-	-	-	-	-	-	-
ncbi_417058	0.94	0.35	0.86	3.34	2.51	3.76	1.26	2.05	1.62	2.45	1.85	2.41	53.37	9.89	26.02	115.78	86.46	148.26	36.35	61.58	47.67	74.71	57.79	74.94	HLA-F10AL1	class I histocompatibility antigen, F10 alpha chain-like isoform X2	-	-	-	-	GO:0031224//intrinsic component of membrane;GO:0042611//MHC protein complex	GO:0003823//antigen binding	GO:0048002//antigen processing and presentation of peptide antigen
ncbi_417083	11.16	10.52	11.56	23.25	21.05	27.54	25.52	28.08	21.93	30.3	26.1	27.57	655.4	303.66	357.82	830.2	745.8	1111.96	740.22	852.61	654.14	949.21	838.02	882.83	MHCIA9	class I histocompatibility antigen, F10 alpha chain isoform X1	-	-	-	-	GO:0031224//intrinsic component of membrane;GO:0042611//MHC protein complex	GO:0003823//antigen binding	GO:0048002//antigen processing and presentation of peptide antigen
ncbi_417089	5.22	4.39	5.11	2.35	2.22	2.11	1.46	1.8	1.85	2.42	2.27	2.63	1230.32	531.48	616.47	382.54	321.72	414.89	287.8	328.23	315.34	395.78	377.49	394.4	RALGPS1	ras-specific guanine nucleotide-releasing factor RalGPS1 isoform X1	-	-	-	-	GO:0016020//membrane;GO:0044424//intracellular part	GO:0005088//Ras guanyl-nucleotide exchange factor activity	GO:0043087//regulation of GTPase activity
ncbi_417128	2.04	2.18	2.43	5.17	4.69	4.13	12.35	12.87	12.25	4.29	4.76	5.12	122	64.22	77.21	188	170	171.16	373	406	378	137.27	156.31	167	NACC2	nucleus accumbens-associated protein 2	-	-	-	-	GO:0000118//histone deacetylase complex	GO:0000977//RNA polymerase II regulatory region sequence-specific DNA binding;GO:0000982//transcription factor activity, RNA polymerase II core promoter proximal region sequence-specific binding;GO:0000989//transcription factor activity, transcription factor binding;GO:0016811//hydrolase activity, acting on carbon-nitrogen (but not peptide) bonds, in linear amides;GO:0019899//enzyme binding;GO:00…	GO:0000122//negative regulation of transcription from RNA polymerase II promoter;GO:0008283//cell proliferation;GO:0016570//histone modification;GO:0031503//protein complex localization;GO:1902229//regulation of intrinsic apoptotic signaling pathway in response to DNA damage
ncbi_417131	0.26	0.22	0.23	0	0.01	0.01	0.2	0.09	0.05	0	0.05	0.04	64	27	29	0	1	2	25	12	6	0	7	6	CEP350L	centrosome-associated protein 350 isoform X1	-	-	-	-	-	GO:0015631//tubulin binding	GO:0000226//microtubule cytoskeleton organization
ncbi_417165	133.55	140.65	140.85	0.06	0.1	0.06	22.55	21.66	20.38	0.22	0.18	0.07	6760	3503	3786	2	3	2	576	578	532	6	5	2	CEL	bile salt-activated lipase precursor	Metabolism;Organismal Systems;Metabolism;Organismal Systems;Metabolism	Global and overview maps;Digestive system;Lipid metabolism;Digestive system;Lipid metabolism	ko01100//Metabolic pathways;ko04972//Pancreatic secretion;ko00561//Glycerolipid metabolism;ko04975//Fat digestion and absorption;ko00100//Steroid biosynthesis	K12298;K12298;K12298;K12298;K12298	GO:0031988//membrane-bounded vesicle	GO:0003824//catalytic activity	GO:0006672//ceramide metabolic process;GO:0007589//body fluid secretion;GO:0008203//cholesterol metabolic process
ncbi_417180	0.39	0.32	0.44	0.05	0.05	0.05	0.01	0.1	0.15	0.05	0.17	0.09	54	22	32	4	4	5	1	7	11	4	13	7	LAMC3	LOW QUALITY PROTEIN: laminin subunit gamma-3	Environmental Information Processing;Cellular Processes;Environmental Information Processing	Signal transduction;Cellular community - eukaryotes;Signaling molecules and interaction	ko04151//PI3K-Akt signaling pathway;ko04510//Focal adhesion;ko04512//ECM-receptor interaction	K06247;K06247;K06247	GO:0044420//extracellular matrix component	-	GO:0009888//tissue development;GO:0021782//glial cell development;GO:0050953//sensory perception of light stimulus
ncbi_417185	120.68	120.5	120.97	309.04	315.75	312.09	544.41	554.2	557.73	267.73	292.36	287.64	5192	2551	2764	8085	8222	9304	11820	12572	12374	6164	6903	6751	ASS1	argininosuccinate synthase	Metabolism;Metabolism;Metabolism;Metabolism	Global and overview maps;Global and overview maps;Amino acid metabolism;Amino acid metabolism	ko01100//Metabolic pathways;ko01230//Biosynthesis of amino acids;ko00250//Alanine, aspartate and glutamate metabolism;ko00220//Arginine biosynthesis	K01940;K01940;K01940;K01940	GO:0031988//membrane-bounded vesicle	GO:0003723//RNA binding;GO:0016879//ligase activity, forming carbon-nitrogen bonds;GO:0031406//carboxylic acid binding;GO:0032550//purine ribonucleoside binding	GO:0006525//arginine metabolic process;GO:0006575//cellular modified amino acid metabolic process;GO:0009066//aspartate family amino acid metabolic process;GO:0019627//urea metabolic process;GO:0022408//negative regulation of cell-cell adhesion;GO:0031328//positive regulation of cellular biosynthetic process;GO:0034616//response to laminar fluid shear stress
ncbi_417192	3.94	4.4	3.91	15.94	15.5	14.68	77.22	78.59	73.44	18.73	18.61	19.08	142	78	75	349	338	367	1408	1498	1368	361	368	375	TOR1BL	torsin family 1, member B-like precursor	-	-	-	-	GO:0043231//intracellular membrane-bounded organelle	-	GO:0051084//'de novo' posttranslational protein folding
ncbi_417279	7.86	9.01	7.96	17.06	19.26	17.59	13.92	12.45	11.98	16.6	16.13	15.36	641.88	354	355	856	962	1003.87	573.9	535.83	495.83	729.71	724.93	674.9	RNF208	RING finger protein 208	-	-	-	-	-	-	-
ncbi_417310	0.45	0.28	0.32	0.1	0.1	0.1	0.11	0.05	0.07	0.17	0.34	0.23	77.3	23.78	29.64	10.98	10.76	12.42	9.65	5	6.55	15.35	32.37	22.01	MYH1C	myosin, heavy chain 1C, skeletal muscle	Cellular Processes;Cellular Processes;Organismal Systems	Cell motility;Cellular community - eukaryotes;Circulatory system	ko04810//Regulation of actin cytoskeleton;ko04530//Tight junction;ko04270//Vascular smooth muscle contraction	K10352;K10352;K10352	GO:0015629//actin cytoskeleton	GO:0008092//cytoskeletal protein binding;GO:0032550//purine ribonucleoside binding	-
ncbi_417341	16.94	17.72	17.93	65.61	64.96	65.03	19.61	19.62	19.19	26.23	26.06	28.66	2392	1225	1337	5599	5522	6328	1391	1452	1390	1975	2010	2196	NARF	nuclear prelamin A recognition factor	-	-	-	-	-	-	-
ncbi_417346	37.13	41.43	38.38	249.97	256.84	253.25	417.62	415.65	407.14	172.04	182.24	179.76	3342	1805	1870	12313	12654	13937	15111	15919	15349	7554	8283	8131	CD7	T-cell antigen CD7 isoform X1	Organismal Systems	Immune system	ko04640//Hematopoietic cell lineage	K06457	-	-	-
ncbi_417401	17	17.04	17.06	43.71	46.26	42.86	60.77	64.41	64.25	43.04	41.64	40.66	1318	650	702	2060	2170	2302	2377	2632	2568	1785	1771	1719	TRIM25	E3 ubiquitin/ISG15 ligase TRIM25	Environmental Information Processing;Organismal Systems	Signal transduction;Immune system	ko04064//NF-kappa B signaling pathway;ko04622//RIG-I-like receptor signaling pathway	K10652;K10652	GO:0043231//intracellular membrane-bounded organelle	GO:0003723//RNA binding;GO:0046914//transition metal ion binding	GO:0006952//defense response;GO:0040013//negative regulation of locomotion;GO:0043122//regulation of I-kappaB kinase/NF-kappaB signaling;GO:0051091//positive regulation of sequence-specific DNA binding transcription factor activity;GO:1902186//regulation of viral release from host cell
ncbi_417409	14.34	13.86	13.72	28.25	29.6	30.81	24.28	24.77	26.6	21	23.67	21.77	990	471	503	1186	1237	1474	846	902	947	776	897	820	ADAP2	arf-GAP with dual PH domain-containing protein 2	-	-	-	-	GO:0016020//membrane;GO:0044424//intracellular part	GO:0043168//anion binding;GO:0046914//transition metal ion binding	GO:0044767//single-organism developmental process
ncbi_417458	0.07	0.18	0.1	0.38	0.56	0.23	0.07	0.07	0.14	0.3	0.19	0.33	4	5	2.93	13	19	9	2	2	4	9	6	10	ANGPTRL2	fibrinogen-like protein 1-like protein isoform X1	-	-	-	-	-	-	-
ncbi_417460	0.3	0.24	0.29	0.73	0.48	0.97	0.42	0.38	0.54	0.66	0.38	0.43	26	10	13	38	25	57	18	17	24	30	18	20	FKBP6	inactive peptidyl-prolyl cis-trans isomerase FKBP6 isoform X1	-	-	-	-	-	-	-
ncbi_417465	0	0.26	1.19	2.9	1.87	3.82	1.5	0.24	1.47	4.24	2.3	2.08	0	1	5	14	9	21	6	1	6	18	10	9	CCL5	C-C motif chemokine 5 precursor	Environmental Information Processing;Organismal Systems;Organismal Systems;Environmental Information Processing;Organismal Systems;Organismal Systems	Signaling molecules and interaction;Immune system;Immune system;Signal transduction;Immune system;Immune system	ko04060//Cytokine-cytokine receptor interaction;ko04062//Chemokine signaling pathway;ko04621//NOD-like receptor signaling pathway;ko04668//TNF signaling pathway;ko04620//Toll-like receptor signaling pathway;ko04623//Cytosolic DNA-sensing pathway	K12499;K12499;K12499;K12499;K12499;K12499	-	-	-
ncbi_417504	16.77	16.47	16.13	7.98	7.93	7.87	5.17	5.1	5.34	7.14	7.6	7.4	2698	1303	1377	780	772	877	419	433	443	613	671	649	COL26A1	collagen alpha-1(XXVI) chain isoform X1	-	-	-	-	-	-	-
ncbi_417514	1.18	0.97	0.42	0	0.06	0	1.39	1.54	1.21	0	0.07	0	32	13	6	0	1	0	19	22	17	0	1	0	UPK3BL	uroplakin-3b-like protein 1	-	-	-	-	-	-	-
ncbi_417534	239.99	244.6	265.25	1128.37	1154.88	1172.33	1820.4	1862.08	1868.69	1162.88	1129.54	1077.03	4727.86	2370.97	2774.99	13517	13770	16002.9	18097.3	19341.7	18983.8	12259.2	12211.9	11574.6	CCL26	C-C motif chemokine 3-like 1	-	-	-	-	GO:0044421//extracellular region part;GO:0044424//intracellular part	GO:0004629//phospholipase C activity;GO:0005125//cytokine activity;GO:0016301//kinase activity;GO:0030296//protein tyrosine kinase activator activity;GO:0046983//protein dimerization activity;GO:0048019//receptor antagonist activity;GO:0048020//CCR chemokine receptor binding;GO:0060229//lipase activator activity	GO:0001960//negative regulation of cytokine-mediated signaling pathway;GO:0002690//positive regulation of leukocyte chemotaxis;GO:0006816//calcium ion transport;GO:0006875//cellular metal ion homeostasis;GO:0008277//regulation of G-protein coupled receptor protein signaling pathway;GO:0008284//positive regulation of cell proliferation;GO:0009891//positive regulation of biosynthetic process;GO:001…
ncbi_417536	0.28	0.84	0.86	4.26	5.02	3.53	16.04	17.01	17.21	16.55	9.48	10.34	2.24	3.28	3.64	20.56	24.12	19.39	64.26	71.21	70.46	70.28	41.29	44.78	CCAH221	uncharacterized protein LOC417536 precursor	-	-	-	-	GO:0044421//extracellular region part;GO:0044424//intracellular part	GO:0004629//phospholipase C activity;GO:0005125//cytokine activity;GO:0016301//kinase activity;GO:0030296//protein tyrosine kinase activator activity;GO:0046983//protein dimerization activity;GO:0048019//receptor antagonist activity;GO:0048020//CCR chemokine receptor binding;GO:0060229//lipase activator activity	GO:0001960//negative regulation of cytokine-mediated signaling pathway;GO:0002690//positive regulation of leukocyte chemotaxis;GO:0006816//calcium ion transport;GO:0006875//cellular metal ion homeostasis;GO:0008277//regulation of G-protein coupled receptor protein signaling pathway;GO:0008284//positive regulation of cell proliferation;GO:0009891//positive regulation of biosynthetic process;GO:001…
ncbi_417587	3.87	4.55	4.31	1.87	2.01	2.19	1.18	1.18	1.04	2.59	2.34	2.65	616	338	342	183	197	234	88	88	83	205	203	218	EFCAB5	EF-hand calcium-binding domain-containing protein 5 isoform X1	-	-	-	-	-	-	-
ncbi_417691	146.06	148.18	149.91	0.04	0.02	0.02	17.94	18.43	18.67	0.27	0.24	0.1	11228	5605	6120	2	1	1	696	747	740	11	10	4	SIIL	sucrase-isomaltase, intestinal	Metabolism;Metabolism;Metabolism	Global and overview maps;Carbohydrate metabolism;Carbohydrate metabolism	ko01100//Metabolic pathways;ko00052//Galactose metabolism;ko00500//Starch and sucrose metabolism	K01187;K01187;K01187	-	GO:0005488//binding;GO:0016798//hydrolase activity, acting on glycosyl bonds	GO:0044238//primary metabolic process
ncbi_417707	44.42	43.78	43.36	99.38	98.12	92.34	177.35	175.86	173.25	75.15	83.58	78.9	3996	1786	2013	5167	5006	5529	8303	8311	8171	3775	3969	3821	NAMPT	nicotinamide phosphoribosyltransferase isoform X1	Metabolism;Organismal Systems;Metabolism	Global and overview maps;Immune system;Metabolism of cofactors and vitamins	ko01100//Metabolic pathways;ko04621//NOD-like receptor signaling pathway;ko00760//Nicotinate and nicotinamide metabolism	K03462;K03462;K03462	-	-	-
ncbi_417748	1.11	0.88	1.23	0.28	0.24	0.21	0.1	0.5	0.56	0.36	0.7	0.71	46	18	27	7	6	6	2	11	12	8	16	16	GPR37	prosaposin receptor GPR37 precursor	-	-	-	-	GO:0031224//intrinsic component of membrane;GO:0043234//protein complex	GO:0001653//peptide receptor activity;GO:0004888//transmembrane signaling receptor activity;GO:0031072//heat shock protein binding;GO:0033218//amide binding;GO:0044389//ubiquitin-like protein ligase binding	GO:0007188//adenylate cyclase-modulating G-protein coupled receptor signaling pathway;GO:0040011//locomotion;GO:0042053//regulation of dopamine metabolic process;GO:0042327//positive regulation of phosphorylation;GO:0060548//negative regulation of cell death
ncbi_417769	0.07	0.02	0.13	0.01	0	0	0	0	0	0.02	0	0.02	8	1	8	1	0	0	0	0	0	1	0	1	WNT2	protein Wnt-2	Environmental Information Processing;Environmental Information Processing;Environmental Information Processing;Cellular Processes;Organismal Systems	Signal transduction;Signal transduction;Signal transduction;Cellular community - eukaryotes;Endocrine system	ko04150//mTOR signaling pathway;ko04390//Hippo signaling pathway;ko04310//Wnt signaling pathway;ko04550//Signaling pathways regulating pluripotency of stem cells;ko04916//Melanogenesis	K00182;K00182;K00182;K00182;K00182	GO:0016020//membrane;GO:0031012//extracellular matrix;GO:0044424//intracellular part	GO:0001664//G-protein coupled receptor binding	GO:0001759//organ induction;GO:0001837//epithelial to mesenchymal transition;GO:0006357//regulation of transcription from RNA polymerase II promoter;GO:0030177//positive regulation of Wnt signaling pathway;GO:0043010//camera-type eye development;GO:0044093//positive regulation of molecular function;GO:0050679//positive regulation of epithelial cell proliferation;GO:0055008//cardiac muscle tissue …
ncbi_417809	0.54	0.42	0.5	0	0.05	0.08	0.47	0.57	0.83	0	0	0.03	52	21	26	0	2	4	23	31	42	0	0	1	SLC38A4	sodium-coupled neutral amino acid transporter 4	-	-	-	-	GO:0016021//integral component of membrane	-	-
ncbi_417810	11.4	10.69	9.88	3.29	3.21	2.39	0.56	0.4	0.58	2.21	1.37	0.8	626	290	286	112	107	95	15	12	16	64	42	25	AMIGO2	amphoterin-induced protein 2 isoform X1	-	-	-	-	-	-	-
ncbi_417843	6.84	8.66	7.16	1.59	1.53	1.51	6.02	6.26	6.94	2.18	2.13	2.21	340	212	189	48	46	52	151	164	178	58	58	60	CPM	carboxypeptidase M precursor	-	-	-	-	GO:0031988//membrane-bounded vesicle;GO:0044464//cell part	GO:0046914//transition metal ion binding	GO:0019538//protein metabolic process
ncbi_417854	7.65	8.61	9	2.99	2.42	2.07	3.41	2.36	3.09	5.48	5.69	6.95	240	133	150	57	46	45	54	39	50	92	98	119	TSPAN8	tetraspanin-8	-	-	-	-	GO:0031224//intrinsic component of membrane;GO:0031988//membrane-bounded vesicle	-	-
ncbi_417859	0.22	0.17	0.06	0.03	0.05	0.03	0.11	0.12	0.2	0.04	0.05	0.05	28	11	4	2	3	3	7	7	11	3	3	4	CAPS2	calcyphosin-2 isoform X1	-	-	-	-	-	-	-
ncbi_417877	0.5	0.64	0.77	0.2	0.17	0.2	0.22	0.21	0.17	0.3	0.33	0.31	76	47	64	19	15	21	17	17	14	26	27	26	PPFIA2	liprin-alpha-2 isoform X1	-	-	-	-	-	-	-
ncbi_417882	0.04	0.05	0.14	0	0	0	0.06	0.06	0.04	0.03	0.01	0	6	3	10	0	0	0	4	4	3	3	1	0	LRRIQ1	leucine-rich repeat and IQ domain-containing protein 1 isoform X1	-	-	-	-	-	-	-
ncbi_417927	3.11	3.02	2.56	1.26	1.53	1.3	1.23	1.73	1.51	2.15	1.61	1.56	276	140	129	70	87	80	49	70	69	96	87	81	ANKS1B	ankyrin repeat and sterile alpha motif domain-containing protein 1B isoform X1	-	-	-	-	-	-	-
ncbi_417937	0.62	0.51	0.66	0.23	0.18	0.27	0.4	0.3	0.42	0.44	0.5	0.3	74	34	45	18	15	25	23	19	26	29	35	19	LOC417937	solute carrier family 23 member 1	Organismal Systems	Digestive system	ko04977//Vitamin digestion and absorption	K14611	-	-	GO:0044763//single-organism cellular process;GO:0051234//establishment of localization
ncbi_417940	31.05	29.55	29.93	65.19	67.87	69.39	82.33	84.02	77.78	61.18	61.23	61.89	1512	708	774	1930	2000	2341	2023	2157	1953	1594	1636	1644	TMEM140	transmembrane protein 140	-	-	-	-	-	-	-
ncbi_417943	8.59	7.86	6.2	3	3.61	3.93	8.37	8.56	10.14	5.15	3	3.41	240	108	92	51	61	76	118	126	146	77	46	52	OC3	uncharacterized protein LOC417943 precursor	-	-	-	-	-	GO:0043169//cation binding	-
ncbi_417960	0.35	0.22	0.68	0.05	0.11	0.1	0.7	0.55	0.45	0	0.12	0.11	24	7	25	2	5	5	23	19	15	0	5	4	GPRC5A	retinoic acid-induced protein 3 isoform X1	-	-	-	-	GO:0031224//intrinsic component of membrane	-	GO:0007166//cell surface receptor signaling pathway
ncbi_417961	24.73	24.23	21.84	88.72	91.34	87	48.23	48.47	48.24	42.48	40.12	41.54	2150	1029	1010	4537	4675	5114	2136	2231	2202	1945	1876	1945	HEBP1	heme-binding protein 1 isoform X1	-	-	-	-	GO:0031988//membrane-bounded vesicle;GO:0043231//intracellular membrane-bounded organelle;GO:0044444//cytoplasmic part	GO:0046906//tetrapyrrole binding	-
ncbi_417965	0.78	0.76	0.73	0.28	0.3	0.31	0.09	0.08	0.03	0.28	0.35	0.38	392	189	196	87	92	108	22	21	9	77	98	106	GRIN2B	glutamate receptor ionotropic, NMDA 2B	Environmental Information Processing;Environmental Information Processing;Environmental Information Processing;Environmental Information Processing;Organismal Systems;Organismal Systems;Organismal Systems;Organismal Systems	Signaling molecules and interaction;Signal transduction;Signal transduction;Signal transduction;Nervous system;Environmental adaptation;Nervous system;Nervous system	ko04080//Neuroactive ligand-receptor interaction;ko04024//cAMP signaling pathway;ko04014//Ras signaling pathway;ko04015//Rap1 signaling pathway;ko04728//Dopaminergic synapse;ko04713//Circadian entrainment;ko04724//Glutamatergic synapse;ko04720//Long-term potentiation	K05210;K05210;K05210;K05210;K05210;K05210;K05210;K05210	GO:0008328//ionotropic glutamate receptor complex;GO:0014069//postsynaptic density;GO:0016023//cytoplasmic, membrane-bounded vesicle;GO:0097060//synaptic membrane	GO:0004970//ionotropic glutamate receptor activity;GO:0005231//excitatory extracellular ligand-gated ion channel activity;GO:0005261//cation channel activity;GO:0016597//amino acid binding	GO:0006816//calcium ion transport;GO:0007215//glutamate receptor signaling pathway;GO:0007611//learning or memory;GO:0010737//protein kinase A signaling;GO:0033555//multicellular organismal response to stress;GO:0044767//single-organism developmental process;GO:0050804//modulation of synaptic transmission;GO:0050974//detection of mechanical stimulus involved in sensory perception;GO:0051899//memb…
ncbi_417972	0.32	0.4	0.27	7.53	7.25	7.84	7.37	6.29	6.49	1.57	1.97	1.42	36	20	16	497	480	588	400	356	361	91	112	84	GBE	eye-globin isoform X1	-	-	-	-	-	-	-
ncbi_417973	0.67	0.46	1.11	15.86	17.92	17.7	36.95	41.1	40.59	5.76	5.76	5.39	24	8	21	341	384	434	659	766	740	109	112	104	LOC417973	uncharacterized protein LOC417973 isoform X1	-	-	-	-	-	-	-
ncbi_417983	11.09	12.62	12.37	5.92	5.33	4.48	0.47	0.3	0.28	7.62	6.9	7.6	782	415	473	241	225	226	15	14	13	297	291	288	TNFRSF13C	TNF receptor superfamily member 13C	Environmental Information Processing;Environmental Information Processing;Organismal Systems	Signaling molecules and interaction;Signal transduction;Immune system	ko04060//Cytokine-cytokine receptor interaction;ko04064//NF-kappa B signaling pathway;ko04672//Intestinal immune network for IgA production	K05151;K05151;K05151	-	-	-
ncbi_418020	0.63	0.34	0.67	0.19	0.19	0.1	0.19	0.15	0.19	0.17	0.59	0.2	50	12	18	10	9	6	6	7	6	5	17	8	FAM20CL	extracellular serine/threonine protein kinase FAM20C isoform X1	-	-	-	-	-	-	-
ncbi_418046	0.24	0.09	0.16	0.61	0.43	0.66	0.38	0.2	0.55	0.28	0.3	0.16	30	4	9	44	33	47	18	12	29	15	18	8	TMPRSS6	transmembrane protease serine 6 isoform X1	-	-	-	-	GO:0031224//intrinsic component of membrane	GO:0004175//endopeptidase activity	GO:0019538//protein metabolic process;GO:0030195//negative regulation of blood coagulation;GO:0030510//regulation of BMP signaling pathway;GO:0055076//transition metal ion homeostasis
ncbi_418057	0.76	0.75	0.71	0.36	0.29	0.33	1.35	0.9	1.38	0.36	0.39	0.32	70	34	35	20	16	21	63	44	66	18	20	16	RASD2	GTP-binding protein Rhes	-	-	-	-	-	GO:0005515//protein binding;GO:0032550//purine ribonucleoside binding	GO:0007270//neuron-neuron synaptic transmission;GO:0007610//behavior;GO:0035556//intracellular signal transduction
ncbi_418095	44.25	44.05	46.58	94.53	93.67	95.29	145.75	139.66	139.69	84.62	77.85	79.03	2982	1441	1653	3841	3783	4397	4879	4839	4748	2938	2832	2853	DRAM1	DNA damage-regulated autophagy modulator protein 1 isoform X1	-	-	-	-	GO:0000323//lytic vacuole	-	-
ncbi_418103	0.1	0.15	0.27	0	0	0	0.31	0.59	0.25	0	0	0	4	3	6	0	0	0	6	12	5	0	0	0	TMEM213	transmembrane protein 213 isoform X1	-	-	-	-	-	-	-
ncbi_418124	0.06	0.03	0.09	0.15	0.19	0.08	0.03	0.05	0.04	0.11	0.1	0.11	24	6	18	34	43	22	5	9	8	22	20	22	DGKI	diacylglycerol kinase iota isoform X7	Metabolism;Environmental Information Processing;Environmental Information Processing;Metabolism;Metabolism	Global and overview maps;Signal transduction;Signal transduction;Lipid metabolism;Lipid metabolism	ko01100//Metabolic pathways;ko04072//Phospholipase D signaling pathway;ko04070//Phosphatidylinositol signaling system;ko00564//Glycerophospholipid metabolism;ko00561//Glycerolipid metabolism	K00901;K00901;K00901;K00901;K00901	-	-	-
ncbi_418125	22.1	19.51	20.84	9.12	8.94	9.49	7.68	7.96	7.96	15	16.04	14.21	4286	1864	2143	1076	1058	1276	755	812	800	1556	1703	1509	PTN	pleiotrophin precursor	-	-	-	-	GO:0043231//intracellular membrane-bounded organelle	GO:0005102//receptor binding;GO:0005539//glycosaminoglycan binding	GO:0007611//learning or memory;GO:0031214//biomineral tissue development;GO:0048522//positive regulation of cellular process
ncbi_418126	0.36	0.35	0.48	0.04	0.09	0.08	0.11	0	0.06	0.1	0.16	0.1	56	21	21	7	4	4	6	0	7	5	10	10	CHRM2	muscarinic acetylcholine receptor M2 isoform X1	Environmental Information Processing;Environmental Information Processing;Environmental Information Processing;Cellular Processes;Environmental Information Processing;Organismal Systems	Signal transduction;Signaling molecules and interaction;Signal transduction;Cell motility;Signal transduction;Nervous system	ko04151//PI3K-Akt signaling pathway;ko04080//Neuroactive ligand-receptor interaction;ko04024//cAMP signaling pathway;ko04810//Regulation of actin cytoskeleton;ko04020//Calcium signaling pathway;ko04725//Cholinergic synapse	K04130;K04130;K04130;K04130;K04130;K04130	GO:0016021//integral component of membrane;GO:0097060//synaptic membrane	GO:0008227//G-protein coupled amine receptor activity	GO:0007188//adenylate cyclase-modulating G-protein coupled receptor signaling pathway;GO:0007200//phospholipase C-activating G-protein coupled receptor signaling pathway;GO:0007204//positive regulation of cytosolic calcium ion concentration;GO:0051707//response to other organism;GO:1903522//regulation of blood circulation
ncbi_418130	0.46	0.26	0.28	0.18	0.08	0.05	0.09	0.14	0.09	0.12	0.15	0.19	50	14	16	12	5	4	5	8	5	7	9	11	PKP2	plakophilin-2	-	-	-	-	GO:0016020//membrane;GO:0043231//intracellular membrane-bounded organelle;GO:0043234//protein complex;GO:0044291//cell-cell contact zone;GO:0070161//anchoring junction	GO:0019901//protein kinase binding;GO:0032403//protein complex binding	GO:0002027//regulation of heart rate;GO:0007267//cell-cell signaling;GO:0022607//cellular component assembly;GO:0045596//negative regulation of cell differentiation;GO:0055008//cardiac muscle tissue morphogenesis;GO:0086002//cardiac muscle cell action potential involved in contraction;GO:0086065//cell communication involved in cardiac conduction;GO:0098602//single organism cell adhesion
ncbi_418166	0.08	0.13	0.02	0.61	0.57	0.26	1.46	1.25	1.11	0.97	1.46	1.16	6	5	1	29	27	14	58	52	45	41	63	50	TUBA8A	tubulin alpha-4 chain	Cellular Processes;Cellular Processes;Cellular Processes;Cellular Processes	Cellular community - eukaryotes;Transport and catabolism;Cell growth and death;Cellular community - eukaryotes	ko04530//Tight junction;ko04145//Phagosome;ko04210//Apoptosis;ko04540//Gap junction	K07374;K07374;K07374;K07374	GO:0015630//microtubule cytoskeleton;GO:0032991//macromolecular complex	GO:0005198//structural molecule activity;GO:0017111//nucleoside-triphosphatase activity;GO:0032550//purine ribonucleoside binding	GO:0043623//cellular protein complex assembly;GO:0044763//single-organism cellular process
ncbi_418167	23.16	24.03	24.1	104.32	105.59	101.58	443.45	428.15	438.95	153.59	147.27	147.19	1788	913	988	4898	4934	5434	17277	17429	17474	6346	6240	6199	USP18	ubl carboxyl-terminal hydrolase 18 isoform X1	-	-	-	-	-	GO:0019783//ubiquitin-like protein-specific protease activity;GO:0036459//thiol-dependent ubiquitinyl hydrolase activity	GO:0006464//cellular protein modification process;GO:0006511//ubiquitin-dependent protein catabolic process;GO:0080184//response to phenylpropanoid
ncbi_418235	24.3	22.16	23.6	51.29	49.73	50.92	38.61	37.92	36.71	38.7	39.53	39.98	2894	1284	1467	3616	3486	4109	2248	2319	2200	2398	2515	2521	PARVB	beta-parvin isoform X1	Cellular Processes	Cellular community - eukaryotes	ko04510//Focal adhesion	K06275	GO:0005924//cell-substrate adherens junction;GO:0031252//cell leading edge	-	GO:0007163//establishment or maintenance of cell polarity;GO:0022610//biological adhesion;GO:0030031//cell projection assembly;GO:0030036//actin cytoskeleton organization
ncbi_418244	0.23	0.15	0.07	0	0	0	0.15	0.14	0.07	0	0	0	12	4	2	0	0	0	4	4	2	0	0	0	RIBC2	RIB43A-like with coiled-coils protein 2	-	-	-	-	-	-	-
ncbi_418251	0.19	0.23	0.13	0.96	0.92	0.7	0.44	0.26	0.31	0.46	0.55	0.73	26	15.67	9.21	79.29	75.55	65.75	30.15	18.56	22.03	33.63	40.95	53.85	A2M	alpha-2-macroglobulin isoform X1	Organismal Systems	Immune system	ko04610//Complement and coagulation cascades	K03910	GO:0044421//extracellular region part	-	GO:0010466//negative regulation of peptidase activity
ncbi_418254	0.27	0.24	0.35	0.14	0.11	0.14	0.15	0.1	0.16	0.25	0.17	0.12	72	31.67	50	22	18	26	20	14	22	35.72	25	17.76	A2ML1	alpha-2-macroglobulin-like protein 1	-	-	-	-	-	-	-
ncbi_418257	2.73	3.99	2.98	0.49	1.2	0.8	0	0	0	0.96	1.32	1.25	64	46	37	7	17	13	0	0	0	12	17	16	AICDA	single-stranded DNA cytosine deaminase	Organismal Systems	Immune system	ko04672//Intestinal immune network for IgA production	K10989	GO:0043231//intracellular membrane-bounded organelle	GO:0016814//hydrolase activity, acting on carbon-nitrogen (but not peptide) bonds, in cyclic amidines;GO:0044389//ubiquitin-like protein ligase binding;GO:0046914//transition metal ion binding	GO:0002204//somatic recombination of immunoglobulin genes involved in immune response;GO:0002566//somatic diversification of immune receptors via somatic mutation;GO:0006216//cytidine catabolic process;GO:0031936//negative regulation of chromatin silencing;GO:0032496//response to lipopolysaccharide;GO:0035510//DNA dealkylation
ncbi_418266	0.33	0.43	0.33	0.07	0.07	0.07	0.3	0.29	0.17	0.23	0.12	0.19	46	29	24	6	6	7	21	21	12	17	9	14	CASR	LOW QUALITY PROTEIN: extracellular calcium-sensing receptor	Organismal Systems;Organismal Systems	Immune system;Endocrine system	ko04621//NOD-like receptor signaling pathway;ko04928//Parathyroid hormone synthesis, secretion and action	K04612;K04612	GO:0031224//intrinsic component of membrane	GO:0004888//transmembrane signaling receptor activity	GO:0007166//cell surface receptor signaling pathway;GO:0010467//gene expression;GO:0010959//regulation of metal ion transport;GO:0043462//regulation of ATPase activity
ncbi_418282	0.45	0.62	0.48	0.17	0.31	0.26	0.35	0.16	0.18	0.29	0.29	0.26	106	58	65	28	39	44	37	22	25	39	39	29	PIANP	PILR alpha-associated neural protein isoform X1	-	-	-	-	-	-	-
ncbi_418287	1.75	2.23	2.33	15.28	15.2	15.11	7.9	8.93	8.79	8.18	9.38	8.76	180	113	127	955	946	1076	410	484	466	450	529	491	LAG3	lymphocyte activation gene 3 protein isoform X1	-	-	-	-	GO:0044459//plasma membrane part	GO:0042287//MHC protein binding	GO:0001912//positive regulation of leukocyte mediated cytotoxicity;GO:0007165//signal transduction;GO:0032703//negative regulation of interleukin-2 production;GO:0034111//negative regulation of homotypic cell-cell adhesion
ncbi_418294	45.27	48.05	49.64	210.35	211.59	206.61	567.14	575.73	567.37	213.96	227.9	222.94	3450	1802	2009	9748	9760	10911	21812	23135	22298	8726	9532	9269	C1S	complement C1s subcomponent precursor	Organismal Systems	Immune system	ko04610//Complement and coagulation cascades	K01331	GO:0031988//membrane-bounded vesicle;GO:0044421//extracellular region part	GO:0004175//endopeptidase activity;GO:0005515//protein binding;GO:0046872//metal ion binding	GO:0002252//immune effector process;GO:0019538//protein metabolic process
ncbi_418295	16.55	16.04	15.65	73.95	73.91	73.84	238.85	243.4	241.13	76.26	77.43	74.8	1264	603	635	3435	3417	3908	9207	9803	9498	3117	3246	3117	C1R	complement C1r subcomponent	Cellular Processes;Organismal Systems	Transport and catabolism;Immune system	ko04145//Phagosome;ko04610//Complement and coagulation cascades	K01330;K01330	-	GO:0004175//endopeptidase activity;GO:0046872//metal ion binding	GO:0002252//immune effector process;GO:0019538//protein metabolic process
ncbi_418306	1.31	1.19	1.56	3.2	3.1	3.32	1.9	1.5	1.47	1.98	2.42	1.72	154	69	99	230	224	269	113	93	90	126	157	111	KEL	kell blood group glycoprotein isoform X1	-	-	-	-	-	GO:0070011//peptidase activity, acting on L-amino acid peptides	GO:0006508//proteolysis;GO:0006875//cellular metal ion homeostasis;GO:0008366//axon ensheathment;GO:0014904//myotube cell development;GO:0032536//regulation of cell projection size;GO:0043267//negative regulation of potassium ion transport
ncbi_418321	0.09	0.02	0.11	0	0	0	0.02	0.07	0.06	0	0	0.05	10	1	6	0	0	0	1	4	3	0	0	3	SIDT1	SID1 transmembrane family member 1 isoform X1	-	-	-	-	-	GO:0051032//nucleic acid transmembrane transporter activity	GO:0044765//single-organism transport
ncbi_418345	0.91	0.81	0.95	0.03	0	0	1.16	1.02	1.08	0.06	0	0.16	54	23	29	1	0	0	36	32	34	2	0	5	UPK1B	uroplakin-1b	-	-	-	-	GO:0005886//plasma membrane;GO:0031224//intrinsic component of membrane;GO:0031988//membrane-bounded vesicle	-	GO:0030154//cell differentiation
ncbi_418346	0.31	0.57	0.66	0.22	0.25	0.17	0.31	0.26	0.14	0.16	0.29	0.09	26	27	31	13	10	11	14	10	7	8	15	4	IGSF11	immunoglobulin superfamily member 11 precursor	-	-	-	-	-	-	-
ncbi_418356	0.08	0.32	0.24	0	0	0	0	0	0	0	0	0	2	5	4	0	0	0	0	0	0	0	0	0	PLA2G10L	phospholipase A2	Metabolism;Environmental Information Processing;Organismal Systems;Metabolism;Organismal Systems;Metabolism;Metabolism;Organismal Systems;Metabolism;Metabolism	Global and overview maps;Signal transduction;Circulatory system;Lipid metabolism;Digestive system;Lipid metabolism;Lipid metabolism;Digestive system;Lipid metabolism;Lipid metabolism	ko01100//Metabolic pathways;ko04014//Ras signaling pathway;ko04270//Vascular smooth muscle contraction;ko00564//Glycerophospholipid metabolism;ko04972//Pancreatic secretion;ko00590//Arachidonic acid metabolism;ko00565//Ether lipid metabolism;ko04975//Fat digestion and absorption;ko00591//Linoleic acid metabolism;ko00592//alpha-Linolenic acid metabolism	K01047;K01047;K01047;K01047;K01047;K01047;K01047;K01047;K01047;K01047	-	GO:0003824//catalytic activity;GO:0046872//metal ion binding	GO:0006629//lipid metabolic process;GO:0006796//phosphate-containing compound metabolic process
ncbi_418389	0.42	0.34	0.39	0.81	0.82	0.8	3.47	2.95	3.22	0.93	0.99	1.03	56	22	25	63	65	74	234	207	212	66	74	75	TMEM45A	transmembrane protein 45A	-	-	-	-	-	-	-
ncbi_418395	0	0	0.04	0.2	0.17	0.09	0.28	0.19	0.12	0.14	0.15	0.15	0	0	1	6	5	3	7	5	3	4	4	4	FAM172BP	putative protein FAM172B	-	-	-	-	-	-	-
ncbi_418405	0.94	1.01	1.11	0.54	0.58	0.4	0.62	0.58	0.94	0.54	0.47	0.68	54	28	35	17	18	15	16	17	25	16	14	20	ZPLD1	zona pellucida-like domain-containing protein 1	-	-	-	-	-	-	-
ncbi_418417	0.18	0.19	0.21	0.66	0.64	0.68	0.43	0.3	0.35	0.33	0.28	0.47	36	19	22	81	78	95	43	32	36	35	31	51	PLCXD2	PI-PLC X domain-containing protein 2	-	-	-	-	-	GO:0042578//phosphoric ester hydrolase activity	-
ncbi_418423	2.46	2.7	2.85	6.53	5.88	7.75	26.89	27.13	26.79	6.72	6.72	6.72	246.04	132.85	151.38	397.23	356.36	537.33	1357.72	1431.4	1382.29	359.68	368.91	366.88	LOC418423	uncharacterized protein LOC418423	-	-	-	-	-	-	-
ncbi_418450	0.86	0.9	0.81	0.34	0.33	0.33	0.36	0.37	0.39	0.78	0.94	0.81	298	146	140	69	70	72	73	63	65	128	155	133.2	CD101	immunoglobulin superfamily member 3	-	-	-	-	-	-	-
ncbi_418466	5.26	3.71	5.25	14.69	14.23	14.08	83.31	79.94	75.33	20.26	18.38	17.41	262	91	139	445	429	486	2093	2099	1935	540	502	473	LIPI	lipase member I isoform X1	-	-	-	-	GO:0016020//membrane;GO:0044421//extracellular region part	GO:0005539//glycosaminoglycan binding;GO:0016788//hydrolase activity, acting on ester bonds	GO:0006629//lipid metabolic process
ncbi_418489	0.58	0.55	0.67	0.27	0.12	0.18	0.32	0.24	0.18	0.07	0.17	0.3	52	23	30	15	7	10	13	10	8	3	9	14	GRIK1	glutamate receptor ionotropic, kainate 1 isoform X1	Environmental Information Processing;Organismal Systems	Signaling molecules and interaction;Nervous system	ko04080//Neuroactive ligand-receptor interaction;ko04724//Glutamatergic synapse	K05201;K05201	GO:0008328//ionotropic glutamate receptor complex;GO:0014069//postsynaptic density;GO:0043005//neuron projection;GO:0097060//synaptic membrane	GO:0004970//ionotropic glutamate receptor activity;GO:0005231//excitatory extracellular ligand-gated ion channel activity	GO:0007215//glutamate receptor signaling pathway;GO:0014052//regulation of gamma-aminobutyric acid secretion;GO:0032228//regulation of synaptic transmission, GABAergic;GO:0044707//single-multicellular organism process;GO:0044708//single-organism behavior;GO:0050805//negative regulation of synaptic transmission;GO:0051899//membrane depolarization;GO:0060078//regulation of postsynaptic membrane pot…
ncbi_418528	0.08	0.13	0.16	0.32	0.46	0.45	2.49	2.47	2.1	1.09	1.23	0.95	8	6	8	19	27	30	121	125	104	56	65	50	TMPRSS2	transmembrane protease serine 2	-	-	-	-	GO:0016020//membrane;GO:0031988//membrane-bounded vesicle	GO:0004175//endopeptidase activity;GO:0038024//cargo receptor activity	GO:0006897//endocytosis;GO:0016485//protein processing;GO:0040017//positive regulation of locomotion
ncbi_418536	0.65	0.6	0.77	0.1	0.05	0	0.23	0.17	0.11	0	0	0.11	22	10	14	2	1	0	4	3	2	0	0	2	RSPH1	radial spoke head 1 homolog	-	-	-	-	GO:0005929//cilium;GO:0044444//cytoplasmic part	-	GO:0001578//microtubule bundle formation
ncbi_418548	3.87	4.26	3.94	1.51	2.01	2	1.07	0.93	0.68	2.21	2	1.75	168	89	86	46	55	63	23	21	16	53	49	41	HSF2BP	heat shock factor 2-binding protein isoform X1	-	-	-	-	-	-	-
ncbi_418625	4.39	4.66	5.09	1.92	2.13	2.72	1.3	1.04	1.21	2.23	2.98	2.71	282	123	163	75	76	102	39	37	36	70	87	82	ASB9	ankyrin repeat and SOCS box protein 9 isoform X1	-	-	-	-	-	-	GO:0007165//signal transduction;GO:0009896//positive regulation of catabolic process
ncbi_418637	0.63	0.38	0.5	0.13	0.13	0.11	0.16	0.1	0.31	0.15	0.1	0.24	24	7	10	3	3	3	3	2	6	3	2	5	EGFL6	epidermal growth factor-like protein 6 precursor	-	-	-	-	GO:0044420//extracellular matrix component	-	GO:0010810//regulation of cell-substrate adhesion;GO:0043062//extracellular structure organization
ncbi_418638	24.92	22.49	22.68	10.86	9.89	10.69	5.79	5.45	6.13	13.52	12.78	11.12	2847.29	1308.55	1404.12	769.65	708.35	868.71	328.96	332.49	351.25	845.71	834.8	717.98	TLR7	toll-like receptor 7	Organismal Systems	Immune system	ko04620//Toll-like receptor signaling pathway	K05404	GO:0000323//lytic vacuole;GO:0031224//intrinsic component of membrane;GO:0043234//protein complex;GO:0045335//phagocytic vesicle	GO:0003723//RNA binding;GO:0038023//signaling receptor activity	GO:0002224//toll-like receptor signaling pathway;GO:0006468//protein phosphorylation;GO:0009612//response to mechanical stimulus;GO:0032727//positive regulation of interferon-alpha production;GO:0032728//positive regulation of interferon-beta production;GO:0032729//positive regulation of interferon-gamma production;GO:0032732//positive regulation of interleukin-1 production;GO:0032755//positive r…
ncbi_418639	2.38	2.85	2.2	0.85	1.22	1.07	1.32	1.59	0.67	1.75	1.27	0.64	152.71	63.45	65.88	37.35	40.65	40.29	43.04	43.51	18.75	42.29	30.2	22.02	PRPS2	ribose-phosphate pyrophosphokinase 2	Metabolism;Metabolism;Metabolism;Metabolism;Metabolism	Global and overview maps;Nucleotide metabolism;Global and overview maps;Global and overview maps;Carbohydrate metabolism	ko01100//Metabolic pathways;ko00230//Purine metabolism;ko01200//Carbon metabolism;ko01230//Biosynthesis of amino acids;ko00030//Pentose phosphate pathway	K00948;K00948;K00948;K00948;K00948	GO:0031988//membrane-bounded vesicle	GO:0016778//diphosphotransferase activity;GO:0032550//purine ribonucleoside binding;GO:0043169//cation binding;GO:0046983//protein dimerization activity	GO:0009117//nucleotide metabolic process;GO:0009124//nucleoside monophosphate biosynthetic process;GO:0046390//ribose phosphate biosynthetic process
ncbi_418657	1.25	1.35	1.57	0.72	0.63	0.66	0.62	0.65	0.56	1.22	1.45	1.18	430	229	288	152	131	158	108	119	100	225	274	222	MXRA5	LOW QUALITY PROTEIN: matrix-remodeling-associated protein 5	-	-	-	-	-	-	-
ncbi_418658	0.52	0.43	0.72	0.06	0.22	0.28	0.19	0.16	0.26	0.35	0.73	0.74	30	11	22.68	2	8	12	5	5	7	11	23	23	ARSD	arylsulfatase D isoform X1	-	-	-	-	-	GO:0016788//hydrolase activity, acting on ester bonds	-
ncbi_418661	0.15	0.3	0.16	0	0.07	0.02	0.4	0.28	0.14	0.05	0.21	0.05	10	10	6	0	3	1	14	10	5	2	8	2	XG	glycoprotein Xg	Environmental Information Processing;Organismal Systems	Signaling molecules and interaction;Immune system	ko04514//Cell adhesion molecules (CAMs);ko04670//Leukocyte transendothelial migration	K06520;K06520	-	-	-
ncbi_418666	24.55	23.91	24.31	56.43	57.95	58.71	58.58	59.83	57.64	30.32	29.28	29.98	1546	741	813	2161	2209	2562	1862	1987	1872	1022	1012	1030	CSF2RA	granulocyte-macrophage colony-stimulating factor receptor subunit alpha-like precursor	Environmental Information Processing;Environmental Information Processing;Organismal Systems	Signaling molecules and interaction;Signal transduction;Immune system	ko04060//Cytokine-cytokine receptor interaction;ko04630//Jak-STAT signaling pathway;ko04640//Hematopoietic cell lineage	K05066;K05066;K05066	-	-	-
ncbi_418668	1.48	1.5	1.1	3.5	3.55	3.54	10.06	9.55	10.61	4.26	3.99	3.82	68	34	27	98	99	113	234	232	252	105	101	96	CRLF2	cytokine receptor-like factor 2	Environmental Information Processing;Environmental Information Processing	Signaling molecules and interaction;Signal transduction	ko04060//Cytokine-cytokine receptor interaction;ko04630//Jak-STAT signaling pathway	K05078;K05078	-	-	GO:0006952//defense response;GO:0035743//CD4-positive, alpha-beta T cell cytokine production
ncbi_418673	45.86	46.77	45.32	116.64	115.66	110.46	60.94	58.47	59.68	71.75	74.14	68.78	3440	1725	1807	5322	5244	5736	2298	2305	2301	2871	3040	2805	PLCXD1	PI-PLC X domain-containing protein 1	-	-	-	-	-	GO:0042578//phosphoric ester hydrolase activity	-
ncbi_418684	0.02	0	0	0.19	0.02	0.15	1.1	1.6	1.28	0.02	0.12	0.06	2	0	0	10	1	9	47	72	56	1	6	3	GABRA5	gamma-aminobutyric acid receptor subunit alpha-5	Environmental Information Processing;Organismal Systems;Organismal Systems;Organismal Systems	Signaling molecules and interaction;Nervous system;Nervous system;Sensory system	ko04080//Neuroactive ligand-receptor interaction;ko04723//Retrograde endocannabinoid signaling;ko04727//GABAergic synapse;ko04742//Taste transduction	K05175;K05175;K05175;K05175	GO:0031224//intrinsic component of membrane;GO:0043005//neuron projection	GO:0015276//ligand-gated ion channel activity;GO:0016917//GABA receptor activity	GO:0007186//G-protein coupled receptor signaling pathway;GO:0007612//learning;GO:0015698//inorganic anion transport;GO:0043066//negative regulation of apoptotic process;GO:0048666//neuron development;GO:0050954//sensory perception of mechanical stimulus
ncbi_418696	0.12	0.1	0.16	0	0	0.01	0.19	0.22	0.15	0.02	0	0	12	5	9	0	0	1	10	12	8	1	0	0	TSGA10	testis-specific gene 10 protein isoform X1	-	-	-	-	-	-	-
ncbi_418700	8.28	7.96	7.88	43.54	43.62	40.84	395.5	403.08	403.95	64.56	66.45	65.35	518	245	262	1657	1652	1771	12490	13300	13036	2162	2282	2231	LYGL	lysozyme g	-	-	-	-	-	-	GO:0000270//peptidoglycan metabolic process;GO:0044036//cell wall macromolecule metabolic process
ncbi_418716	0.36	0.4	0.64	0.28	0.18	0.22	0.48	0.56	0.59	0.52	0.78	0.47	74	40	56	32	22	31	50	45	62	46	58	52	IL1RL2	interleukin-1 receptor type 1 isoform X1	Environmental Information Processing	Signaling molecules and interaction	ko04060//Cytokine-cytokine receptor interaction	K05172	-	GO:0004908//interleukin-1 receptor activity	GO:0019221//cytokine-mediated signaling pathway
ncbi_418719	0.16	0.16	0.13	0.04	0.05	0	0.18	0.06	0.09	0	0.03	0.06	20	10	9	3	4	0	12	4	6	0	2	4	SLC9A2	sodium/hydrogen exchanger 2 precursor	-	-	-	-	GO:0031224//intrinsic component of membrane	GO:0005451//monovalent cation:proton antiporter activity	GO:0006814//sodium ion transport;GO:0015992//proton transport;GO:0033036//macromolecule localization;GO:0044763//single-organism cellular process;GO:0055067//monovalent inorganic cation homeostasis
ncbi_418742	1.08	1.32	0.72	1.96	1.96	2.65	0.49	1.11	0.91	1.3	1.19	1.77	48	29	17	53	53	82	11	26	21	31	29	43	GRTP1	growth hormone-regulated TBC protein 1	-	-	-	-	-	-	-
ncbi_418753	28.59	27.34	29.12	63.88	67.25	68.48	79.04	80.35	81.05	67.06	60.1	59.83	1152	542	623	1565	1640	1912	1607	1707	1684	1446	1329	1315	RAB20	ras-related protein Rab-20	-	-	-	-	GO:0030139//endocytic vesicle	GO:0032550//purine ribonucleoside binding	GO:0006906//vesicle fusion;GO:0035556//intracellular signal transduction;GO:0051452//intracellular pH reduction
ncbi_418795	1.43	1.6	1.63	0.72	0.72	0.67	0.39	0.36	0.51	0.89	0.68	0.74	298	165	173	100	104	115	51	43	53	113	96	101	GPC5	glypican-5 isoform X1	-	-	-	-	GO:0031224//intrinsic component of membrane	GO:0043168//anion binding	-
ncbi_418812	3.09	3.06	2.45	13.45	14.1	13.6	57.92	57.54	57.39	13.04	13.87	13.53	238	116	100	629	656	724	2240	2333	2272	534	590	565	ACOD1	cis-aconitate decarboxylase	Metabolism	Carbohydrate metabolism	ko00660//C5-Branched dibasic acid metabolism	K17724	GO:0043231//intracellular membrane-bounded organelle	GO:0016831//carboxy-lyase activity;GO:0016836//hydro-lyase activity	GO:0001818//negative regulation of cytokine production;GO:0002507//tolerance induction;GO:0019541//propionate metabolic process;GO:0031325//positive regulation of cellular metabolic process;GO:0031348//negative regulation of defense response;GO:0032496//response to lipopolysaccharide;GO:0032570//response to progesterone;GO:0034122//negative regulation of toll-like receptor signaling pathway;GO:00…
ncbi_418815	3.25	3.82	3.68	1.89	1.69	1.72	3.63	3.57	3.38	1.95	2.31	2.37	454	267	275	159	148	169	263	273	249	150	180	187	LMO7	LIM domain only protein 7 isoform X1	Cellular Processes	Cellular community - eukaryotes	ko04520//Adherens junction	K06084	-	-	-
ncbi_418837	42.3	38.41	42.16	141.06	144.84	149.66	332.85	342.77	329.15	181.26	176.55	174.69	2012	899	1065	4080	4170	4933	7990	8597	8074	4614	4609	4533	EPSTI1	epithelial-stromal interaction protein 1	-	-	-	-	-	-	-
ncbi_418892	0.41	0.37	0.66	0.06	0.07	0.12	0.58	0.47	0.5	0.07	0.06	0.14	66	29	56	6	7	13	47	40	42	6	5	12	C4A	complement C4	Organismal Systems	Immune system	ko04610//Complement and coagulation cascades	K03989	GO:0044421//extracellular region part	-	GO:0010466//negative regulation of peptidase activity
ncbi_418900	5.29	3.61	4.43	1.28	2.31	2.05	1.54	1.57	0.77	3.8	3.47	2.36	208	68	97	30	53	54	29	31	15	77	76	49	SERTM1	serine-rich and transmembrane domain-containing protein 1 isoform X1	-	-	-	-	-	-	-
ncbi_418903	0.5	0.38	0.34	1.79	1.39	1.73	0.07	0.1	0.11	0.28	0.32	0.54	82	30	34	173	138	191	6	10	6	27	30	49	DCLK1	serine/threonine-protein kinase DCLK1 isoform X1	-	-	-	-	-	GO:0004672//protein kinase activity;GO:0032550//purine ribonucleoside binding	GO:0006464//cellular protein modification process;GO:0006796//phosphate-containing compound metabolic process;GO:0007165//signal transduction;GO:0016477//cell migration;GO:0021955//central nervous system neuron axonogenesis;GO:0051707//response to other organism;GO:1990138//neuron projection extension
ncbi_418962	5.32	5.61	5.69	2.29	2.26	2.38	0.82	0.75	0.54	1.69	2.06	2.09	588	305	334	154	151	182	46	44	31	100	125	126	ARHGAP20	rho GTPase-activating protein 20	-	-	-	-	-	-	GO:0050794//regulation of cellular process
ncbi_418983	1.27	1.37	1.49	0.2	0.85	0.17	16.72	16.67	16.13	0.52	0.58	0.65	32	17	20	3	13	3	213	222	210	7	8	9	MMP7	matrilysin precursor	Environmental Information Processing	Signal transduction	ko04310//Wnt signaling pathway	K01397	GO:0031988//membrane-bounded vesicle	GO:0004175//endopeptidase activity;GO:0046914//transition metal ion binding	GO:0002777//antimicrobial peptide biosynthetic process;GO:0008283//cell proliferation;GO:0019538//protein metabolic process;GO:0032963//collagen metabolic process;GO:0042221//response to chemical;GO:0042742//defense response to bacterium
ncbi_418984	175.55	168.74	165.42	410.86	403.24	396.47	549.17	542.61	537.73	343.13	346.7	344.09	12824	6065	6417	18250	17828	20068	20244	20899	20256	13413	13899	13712	TMEM123	porimin precursor	-	-	-	-	-	-	GO:0070265//necrotic cell death
ncbi_418998	0.37	0.42	0.44	0.16	0.2	0.18	0.21	0.57	0.48	0.12	0.21	0.13	48	27	31	13	16	16	14	39	32	9	15	9	HEPHL1	hephaestin-like protein 1 isoform X1	-	-	-	-	-	-	-
ncbi_419010	2.95	3.33	3.99	1.44	1.12	1.17	1.27	1.44	1.15	2.37	2.81	2.61	274	158	183	86	60	74	57	64	50	123	139	130	NAALAD2	N-acetylated-alpha-linked acidic dipeptidase 2 isoform X1	-	-	-	-	GO:0031224//intrinsic component of membrane	GO:0016811//hydrolase activity, acting on carbon-nitrogen (but not peptide) bonds, in linear amides	GO:0019538//protein metabolic process;GO:0042133//neurotransmitter metabolic process
ncbi_419014	193.59	193.99	190.56	410.51	402.35	407.77	440.07	455.65	443.11	278	288.94	294.58	11358	5600	5937	14645	14287	16577	13029	14095	13406	8728	9303	9428	CTSC	dipeptidyl peptidase 1 precursor	Cellular Processes;Cellular Processes	Cell growth and death;Transport and catabolism	ko04210//Apoptosis;ko04142//Lysosome	K01275;K01275	GO:0031988//membrane-bounded vesicle;GO:0044421//extracellular region part	GO:0004175//endopeptidase activity;GO:0016504//peptidase activator activity	GO:0009967//positive regulation of signal transduction;GO:0012501//programmed cell death;GO:0019538//protein metabolic process
ncbi_419017	52.06	54.43	53.34	24.43	24.79	24.39	19.97	22.44	20.32	32.1	30.45	32.94	5046	2589	2740	1440	1456	1639	970	1137	1008	1659	1617	1737	PRSS23	serine protease 23	-	-	-	-	GO:0031988//membrane-bounded vesicle;GO:0043231//intracellular membrane-bounded organelle	GO:0004175//endopeptidase activity	GO:0019538//protein metabolic process
ncbi_419019	4.81	5.46	5.62	2.54	2.65	2.41	2.97	3.74	3.66	4.26	3.9	4.39	306	162	177	97	103	97	91	114	117	132	133	144	ME3	NADP-dependent malic enzyme, mitochondrial isoform X1	Metabolism;Metabolism;Organismal Systems;Metabolism	Global and overview maps;Global and overview maps;Endocrine system;Carbohydrate metabolism	ko01100//Metabolic pathways;ko01200//Carbon metabolism;ko03320//PPAR signaling pathway;ko00620//Pyruvate metabolism	K00029;K00029;K00029;K00029	GO:0043231//intracellular membrane-bounded organelle	GO:0000166//nucleotide binding;GO:0004470//malic enzyme activity;GO:0043169//cation binding	GO:0032787//monocarboxylic acid metabolic process;GO:0043648//dicarboxylic acid metabolic process
ncbi_419024	1.47	1.62	1.15	0.6	0.68	0.71	0.37	0.38	0.47	0.82	0.77	0.83	402	218	168	100	114	135	51	55	66	120	116	124	DLG2	disks large homolog 2 isoform X1	Cellular Processes;Environmental Information Processing	Cellular community - eukaryotes;Signal transduction	ko04530//Tight junction;ko04390//Hippo signaling pathway	K12075;K12075	-	-	-
ncbi_419033	0.04	0.06	0.06	0	0	0.01	0.03	0.03	0	0.01	0	0.02	10	7	7	0	0	1	4	4	0	1	0	3	ARHGEF5	rho guanine nucleotide exchange factor 5 isoform X1	-	-	-	-	-	GO:0005088//Ras guanyl-nucleotide exchange factor activity	GO:0007010//cytoskeleton organization;GO:0031334//positive regulation of protein complex assembly;GO:0043087//regulation of GTPase activity
ncbi_419080	0.22	0.09	0.05	0	0	0.01	0.31	0.13	0.34	0	0.03	0	26	5	3	0	0	1	18	8	20	0	2	0	LOC419080	olfactory receptor 51E2-like	Organismal Systems	Sensory system	ko04740//Olfactory transduction	K04257	GO:0031224//intrinsic component of membrane	GO:0004888//transmembrane signaling receptor activity	GO:0007166//cell surface receptor signaling pathway;GO:0050907//detection of chemical stimulus involved in sensory perception
ncbi_419096	3.75	3.49	3.6	22.44	20.88	22.17	23.07	21	22.95	18.88	20.65	17.1	290	133	148	1056	978	1189	901	857	916	782	877	722	BCL2L14	apoptosis facilitator Bcl-2-like protein 14	-	-	-	-	GO:0043226//organelle;GO:0044444//cytoplasmic part	GO:0019900//kinase binding	GO:0097191//extrinsic apoptotic signaling pathway
ncbi_419156	4.04	4.23	4.26	12.25	11.77	12.99	4.86	5.41	4.49	8.15	8.19	8.84	320	164	179	586	559	709	195	226	181	344	356	382	TOX2	TOX high mobility group box family member 2 isoform X3	-	-	-	-	-	-	-
ncbi_419173	54.42	54.16	52.69	105.45	110.29	111.11	35.16	37.04	36.61	79.38	73.08	75.24	4174	2044	2146	4918	5120	5905	1361	1498	1448	3258	3076	3148	MAFB	transcription factor MafB	Organismal Systems	Endocrine system	ko04928//Parathyroid hormone synthesis, secretion and action	K09036	GO:0043231//intracellular membrane-bounded organelle	GO:0003677//DNA binding	GO:0010468//regulation of gene expression;GO:0034645//cellular macromolecule biosynthetic process
ncbi_419178	0.98	1.27	1.29	0.26	0.25	0.3	0.27	0.29	0.49	0.31	0.16	0.64	128	66	68	27	23	22	23	26	43	21	15	31	GHRH	somatoliberin isoform X1	-	-	-	-	-	-	-
ncbi_419185	1.34	2.26	1.42	0	0.03	0	0.54	0.39	0.66	0.07	0	0.07	80	66	45	0	1	0	16	12	20	2	0	2	RBPJL	recombining binding protein suppressor of hairless-like protein isoform X1	Organismal Systems;Environmental Information Processing	Immune system;Signal transduction	ko04658//Th1 and Th2 cell differentiation;ko04330//Notch signaling pathway	K06053;K06053	GO:0043231//intracellular membrane-bounded organelle;GO:0043234//protein complex	GO:0000981//RNA polymerase II transcription factor activity, sequence-specific DNA binding;GO:0003676//nucleic acid binding	GO:0006355//regulation of transcription, DNA-templated
ncbi_419216	2.2	2.45	1.76	14.4	13.97	12.86	3.43	3.8	3.97	5.86	6.78	6.55	146	80	62	581	561	591	115	133	136	208	247	237	EPB42	erythrocyte membrane protein band 4.2	-	-	-	-	GO:0005856//cytoskeleton	GO:0016755//transferase activity, transferring amino-acyl groups	GO:0006464//cellular protein modification process;GO:0048534//hematopoietic or lymphoid organ development;GO:0055076//transition metal ion homeostasis
ncbi_419218	24.52	25.06	25.57	83.45	83.88	84.46	168.62	171.51	164.54	91.18	95.47	96.63	4690	2358	2597	9705	9709	11193	16274	17295	16227	9332	10020	10081	ZNFX1	NFX1-type zinc finger-containing protein 1	-	-	-	-	-	-	-
ncbi_419265	4.14	4.19	4.31	10.18	10.72	10.08	38	39.07	38.73	10.99	10.77	10.93	1202	601	667	1801	1892	2038	5594	5997	5819	1721	1726	1738	HELZ2	helicase with zinc finger domain 2	-	-	-	-	-	GO:0003713//transcription coactivator activity;GO:0003723//RNA binding;GO:0032550//purine ribonucleoside binding;GO:0043169//cation binding	GO:0006357//regulation of transcription from RNA polymerase II promoter
ncbi_419293	29.98	35.01	33.99	110.94	115.39	108.15	120.21	121.91	128.57	76.68	82.68	84.76	1730	994	1043	3901	4029	4335	3509	3703	3828	2374	2623	2676	LBP	bactericidal permeability-increasing protein isoform X1	-	-	-	-	-	GO:0005488//binding	GO:0002376//immune system process;GO:0042742//defense response to bacterium
ncbi_419333	43.74	44.01	43.98	16.05	15.72	15.22	2.43	2.54	2.64	21.17	21.43	19.96	5964	2918	3174	1296	1268	1409	162	175	179	1527	1591	1470	LOC419333	formin-I isoform X1	-	-	-	-	-	-	-
ncbi_419338	6.1	6.23	7.06	3.17	3.06	3.16	3.69	3.01	3.86	4.7	4.06	4.42	488	245	300	154	148	175	149	127	159	201	178	193	BCAS1	breast carcinoma-amplified sequence 1	-	-	-	-	-	-	-
ncbi_419347	0.16	0.17	0.11	0.11	0.04	0.03	0.12	0.09	0.09	0.03	0.06	0.04	44	19	17	15	6	5	9	6	11	4	5	6	KCNG1	potassium voltage-gated channel subfamily G member 1	-	-	-	-	GO:0034705//potassium channel complex;GO:0043227//membrane-bounded organelle	GO:0005267//potassium channel activity	GO:0030001//metal ion transport;GO:0034220//ion transmembrane transport;GO:0051259//protein oligomerization
ncbi_419385	0.74	0.44	0.51	0.16	0.31	0.25	0.2	0.22	0.17	0.22	0.52	0.32	112	33	42	15.19	29.22	27	15	19	13.13	18.3	44	26.17	MEGF6	multiple epidermal growth factor-like domains protein 6 isoform X1	-	-	-	-	-	-	-
ncbi_419401	3.72	3.95	4.11	11.35	10.69	10.92	88.62	88.29	87.27	10.05	10.52	10.8	448	222	252	804	752	892	5149	5364	5189	627	674	688	TMEM52	transmembrane protein 52 isoform X1	-	-	-	-	-	-	-
ncbi_419447	11	8.98	9.64	1.33	1.51	1.48	3.85	4.19	4.5	1.21	0.98	1.28	204	82	95	15	17	19	36	41	43	12	10	13	RBP7	retinoid-binding protein 7	-	-	-	-	-	-	-
ncbi_419472	9.27	8.33	8.97	17.53	18.43	17.92	25.12	23.64	24.33	20.28	17.59	16.79	432	191	222	497	520	579	591	581	585	506	450	427	PQLC2	lysosomal amino acid transporter 1 homolog	-	-	-	-	GO:0000323//lytic vacuole;GO:0005774//vacuolar membrane;GO:0016021//integral component of membrane	GO:0008324//cation transmembrane transporter activity	GO:0003333//amino acid transmembrane transport;GO:0055081//anion homeostasis;GO:0098655//cation transmembrane transport
ncbi_419486	179.72	189.48	187.26	0.13	0.18	0.09	34.15	34.43	33.15	0.45	0.44	0.2	5062	2624	2800	6	5	3	487	513	488	10	10	3	CELA2A	chymotrypsin-like elastase family member 2A isoform X1	-	-	-	-	-	-	-
ncbi_419503	209.8	218.12	212.32	548.92	560.11	562.38	355.95	364.97	358.38	519.47	505.52	488.03	6764	3460	3635	10761	10929	12563	5791	6204	5958	8962	8944	8583	C1QC	complement C1q subcomponent subunit C	-	-	-	-	GO:0031988//membrane-bounded vesicle;GO:0044421//extracellular region part	-	GO:0002762//negative regulation of myeloid leukocyte differentiation
ncbi_419529	1.46	1.85	1.34	0.53	0.42	0.65	3.7	3.46	3.38	0.45	0.34	0.38	182	114	89	40	32	56	233	228	218	30	23	26	ADAM28	disintegrin and metalloproteinase domain-containing protein 28 isoform X1	-	-	-	-	-	GO:0046914//transition metal ion binding;GO:0070011//peptidase activity, acting on L-amino acid peptides	GO:0019538//protein metabolic process
ncbi_419530	3.6	3.73	3.74	14.24	14.18	15.71	6.07	5.09	5.42	6.99	7.61	7.27	378	193	209	910	902	1144	322	282	294	393	439	417	SLC25A37	mitoferrin-1	-	-	-	-	-	-	-
ncbi_419557	2.59	1.58	3.09	18.07	21.87	25.84	21.08	18.37	25.83	19.23	15.92	16.97	30	9	19	127	153	207	123	112	154	119	101	107	FABP3	fatty acid-binding protein, heart	Organismal Systems	Endocrine system	ko03320//PPAR signaling pathway	K08752	GO:0031988//membrane-bounded vesicle;GO:0044421//extracellular region part	GO:0005515//protein binding;GO:0036041//long-chain fatty acid binding	GO:0051234//establishment of localization
ncbi_419559	3.38	3.62	3.62	1.66	2.13	1.3	2.38	2.62	2.25	2.12	1.91	2.39	262	138	149	78	100	70	93	107	90	88	81	101	EDN2	endothelin-2 precursor	-	-	-	-	GO:0044421//extracellular region part	GO:0005102//receptor binding	GO:0001990//regulation of systemic arterial blood pressure by hormone;GO:0002027//regulation of heart rate;GO:0002274//myeloid leukocyte activation;GO:0002687//positive regulation of leukocyte migration;GO:0006940//regulation of smooth muscle contraction;GO:0007166//cell surface receptor signaling pathway;GO:0014820//tonic smooth muscle contraction;GO:0014821//phasic smooth muscle contraction;GO:…
ncbi_419563	23.64	25.25	26.15	73.83	74.7	76.21	195.33	202.92	202	87.44	91.69	93.05	2392	1257	1405	4542	4574	5343	9973	10825	10539	4734	5091	5136	GBP1	guanylate-binding protein 1	Organismal Systems	Immune system	ko04621//NOD-like receptor signaling pathway	K20899	-	-	-
ncbi_419565	11.95	12.53	13.52	28.72	28.42	27.42	81.38	84.06	83.47	28.35	28.48	25.52	812	419	488	1187	1169	1291	2791	3012	2925	1031	1062	946	THEMIS2	protein THEMIS2	-	-	-	-	GO:0044424//intracellular part	-	GO:0050851//antigen receptor-mediated signaling pathway
ncbi_419601	18.85	20.23	19.55	45.7	40.36	42.83	38.2	41.45	41.97	44.55	42	43.35	926	488	509	1363	1199	1456	946	1073	1063	1170	1131	1160	MECR	enoyl-[acyl-carrier-protein] reductase, mitochondrial isoform X1	Metabolism;Metabolism;Metabolism	Global and overview maps;Global and overview maps;Lipid metabolism	ko01100//Metabolic pathways;ko01212//Fatty acid metabolism;ko00062//Fatty acid elongation	K07512;K07512;K07512	-	GO:0016628//oxidoreductase activity, acting on the CH-CH group of donors, NAD or NADP as acceptor;GO:0046914//transition metal ion binding	GO:0032787//monocarboxylic acid metabolic process
ncbi_419669	4.88	4.95	4.79	12.99	13.48	12.23	46.43	45.5	44.78	14.11	16.2	15.06	374	187	195	606	626	650	1797	1840	1771	579	682	630	RNF19B	LOW QUALITY PROTEIN: E3 ubiquitin-protein ligase RNF19B	-	-	-	-	GO:0005764//lysosome	GO:0046914//transition metal ion binding	GO:0001909//leukocyte mediated cytotoxicity;GO:0050663//cytokine secretion
ncbi_419675	2.81	3.36	3.03	1.54	1.44	1.42	1.63	1.38	1.21	1.92	2.34	1.59	240	149	145	84	82	91	75	66	55	93	110	78	NT5C1A	cytosolic 5'-nucleotidase 1A isoform X1	Metabolism;Metabolism;Metabolism;Metabolism	Global and overview maps;Nucleotide metabolism;Nucleotide metabolism;Metabolism of cofactors and vitamins	ko01100//Metabolic pathways;ko00230//Purine metabolism;ko00240//Pyrimidine metabolism;ko00760//Nicotinate and nicotinamide metabolism	K01081;K01081;K01081;K01081	GO:0044424//intracellular part	GO:0008252//nucleotidase activity;GO:0046872//metal ion binding	GO:0009125//nucleoside monophosphate catabolic process
ncbi_419743	0.4	0.24	0.27	0	0	0	0.2	0.31	0.34	0.05	0.05	0	44	13	16	0	0	0	11	18	19	3	3	0	ATP12A	potassium-transporting ATPase alpha chain 2	Metabolism	Energy metabolism	ko00190//Oxidative phosphorylation	K01544	GO:0031224//intrinsic component of membrane	GO:0008556//potassium-transporting ATPase activity;GO:0032550//purine ribonucleoside binding;GO:0043169//cation binding	GO:0006814//sodium ion transport
ncbi_419744	0.33	0.25	0.36	0.09	0.06	0.19	0.25	0.25	0.26	0.06	0.1	0.02	34	14	21	5	5.76	14.04	20.07	12	15.23	5.81	6.3	2	SCN3B	sodium channel subunit beta-3 isoform X1	-	-	-	-	GO:0016020//membrane;GO:0031674//I band	GO:0005248//voltage-gated sodium channel activity;GO:0005515//protein binding;GO:0016247//channel regulator activity	GO:0002027//regulation of heart rate;GO:0002028//regulation of sodium ion transport;GO:0003254//regulation of membrane depolarization;GO:0007009//plasma membrane organization;GO:0032412//regulation of ion transmembrane transporter activity;GO:0086002//cardiac muscle cell action potential involved in contraction;GO:0086010//membrane depolarization during action potential;GO:0086065//cell communica…
ncbi_419777	12.43	12.94	14.4	4.13	5.51	4.5	6.24	8.56	7.57	5.2	6.1	5.34	538	278	319	109	139	131	134	188	165	121	148	122	JAML	junctional adhesion molecule-like isoform X1	-	-	-	-	GO:0016020//membrane;GO:0043296//apical junction complex	GO:0046983//protein dimerization activity	GO:0042110//T cell activation;GO:0045123//cellular extravasation;GO:0050679//positive regulation of epithelial cell proliferation;GO:0071621//granulocyte chemotaxis;GO:0098742//cell-cell adhesion via plasma-membrane adhesion molecules
ncbi_419778	1.16	1.33	1.02	0.71	0.31	0.46	0.56	0.85	0.55	0.46	0.65	0.34	62	35	29	23	10	17	15	24	15	13	19	10	MPZL3	myelin protein zero-like protein 3	-	-	-	-	-	-	GO:0043062//extracellular structure organization
ncbi_419782	0.71	0.68	0.85	0	0	0	0.75	0.68	0.29	0	0.04	0.09	30	14	20	0	0	0	16	15	7	0	1	2	C11orf88	UPF0722 protein C11orf88 homolog isoform X1	-	-	-	-	-	-	-
ncbi_419791	0.72	0.31	0.82	0	0.04	0	0.41	0.58	0.35	0.14	0.28	0	28	6	17	0	1	0	8	12	7	3	6	0	C24H11orf34	uncharacterized protein C24H11orf34	-	-	-	-	-	-	-
ncbi_419813	3.46	2.86	3.21	11.4	9.97	11.21	29.24	27.69	29.02	14.09	13.34	13.17	178	77	89	345	306	367	711	759	752	364	365	362	ETV7	transcription factor ETV7 isoform X1	Environmental Information Processing;Organismal Systems	Signal transduction;Development	ko04013//MAPK signaling pathway - fly;ko04320//Dorso-ventral axis formation	K03211;K03211	GO:0043231//intracellular membrane-bounded organelle	GO:0000976//transcription regulatory region sequence-specific DNA binding;GO:0000981//RNA polymerase II transcription factor activity, sequence-specific DNA binding	GO:0010468//regulation of gene expression
ncbi_419818	3.39	3.48	3.75	2.18	1.74	1.29	3.18	3.17	3.3	1.75	1.83	2.01	268.7	144.26	155.8	114.34	88.84	76.68	116.71	121.56	125.1	72.83	86.06	86.16	PI16	peptidase inhibitor 16 isoform X1	-	-	-	-	GO:0031988//membrane-bounded vesicle;GO:0044421//extracellular region part	-	GO:0010614//negative regulation of cardiac muscle hypertrophy
ncbi_419825	0.09	0.05	0.07	0	0	0	0.02	0	0	0.03	0	0.03	10	3	4	0	0	0	1	0	0	2	0	2	CNTN2	contactin-2 precursor	Environmental Information Processing	Signaling molecules and interaction	ko04514//Cell adhesion molecules (CAMs)	K06760	GO:0033267//axon part;GO:0034705//potassium channel complex;GO:0044297//cell body	GO:0005515//protein binding	GO:0001764//neuron migration;GO:0006898//receptor-mediated endocytosis;GO:0007611//learning or memory;GO:0008038//neuron recognition;GO:0008344//adult locomotory behavior;GO:0016337//single organismal cell-cell adhesion;GO:0022604//regulation of cell morphogenesis;GO:0032291//axon ensheathment in central nervous system;GO:0032536//regulation of cell projection size;GO:0034613//cellular protein lo…
ncbi_419848	3.2	3.78	4.27	0.11	0.24	0.21	2.76	3.27	2.77	0.6	0.62	0.37	240	140	172.97	5	11	11	107.66	129.7	109	24	27	15	PIGR	polymeric immunoglobulin receptor isoform X1	Organismal Systems	Immune system	ko04672//Intestinal immune network for IgA production	K13073	GO:0016020//membrane;GO:0031988//membrane-bounded vesicle;GO:0043234//protein complex;GO:0044421//extracellular region part	GO:0019763//immunoglobulin receptor activity	GO:0001894//tissue homeostasis;GO:0002414//immunoglobulin transcytosis in epithelial cells;GO:0002768//immune response-regulating cell surface receptor signaling pathway;GO:0038127//ERBB signaling pathway;GO:0072657//protein localization to membrane
ncbi_419849	5.1	4.2	4.85	10.93	9.83	9.67	14.56	15.87	13.5	12.41	12.86	13.7	296	122	151	391	344	392	427	493	404	391	408	438	C26H1orf116	specifically androgen-regulated gene protein isoform X1	-	-	-	-	-	-	-
ncbi_419872	11.53	11.46	11.25	41.53	40.77	40.75	107.99	107.12	110.79	54.83	56.43	57.29	1132	551	585	2469	2419	2762	5335	5529	5592	2873	3028	3063	MOV10	putative helicase MOV-10 isoform X1	-	-	-	-	GO:0036464//cytoplasmic ribonucleoprotein granule;GO:0044421//extracellular region part	GO:0003723//RNA binding;GO:0017111//nucleoside-triphosphatase activity;GO:0032550//purine ribonucleoside binding	GO:0006379//mRNA cleavage;GO:0016458//gene silencing
ncbi_419914	3.7	4.34	5.07	22.25	22.01	20.82	1.74	1.67	1.28	7.77	7.56	7.14	202	116	147	735	722	784	48	48	36	227	226	212	TSPO2	translocator protein 2	Environmental Information Processing;Cellular Processes;Organismal Systems	Signaling molecules and interaction;Cell growth and death;Digestive system	ko04080//Neuroactive ligand-receptor interaction;ko04214//Apoptosis - fly;ko04979//Cholesterol metabolism	K05770;K05770;K05770	GO:0031224//intrinsic component of membrane	GO:0032934//sterol binding	-
ncbi_419920	2.09	2.55	1.87	0.86	0.52	0.83	0.72	0.59	0.1	0.39	0.86	1.15	40	24	19	10	6	11	7	6	1	4	9	12	TREM2	triggering receptor expressed on myeloid cells 2 precursor	-	-	-	-	-	-	-
ncbi_419921	1.15	0.59	0.91	0.36	0.56	0.14	0.38	0.16	0.33	0.22	0.44	0.4	48	12	20	9	14	4	8	4	7	5	10	9	MDFI	myoD family inhibitor isoform X1	-	-	-	-	-	GO:0005515//protein binding	GO:0000187//activation of MAPK activity;GO:0009798//axis specification;GO:0009968//negative regulation of signal transduction;GO:0048562//embryonic organ morphogenesis;GO:0051100//negative regulation of binding
ncbi_419940	98.32	105.34	109.21	50.96	53.84	50.28	5.68	5.6	5.09	78.63	78.3	75.85	4496	2370	2652	1417	1490	1593	131	135	120	1924	1965	1892	CD79B	B-cell antigen receptor complex-associated protein beta chain precursor	Organismal Systems	Immune system	ko04662//B cell receptor signaling pathway	K06507	GO:0019814//immunoglobulin complex;GO:0031988//membrane-bounded vesicle;GO:0043231//intracellular membrane-bounded organelle;GO:0044459//plasma membrane part	-	GO:0050851//antigen receptor-mediated signaling pathway
ncbi_419941	0.07	0.13	0.22	0	0	0	0.12	0.12	0.17	0	0.05	0.05	6	4	4	0	0	0	2	4	3	0	1	1	PRR29	1-acyl-sn-glycerol-3-phosphate acyltransferase alpha isoform X1	Metabolism;Environmental Information Processing;Metabolism;Metabolism;Organismal Systems	Global and overview maps;Signal transduction;Lipid metabolism;Lipid metabolism;Digestive system	ko01100//Metabolic pathways;ko04072//Phospholipase D signaling pathway;ko00564//Glycerophospholipid metabolism;ko00561//Glycerolipid metabolism;ko04975//Fat digestion and absorption	K13509;K13509;K13509;K13509;K13509	-	GO:0016740//transferase activity	GO:0006644//phospholipid metabolic process
ncbi_420097	2.32	2.11	1.93	5.18	4.96	4.46	2.37	2.54	2.46	3.9	3.63	4.53	192	86	85	261	249	256	99	111	105	173	165	205	MISP	mitotic interactor and substrate of PLK1	-	-	-	-	-	-	-
ncbi_420107	0.31	0.21	0.15	1.39	0.81	0.52	3.92	4.63	4.63	1.82	1.54	1.98	12	4	3	33	19.02	14	77.03	95.02	93.02	38	33.01	42.02	LOC420107	uncharacterized protein LOC420107 isoform X1	-	-	-	-	-	-	-
ncbi_420156	0.18	0.26	0.24	0.38	0.58	0.52	0.18	0.17	0.1	0.71	0.31	0.51	14.16	11.33	11.28	20.6	30.2	31.59	8.24	8	4.29	32.27	15.53	24.45	PLIN3	perilipin-3 isoform X1	-	-	-	-	-	-	-
ncbi_420171	0.69	0.6	0.98	0.34	0.25	0.28	0.03	0.03	0	0.95	1.03	0.73	50	22	38	15	11	14	1	1	0	37	42	30	CPA6	carboxypeptidase A6 isoform X1	-	-	-	-	-	GO:0008235//metalloexopeptidase activity;GO:0046914//transition metal ion binding	GO:0019538//protein metabolic process
ncbi_420181	24.55	21.46	23.57	11.76	11.59	10.45	9.71	8.17	7.95	19.26	16.57	17.74	1073.94	461.95	547.42	312.82	306.94	316.88	214.33	188.4	179.36	450.9	397.73	423.33	SBSPON	somatomedin-B and thrombospondin type-1 domain-containing protein	-	-	-	-	-	GO:0001871//pattern binding	GO:0002376//immune system process;GO:0006897//endocytosis
ncbi_420197	15.38	12.92	11.97	46.25	45.67	49.41	12.97	12.66	12.01	27.75	27.69	26.97	576	238	238	1053	1035	1282	245	250	232	556	569	551	FABP5	fatty acid binding protein 5	Organismal Systems	Endocrine system	ko03320//PPAR signaling pathway	K08754	GO:0031988//membrane-bounded vesicle	GO:0005488//binding	GO:0008645//hexose transport;GO:0019318//hexose metabolic process;GO:0046165//alcohol biosynthetic process
ncbi_420210	2.81	2.23	3.04	23.22	22.37	21.93	8.89	10.08	9.5	27.66	25.46	25.24	136	53	78	683	655	735	217	257	237	716	676	666	ATP6V0D2	V-type proton ATPase subunit d 2	Metabolism;Cellular Processes;Cellular Processes;Metabolism;Organismal Systems;Organismal Systems	Global and overview maps;Transport and catabolism;Transport and catabolism;Energy metabolism;Nervous system;Excretory system	ko01100//Metabolic pathways;ko04145//Phagosome;ko04142//Lysosome;ko00190//Oxidative phosphorylation;ko04721//Synaptic vesicle cycle;ko04966//Collecting duct acid secretion	K02146;K02146;K02146;K02146;K02146;K02146	GO:0005886//plasma membrane;GO:0031988//membrane-bounded vesicle;GO:0033176//proton-transporting V-type ATPase complex;GO:0033177//proton-transporting two-sector ATPase complex, proton-transporting domain	GO:0015077//monovalent inorganic cation transmembrane transporter activity	GO:0015988//energy coupled proton transmembrane transport, against electrochemical gradient
ncbi_420264	3.86	3.2	3.12	7.62	8.35	9.33	2.47	1.69	2.7	5.2	4.19	4.06	332	146	141	428	435	532	119	86	123	228	213	219	RIMS2	regulating synaptic membrane exocytosis protein 2 isoform X1	Organismal Systems	Endocrine system	ko04911//Insulin secretion	K15297	-	-	-
ncbi_420279	0.07	0.08	0.06	0.02	0.05	0.02	0.02	0.01	0.02	0.04	0.02	0.02	34	19	16	7	13	5	4	2	6	11	6	5	CSMD3	LOW QUALITY PROTEIN: CUB and sushi domain-containing protein 3	-	-	-	-	-	-	-
ncbi_420282	4.96	4.48	4.66	2.04	2.02	1.83	1.06	0.95	1.12	1.55	1.85	1.73	1306	583	657	326	322	334	141	132	152	217	267	250	SAMD12	sterile alpha motif domain-containing protein 12 isoform X1	-	-	-	-	-	-	-
ncbi_420285	0.13	0.1	0.18	0	0	0	0.1	0.06	0.08	0	0	0	16	6	12	0	0	0	6	4	5	0	0	0	SLC30A8	zinc transporter 8	-	-	-	-	GO:0012505//endomembrane system;GO:0031224//intrinsic component of membrane;GO:0043231//intracellular membrane-bounded organelle	GO:0015075//ion transmembrane transporter activity;GO:0046983//protein dimerization activity	GO:0006829//zinc II ion transport;GO:0009306//protein secretion;GO:0009746//response to hexose;GO:0051238//sequestering of metal ion;GO:0072503//cellular divalent inorganic cation homeostasis
ncbi_420302	1.44	2.11	0.83	0	0	0	3.72	3.18	3.25	0	0.29	0.07	36	26	11	0	0	0	47	42	42	0	4	1	PSCA	prostate stem cell antigen	-	-	-	-	-	-	-
ncbi_420328	0.69	0.7	0.64	0.2	0.17	0.11	0.21	0.17	0.13	0.13	0.28	0.33	76	37	36	13	11	8	11	10	7	7	16	19	ADCY8	adenylate cyclase type 8 isoform X1	Environmental Information Processing;Organismal Systems;Environmental Information Processing;Environmental Information Processing;Metabolism;Organismal Systems;Environmental Information Processing;Environmental Information Processing;Environmental Information Processing;Organismal Systems;Organismal Systems;Organismal Systems;Organismal Systems;Organismal Systems;Organismal Systems;Organismal Sys…	Signal transduction;Environmental adaptation;Signal transduction;Signal transduction;Nucleotide metabolism;Endocrine system;Signal transduction;Signal transduction;Signal transduction;Immune system;Circulatory system;Nervous system;Immune system;Circulatory system;Endocrine system;Endocrine system;Environmental adaptation;Nervous system;Nervous system;Cell growth and death;Sensory system;Endocrin…	ko04024//cAMP signaling pathway;ko04714//Thermogenesis;ko04015//Rap1 signaling pathway;ko04020//Calcium signaling pathway;ko00230//Purine metabolism;ko04921//Oxytocin signaling pathway;ko04022//cGMP - PKG signaling pathway;ko04072//Phospholipase D signaling pathway;ko04371//Apelin signaling pathway;ko04062//Chemokine signaling pathway;ko04261//Adrenergic signaling in cardiomyocytes;ko04723//Retro…	K08048;K08048;K08048;K08048;K08048;K08048;K08048;K08048;K08048;K08048;K08048;K08048;K08048;K08048;K08048;K08048;K08048;K08048;K08048;K08048;K08048;K08048;K08048;K08048;K08048;K08048;K08048;K08048;K08048;K08048;K08048;K08048;K08048;K08048;K08048;K08048;K08048;K08048;K08048;K08048;K08048	-	GO:0009975//cyclase activity;GO:0016829//lyase activity	GO:0007165//signal transduction;GO:0007613//memory;GO:0009165//nucleotide biosynthetic process;GO:0046058//cAMP metabolic process
ncbi_420386	0.49	0.4	0.31	0.15	0.1	0.13	0.25	0.28	0.28	0.38	0.32	0.17	90	53	43	25	15	23	34.11	39.09	27	37	37	26	ADCYAP1R1	pituitary adenylate cyclase-activating polypeptide type I receptor isoform X1	Environmental Information Processing;Environmental Information Processing;Organismal Systems;Organismal Systems;Organismal Systems	Signaling molecules and interaction;Signal transduction;Environmental adaptation;Endocrine system;Endocrine system	ko04080//Neuroactive ligand-receptor interaction;ko04024//cAMP signaling pathway;ko04713//Circadian entrainment;ko04911//Insulin secretion;ko04924//Renin secretion	K04587;K04587;K04587;K04587;K04587	GO:0031224//intrinsic component of membrane;GO:0043234//protein complex	GO:0004930//G-protein coupled receptor activity	GO:0007166//cell surface receptor signaling pathway
ncbi_420413	12.99	12.87	13.23	31.53	32.26	31.86	36.98	36.91	38.13	26.08	27.82	28.13	1326	647	721	1961	1995	2258	1909	1988	2009	1427	1561	1569	GIMAP5	GTPase IMAP family member 5	-	-	-	-	-	-	-
ncbi_420415	0.35	0.3	0.4	0.03	0.03	0.01	0.27	0.22	0.22	0.02	0	0.03	38	18	23	2	2	1	15	14	13	1	0	2	VILL	villin-like protein isoform X1	-	-	-	-	-	-	GO:0006996//organelle organization
ncbi_420425	16.51	15.36	15.51	7.27	6.84	7.47	15.05	16.81	16.05	8.17	8.7	8.77	2236	1039	1124	590	554	694	1035	1211	1121	591	643	642	CSRNP1	cysteine/serine-rich nuclear protein 1 isoform X1	-	-	-	-	GO:0043231//intracellular membrane-bounded organelle	GO:0001071//nucleic acid binding transcription factor activity;GO:0003677//DNA binding	GO:0006357//regulation of transcription from RNA polymerase II promoter;GO:0007169//transmembrane receptor protein tyrosine kinase signaling pathway;GO:0009887//organ morphogenesis
ncbi_420440	1.44	1	1.39	0.42	0.45	0.5	0.19	0.27	0.22	0.85	0.6	0.57	194	66	90	34	37	44	13	17	15	55	44	42	DPP6	dipeptidyl aminopeptidase-like protein 6 isoform X1	-	-	-	-	GO:0031988//membrane-bounded vesicle	GO:0070011//peptidase activity, acting on L-amino acid peptides	GO:0001508//action potential;GO:0043268//positive regulation of potassium ion transport
ncbi_420461	0.65	0.53	0.6	0.22	0.16	0.22	0.16	0.16	0.28	0.31	0.29	0.32	102	41	50	21	15	24	13	13	23	26	25	27	ADARB2	double-stranded RNA-specific editase B2	-	-	-	-	-	GO:0003723//RNA binding;GO:0016814//hydrolase activity, acting on carbon-nitrogen (but not peptide) bonds, in cyclic amidines	GO:0010467//gene expression
ncbi_420482	0.2	0.34	0.23	0	0	0	0.14	0.24	0.08	0.02	0	0	20	18	13	0	0	0	7	13	4	1	0	0	ARMC4	armadillo repeat-containing protein 4 isoform X1	-	-	-	-	-	-	-
ncbi_420505	1.58	1.17	0.9	0.56	0.7	0.53	0.42	0.53	0.44	0.98	0.77	0.84	246.77	79.13	87.56	60.23	67.14	57.19	60	58	70.15	71.24	92.24	65.11	SPAG6	sperm-associated antigen 6 isoform X1	-	-	-	-	-	-	-
ncbi_420523	0.1	0.14	0.12	0.44	0.44	0.45	0.32	0.3	0.17	0.31	0.25	0.26	32	22	20	84	86	99	52	48	27	51	44	46	CUBN	cubilin isoform X1	Organismal Systems	Digestive system	ko04977//Vitamin digestion and absorption	K14616	GO:0005886//plasma membrane;GO:0016023//cytoplasmic, membrane-bounded vesicle;GO:0042995//cell projection;GO:0044425//membrane part	GO:0046872//metal ion binding;GO:0046983//protein dimerization activity	GO:0006897//endocytosis;GO:0015031//protein transport
ncbi_420526	10.92	8.39	10.73	23.44	19.91	22.05	83.44	79.56	81.86	28.5	25.53	26.84	736	281	386	930	797	1020	2625	2611	2613	958	901	954	FAM188A	ubiquitin carboxyl-terminal hydrolase MINDY-3 isoform X1	-	-	-	-	-	-	-
ncbi_420535	4.96	4.41	4.71	2.24	2.65	2.13	2.99	2.5	2.47	2.38	2.38	2.94	594	251	291	155	182	174	179	158	160	147	151	180	RUNDC3B	RUN domain-containing protein 3B isoform X1	-	-	-	-	-	-	-
ncbi_420552	0.49	0.78	0.53	0.28	0.18	0.28	0.64	0.62	0.74	0.47	0.54	0.46	49.54	37.45	27.41	17.34	10.53	18.51	31.91	31.72	35.47	25.62	29.35	25.86	LOC420552	uncharacterized protein LOC420552 isoform X1	-	-	-	-	-	-	-
ncbi_420559	13.85	12.47	13.24	90.7	85.99	84.26	198.45	187.28	194.64	77.87	75.4	75.83	2534	1123	1286	10097	9529	10682	18333	18087	18384	7626	7575	7570	SAMD9L	sterile alpha motif domain-containing protein 9-like	-	-	-	-	GO:0005768//endosome	-	GO:0006906//vesicle fusion;GO:0008283//cell proliferation;GO:0009894//regulation of catabolic process;GO:0048534//hematopoietic or lymphoid organ development;GO:0051301//cell division
ncbi_420571	0.53	0.34	0.43	0.19	0.18	0.06	0.29	0.32	0.37	0.16	0.15	0.19	44	14	18	8	9	3	10	14	13	6	7	7	DYNC1I1	cytoplasmic dynein 1 intermediate chain 1 isoform X1	Cellular Processes;Organismal Systems	Transport and catabolism;Excretory system	ko04145//Phagosome;ko04962//Vasopressin-regulated water reabsorption	K10415;K10415	GO:0005819//spindle;GO:0030286//dynein complex;GO:0035770//ribonucleoprotein granule	GO:0008092//cytoskeletal protein binding	GO:0007017//microtubule-based process
ncbi_420596	0.41	0.58	0.23	0	0.07	0	1.21	0.85	1.11	0	0	0	10	7	3	0	1	0	15	11	14	0	0	0	AGR2	anterior gradient protein 2 homolog	-	-	-	-	GO:0043231//intracellular membrane-bounded organelle	-	GO:0002067//glandular epithelial cell differentiation;GO:0007589//body fluid secretion
ncbi_420597	2.27	1.73	1.17	0.36	0.44	0.59	0.65	0.19	0.2	0.4	0.72	0.62	106	52	32	13	11	21	12	6	6	11	20	14	AGR3	anterior gradient protein 3 isoform X1	-	-	-	-	-	-	-
ncbi_420606	1.94	2.32	2.18	0.39	0.4	0.29	0.53	0.52	0.63	0.54	0.47	0.58	268	157	156	32	33	26	36	38	44	39	35	43	ABCB5	ATP-binding cassette sub-family B member 5 isoform X1	Organismal Systems;Environmental Information Processing	Digestive system;Membrane transport	ko04976//Bile secretion;ko02010//ABC transporters	K05658;K05658	-	-	-
ncbi_420628	19.89	18.21	19.79	43.88	41.12	41.73	142.6	144.14	141.21	52.28	48.13	49.93	1722	777	913	2316	2162	2512	6246	6612	6327	2427	2293	2362	SNX10	sorting nexin-10 isoform X1	-	-	-	-	GO:0005815//microtubule organizing center;GO:0031312//extrinsic component of organelle membrane;GO:0043231//intracellular membrane-bounded organelle	GO:0005543//phospholipid binding;GO:0019899//enzyme binding	GO:0002573//myeloid leukocyte differentiation;GO:0006996//organelle organization;GO:0010927//cellular component assembly involved in morphogenesis;GO:0044380//protein localization to cytoskeleton
ncbi_420657	1.09	0.63	1.38	0.51	0.34	0.49	0.82	0.74	0.9	0.63	1.26	0.47	42	12	29	12	8	13	16	15	18	13	28	10	LRRC3B	leucine-rich repeat-containing protein 3B	-	-	-	-	-	-	-
ncbi_420696	40.43	38.53	40.11	98	99.27	93.14	73	72.06	71.86	66.56	71.59	66.89	4203.78	1971.21	2214.41	6195.13	6246.62	6709.47	3830.07	3950.15	3852.69	3702.79	4084.77	3793.52	CCR2	C-C chemokine receptor type 2 isoform X1	Cellular Processes;Environmental Information Processing;Organismal Systems	Transport and catabolism;Signaling molecules and interaction;Immune system	ko04144//Endocytosis;ko04060//Cytokine-cytokine receptor interaction;ko04062//Chemokine signaling pathway	K04180;K04180;K04180	GO:0031224//intrinsic component of membrane	GO:0004950//chemokine receptor activity	GO:0002690//positive regulation of leukocyte chemotaxis;GO:0006952//defense response;GO:0019221//cytokine-mediated signaling pathway
ncbi_420728	11.77	11.83	11	33.03	32.22	31.71	100.27	97.14	97.53	29.46	31.48	31.95	3428	1692	1697	5823	5657	6371	14708	14870	14623	4574	5009	5052	TRANK1	TPR and ankyrin repeat-containing protein 1 isoform X1	-	-	-	-	-	GO:0003824//catalytic activity	-
ncbi_420733	5.02	5.73	6.17	1.96	1.31	1.4	1.02	0.73	1.05	2.2	2.03	1.58	744	416	485	175	116	140	75	57	80	172	162	126	GPR141	probable G-protein coupled receptor 141 isoform X1	-	-	-	-	GO:0031224//intrinsic component of membrane	-	GO:0007166//cell surface receptor signaling pathway
ncbi_420734	0.26	1.1	0.79	1.29	1.75	1.95	0.52	0.8	0.91	1.13	1.52	1.56	6	13	10	18	25	32	6	10	11	14	20	20	LOC420734	uncharacterized protein LOC420734 isoform X1	-	-	-	-	-	-	-
ncbi_420737	16.1	16.85	16.83	38.19	38.25	35.66	25.69	24.81	25.99	28.03	29.46	29.02	2370	1218	1317	3435	3436	3655	1912	1922	1984	2211	2383	2329	AOAH	acyloxyacyl hydrolase isoform X1	-	-	-	-	-	GO:0052689//carboxylic ester hydrolase activity	GO:0031348//negative regulation of defense response;GO:0044255//cellular lipid metabolic process
ncbi_420754	1.52	1.14	1.45	0.57	0.46	0.57	1.99	2.23	2.05	0.97	0.99	0.86	96	35	51	22	18	26	64	77	65	34	36	30	NEUROD6	neurogenic differentiation factor 6	-	-	-	-	GO:0043231//intracellular membrane-bounded organelle	GO:0000982//transcription factor activity, RNA polymerase II core promoter proximal region sequence-specific binding;GO:0003676//nucleic acid binding;GO:0005515//protein binding	GO:0006357//regulation of transcription from RNA polymerase II promoter;GO:0048731//system development;GO:0048869//cellular developmental process
ncbi_420824	2.75	2.55	2.11	6.54	6.65	6.11	3.44	2.88	3.63	4.32	3.98	3.92	256	118	104	372	374	397	163	142	175	218	205	199	E2F3	transcription factor E2F3 isoform X2	Cellular Processes;Cellular Processes	Cell growth and death;Cell growth and death	ko04218//Cellular senescence;ko04110//Cell cycle	K06620;K06620	-	-	-
ncbi_420868	1.21	1.53	1.37	0.53	0.34	0.43	0.34	0.43	0.69	0.94	0.72	0.8	151.74	94.07	91.22	40.11	26.1	37.36	21.28	28.08	44.29	62.98	49.18	54.63	BMP6	bone morphogenetic protein 6	Environmental Information Processing;Environmental Information Processing;Environmental Information Processing;Organismal Systems	Signaling molecules and interaction;Signal transduction;Signal transduction;Endocrine system	ko04060//Cytokine-cytokine receptor interaction;ko04390//Hippo signaling pathway;ko04350//TGF-beta signaling pathway;ko04913//Ovarian Steroidogenesis	K16620;K16620;K16620;K16620	-	-	-
ncbi_420872	108.48	110.18	106.26	49.23	50.16	48.29	34.84	37.62	36.28	39.85	41.52	35.58	3566	1782	1855	984	998	1100	578	652	615	701	749	638	LY86	lymphocyte antigen 86 precursor	-	-	-	-	GO:0044421//extracellular region part	-	GO:0006952//defense response
ncbi_420894	2.43	2.09	2.26	12.19	11.24	9.8	11.65	11.88	11.09	10.02	10.81	9.76	184	78	91	561	515	514	445	474	433	406	449	403	SERPINB1	leukocyte elastase inhibitor	-	-	-	-	GO:0031988//membrane-bounded vesicle;GO:0044421//extracellular region part	-	GO:0010466//negative regulation of peptidase activity
ncbi_420896	3.61	3.33	4.1	8.33	9.18	7.72	20.8	20.94	19.8	9.24	9.07	9.1	214	97	129	300	329	317	622	654	605	293	295	294	SERPINB2	serpin B10	-	-	-	-	-	-	-
ncbi_420899	2.36	2.37	2.48	8.61	8.74	7.06	0.69	0.86	0.64	5.86	6.87	6.52	144	71	80	319	329	304	21	28	20	191	234	218	SERPINB12	serpin B12	-	-	-	-	-	-	-
ncbi_420909	14.92	15.84	15.59	7.23	8.04	7.34	2.42	2.15	2.57	8.67	8.63	7.91	4296	2292	2405	1280	1285	1362	357	372	375	1245	1305	1384	RNF152	E3 ubiquitin-protein ligase RNF152 isoform X1	Environmental Information Processing	Signal transduction	ko04150//mTOR signaling pathway	K15705	GO:0000323//lytic vacuole;GO:0005774//vacuolar membrane;GO:0031224//intrinsic component of membrane	GO:0019787//ubiquitin-like protein transferase activity;GO:0046914//transition metal ion binding	GO:0000209//protein polyubiquitination
ncbi_420921	0.06	0.05	0.06	0.01	0.01	0.03	0.01	0.02	0.01	0	0	0	28	13	17	3	3	9	3	6	3	0	0	0	DNAH5	LOW QUALITY PROTEIN: dynein heavy chain 5, axonemal	-	-	-	-	-	-	-
ncbi_420947	0.49	0.43	0.55	1.27	1.06	1.09	0.17	0.08	0.15	0.97	1.07	0.78	58	25	34	91	76	89	10	5	9	61	70	50	DDC	aromatic-L-amino-acid decarboxylase	Metabolism;Organismal Systems;Organismal Systems;Metabolism;Metabolism;Metabolism	Global and overview maps;Nervous system;Nervous system;Amino acid metabolism;Amino acid metabolism;Amino acid metabolism	ko01100//Metabolic pathways;ko04728//Dopaminergic synapse;ko04726//Serotonergic synapse;ko00380//Tryptophan metabolism;ko00350//Tyrosine metabolism;ko00360//Phenylalanine metabolism	K01593;K01593;K01593;K01593;K01593;K01593	-	-	-
ncbi_421050	7.88	7.42	7.91	18.43	15.13	17.46	14.72	16.31	14.3	14.9	14.64	15.84	364	168	191	524	415	560	343	405	340	371	381	400	MOG	uncharacterized protein MOG isoform X2	-	-	-	-	-	-	-
ncbi_421054	0.21	0.22	0.22	0.04	0.08	0.05	0.05	0.09	0.07	0	0.13	0.11	18	9	10	2	4	3	2	4	3	0	6	5	TMEM200C	LOW QUALITY PROTEIN: transmembrane protein 200C	-	-	-	-	-	-	-
ncbi_421058	25.5	23.84	24.11	11.09	12.71	10.71	8.76	8.99	9.38	15.55	16.69	15.3	3318	1487	1630	854	982	936	474	515	522	1035	1061	1032	EMILIN2	EMILIN-2 isoform X1	-	-	-	-	-	-	-
ncbi_421115	2.09	2.19	1.84	0.76	0.85	0.84	0.64	0.48	0.55	1.47	1.46	1.38	418	216	196	93	103	117	65	51	58	158	161	151	ST18	suppression of tumorigenicity 18 protein isoform X1	-	-	-	-	-	-	-
ncbi_421123	1.52	1.42	1.16	0.59	0.5	0.53	0.33	0.19	0.28	0.63	0.62	0.87	166	76	67	39	33	40	18	11	16	37	37	52	RP1	lipoxygenase homology domain-containing protein 1	-	-	-	-	-	-	-
ncbi_421125	0.59	0.77	0.83	1.81	1.81	1.31	0.95	1.47	1.46	1.3	1.24	0.61	33.55	21.75	25.25	62.94	62.4	52	27.29	44.22	43	39.76	38.74	19	TMEM68L	transmembrane protein 68	-	-	-	-	-	-	-
ncbi_421199	12.98	12.82	13.58	5.31	6.17	6.34	0.81	0.79	0.84	7.29	6.46	6.77	2086	1009	1159	518	598	703	66	68	69	626	569	590	BCL11A	B-cell lymphoma/leukemia 11A isoform X1	-	-	-	-	GO:0043231//intracellular membrane-bounded organelle	GO:0000977//RNA polymerase II regulatory region sequence-specific DNA binding;GO:0000982//transcription factor activity, RNA polymerase II core promoter proximal region sequence-specific binding;GO:0003712//transcription cofactor activity;GO:0043169//cation binding;GO:0046983//protein dimerization activity	GO:0010468//regulation of gene expression;GO:0010556//regulation of macromolecule biosynthetic process;GO:0010977//negative regulation of neuron projection development;GO:0030098//lymphocyte differentiation;GO:0030307//positive regulation of cell growth;GO:0030308//negative regulation of cell growth
ncbi_421263	8.86	8.08	8.33	0.53	0.65	0.59	0.16	0.03	0.21	2.29	2.11	2.77	518	227	250	18	22	25	5	1	6	71	66	89	PROKR2	prokineticin receptor 1 isoform X1	-	-	-	-	GO:0031224//intrinsic component of membrane	GO:0004888//transmembrane signaling receptor activity	GO:0007186//G-protein coupled receptor signaling pathway
ncbi_421292	2.68	2.72	2.74	0.11	0	0	4.39	4.29	3.94	0.13	0.04	0.38	116	58	63	3	0	0	96	98	88	3	1	9	EPCAM	epithelial cell adhesion molecule precursor	-	-	-	-	GO:0031224//intrinsic component of membrane;GO:0031988//membrane-bounded vesicle;GO:0043296//apical junction complex;GO:0044459//plasma membrane part	GO:0005515//protein binding	GO:0006357//regulation of transcription from RNA polymerase II promoter;GO:0007165//signal transduction;GO:0008284//positive regulation of cell proliferation;GO:0022408//negative regulation of cell-cell adhesion;GO:0030154//cell differentiation
ncbi_421349	0.07	0.15	0.14	0.36	0.3	0.21	0.11	0.07	0.12	0.18	0.11	0.14	12	12	12	36	29	24	9	6	10	16	10	12	SLC30A10	zinc transporter 10 isoform X1	-	-	-	-	GO:0031224//intrinsic component of membrane	GO:0015075//ion transmembrane transporter activity	GO:0006812//cation transport;GO:0044763//single-organism cellular process
ncbi_421368	11.17	12.09	11.03	26.12	26.06	28.86	115.36	110.04	116.73	33.75	32.45	31.13	314	159	157	445	437	557	1527	1509	1550	508	483	467	BATF3	basic leucine zipper transcriptional factor ATF-like 3 isoform X1	-	-	-	-	GO:0043231//intracellular membrane-bounded organelle	GO:0000977//RNA polymerase II regulatory region sequence-specific DNA binding;GO:0000982//transcription factor activity, RNA polymerase II core promoter proximal region sequence-specific binding	GO:0001773//myeloid dendritic cell activation;GO:0002521//leukocyte differentiation;GO:0006355//regulation of transcription, DNA-templated;GO:0051707//response to other organism
ncbi_421431	0.11	0.23	0.09	0	0.02	0.02	0.07	0.08	0.06	0.06	0.01	0.06	12	17	7	0	2	1	5	5	3	3	3	5	MDGA1	MAM domain-containing glycosylphosphatidylinositol anchor protein 1 isoform X1	-	-	-	-	GO:0031225//anchored component of membrane;GO:0044421//extracellular region part	-	GO:0021795//cerebral cortex cell migration;GO:0048869//cellular developmental process
ncbi_421437	0.08	0.16	0.06	0.02	0.03	0.02	0.02	0.01	0.07	0.07	0.04	0	15.65	18.12	6.87	2.37	3.5	2.66	2	1	7.64	8.01	4.37	0	TCTE1	dynein regulatory complex subunit 5 isoform X1	-	-	-	-	-	-	-
ncbi_421502	0.64	0.65	0.25	0.12	0.27	0.13	1.16	0.58	0.69	0.31	0.43	0.38	44	22	9	5	10	5	37	18	25	11	16	14	LOC421502	uncharacterized protein LOC421502 isoform X2	-	-	-	-	-	-	-
ncbi_421508	0.03	0.03	0.07	0	0.01	0.01	0.02	0	0.01	0.02	0	0.01	14	7	17	1	2	2	5	0	2	5	1	2	RYR2	ryanodine receptor 2 isoform X1	Environmental Information Processing;Environmental Information Processing;Organismal Systems;Environmental Information Processing;Organismal Systems;Organismal Systems;Organismal Systems;Organismal Systems;Organismal Systems	Signal transduction;Signal transduction;Endocrine system;Signal transduction;Circulatory system;Environmental adaptation;Digestive system;Endocrine system;Circulatory system	ko04024//cAMP signaling pathway;ko04020//Calcium signaling pathway;ko04921//Oxytocin signaling pathway;ko04371//Apelin signaling pathway;ko04261//Adrenergic signaling in cardiomyocytes;ko04713//Circadian entrainment;ko04972//Pancreatic secretion;ko04911//Insulin secretion;ko04260//Cardiac muscle contraction	K04962;K04962;K04962;K04962;K04962;K04962;K04962;K04962;K04962	-	-	-
ncbi_421541	0.43	0.41	0.51	0.22	0.19	0.24	0.2	0.28	0.28	0.24	0.28	0.26	136	63	84	41	36	53	31	46	46	40	48	44	PGBD5	piggyBac transposable element-derived protein 5	-	-	-	-	-	-	-
ncbi_421559	4.93	4.71	5.1	1.26	1.25	1.18	1.83	1.73	1.62	2.05	1.98	2.33	508	239	279	79	78	84	95	94	86	113	112	131	SMOC2	SPARC-related modular calcium-binding protein 2 isoform X1	-	-	-	-	GO:0005578//proteinaceous extracellular matrix;GO:0044420//extracellular matrix component	GO:0005539//glycosaminoglycan binding	GO:0010810//regulation of cell-substrate adhesion;GO:0043062//extracellular structure organization
ncbi_421567	0.2	0.28	0.21	0.05	0.06	0.02	0.12	0.04	0.11	0.1	0.04	0.13	28	18	15	4	5	2	8	3	8	7	3	10	TCP10	uncharacterized protein TCP10 isoform X1	-	-	-	-	-	-	-
ncbi_421576	0.86	0.65	0.87	0.14	0.15	0.32	0.24	0.14	0.23	0.21	0.3	0.32	42	22	24	8	9	11	9	6	5	7	9	12	PACRG	parkin coregulated gene protein isoform X1	-	-	-	-	-	-	-
ncbi_421616	12.1	12.62	12.53	26.91	26.04	25.81	17.92	20.88	18.98	19.54	20.41	18.88	764	392	420	1033	995	1129	571	695	618	660	707	650	RAB32	ras-related protein Rab-32	-	-	-	-	GO:0005768//endosome;GO:0030139//endocytic vesicle;GO:0048770//pigment granule	GO:0032403//protein complex binding;GO:0032550//purine ribonucleoside binding	GO:0002376//immune system process;GO:0007264//small GTPase mediated signal transduction;GO:0015031//protein transport;GO:0043485//endosome to pigment granule transport;GO:0048753//pigment granule organization
ncbi_421639	0.64	0.31	0.52	0.12	0.12	0.13	0.29	0.21	0.22	0.31	0.34	0.13	64	15	27	7	7	9	15	11	12	16	18	7	CCDC170	coiled-coil domain-containing protein 170 isoform X1	-	-	-	-	-	-	-
ncbi_421682	1.02	0.5	1.23	0.44	0.2	0.24	1.62	1.51	1.34	0.61	0.37	0.37	50	12	32	13	6	8	40	39	34	16	10	10	PERP2	p53 apoptosis effector related to PMP-22	Cellular Processes	Cell growth and death	ko04115//p53 signaling pathway	K10136	-	-	-
ncbi_421683	0.84	0.26	0.24	0.07	0	0	0.25	0	0.16	0	0.08	0	20	3	3	1	0	0	3	0	2	0	1	0	PERP1	PERP, TP53 apoptosis effector	Cellular Processes	Cell growth and death	ko04115//p53 signaling pathway	K10136	-	-	-
ncbi_421689	0.36	0.53	0.36	0.14	0.1	0.14	0.03	0.16	0.04	0.26	0.21	0.19	36.85	24.51	21.9	9.58	7	11	1.67	9.55	2.04	12.01	11.3	10	MAP7	ensconsin isoform X1	-	-	-	-	GO:0015630//microtubule cytoskeleton;GO:0016020//membrane;GO:0044444//cytoplasmic part	-	GO:0000226//microtubule cytoskeleton organization;GO:0001101//response to acid chemical;GO:0002064//epithelial cell development;GO:0003006//developmental process involved in reproduction;GO:0006664//glycolipid metabolic process;GO:0006950//response to stress;GO:0040007//growth;GO:0042592//homeostatic process;GO:0048232//male gamete generation
ncbi_421690	0.07	0.1	0.16	0.02	0	0	0.1	0.15	0.13	0.05	0.04	0	11.15	8.49	12.1	1.42	0	0	7.33	10.45	10.96	3.99	3.7	0	LOC421690	vacuolar protein 8-like isoform X1	-	-	-	-	-	-	-
ncbi_421695	0	0	0	0.12	0.12	0.15	0.07	0.13	0.14	0.2	0.16	0.32	0	0	0	4	4	6	2	4	4	6	5	10	ALDH8A1	aldehyde dehydrogenase family 8 member A1	-	-	-	-	GO:0031988//membrane-bounded vesicle;GO:0044464//cell part	GO:0016620//oxidoreductase activity, acting on the aldehyde or oxo group of donors, NAD or NADP as acceptor	GO:0002138//retinoic acid biosynthetic process
ncbi_421709	0.5	0.47	0.63	0.21	0.22	0.2	0.28	0.27	0.28	0.33	0.2	0.22	144	66	96	37	39	40	40	41	41	50	32	34	LAMA2	LOW QUALITY PROTEIN: laminin subunit alpha-2	Environmental Information Processing;Cellular Processes;Environmental Information Processing	Signal transduction;Cellular community - eukaryotes;Signaling molecules and interaction	ko04151//PI3K-Akt signaling pathway;ko04510//Focal adhesion;ko04512//ECM-receptor interaction	K05637;K05637;K05637	-	-	-
ncbi_421712	25.85	22.3	26.06	0	0	0.04	6.13	4.81	5.6	0.05	0.05	0	1020	433	546	0	0	1	122	100	114	1	1	0	C6orf58	protein LEG1 homolog	-	-	-	-	-	-	-
ncbi_421747	0.03	0.05	0.06	0	0	0	0.16	0.13	0.1	0.03	0	0	4	3	4	0	0	0	10	8	6	2	0	0	FRK	tyrosine-protein kinase FRK	Environmental Information Processing	Signal transduction	ko04013//MAPK signaling pathway - fly	K08892	-	-	-
ncbi_421757	2.02	1.69	1.74	0.52	0.47	0.58	0.09	0.05	0.07	0.76	0.76	0.88	380.12	161.21	177	58.95	55.32	72.99	8	6	6	79	85	86	SLC22A16	solute carrier family 22 member 16 isoform X1	-	-	-	-	GO:0031224//intrinsic component of membrane	GO:0008028//monocarboxylic acid transmembrane transporter activity;GO:0008324//cation transmembrane transporter activity	GO:0009566//fertilization;GO:0015879//carnitine transport;GO:0046903//secretion;GO:0048870//cell motility
ncbi_421833	10.18	11.08	10.35	2.58	2.46	2.45	4.07	3.95	4.48	5.01	4.8	4.41	1110	594	599	171	162	185	224	227	252	292	287	262	NT5E	5'-nucleotidase	Metabolism;Metabolism;Metabolism;Metabolism	Global and overview maps;Nucleotide metabolism;Nucleotide metabolism;Metabolism of cofactors and vitamins	ko01100//Metabolic pathways;ko00230//Purine metabolism;ko00240//Pyrimidine metabolism;ko00760//Nicotinate and nicotinamide metabolism	K19970;K19970;K19970;K19970	GO:0016020//membrane;GO:0031988//membrane-bounded vesicle;GO:0044424//intracellular part	GO:0008252//nucleotidase activity;GO:0043169//cation binding	GO:0009154//purine ribonucleotide catabolic process;GO:0031348//negative regulation of defense response;GO:0046085//adenosine metabolic process
ncbi_421899	0.05	0.05	0.04	0.02	0.01	0.01	0.01	0.03	0.02	0.01	0.01	0	22	10	9	4	3	4	2	7	4	3	3	0	CSMD1	CUB and sushi domain-containing protein 1 isoform X1	-	-	-	-	-	-	GO:0033500//carbohydrate homeostasis
ncbi_421908	1.31	1.33	0.97	0.73	0.33	0.55	0.55	0.61	0.39	0.52	0.81	0.44	66	33	26	22	10	19	14	16	10	14	22	12	SH3YL1	SH3 domain-containing YSC84-like protein 1 isoform X1	-	-	-	-	GO:0031253//cell projection membrane	GO:0005543//phospholipid binding;GO:0019899//enzyme binding	GO:0060491//regulation of cell projection assembly
ncbi_421910	1.22	0.93	0.71	0.64	0.38	0.3	0.54	0.86	0.52	0.52	0.35	0.42	110	54	66	50	40	50	37	55	48	47	48	39	FAM150B	ALK and LTK ligand 2	-	-	-	-	-	-	-
ncbi_421921	10.05	10.19	9.38	72.41	71.87	71.54	382.55	377.18	373.22	99.04	99.75	100.95	956	477	474	4189	4138	4716	18366	18920	18310	5042	5208	5239	CMPK2	UMP-CMP kinase 2, mitochondrial	Metabolism;Metabolism	Global and overview maps;Nucleotide metabolism	ko01100//Metabolic pathways;ko00240//Pyrimidine metabolism	K13809;K13809	GO:0043231//intracellular membrane-bounded organelle	GO:0009041//uridylate kinase activity;GO:0032550//purine ribonucleoside binding	GO:0009117//nucleotide metabolic process;GO:0009141//nucleoside triphosphate metabolic process;GO:0009197//pyrimidine deoxyribonucleoside diphosphate biosynthetic process;GO:0032496//response to lipopolysaccharide
ncbi_421939	1.85	1.41	1.7	4.18	3.95	4.42	13.2	12.56	12.08	4.44	3.82	5.2	146.97	55.08	73.06	203.56	194.05	246.48	531.03	529.66	500.43	188.73	170.51	229.17	ATP6V1C2	V-type proton ATPase subunit C 2 isoform X1	Metabolism;Environmental Information Processing;Cellular Processes;Metabolism;Organismal Systems;Organismal Systems	Global and overview maps;Signal transduction;Transport and catabolism;Energy metabolism;Nervous system;Excretory system	ko01100//Metabolic pathways;ko04150//mTOR signaling pathway;ko04145//Phagosome;ko00190//Oxidative phosphorylation;ko04721//Synaptic vesicle cycle;ko04966//Collecting duct acid secretion	K02148;K02148;K02148;K02148;K02148;K02148	GO:0031988//membrane-bounded vesicle;GO:0033176//proton-transporting V-type ATPase complex	GO:0005515//protein binding;GO:0015077//monovalent inorganic cation transmembrane transporter activity;GO:0015662//ATPase activity, coupled to transmembrane movement of ions, phosphorylative mechanism	GO:0009967//positive regulation of signal transduction;GO:0015988//energy coupled proton transmembrane transport, against electrochemical gradient
ncbi_421944	0.25	0.14	0.16	0.39	0.38	0.45	0.55	0.5	0.46	0.38	0.31	0.29	58	16	20	55	53	72	64	61	55	47	40	37	GREB1	protein GREB1	-	-	-	-	-	-	-
ncbi_421946	0.92	1.18	0.95	0.24	0.35	0.26	1.49	1.5	1.42	0.57	0.38	0.5	232	130	116	33	50	43	171	177	163	67	47	59	FAM84A	protein FAM84A	-	-	-	-	-	-	-
ncbi_422034	6.46	6.1	6.07	18.09	18.2	18.81	9.26	9.41	8.27	11.32	10.9	11.58	700	325	349	1191	1193	1411	506	537	462	656	648	684	TDH	L-threonine 3-dehydrogenase, mitochondrial	Metabolism	Amino acid metabolism	ko00260//Glycine, serine and threonine metabolism	K15789	GO:0043231//intracellular membrane-bounded organelle	GO:0016616//oxidoreductase activity, acting on the CH-OH group of donors, NAD or NADP as acceptor;GO:0048037//cofactor binding	GO:0006566//threonine metabolic process
ncbi_422046	0.26	0.1	0.28	0.66	0.3	0.61	0.35	0.62	0.66	0.48	0.57	0.39	16	3	9	25	11	26	11	20	21	16	19	13	CYP2AC1	cytochrome P450 2AC1	-	-	-	-	-	GO:0004497//monooxygenase activity;GO:0046906//tetrapyrrole binding;GO:0046914//transition metal ion binding	GO:0044710//single-organism metabolic process
ncbi_422071	7.32	10.48	8.93	3.15	3.71	6.36	5.27	2.84	5	7.77	6.82	5.64	88	62	57	23	27	53	32	18	31	50	45	37	NDUFAF8	uncharacterized protein C17orf89 homolog precursor	-	-	-	-	-	-	-
ncbi_422080	11.62	11.5	12.19	36.87	37.39	36.7	100.01	101.51	100.8	38.22	39.75	39.57	6042.3	2941.9	3368.25	11658.9	11770.8	13226.3	26244.6	27833.4	27027.1	10636.1	11343.8	11225.8	RNF213	E3 ubiquitin-protein ligase RNF213 isoform X1	-	-	-	-	-	-	-
ncbi_422094	0.38	0.42	0.23	0.06	0.11	0	0.29	0.22	0.42	0.22	0.18	0.22	19.53	10.52	6.3	1.73	4	0	7.48	6	11	6	5	6.21	NME1	nucleoside diphosphate kinase A	Metabolism;Metabolism;Metabolism;Metabolism	Global and overview maps;Nucleotide metabolism;Nucleotide metabolism;Xenobiotics biodegradation and metabolism	ko01100//Metabolic pathways;ko00230//Purine metabolism;ko00240//Pyrimidine metabolism;ko00983//Drug metabolism - other enzymes	K00940;K00940;K00940;K00940	GO:0044444//cytoplasmic part	GO:0016776//phosphotransferase activity, phosphate group as acceptor;GO:0032550//purine ribonucleoside binding	GO:0009132//nucleoside diphosphate metabolic process;GO:0009152//purine ribonucleotide biosynthetic process;GO:0009209//pyrimidine ribonucleoside triphosphate biosynthetic process
ncbi_422217	1.72	1.48	1.64	6.9	7.03	6.61	0.71	0.88	0.95	3.47	4.09	3.96	136	59	72	346	351	381	29	37	39	150	183	177	GDPD2	glycerophosphoinositol inositolphosphodiesterase GDPD2	-	-	-	-	-	-	-
ncbi_422230	8.48	7.89	7.4	3.83	3.37	3.87	7.46	7.41	7.02	3.67	4.04	3.96	1064	487	493	292	256	336	472	490	454	246	278	271	IL13RA1	interleukin-13 receptor subunit alpha-1	Environmental Information Processing;Environmental Information Processing	Signaling molecules and interaction;Signal transduction	ko04060//Cytokine-cytokine receptor interaction;ko04630//Jak-STAT signaling pathway	K05076;K05076	-	-	GO:0007166//cell surface receptor signaling pathway
ncbi_422284	25.29	21.72	25.98	55.16	56.65	58.42	74.48	74.79	73.4	47.36	52.96	58.14	944	399	515	1252	1280	1511	1403	1472	1413	946	1085	1184	RGCCL	regulator of cell cycle RGCC	-	-	-	-	-	-	-
ncbi_422292	0.61	0.99	0.53	0.19	0	0.17	0.32	0.35	0.36	0.74	0.85	0.77	26	21	12	5	0	5	7	8	8	17	20	18	CLDN2	claudin-2	Cellular Processes;Environmental Information Processing;Organismal Systems	Cellular community - eukaryotes;Signaling molecules and interaction;Immune system	ko04530//Tight junction;ko04514//Cell adhesion molecules (CAMs);ko04670//Leukocyte transendothelial migration	K06087;K06087;K06087	GO:0031224//intrinsic component of membrane;GO:0031988//membrane-bounded vesicle;GO:0043296//apical junction complex	GO:0005515//protein binding	GO:0098742//cell-cell adhesion via plasma-membrane adhesion molecules
ncbi_422415	9.11	8.02	8.48	1.63	1.85	1.84	2.66	2.08	2.32	1.71	1.75	1.68	1036	452	522	112	131	148	152	126	136	103	109	107	RXFP1	relaxin receptor 1 isoform X1	Environmental Information Processing;Organismal Systems	Signaling molecules and interaction;Endocrine system	ko04080//Neuroactive ligand-receptor interaction;ko04926//Relaxin signaling pathway	K04306;K04306	GO:0031224//intrinsic component of membrane	GO:0005488//binding	GO:0007187//G-protein coupled receptor signaling pathway, coupled to cyclic nucleotide second messenger;GO:0030324//lung development;GO:0043062//extracellular structure organization;GO:0044703//multi-organism reproductive process;GO:0048869//cellular developmental process
ncbi_422424	24.03	21.49	21.69	10.51	10.87	9.65	6.69	6.44	5.55	10.12	11.74	11.12	1402	617	672	373	384	390	197	198	167	316	376	354	CPE	carboxypeptidase E	-	-	-	-	GO:0030141//secretory granule;GO:0030659//cytoplasmic vesicle membrane;GO:0043005//neuron projection;GO:0044297//cell body;GO:0044421//extracellular region part;GO:0044456//synapse part;GO:0098589//membrane region	GO:0005102//receptor binding;GO:0008235//metalloexopeptidase activity;GO:0046914//transition metal ion binding	GO:0007166//cell surface receptor signaling pathway;GO:0016486//peptide hormone processing;GO:0034613//cellular protein localization;GO:0048755//branching morphogenesis of a nerve
ncbi_422427	1.22	1.31	1.48	17.14	16.82	16.61	44.51	42.36	42.39	20.29	21.25	19.47	250	132	160	2130	2080	2351	4590	4564	4471	2218	2386	2171	DDX60	probable ATP-dependent RNA helicase DDX60	-	-	-	-	-	GO:0017111//nucleoside-triphosphatase activity;GO:0032550//purine ribonucleoside binding	GO:0002252//immune effector process
ncbi_422460	0.22	0.17	0.15	0.08	0.06	0.03	0.17	0.17	0.41	0.13	0.2	0.13	60	22	24	9	10	7	21	26	37	21	24	20	HHIP	hedgehog-interacting protein isoform X1	Environmental Information Processing;Environmental Information Processing	Signal transduction;Signal transduction	ko04024//cAMP signaling pathway;ko04340//Hedgehog signaling pathway	K06231;K06231	GO:0016021//integral component of membrane;GO:0044464//cell part	GO:0005515//protein binding;GO:0016614//oxidoreductase activity, acting on CH-OH group of donors;GO:0046914//transition metal ion binding;GO:0048037//cofactor binding	GO:0003002//regionalization;GO:0008589//regulation of smoothened signaling pathway;GO:0009887//organ morphogenesis;GO:0044238//primary metabolic process;GO:0044710//single-organism metabolic process;GO:0048754//branching morphogenesis of an epithelial tube;GO:0061351//neural precursor cell proliferation
ncbi_422506	0.51	0.71	0.68	0.3	0.26	0.36	0.25	0.22	0.13	0.36	0.35	0.34	200	139	142	76	63	101	50	48	27	77	77	74	FRAS1	extracellular matrix protein FRAS1 isoform X1	-	-	-	-	-	-	-
ncbi_422510	91.41	104.13	89.66	237.72	258.06	262.28	498.83	521.55	519.46	619.36	552.97	577.27	1438	806	749	2274	2457	2859	3960	4326	4214	5214	4774	4954	CXCL13L2	C-X-C motif chemokine ligand 13-like 2 precursor	Environmental Information Processing;Organismal Systems	Signaling molecules and interaction;Immune system	ko04060//Cytokine-cytokine receptor interaction;ko04062//Chemokine signaling pathway	K10032;K10032	-	GO:0005125//cytokine activity	GO:0002376//immune system process;GO:0006935//chemotaxis
ncbi_422511	0.45	0.61	0.42	12.69	11.39	15.79	46.93	51.31	44.9	24.93	19.8	21.29	6	4	3	103	92	146	316	361	309	178	145	155	CXCL13L3	C-X-C motif chemokine ligand 13-like 3 precursor	Environmental Information Processing;Organismal Systems	Signaling molecules and interaction;Immune system	ko04060//Cytokine-cytokine receptor interaction;ko04062//Chemokine signaling pathway	K10032;K10032	-	-	-
ncbi_422513	15.88	16.22	15.47	80.17	78.17	79.49	216.34	227.13	219.36	105.43	107.23	110.4	1738	873	897	5318	5162	6014	11941	13038	12364	6141	6393	6561	HERC4L	probable E3 ubiquitin-protein ligase HERC4 isoform X1	Genetic Information Processing	Folding, sorting and degradation	ko04120//Ubiquitin mediated proteolysis	K10615	-	-	-
ncbi_422551	8.38	6.99	7.35	3.68	3.79	3.87	3.78	4.14	4.1	5.81	5.57	5.34	1016	416.75	472.75	271	278	325	231	264.77	256	377	370.54	353	ENPP6	ectonucleotide pyrophosphatase/phosphodiesterase family member 6	Metabolism	Lipid metabolism	ko00565//Ether lipid metabolism	K08743	GO:0016020//membrane;GO:0031988//membrane-bounded vesicle	GO:0008081//phosphoric diester hydrolase activity	GO:0042439//ethanolamine-containing compound metabolic process;GO:0044238//primary metabolic process
ncbi_422567	50.8	39.05	42.31	107.82	90.08	91.1	138.38	120.43	128.91	62.64	59.36	59.17	2496	946	1098	3157	2637	3061	3371	3082	3231	1631	1572	1567	HPGD	15-hydroxyprostaglandin dehydrogenase [NAD(+)] isoform X1	-	-	-	-	GO:0016020//membrane;GO:0031988//membrane-bounded vesicle	GO:0000166//nucleotide binding;GO:0016616//oxidoreductase activity, acting on the CH-OH group of donors, NAD or NADP as acceptor;GO:0043168//anion binding	GO:0006692//prostanoid metabolic process;GO:0007178//transmembrane receptor protein serine/threonine kinase signaling pathway;GO:0044703//multi-organism reproductive process;GO:0048844//artery morphogenesis;GO:0051726//regulation of cell cycle
ncbi_422592	1.19	1.29	1.28	0.21	0.54	0.32	0.48	0.56	1.19	0.5	0.94	1.04	162	88	87	26	31	30	43	40	68	32	52	56	MAPK10	mitogen-activated protein kinase 10 isoform X1	Environmental Information Processing;Environmental Information Processing;Cellular Processes;Environmental Information Processing;Cellular Processes;Genetic Information Processing;Cellular Processes;Environmental Information Processing;Organismal Systems;Cellular Processes;Environmental Information Processing;Organismal Systems;Organismal Systems;Cellular Processes;Organismal Systems;Organismal S…	Signal transduction;Signal transduction;Cellular community - eukaryotes;Signal transduction;Cellular community - eukaryotes;Folding, sorting and degradation;Cell growth and death;Signal transduction;Immune system;Cell growth and death;Signal transduction;Endocrine system;Nervous system;Transport and catabolism;Nervous system;Endocrine system;Immune system;Nervous system;Signal transduction;Immune…	ko04010//MAPK signaling pathway;ko04024//cAMP signaling pathway;ko04510//Focal adhesion;ko04014//Ras signaling pathway;ko04530//Tight junction;ko04141//Protein processing in endoplasmic reticulum;ko04217//Necroptosis;ko04310//Wnt signaling pathway;ko04621//NOD-like receptor signaling pathway;ko04210//Apoptosis;ko04068//FoxO signaling pathway;ko04910//Insulin signaling pathway;ko04723//Retrograde …	K04440;K04440;K04440;K04440;K04440;K04440;K04440;K04440;K04440;K04440;K04440;K04440;K04440;K04440;K04440;K04440;K04440;K04440;K04440;K04440;K04440;K04440;K04440;K04440;K04440;K04440;K04440;K04440;K04440;K04440;K04440;K04440;K04440;K04440;K04440;K04440;K04440;K04440;K04440;K04440;K04440	GO:0016020//membrane;GO:0043231//intracellular membrane-bounded organelle	GO:0004702//receptor signaling protein serine/threonine kinase activity;GO:0032550//purine ribonucleoside binding	GO:0006464//cellular protein modification process;GO:0006796//phosphate-containing compound metabolic process
ncbi_422616	1.67	2.05	1.87	0.77	0.69	0.65	0.56	0.64	0.61	1.25	1	0.99	352	213	210	95	87	94	59	72	65	136	114	114	ADGRL3	adhesion G protein-coupled receptor L3 isoform X1	-	-	-	-	-	-	-
ncbi_422618	0.65	0.87	0.68	0.21	0.18	0.21	0.08	0.16	0.26	0.23	0.23	0.23	78	51	43	15	13	17	5	10	16	15	15	15	TECRL	trans-2,3-enoyl-CoA reductase-like	-	-	-	-	GO:0031224//intrinsic component of membrane	GO:0016491//oxidoreductase activity	GO:0044238//primary metabolic process;GO:0044710//single-organism metabolic process
ncbi_422624	65.62	65.32	63.9	146.68	145.8	145.91	268.59	275.4	266.23	129.83	128.99	126.48	4378	2144	2264	5950	5887	6745	9041	9686	9158	4635	4722	4603	SARAF	store-operated calcium entry-associated regulatory factor precursor	-	-	-	-	-	-	GO:0002115//store-operated calcium entry
ncbi_422643	0.11	0.17	0.08	0	0	0.03	0.06	0.1	0.13	0.02	0.08	0.04	10.79	8.56	4.3	0	0	2.14	3.28	5.49	6.57	1.09	4.29	2.17	LOC422643	uncharacterized protein LOC422643	-	-	-	-	-	-	-
ncbi_422692	11.44	11.4	11.2	31.5	30.04	29.39	34.66	38.24	34.03	24.71	27.64	23.13	520	259	279	881	822	921	812	897	806	593	686	577	TIFA	TRAF-interacting protein with FHA domain-containing protein A isoform X2	-	-	-	-	-	-	-
ncbi_422720	4.92	4.38	4.34	13.43	12.71	12.3	44.17	45.49	45.63	14.56	14.11	13.19	478.53	212.94	230.53	801.6	757.25	828.66	2388.63	2467.96	2435.09	800.58	787.62	740.87	TLR3	toll-like receptor 3 isoform X1	Cellular Processes;Organismal Systems	Cell growth and death;Immune system	ko04217//Necroptosis;ko04620//Toll-like receptor signaling pathway	K05401;K05401	GO:0005774//vacuolar membrane;GO:0031224//intrinsic component of membrane	GO:0003723//RNA binding;GO:0038023//signaling receptor activity	GO:0002224//toll-like receptor signaling pathway;GO:0002252//immune effector process;GO:0006357//regulation of transcription from RNA polymerase II promoter;GO:0006468//protein phosphorylation;GO:0007166//cell surface receptor signaling pathway;GO:0009612//response to mechanical stimulus;GO:0032680//regulation of tumor necrosis factor production;GO:0032722//positive regulation of chemokine produc…
ncbi_422739	0.2	0.24	0.24	0.05	0.08	0.1	0	0.04	0.01	0.06	0.07	0.15	42	25	27	6	11	15	0	4	1	7	8	18	SGCZ	zeta-sarcoglycan isoform X1	-	-	-	-	-	-	-
ncbi_422763	0.19	0.19	0.15	0.45	0.45	0.42	0.44	0.55	0.48	0.38	0.25	0.28	14	6	5	20	18	21	15	20	18	13	10	11	CWH43	PGAP2-interacting protein isoform X1	-	-	-	-	-	-	-
ncbi_422771	0.2	0.18	0.22	0.06	0.01	0.02	0	0	0	0.06	0.03	0.01	56	25	33	5	2	3	0	0	0	4	5	2	GABRG1	gamma-aminobutyric acid receptor subunit gamma-1 isoform X1	Environmental Information Processing;Organismal Systems;Organismal Systems	Signaling molecules and interaction;Nervous system;Nervous system	ko04080//Neuroactive ligand-receptor interaction;ko04723//Retrograde endocannabinoid signaling;ko04727//GABAergic synapse	K05186;K05186;K05186	GO:0031224//intrinsic component of membrane	GO:0015276//ligand-gated ion channel activity;GO:0016917//GABA receptor activity	GO:0007186//G-protein coupled receptor signaling pathway;GO:0007267//cell-cell signaling;GO:0015698//inorganic anion transport
ncbi_422776	7.47	7.57	7.37	18.3	16.83	17.21	25.83	24.95	25.68	13.13	12.63	12.88	1840	893	936	2703	2565	2927	3349	3343	3398	1896	1846	1851	ATP8A1	phospholipid-transporting ATPase IA isoform X2	-	-	-	-	GO:0031224//intrinsic component of membrane;GO:0031988//membrane-bounded vesicle;GO:0043231//intracellular membrane-bounded organelle	GO:0003824//catalytic activity;GO:0005548//phospholipid transporter activity;GO:0032550//purine ribonucleoside binding;GO:0046872//metal ion binding	GO:0007611//learning or memory;GO:0015914//phospholipid transport;GO:0030334//regulation of cell migration;GO:0048522//positive regulation of cellular process
ncbi_422801	0.38	0.39	0.19	0	0	0.06	0.35	0.25	0.2	0	0	0	26	13	7	0	0	3	12	9	7	0	0	0	CCKAR	cholecystokinin receptor type A	Environmental Information Processing;Environmental Information Processing;Organismal Systems;Organismal Systems	Signaling molecules and interaction;Signal transduction;Digestive system;Endocrine system	ko04080//Neuroactive ligand-receptor interaction;ko04020//Calcium signaling pathway;ko04972//Pancreatic secretion;ko04911//Insulin secretion	K04194;K04194;K04194;K04194	GO:0031224//intrinsic component of membrane	GO:0008528//G-protein coupled peptide receptor activity	GO:0007186//G-protein coupled receptor signaling pathway;GO:0048812//neuron projection morphogenesis
ncbi_422809	0.48	0.39	0.48	0.18	0.28	0.21	0.25	0.35	0.46	0.32	0.24	0.57	64	26	34	15	23	20	17	25	32	23	18	42	LGI2	leucine-rich repeat LGI family member 2 precursor	-	-	-	-	-	-	-
ncbi_422858	0.44	0.67	0.39	0.13	0.14	0.11	0.19	0.09	0.04	0.27	0.22	0.38	50	40	26	9	10	8	11	5	2	16	13	24	PPP2R2C	protein phosphatase 2, regulatory subunit B, gamma isoform X1	Environmental Information Processing;Cellular Processes;Environmental Information Processing;Organismal Systems;Organismal Systems;Environmental Information Processing;Environmental Information Processing;Genetic Information Processing;Environmental Information Processing	Signal transduction;Cellular community - eukaryotes;Signal transduction;Circulatory system;Nervous system;Signal transduction;Signal transduction;Translation;Signal transduction	ko04151//PI3K-Akt signaling pathway;ko04530//Tight junction;ko04390//Hippo signaling pathway;ko04261//Adrenergic signaling in cardiomyocytes;ko04728//Dopaminergic synapse;ko04152//AMPK signaling pathway;ko04071//Sphingolipid signaling pathway;ko03015//mRNA surveillance pathway;ko04391//Hippo signaling pathway -fly	K04354;K04354;K04354;K04354;K04354;K04354;K04354;K04354;K04354	-	GO:0019888//protein phosphatase regulator activity	GO:0019222//regulation of metabolic process;GO:0050794//regulation of cellular process
ncbi_422887	0.29	0.33	0.21	0.03	0.03	0	0.38	0.12	0.11	0.03	0.12	0.12	20	11	7	1	1	0	12	4	4	1	4	4	CFAP99	cilia- and flagella-associated protein 99 isoform X1	-	-	-	-	-	-	-
ncbi_422902	19.32	19.16	17.21	72.85	70.58	72.18	116.03	112.37	115.15	80.44	87.66	89.07	1004	490	475	2302	2220	2599	3043	3079	3086	2237	2500	2525	SLBP	histone RNA hairpin-binding protein	-	-	-	-	GO:0030529//intracellular ribonucleoprotein complex;GO:0043231//intracellular membrane-bounded organelle	GO:0036002//pre-mRNA binding;GO:0044822//poly(A) RNA binding	GO:0008334//histone mRNA metabolic process;GO:0044786//cell cycle DNA replication;GO:0050658//RNA transport
ncbi_422906	1.7	1.19	1.54	0	0.05	0	0.74	0.9	0.57	0.03	0	0	104	36	50	0	2	0	23	29	18	1	0	0	TMED11	transmembrane emp24 domain-containing protein 11 precursor	-	-	-	-	GO:0031224//intrinsic component of membrane	-	-
ncbi_423016	0.99	1.29	1.19	0.36	0.41	0.4	0.49	0.42	0.48	0.72	0.6	0.5	36	23	23	8	9	10	9	8	9	14	12	10	DRD4	D(4) dopamine receptor	Environmental Information Processing;Organismal Systems	Signaling molecules and interaction;Nervous system	ko04080//Neuroactive ligand-receptor interaction;ko04728//Dopaminergic synapse	K04147;K04147	GO:0016021//integral component of membrane	GO:0004952//dopamine neurotransmitter receptor activity;GO:0008227//G-protein coupled amine receptor activity;GO:0019904//protein domain specific binding;GO:0043169//cation binding	GO:0007193//adenylate cyclase-inhibiting G-protein coupled receptor signaling pathway;GO:0007626//locomotory behavior;GO:0014075//response to amine;GO:0030534//adult behavior;GO:0030818//negative regulation of cAMP biosynthetic process;GO:0032309//icosanoid secretion;GO:0032415//regulation of sodium:proton antiporter activity;GO:0033555//multicellular organismal response to stress;GO:0042069//reg…
ncbi_423042	6.04	5.88	6.25	11.59	13.88	13.36	40.78	46.29	43.42	15.75	15.45	14.16	240	115	132	280	334	368	818	970	890	335	337	307	ADM	ADM	-	-	-	-	-	-	-
ncbi_423049	1.51	1.65	1.25	0.72	0.59	0.54	0.21	0.25	0.19	0.64	0.91	0.6	368.41	193.23	159.87	104.95	87.56	87.62	32.13	31	25.34	87.09	118.98	75.8	SCUBE2	signal peptide, CUB and EGF-like domain-containing protein 2 isoform X1	-	-	-	-	-	-	-
ncbi_423085	0.48	0.43	0.42	0.16	0.16	0.15	0.12	0.12	0.06	0.25	0.17	0.24	162	67	76	31	29	37	21	23	11	45	36	44	PTPN5	tyrosine-protein phosphatase non-receptor type 5 isoform X1	Environmental Information Processing	Signal transduction	ko04010//MAPK signaling pathway	K18018	-	GO:0004721//phosphoprotein phosphatase activity	GO:0006470//protein dephosphorylation
ncbi_423090	1.11	1.28	1.18	0.66	0.53	0.58	0.35	0.46	0.31	0.48	0.67	0.78	138	78	78	50	40	50	22	30	20	32	46	53	KCNQ1	potassium voltage-gated channel subfamily KQT member 1 isoform X1	Organismal Systems;Organismal Systems;Organismal Systems;Organismal Systems;Organismal Systems	Circulatory system;Nervous system;Digestive system;Digestive system;Digestive system	ko04261//Adrenergic signaling in cardiomyocytes;ko04725//Cholinergic synapse;ko04972//Pancreatic secretion;ko04974//Protein digestion and absorption;ko04971//Gastric acid secretion	K04926;K04926;K04926;K04926;K04926	-	-	-
ncbi_423095	3.21	3.44	3.31	6.77	7.34	7.66	1.68	1.48	1.26	6.48	6.2	5.64	148	78	81	190	205	245	39	36	30	160	157	142	SYT8	synaptotagmin-8	-	-	-	-	-	-	-
ncbi_423132	29.27	32.09	33.3	123.15	128.72	117.73	270.33	272.62	277.36	106.45	112.79	102.61	1751.97	945.99	1058	4483	4665.99	4882.98	8169	8610.96	8566.99	3409.98	3706.99	3351	SERPING1	plasma protease C1 inhibitor isoform X1	Organismal Systems	Immune system	ko04610//Complement and coagulation cascades	K04001	GO:0031988//membrane-bounded vesicle;GO:0044421//extracellular region part	GO:0004866//endopeptidase inhibitor activity	GO:0002698//negative regulation of immune effector process;GO:0010466//negative regulation of peptidase activity;GO:0032101//regulation of response to external stimulus
ncbi_423165	1.53	1.3	1.61	0.16	0.12	0.1	0.87	0.74	0.88	0.15	0.28	0.18	126	56	80	24	19	18	41	35	43	19	24	25	RAG2	V(D)J recombination-activating protein 2 isoform X1	Environmental Information Processing	Signal transduction	ko04068//FoxO signaling pathway	K10988	GO:0043231//intracellular membrane-bounded organelle	GO:0003676//nucleic acid binding;GO:0042393//histone binding;GO:0046914//transition metal ion binding;GO:1902936//phosphatidylinositol bisphosphate binding	GO:0002562//somatic diversification of immune receptors via germline recombination within a single locus;GO:0006325//chromatin organization;GO:0010468//regulation of gene expression;GO:0030217//T cell differentiation;GO:0042100//B cell proliferation;GO:0045165//cell fate commitment;GO:0045927//positive regulation of growth
ncbi_423209	0.97	1.67	1.21	0.68	0.53	0.65	8.57	9.22	10.12	0.73	0.75	1.08	54	46	36	23	18	25	242	272	292	22	23	33	CHAC1	glutathione-specific gamma-glutamylcyclotransferase 1	Metabolism;Metabolism	Global and overview maps;Metabolism of other amino acids	ko01100//Metabolic pathways;ko00480//Glutathione metabolism	K07232;K07232	GO:0031984//organelle subcompartment;GO:0044444//cytoplasmic part	-	GO:0008593//regulation of Notch signaling pathway;GO:0030154//cell differentiation;GO:0034976//response to endoplasmic reticulum stress;GO:0070613//regulation of protein processing
ncbi_423233	1.36	1.54	1.53	0.57	0.58	0.51	2.03	2.72	3.06	0.43	0.4	0.46	172.04	89.93	110.55	42.95	46.72	40.25	161.39	184.28	207.88	37.28	38.52	38	CAPN3	calpain-3	-	-	-	-	-	-	-
ncbi_423277	1.84	2.76	3.64	8.59	8.84	7.98	1.18	1.01	0.22	4.66	5.19	6.82	66	49	70	188	193	199	21	19	4	90	103	134	LOC423277	galectin-related protein A isoform X1	-	-	-	-	-	-	-
ncbi_423347	0.08	0.03	0	0.25	0.43	0.17	0.06	0.06	0.03	0.14	0.18	0.12	6	1	0	11	19	8	2	2	1	5	7	5	ACSS1L	acetyl-coenzyme A synthetase 2-like, mitochondrial isoform X1	Metabolism;Metabolism;Metabolism;Metabolism;Metabolism;Metabolism	Global and overview maps;Global and overview maps;Carbohydrate metabolism;Carbohydrate metabolism;Carbohydrate metabolism;Carbohydrate metabolism	ko01100//Metabolic pathways;ko01200//Carbon metabolism;ko00010//Glycolysis / Gluconeogenesis;ko00620//Pyruvate metabolism;ko00630//Glyoxylate and dicarboxylate metabolism;ko00640//Propanoate metabolism	K01895;K01895;K01895;K01895;K01895;K01895	-	-	-
ncbi_423353	161.02	164.89	165.31	383.68	388.32	377.07	248.74	249.83	256.48	294.64	308.83	302.78	5710	2877	3113	8273	8334	9265	4451	4671	4690	5591	6010	5857	NPC2	epididymal secretory protein E1 precursor	Cellular Processes;Organismal Systems	Transport and catabolism;Digestive system	ko04142//Lysosome;ko04979//Cholesterol metabolism	K13443;K13443	GO:0031988//membrane-bounded vesicle	GO:0005515//protein binding;GO:0032934//sterol binding	GO:0030301//cholesterol transport;GO:0051707//response to other organism;GO:0055092//sterol homeostasis
ncbi_423385	0.92	1.05	1.02	2.48	2.22	1.72	0.55	0.64	0.64	0.84	1.14	1.12	140	77	72	202	164	175	45	56	48	76	83	82	NRXN3	neurexin 3 isoform X1	Environmental Information Processing	Signaling molecules and interaction	ko04514//Cell adhesion molecules (CAMs)	K07377	GO:0031224//intrinsic component of membrane	GO:0016247//channel regulator activity	GO:0001505//regulation of neurotransmitter levels;GO:0007267//cell-cell signaling;GO:0007611//learning or memory;GO:0022607//cellular component assembly;GO:0022610//biological adhesion;GO:0044089//positive regulation of cellular component biogenesis;GO:0048522//positive regulation of cellular process;GO:0048646//anatomical structure formation involved in morphogenesis;GO:0051703//intraspecies int…
ncbi_423418	76.43	74	75.39	159.51	162.85	163.72	146.89	145.91	151.23	120.8	119.99	122.65	4562	2174	2391	5796	5885	6777	4429	4597	4664	3862	3933	3995	LGMN	legumain	Cellular Processes;Organismal Systems	Transport and catabolism;Immune system	ko04142//Lysosome;ko04612//Antigen processing and presentation	K01369;K01369	GO:0000323//lytic vacuole;GO:0005768//endosome;GO:0031988//membrane-bounded vesicle	GO:0004175//endopeptidase activity	GO:0006508//proteolysis;GO:0009057//macromolecule catabolic process;GO:0009268//response to pH;GO:0009968//negative regulation of signal transduction;GO:0040014//regulation of multicellular organism growth;GO:0043066//negative regulation of apoptotic process
ncbi_423426	1.53	1.81	1.56	0.65	0.77	0.76	0.76	0.9	0.92	0.99	1.03	1.13	402	230	214	99	127	134	98	123	120	141	152	161	UNC79	protein unc-79 homolog isoform X1	-	-	-	-	-	-	GO:0030534//adult behavior;GO:0040007//growth
ncbi_423469	1.49	1.11	2.01	4.6	3.89	4	11.19	9.16	9.22	4.44	3.97	4.13	60	22	43	113	95	112	228	195	192	96	88	91	ANKRD9	ankyrin repeat domain-containing protein 9	-	-	-	-	-	-	-
ncbi_423476	0.03	0.05	0.03	0.09	0.13	0.14	0.25	0.23	0.17	0.07	0.06	0.14	6	5	3	11	15	19	25	24	17	7	7	15	EXOC3L4	exocyst complex component 3-like protein 4	-	-	-	-	-	-	GO:0016192//vesicle-mediated transport
ncbi_423478	1.39	1.01	1.08	3.79	3.01	3.55	16.18	18.38	18.05	2.17	2.9	2.59	136	50	56	227	179	243	802	956	917	114	156	139	EXOC3L	exocyst complex component 3-like protein	-	-	-	-	-	-	-
ncbi_423496	30.28	29.7	29.5	13.32	14.07	13.74	13.7	13.91	15.1	20.56	19.5	20.54	3354	1614	1731	896	940	1051	765	812	859	1214	1182	1238	PLD4	phospholipase D4 isoform X1	Metabolism;Metabolism;Metabolism	Global and overview maps;Lipid metabolism;Lipid metabolism	ko01100//Metabolic pathways;ko00564//Glycerophospholipid metabolism;ko00565//Ether lipid metabolism	K16860;K16860;K16860	GO:0000139//Golgi membrane;GO:0030139//endocytic vesicle	-	GO:0006897//endocytosis
ncbi_423518	10.6	10.29	10.92	24.58	24.65	25.64	17.42	15.39	16.59	17.75	18.63	18.87	894	429	502	1313	1316	1540	745	695	719	816	866	889	PRKCH	protein kinase C eta type isoform X1	Organismal Systems;Organismal Systems	Circulatory system;Sensory system	ko04270//Vascular smooth muscle contraction;ko04750//Inflammatory mediator regulation of TRP channels	K18051;K18051	GO:0016020//membrane;GO:0030054//cell junction;GO:0031988//membrane-bounded vesicle;GO:0044444//cytoplasmic part	GO:0004674//protein serine/threonine kinase activity;GO:0017016//Ras GTPase binding;GO:0032550//purine ribonucleoside binding;GO:0043169//cation binding	GO:0006464//cellular protein modification process;GO:0006796//phosphate-containing compound metabolic process;GO:0008284//positive regulation of cell proliferation;GO:0010743//regulation of macrophage derived foam cell differentiation;GO:0043066//negative regulation of apoptotic process;GO:0045606//positive regulation of epidermal cell differentiation;GO:0050855//regulation of B cell receptor sig…
ncbi_423536	12.44	14.51	12.09	6.48	4.37	5.63	15.81	13.12	14.46	9.61	10.01	10.13	542	310	282	172	118	170	346	305	323	224	239	240	KCNK4	potassium channel subfamily K member 16 isoform X1	-	-	-	-	GO:0031224//intrinsic component of membrane	-	GO:0034220//ion transmembrane transport
ncbi_423563	0.37	0.55	0.45	0.09	0.14	0.11	0.07	0.14	0.09	0.05	0.1	0.08	56	41	36	8	13	12	5	11	7	4	8	7	MDGA2	MAM domain-containing glycosylphosphatidylinositol anchor protein 2 isoform X1	-	-	-	-	-	-	-
ncbi_423629	0.87	1.19	1.08	0.3	0.53	0.35	0.91	1.45	1.03	0.42	0.33	0.29	82	55	54	17	30	23	43	72	50	21	17	15	LOC423629	uncharacterized protein LOC423629	-	-	-	-	-	-	-
ncbi_423630	18.08	17.76	18.4	0.07	0.07	0.13	35.16	34.7	35.99	1.53	0.78	1.1	420	203	227	1	1	2	412	425	431	19	10	14	SFTPA1	surfactant protein A1 precursor	-	-	-	-	-	-	-
ncbi_423636	6.92	5.32	6.6	2.69	1.93	2.5	4.54	2.93	4.17	3.23	4	3.68	148	56	75	35	25	37	49	33	46	37	47	43	PLAC9	placenta-specific protein 9 precursor	-	-	-	-	-	-	-
ncbi_423680	0.03	0.07	0.07	0	0	0	0.15	0.11	0.18	0	0	0	4	4	4	0	0	0	9	7	11	0	0	0	A1CF	APOBEC1 complementation factor isoform X1	-	-	-	-	GO:0043231//intracellular membrane-bounded organelle	GO:0097159//organic cyclic compound binding	GO:0008298//intracellular mRNA localization;GO:0009451//RNA modification
ncbi_423698	1.19	1.16	1.2	0.57	0.63	0.55	0.11	0.14	0.12	0.77	0.72	1.13	210	101	113	61	67	67	10	13	11	73	70	109	HKDC1	putative hexokinase HKDC1	Metabolism;Organismal Systems;Metabolism;Environmental Information Processing;Metabolism;Metabolism;Organismal Systems;Metabolism;Metabolism;Metabolism;Metabolism	Global and overview maps;Endocrine system;Global and overview maps;Signal transduction;Carbohydrate metabolism;Carbohydrate metabolism;Digestive system;Carbohydrate metabolism;Carbohydrate metabolism;Carbohydrate metabolism;Biosynthesis of other secondary metabolites	ko01100//Metabolic pathways;ko04910//Insulin signaling pathway;ko01200//Carbon metabolism;ko04066//HIF-1 signaling pathway;ko00010//Glycolysis / Gluconeogenesis;ko00520//Amino sugar and nucleotide sugar metabolism;ko04973//Carbohydrate digestion and absorption;ko00051//Fructose and mannose metabolism;ko00052//Galactose metabolism;ko00500//Starch and sucrose metabolism;ko00524//Neomycin, kanamycin…	K00844;K00844;K00844;K00844;K00844;K00844;K00844;K00844;K00844;K00844;K00844	-	GO:0016773//phosphotransferase activity, alcohol group as acceptor;GO:0032550//purine ribonucleoside binding	GO:0006090//pyruvate metabolic process;GO:0016310//phosphorylation;GO:0044238//primary metabolic process
ncbi_423730	5.29	5.4	5.45	13.41	12.7	11.55	5.52	5.44	5.97	5.98	6.29	6.01	526	264	288	811	764	796	277	285	306	318	343	326	COMTD1	catechol O-methyltransferase domain-containing protein 1	-	-	-	-	-	-	-
ncbi_423774	3.31	3.83	3.56	1.14	0.84	0.68	2.38	3.17	2.47	1.99	1.97	1.98	196	112	112	41	30	28	72	99	76	63	64	64	ANXA8	annexin A8	-	-	-	-	-	GO:0005543//phospholipid binding	-
ncbi_423784	0.34	0.62	0.64	2.12	1.89	1.98	1.1	1.28	1.38	2.03	1.93	1.9	70	62	69	262	232	278	113	137	144	221	215	211	C6H10ORF71	uncharacterized protein C10orf71 homolog	-	-	-	-	-	-	-
ncbi_423789	65.28	64.43	67.55	211.27	208.09	208.3	298.65	304.21	301.88	185.72	184.62	183.6	5510	2676	3028	10844	10631	12183	12721	13539	13140	8389	8552	8454	LIPA	lysosomal acid lipase/cholesteryl ester hydrolase	Cellular Processes;Organismal Systems;Metabolism	Transport and catabolism;Digestive system;Lipid metabolism	ko04142//Lysosome;ko04979//Cholesterol metabolism;ko00100//Steroid biosynthesis	K01052;K01052;K01052	GO:0031988//membrane-bounded vesicle	GO:0016298//lipase activity	GO:0001894//tissue homeostasis;GO:0006952//defense response;GO:0030323//respiratory tube development;GO:0044238//primary metabolic process
ncbi_423790	68.63	64.03	62.43	600.58	577.9	588.15	3318.3	3156.45	3246.15	803.02	745.42	731.71	4074	1870	1968	21678	20762	24191	99399	98790	99365	25508	24283	23694	IFIT5	interferon induced protein with tetratricopeptide repeats 5	-	-	-	-	-	-	-
ncbi_423794	11.84	11.77	11.83	23.34	24.02	25.02	26.12	26.52	24.15	16.4	16.83	16.98	528	258	278	616	639	752	574	619	543	390	413	416	HTR7	5-hydroxytryptamine receptor 7 isoform X1	Environmental Information Processing;Environmental Information Processing;Environmental Information Processing;Organismal Systems	Signaling molecules and interaction;Signal transduction;Signal transduction;Nervous system	ko04080//Neuroactive ligand-receptor interaction;ko04014//Ras signaling pathway;ko04020//Calcium signaling pathway;ko04726//Serotonergic synapse	K04163;K04163;K04163;K04163	GO:0016021//integral component of membrane	GO:0008227//G-protein coupled amine receptor activity;GO:0008528//G-protein coupled peptide receptor activity	GO:0006936//muscle contraction;GO:0007186//G-protein coupled receptor signaling pathway;GO:0007267//cell-cell signaling;GO:0048511//rhythmic process;GO:0050880//regulation of blood vessel size
ncbi_423824	0.21	0.17	0.25	0.12	0.11	0.08	0.12	0.14	0.16	0.15	0.1	0.06	50	20	32	17	16	14	14	17	19	19	13	8	KNDC1	kinase non-catalytic C-lobe domain-containing protein 1 isoform X1	-	-	-	-	-	-	-
ncbi_423881	30.39	30.88	30.3	60	62.76	66.32	32.99	32.92	32.71	44.03	49.16	47.11	980	490	519	1177	1225	1482	537	560	544	760	870	829	GSTO1	glutathione S-transferase omega-1	Organismal Systems;Metabolism;Metabolism;Metabolism;Metabolism	Aging;Xenobiotics biodegradation and metabolism;Metabolism of other amino acids;Xenobiotics biodegradation and metabolism;Xenobiotics biodegradation and metabolism	ko04212//Longevity regulating pathway - worm;ko00983//Drug metabolism - other enzymes;ko00480//Glutathione metabolism;ko00980//Metabolism of xenobiotics by cytochrome P450;ko00982//Drug metabolism - cytochrome P450	K00799;K00799;K00799;K00799;K00799	GO:0044424//intracellular part	-	-
ncbi_423885	0.21	0.21	0.2	0.07	0.09	0.07	0.23	0.19	0.14	0.17	0.16	0.11	30	17	16	6	9	8	19	16	12	16	13	10	SORCS1	VPS10 domain-containing receptor SorCS1 isoform X1	-	-	-	-	GO:0031224//intrinsic component of membrane	-	-
ncbi_423916	293.39	299.81	300.55	0.03	0.11	0.09	75.92	75.56	71.75	0.36	0.7	0.54	13838	6959	7528	1	3	3	1807	1879	1745	9	18	14	PNLIP	pancreatic triacylglycerol lipase precursor	Metabolism;Organismal Systems;Metabolism;Organismal Systems;Organismal Systems	Global and overview maps;Digestive system;Lipid metabolism;Digestive system;Digestive system	ko01100//Metabolic pathways;ko04972//Pancreatic secretion;ko00561//Glycerolipid metabolism;ko04975//Fat digestion and absorption;ko04977//Vitamin digestion and absorption	K14073;K14073;K14073;K14073;K14073	-	GO:0016788//hydrolase activity, acting on ester bonds	GO:0044238//primary metabolic process
ncbi_423921	1.47	1.49	1.4	4.47	3.54	4.11	0.65	0.64	0.61	2.82	3.04	2.69	124	62	62	230	180	241	28	30	26	127	139	126	SLC18A2	synaptic vesicular amine transporter isoform X1	Organismal Systems;Organismal Systems;Organismal Systems	Nervous system;Nervous system;Nervous system	ko04728//Dopaminergic synapse;ko04726//Serotonergic synapse;ko04721//Synaptic vesicle cycle	K08155;K08155;K08155	-	-	-
ncbi_423943	7.99	8.1	7.28	0.04	0.02	0	2.42	2.27	2.42	0.04	0	0.02	680	339	329	2	1	0	104	102	106	2	0	1	CUZD1	LOW QUALITY PROTEIN: CUB and zona pellucida-like domain-containing protein 1	-	-	-	-	GO:0030667//secretory granule membrane	-	-
ncbi_423946	0.6	1.18	0.9	0.35	0.25	0.19	0.2	0.08	0.17	0.41	0.34	0.48	54	47	39	19	14	11	8	4	8	17	15	23	ADAM5P	disintegrin and metalloproteinase domain-containing protein 9 isoform X1	-	-	-	-	-	-	-
ncbi_423961	2.54	2.37	2.43	0.52	0.37	0.73	0	0.03	0	1.07	0.79	0.99	146	67	74	18	13	29	0	1	0	33	25	31	CLRN3	clarin-3	-	-	-	-	GO:0031988//membrane-bounded vesicle	-	-
ncbi_423969	0.55	0.41	0.62	0.19	0.23	0.26	0.61	0.61	0.69	0.22	0.17	0.28	46	17	28	10	12	15	26	27	30	10	8	13	TCERG1L	transcription elongation regulator 1-like protein	-	-	-	-	-	-	-
ncbi_423974	0.07	0.05	0.08	0.7	0.12	0.14	0.02	0.08	0.03	0.11	0.1	0.19	10	3	6	28	11	15	1	5	2	8	7	11	OPNVA	vertebrate ancient opsin isoform X1	-	-	-	-	GO:0031224//intrinsic component of membrane	GO:0004888//transmembrane signaling receptor activity	GO:0006464//cellular protein modification process;GO:0007166//cell surface receptor signaling pathway;GO:0050953//sensory perception of light stimulus
ncbi_424041	0.22	0.23	0.42	1.18	1.67	1.8	0	0.34	0.14	1	0.69	1.03	10	5	10	32	45	56	0	8	3	24	17	25	KMO	kynurenine 3-monooxygenase isoform X1	Metabolism;Metabolism	Global and overview maps;Amino acid metabolism	ko01100//Metabolic pathways;ko00380//Tryptophan metabolism	K00486;K00486	-	-	-
ncbi_424044	73.67	74.37	71.27	405.56	415.37	404.82	751.47	765.04	745.8	393.19	404.24	391.69	9010	4484	4579	29862	30366	33715	46974	50278	47918	25962	27302	26370.8	STAT1	signal transducer and activator of transcription 1-alpha/beta isoform X1	Environmental Information Processing;Cellular Processes;Organismal Systems;Organismal Systems;Organismal Systems;Organismal Systems;Organismal Systems;Organismal Systems;Organismal Systems;Organismal Systems;Organismal Systems	Signal transduction;Cell growth and death;Immune system;Immune system;Endocrine system;Immune system;Development;Immune system;Immune system;Immune system;Endocrine system	ko04630//Jak-STAT signaling pathway;ko04217//Necroptosis;ko04062//Chemokine signaling pathway;ko04621//NOD-like receptor signaling pathway;ko04919//Thyroid hormone signaling pathway;ko04659//Th17 cell differentiation;ko04380//Osteoclast differentiation;ko04620//Toll-like receptor signaling pathway;ko04625//C-type lectin receptor signaling pathway;ko04658//Th1 and Th2 cell differentiation;ko04917/…	K11220;K11220;K11220;K11220;K11220;K11220;K11220;K11220;K11220;K11220;K11220	GO:0043231//intracellular membrane-bounded organelle;GO:0043232//intracellular non-membrane-bounded organelle	GO:0000977//RNA polymerase II regulatory region sequence-specific DNA binding;GO:0000981//RNA polymerase II transcription factor activity, sequence-specific DNA binding;GO:0032813//tumor necrosis factor receptor superfamily binding;GO:0043566//structure-specific DNA binding;GO:0046983//protein dimerization activity;GO:0060089//molecular transducer activity	GO:0001936//regulation of endothelial cell proliferation;GO:0002237//response to molecule of bacterial origin;GO:0006357//regulation of transcription from RNA polymerase II promoter;GO:0019221//cytokine-mediated signaling pathway;GO:0034239//regulation of macrophage fusion;GO:0035295//tube development;GO:0035456//response to interferon-beta;GO:0043122//regulation of I-kappaB kinase/NF-kappaB sign…
ncbi_424072	0.37	0.76	0.62	0.21	0.34	0.22	0.13	0.14	0.09	0.15	0.28	0.11	56	55	49	20	28	21	11	12	7	13	20	9	AOX2	aldehyde oxidase 2 isoform X1	Metabolism;Environmental Information Processing;Metabolism;Metabolism;Metabolism;Metabolism;Metabolism;Metabolism;Metabolism	Global and overview maps;Signal transduction;Amino acid metabolism;Metabolism of cofactors and vitamins;Amino acid metabolism;Xenobiotics biodegradation and metabolism;Amino acid metabolism;Metabolism of cofactors and vitamins;Metabolism of cofactors and vitamins	ko01100//Metabolic pathways;ko04630//Jak-STAT signaling pathway;ko00280//Valine, leucine and isoleucine degradation;ko00830//Retinol metabolism;ko00380//Tryptophan metabolism;ko00982//Drug metabolism - cytochrome P450;ko00350//Tyrosine metabolism;ko00760//Nicotinate and nicotinamide metabolism;ko00750//Vitamin B6 metabolism	K00157;K00157;K00157;K00157;K00157;K00157;K00157;K00157;K00157	GO:0031988//membrane-bounded vesicle	GO:0000166//nucleotide binding;GO:0016616//oxidoreductase activity, acting on the CH-OH group of donors, NAD or NADP as acceptor;GO:0043169//cation binding;GO:0051536//iron-sulfur cluster binding	GO:0044710//single-organism metabolic process
ncbi_424081	2.2	1.76	1.75	3.8	4.2	4.57	5.81	6.26	6.04	4.07	3.55	4.16	212.05	82.44	88.55	225.19	263.32	307.83	289.82	314.14	311.36	210.4	196.45	226.38	CASP10	caspase-10	Cellular Processes;Environmental Information Processing;Organismal Systems	Cell growth and death;Signal transduction;Immune system	ko04210//Apoptosis;ko04668//TNF signaling pathway;ko04622//RIG-I-like receptor signaling pathway	K04400;K04400;K04400	GO:0031264//death-inducing signaling complex;GO:0044445//cytosolic part	GO:0019904//protein domain specific binding;GO:0044389//ubiquitin-like protein ligase binding;GO:0097153//cysteine-type endopeptidase activity involved in apoptotic process	GO:0006915//apoptotic process;GO:0019538//protein metabolic process;GO:0043122//regulation of I-kappaB kinase/NF-kappaB signaling
ncbi_424099	19.37	19.42	18.98	9.69	8.89	8.53	4.61	4.59	4.61	12.52	12.95	13.3	3186	1559	1628	929	876	962	383	392	383	1097	1177	1192	ADAM23	disintegrin and metalloproteinase domain-containing protein 23 isoform X1	-	-	-	-	-	GO:0046914//transition metal ion binding;GO:0070011//peptidase activity, acting on L-amino acid peptides	GO:0019538//protein metabolic process
ncbi_424117	0.32	0.11	0.66	0	0.09	0.08	0.16	0.11	0.16	0.05	0.05	0.15	12	2	13	0	2	2	3	2	3	1	1	3	PPP1R1C	protein phosphatase 1 regulatory subunit 1C isoform X2	-	-	-	-	-	-	GO:0001558//regulation of cell growth;GO:0009892//negative regulation of metabolic process;GO:1901992//positive regulation of mitotic cell cycle phase transition
ncbi_424120	2.69	2.91	2.42	1.35	1.04	1.44	4.66	3.96	4.15	1.98	1.93	1.85	287.9	147.11	127.98	84.21	58.24	101.56	261.64	230.56	236.77	112.49	110.71	106.21	CERKL	ceramide kinase-like protein isoform X1	-	-	-	-	-	-	-
ncbi_424170	2.82	3.64	3.14	0.49	0.52	0.43	0.3	0.21	0.36	0.75	0.54	0.49	294	183	171	30	33	33.19	18	14	19	41	31	29.25	ABCB11	bile salt export pump isoform X1	Organismal Systems;Organismal Systems;Environmental Information Processing	Digestive system;Digestive system;Membrane transport	ko04976//Bile secretion;ko04979//Cholesterol metabolism;ko02010//ABC transporters	K05664;K05664;K05664	GO:0005911//cell-cell junction;GO:0031224//intrinsic component of membrane;GO:0031988//membrane-bounded vesicle;GO:0044464//cell part	GO:0015405//P-P-bond-hydrolysis-driven transmembrane transporter activity;GO:0017111//nucleoside-triphosphatase activity;GO:0032550//purine ribonucleoside binding	GO:0006869//lipid transport;GO:0044763//single-organism cellular process
ncbi_424185	12.34	12.34	13	65.65	62.71	63.56	232.86	224.55	226.35	67.45	68.1	71.49	1380	679	772	4465	4245	4926	13143	13242	13055	4037	4180	4362	IFIH1	interferon-induced helicase C domain-containing protein 1	Organismal Systems	Immune system	ko04622//RIG-I-like receptor signaling pathway	K12647	-	GO:0003723//RNA binding;GO:0017111//nucleoside-triphosphatase activity;GO:0032550//purine ribonucleoside binding;GO:0046914//transition metal ion binding	GO:0006915//apoptotic process;GO:0006952//defense response;GO:0018205//peptidyl-lysine modification;GO:0051707//response to other organism
ncbi_424206	0.05	0.04	0.08	0	0	0	0.04	0.06	0	0.01	0	0	8	3	7	0	0	0	3	5	0	1	0	0	CFAP65	cilia- and flagella-associated protein 65 isoform X1	-	-	-	-	-	GO:0003723//RNA binding	-
ncbi_424263	9.55	8.74	8.59	24.22	24.05	23.27	3.89	4.82	4.34	12.13	12.02	10.76	846	381	404	1304	1289	1428	174	225	198	575	584	520	GPD1L2	glycerol-3-phosphate dehydrogenase 1-like protein	Metabolism	Lipid metabolism	ko00564//Glycerophospholipid metabolism	K00006	GO:0044444//cytoplasmic part	GO:0000166//nucleotide binding;GO:0016614//oxidoreductase activity, acting on CH-OH group of donors;GO:0046983//protein dimerization activity;GO:0048037//cofactor binding	GO:0006072//glycerol-3-phosphate metabolic process;GO:0044238//primary metabolic process;GO:0044710//single-organism metabolic process
ncbi_424267	29.79	29.35	30.4	69.38	69.3	67.54	118.45	115.7	114.82	66.73	68.2	64.95	2746	1331	1488	3889	3866	4314	5510	5623	5458	3291	3450	3266	DTX3L	E3 ubiquitin-protein ligase DTX3L isoform X1	Environmental Information Processing	Signal transduction	ko04330//Notch signaling pathway	K06058	-	-	-
ncbi_424269	19.12	18.28	19.11	47.55	46.69	46.46	101.15	99.93	100.15	47.77	50.51	48.22	2241.67	1059.55	1193.51	3387.38	3307.29	3777.15	5972.32	6167.46	6041.09	2989.56	3242.13	3078.88	PARP9	poly [ADP-ribose] polymerase 9 isoform X1	-	-	-	-	-	-	-
ncbi_424271	0.16	0.14	0.24	0.44	0.36	0.42	0.24	0.08	0.23	0.17	0.15	0.18	16	7	13	27	22	29	12	4	12	9	8	10	ESYT3	extended synaptotagmin-3	-	-	-	-	GO:0019897//extrinsic component of plasma membrane;GO:0031090//organelle membrane;GO:0031300//intrinsic component of organelle membrane	-	-
ncbi_424314	54.2	59.42	56.37	136.56	136.07	135.45	342.68	344.75	336.61	135.41	143.29	143.16	3732	2013	2061	5717	5670	6462	11906	12515	11951	4989	5414	5377	NMI	N-myc-interactor	-	-	-	-	GO:0044424//intracellular part	-	-
ncbi_424327	0.32	0.09	0.29	0.05	0.06	0.11	0.09	0.09	0.09	0.09	0.21	0.27	42	6	20	4	5	10	6	6	6	6	15	19	CCDC148	coiled-coil domain-containing protein 148 isoform X1	-	-	-	-	-	-	-
ncbi_424349	1.08	0.11	0.51	7.28	6.78	7.95	11.23	13.11	12.98	10.39	6.79	6.93	20	1	5	82	76	102	105	128	124	103	69	70	ATP6V1G3	V-type proton ATPase subunit G 3	Metabolism;Environmental Information Processing;Cellular Processes;Metabolism;Organismal Systems;Organismal Systems	Global and overview maps;Signal transduction;Transport and catabolism;Energy metabolism;Nervous system;Excretory system	ko01100//Metabolic pathways;ko04150//mTOR signaling pathway;ko04145//Phagosome;ko00190//Oxidative phosphorylation;ko04721//Synaptic vesicle cycle;ko04966//Collecting duct acid secretion	K02152;K02152;K02152;K02152;K02152;K02152	GO:0033176//proton-transporting V-type ATPase complex	GO:0015662//ATPase activity, coupled to transmembrane movement of ions, phosphorylative mechanism;GO:0019899//enzyme binding	GO:0015992//proton transport;GO:0044763//single-organism cellular process
ncbi_424391	1.19	1.24	1.04	0.45	0.43	0.65	0.26	0.47	0.65	0.79	0.74	0.59	82	42	38	19	18	31	9	17	23	29	28	22	MYOC	myocilin	-	-	-	-	-	-	-
ncbi_424402	0.72	0.8	0.82	1.91	1.9	1.71	6.42	6.51	6.61	1.56	1.42	1.33	184	101	112	298	295	304	831	880	874	214	200	186	SELE	LOW QUALITY PROTEIN: E-selectin	Environmental Information Processing;Environmental Information Processing	Signaling molecules and interaction;Signal transduction	ko04514//Cell adhesion molecules (CAMs);ko04668//TNF signaling pathway	K06494;K06494	-	-	-
ncbi_424433	0.59	0.67	0.73	0.31	0.15	0.24	0.05	0.08	0.02	0.27	0.5	0.39	94	48	56	26	16	24	3	6	2	25	39	35	BRINP2	BMP/retinoic acid-inducible neural-specific protein 2 isoform X1	-	-	-	-	-	-	GO:0000278//mitotic cell cycle;GO:0032526//response to retinoic acid
ncbi_424476	0.14	0.09	0.08	0	0	0.02	0.04	0.05	0.04	0	0	0.05	22	7	8	0	0	2	3	4	3	0	0	5	PLPPR4	phospholipid phosphatase-related protein type 4 isoform X2	-	-	-	-	GO:0016021//integral component of membrane	GO:0016791//phosphatase activity	GO:0016311//dephosphorylation;GO:0043583//ear development;GO:0048812//neuron projection morphogenesis
ncbi_424523	0.15	0.16	0.43	0.05	0.05	0.08	0.63	0.52	0.19	0.1	0.2	0.12	14	7	21	3	3	5	29	25	9	5	10	6	CLCA1	calcium-activated chloride channel regulator 1-like	Organismal Systems;Organismal Systems	Digestive system;Endocrine system	ko04972//Pancreatic secretion;ko04924//Renin secretion	K05030;K05030	-	-	-
ncbi_424559	0.22	0.17	0.12	0.05	0	0.09	0.15	0.1	0.15	0.15	0.06	0.11	28	11	8	3	0	8	10	7	10	10	4	8	CFAP57	cilia- and flagella-associated protein 57 isoform X1	-	-	-	-	-	-	-
ncbi_424560	0.33	0.11	0.29	0.02	0.02	0.03	0	0.02	0.06	0.06	0.08	0.09	32	5	15	1	1	2	0	1	3	3	4	5	TMEM125	transmembrane protein 125	-	-	-	-	-	-	-
ncbi_424607	0.67	0.63	0.58	0.21	0.04	0.22	1.32	1.56	1.4	0.72	0.23	0.33	26	12	12	5	1	6	26	32	28	15	5	7	TSPAN1	tetraspanin-1	-	-	-	-	GO:0031224//intrinsic component of membrane;GO:0031988//membrane-bounded vesicle;GO:0044444//cytoplasmic part	GO:0015234//thiamine transmembrane transporter activity	GO:0015888//thiamine transport;GO:0030100//regulation of endocytosis;GO:0031647//regulation of protein stability;GO:0048870//cell motility
ncbi_424668	0.48	0.33	0.32	1	1.33	0.96	4.49	4.06	5.32	1.1	1.22	1.3	30	10	11	39	52	43	147	138	177	38	43	46	C8H1orf168	FYN-binding protein 2 isoform X1	-	-	-	-	-	-	-
ncbi_424719	0.87	1.13	0.99	0.27	0.24	0.3	0.5	0.79	0.56	0.39	0.34	0.43	130	83	79	25	22	31	38	62	43	31	28	35	ERICH3	glutamate-rich protein 3	-	-	-	-	-	-	-
ncbi_424766	1.88	1.78	2.15	0.72	0.79	1.01	0.68	0.48	0.33	1.09	1.4	1.41	142	66	86	33	36	53	26	19	13	44	58	58	MAP6D1	MAP6 domain-containing protein 1 isoform X1	-	-	-	-	-	-	-
ncbi_424789	0.58	0.64	0.8	0.3	0.37	0.32	0.22	0.22	0.18	0.79	0.59	0.79	120	67	91	38	47	46	23	23	19	88	68	90	SPHKAP	A-kinase anchor protein SPHKAP isoform X1	-	-	-	-	GO:0031674//I band;GO:0031988//membrane-bounded vesicle	GO:0005515//protein binding	-
ncbi_424799	0.66	0.73	0.95	0.42	0.43	0.28	0.13	0.15	0.1	0.31	0.27	0.3	110	60	85	43	44	32	11	13	9	28	25	27	COL4A4	collagen alpha-4(IV) chain isoform X1	Environmental Information Processing;Cellular Processes;Organismal Systems;Environmental Information Processing;Organismal Systems	Signal transduction;Cellular community - eukaryotes;Endocrine system;Signaling molecules and interaction;Digestive system	ko04151//PI3K-Akt signaling pathway;ko04510//Focal adhesion;ko04926//Relaxin signaling pathway;ko04512//ECM-receptor interaction;ko04974//Protein digestion and absorption	K06237;K06237;K06237;K06237;K06237	-	-	-
ncbi_424854	0	0.14	0.06	0.09	0.35	0.15	0.55	0.53	0.32	0.12	0.07	0.04	0	3	4.49	7	19.05	9	16.85	28.47	10.69	2.66	1.56	2.74	GAL3ST2	galactose-3-O-sulfotransferase 2 isoform X1	-	-	-	-	GO:0031224//intrinsic component of membrane;GO:0043231//intracellular membrane-bounded organelle	GO:0016782//transferase activity, transferring sulfur-containing groups	GO:0008152//metabolic process
ncbi_424855	1.19	0.64	0.94	3.99	4.46	5.61	37.7	39.71	39.69	8.54	7.73	5.82	52.77	17.66	21.72	90.96	80.05	116.66	513.44	564.02	544.97	141.42	137.3	129.35	TM4SF19	transmembrane 4 L6 family member 19 isoform X1	-	-	-	-	GO:0031224//intrinsic component of membrane	-	-
ncbi_424861	0.69	0.56	0.95	0	0.04	0.07	0.14	0.17	0.36	0	0.04	0.04	30	12	22	0	1	2	3	4	8	0	1	1	AQP12A	aquaporin 12A precursor	-	-	-	-	GO:0031224//intrinsic component of membrane;GO:0044424//intracellular part	-	GO:0051234//establishment of localization
ncbi_424888	316.84	313.44	324.6	0.09	0.09	0.04	39.97	42.74	41.56	0.35	0.29	0.39	11782	5735	6410	2	2	1	750	838	797	7	6	8	CPB1	carboxypeptidase B preproprotein	Organismal Systems;Organismal Systems	Digestive system;Digestive system	ko04972//Pancreatic secretion;ko04974//Protein digestion and absorption	K01291;K01291	-	GO:0008235//metalloexopeptidase activity;GO:0046914//transition metal ion binding	GO:0019538//protein metabolic process
ncbi_424899	2.51	3.05	3.76	7.91	7.61	6.84	8.37	8.34	10.08	7.36	7.3	7.61	143.66	86.08	114.27	275.38	263.98	271.54	242.06	251.83	297.73	225.77	229.59	237.68	CPN2	carboxypeptidase N subunit 2	-	-	-	-	-	-	GO:0009987//cellular process
ncbi_424910	2.9	3.64	3.98	0.78	0.99	0.98	6.55	6.81	6.44	1.52	1.9	1.62	214	132	156	35	44	50	244	265	245	60	77	65	CLDN1	claudin-1	Cellular Processes;Environmental Information Processing;Organismal Systems	Cellular community - eukaryotes;Signaling molecules and interaction;Immune system	ko04530//Tight junction;ko04514//Cell adhesion molecules (CAMs);ko04670//Leukocyte transendothelial migration	K06087;K06087;K06087	GO:0016021//integral component of membrane;GO:0043296//apical junction complex;GO:0044459//plasma membrane part	GO:0005515//protein binding	GO:0033561//regulation of water loss via skin;GO:0034330//cell junction organization;GO:0098742//cell-cell adhesion via plasma-membrane adhesion molecules
ncbi_424913	5.64	5.21	5.93	11.87	14.57	12.96	8.62	10.3	8.25	11.38	11.74	11.68	240	109	134	307	375	382	185	231	181	259	274	271	PDCD1	programmed cell death protein 1	Environmental Information Processing;Organismal Systems	Signaling molecules and interaction;Immune system	ko04514//Cell adhesion molecules (CAMs);ko04660//T cell receptor signaling pathway	K06744;K06744	-	-	-
ncbi_424956	1.28	1.5	0.97	0	0.08	0.18	1.17	0.98	0.62	0.14	0.22	0.27	52	30	21	0	2	5	24	21	13	3	5	6	AHSG	alpha-2-HS-glycoprotein	-	-	-	-	GO:0031988//membrane-bounded vesicle;GO:0044421//extracellular region part	GO:0004866//endopeptidase inhibitor activity	GO:0002526//acute inflammatory response;GO:0010466//negative regulation of peptidase activity;GO:0030279//negative regulation of ossification;GO:0031347//regulation of defense response;GO:0045807//positive regulation of endocytosis
ncbi_424960	5.95	5.41	5.5	16.58	15.9	14.81	13.9	12.77	13.28	10.93	9.57	10.17	862	394	442	1414	1365	1450	1010	937	964	810	755	792	B3GNT5	lactosylceramide 1,3-N-acetyl-beta-D-glucosaminyltransferase isoform X1	Metabolism;Metabolism	Global and overview maps;Glycan biosynthesis and metabolism	ko01100//Metabolic pathways;ko00601//Glycosphingolipid biosynthesis - lacto and neolacto series	K03766;K03766	GO:0031224//intrinsic component of membrane;GO:0043231//intracellular membrane-bounded organelle	GO:0008375//acetylglucosaminyltransferase activity	GO:0006464//cellular protein modification process;GO:0048731//system development
ncbi_424992	0.85	0.85	0.81	0.46	0.37	0.29	0.59	0.53	0.5	0.28	0.37	0.48	46	24	24	15	12	11	16	15	14	9	11	14	GPR160	probable G-protein coupled receptor 160 isoform X1	-	-	-	-	GO:0043234//protein complex	-	-
ncbi_425035	0.33	0.4	0.26	0.73	0.55	0.71	1.52	1.3	1.58	0.53	0.64	0.59	96	56.43	40	129	97	142	222	198	236	82.22	101.21	93	IGSF10	immunoglobulin superfamily member 10	-	-	-	-	-	-	-
ncbi_425107	12.51	13.78	13.22	2.98	3.22	2.62	4.64	5.04	5.78	4.91	6.7	5.14	262	142	147	38	38	38	49	48	57	55	77	57	LGALS2	galectin-2 isoform X1	-	-	-	-	-	-	-
ncbi_425113	18.82	19.36	17.21	61.07	61.02	64.81	66.12	70.46	62.93	86.29	72.21	73.73	682.52	345.47	331.47	1346.67	1339.37	1628.67	1210.14	1347.25	1176.81	1674.62	1437.11	1458.63	CHIR-IG1-5	immunoglobulin-like receptor CHIR-AB1-like precursor	-	-	-	-	-	-	-
ncbi_425137	6.01	5.2	5.98	12.14	12.29	12.23	6.2	5.23	5.57	4.18	5.12	4.98	255.46	108.74	135.04	313.78	316.05	360.12	133.01	117.3	122.12	95.12	119.5	115.59	AKR1B1L	aldo-keto reductase family 1, member B1-like	Metabolism;Metabolism;Metabolism;Metabolism;Metabolism;Metabolism	Global and overview maps;Lipid metabolism;Carbohydrate metabolism;Carbohydrate metabolism;Metabolism of cofactors and vitamins;Carbohydrate metabolism	ko01100//Metabolic pathways;ko00561//Glycerolipid metabolism;ko00051//Fructose and mannose metabolism;ko00052//Galactose metabolism;ko00790//Folate biosynthesis;ko00040//Pentose and glucuronate interconversions	K00011;K00011;K00011;K00011;K00011;K00011	-	-	GO:0044710//single-organism metabolic process
ncbi_425200	28.64	30.64	30.27	0	0	0.06	7.4	8.79	9.65	0.14	0.07	0.03	762	401	429	0	0	1	100	124	133	2	1	1	CELA1	chymotrypsin-like elastase family member 1 isoform X1	-	-	-	-	-	GO:0004175//endopeptidase activity	GO:0006357//regulation of transcription from RNA polymerase II promoter;GO:0006952//defense response;GO:0007166//cell surface receptor signaling pathway;GO:0008283//cell proliferation;GO:0009887//organ morphogenesis;GO:0019538//protein metabolic process;GO:0030154//cell differentiation;GO:0040007//growth
ncbi_425214	1.96	2.45	2.08	6.79	6.32	8.01	2.02	2.33	2.83	3.69	3.6	2.95	70.13	42.36	37.26	146.94	132.78	194.77	35.98	40.33	49.44	68.46	66.18	54.26	LOC425214	uncharacterized protein LOC425214 isoform X1	-	-	-	-	GO:0031224//intrinsic component of membrane	-	-
ncbi_425346	4.96	4.73	4.86	2.36	2.24	2.22	3.46	3.17	3.62	2.94	3	2.94	308	147	160	88	87	96	108	103	116	102	104	98	CRTAC1	cartilage acidic protein 1 isoform X1	-	-	-	-	GO:0031988//membrane-bounded vesicle;GO:0043005//neuron projection	-	GO:0008038//neuron recognition;GO:0021988//olfactory lobe development;GO:0032091//negative regulation of protein binding
ncbi_425347	3.35	3.09	2.8	1.44	1.24	1.24	1.05	1.28	0.94	0.68	0.74	0.52	544.74	237.82	230	126.21	121.65	138	88	102	76	58	52	45	LOC425347	zinc finger protein 532 isoform X1	-	-	-	-	-	-	-
ncbi_425389	465.13	493.94	485.53	1444.87	1478.04	1446.74	1588.02	1602.15	1631.39	1406.38	1444	1410.99	16788	8771.88	9306.13	31710.9	32287.6	36182	28924	30489.6	30363.8	27163.4	28602.5	27781.5	BF2	Major histocompatibility complex class I antigen BF2 precursor	Cellular Processes;Cellular Processes;Environmental Information Processing;Cellular Processes;Organismal Systems;Organismal Systems	Transport and catabolism;Cell growth and death;Signaling molecules and interaction;Transport and catabolism;Immune system;Immune system	ko04144//Endocytosis;ko04218//Cellular senescence;ko04514//Cell adhesion molecules (CAMs);ko04145//Phagosome;ko04650//Natural killer cell mediated cytotoxicity;ko04612//Antigen processing and presentation	K06751;K06751;K06751;K06751;K06751;K06751	-	-	-
ncbi_425545	0.56	0.36	0.37	0.17	0.15	0.11	0.35	0.35	0.34	0.11	0.26	0.13	94	30	33	17	15	13	30	31	29	10	24	12	MGAM	maltase-glucoamylase, intestinal	Metabolism;Organismal Systems;Metabolism;Metabolism	Global and overview maps;Digestive system;Carbohydrate metabolism;Carbohydrate metabolism	ko01100//Metabolic pathways;ko04973//Carbohydrate digestion and absorption;ko00052//Galactose metabolism;ko00500//Starch and sucrose metabolism	K12047;K12047;K12047;K12047	-	-	-
ncbi_425657	283.22	305.09	300.92	610.96	628.3	614.36	547.06	565.45	556.33	511.48	536.58	535.64	12166	6452	6861	15940	16309	18268	11875	12821	12330	11764	12654	12573	CTSS	cathepsin S isoform X1	Cellular Processes;Cellular Processes;Cellular Processes;Organismal Systems	Transport and catabolism;Cell growth and death;Transport and catabolism;Immune system	ko04145//Phagosome;ko04210//Apoptosis;ko04142//Lysosome;ko04612//Antigen processing and presentation	K01368;K01368;K01368;K01368	GO:0000323//lytic vacuole;GO:0044421//extracellular region part	GO:0001948//glycoprotein binding;GO:0004175//endopeptidase activity;GO:0032403//protein complex binding	GO:0006508//proteolysis;GO:0006955//immune response;GO:0022617//extracellular matrix disassembly;GO:0031349//positive regulation of defense response;GO:0032870//cellular response to hormone stimulus;GO:0032963//collagen metabolic process
ncbi_425670	0.24	0.09	0.35	0	0.04	0	0.05	0.22	0	0.04	0.08	0.04	12	2	8	0	1	0	1	5	0	1	2	1	GCGR	glucagon receptor isoform X1	Environmental Information Processing;Organismal Systems	Signaling molecules and interaction;Endocrine system	ko04080//Neuroactive ligand-receptor interaction;ko04922//Glucagon signaling pathway	K04583;K04583	GO:0016021//integral component of membrane	GO:0008528//G-protein coupled peptide receptor activity	GO:0006950//response to stress;GO:0007187//G-protein coupled receptor signaling pathway, coupled to cyclic nucleotide second messenger;GO:0010906//regulation of glucose metabolic process;GO:0033500//carbohydrate homeostasis;GO:0033762//response to glucagon
ncbi_425757	0.71	0.75	0.56	0.34	0.24	0.28	0.25	0.27	0.37	0.34	0.24	0.48	108	56	45	31	22	29	19	22	29	28	20	40	OVSTL	ovostatin	-	-	-	-	GO:0044421//extracellular region part	-	GO:0010466//negative regulation of peptidase activity
ncbi_425801	7.1	8.13	8.29	2.75	2.84	2.45	1.74	2.23	2.01	5.01	4.7	4.8	314.27	177.19	195	74.08	76.04	75.2	39	52	46	118.79	114.31	116.01	CD1C	CD1c molecule precursor	Cellular Processes;Organismal Systems	Cellular community - eukaryotes;Immune system	ko04530//Tight junction;ko04640//Hematopoietic cell lineage	K06448;K06448	-	-	-
ncbi_425962	2.47	2.17	1.89	1.05	0.88	0.86	1.99	2.26	2.39	1.91	2.52	2.45	164	71	67	43	35	39	66	79	81	70	92	88	HOXB7	homeobox protein Hox-B7	-	-	-	-	GO:0043231//intracellular membrane-bounded organelle	GO:0001071//nucleic acid binding transcription factor activity;GO:0003677//DNA binding	GO:0003002//regionalization;GO:0010468//regulation of gene expression;GO:0030154//cell differentiation;GO:0048562//embryonic organ morphogenesis;GO:0051094//positive regulation of developmental process
ncbi_426009	0.84	0.57	0.8	0.46	0.38	0.22	0.16	0.43	0.55	0.31	0.49	0.42	66	22	33	22	18	12	6	18	22	13	21	18	NXNL1	nucleoredoxin-like protein 1 isoform X1	-	-	-	-	-	-	GO:0044707//single-multicellular organism process
ncbi_426064	35.62	37.3	39.12	147.35	151.89	151.1	124.47	124.18	127.26	92.76	95.23	94.59	1022.22	521.22	588.75	2551.41	2607.66	2974.13	1793.11	1868.61	1874.43	1423.66	1486.31	1474.68	LOC426064	uncharacterized protein LOC426064 isoform X2	-	-	-	-	-	-	-
ncbi_426070	0.9	0	0.41	3.79	3.94	3.02	1.96	2.95	0.99	0.66	3.17	2.99	28.3	0	6.85	72.15	74.68	65.47	30.87	48.73	15.9	11.07	54.5	51.08	LOC426070	LOW QUALITY PROTEIN: alpha-1B-glycoprotein-like	-	-	-	-	-	-	-
ncbi_426083	2.06	2.09	1.76	3.7	5.16	3.33	1.36	1.72	1.63	3.44	4.72	3.09	66	33	30	72	100	74	22	29	27	59	83	54	RHNO1	RAD9, HUS1, RAD1-interacting nuclear orphan protein 1	-	-	-	-	GO:0043231//intracellular membrane-bounded organelle;GO:0043232//intracellular non-membrane-bounded organelle	-	GO:0006281//DNA repair;GO:0009411//response to UV;GO:0010212//response to ionizing radiation;GO:0045787//positive regulation of cell cycle
[truncated: 2,302 more rows]

## Sheet: Mock_vs_CAV.diff.genes
id	Mock-1_fpkm	Mock-2_fpkm	Mock-3_fpkm	ALV-J-1_fpkm	ALV-J-2_fpkm	ALV-J-3_fpkm	CAV-1_fpkm	CAV-2_fpkm	CAV-3_fpkm	Co-infection-1_fpkm	Co-infection-2_fpkm	Co-infection-3_fpkm	Mock-1_count	Mock-2_count	Mock-3_count	ALV-J-1_count	ALV-J-2_count	ALV-J-3_count	CAV-1_count	CAV-2_count	CAV-3_count	Co-infection-1_count	Co-infection-2_count	Co-infection-3_count	Symbol	Description	KEGG_A_class	KEGG_B_class	Pathway	K_ID	GO Component	GO Function	GO Process
[truncated: 2,616 more rows]

[truncated: 4 more sheets: Mock_vs_co-infection.diff.genes, ALV_vs_CAV.diff.genes, ALV_vs_co-infection.diff.genes, CAV_vs_co-infection.diff.genes]
