# Supplementary material for: Deciphering Immune Modulation in Chickens Co-Infected with ALV-J and CIAV: A Transcriptomic Approach
Source: Microorganisms. 2024 Nov 28;12(12):2453. doi: 10.3390/microorganisms12122453 (PMC11676111; doi:10.3390/microorganisms12122453)
Supplement: Supplementary file 1 [file microorganisms-12-02453-s001.zip › Supplementary Table S3. all.diff.miRNA.xlsx]

## Sheet: Mock_vs_ALV-J.diff.miRNA
id	Mock-1	Mock-2	Mock-3	ALV-J-1	ALV-J-2	ALV-J-3	Mock-1_TPM	Mock-2_TPM	Mock-3_TPM	ALV-J-1_TPM	ALV-J-2_TPM	ALV-J-3_TPM	control_mean	treat_mean	log2(fc)	PValue	FDR
gga-let-7a-5p	72653	49926	60650	32074	27777	34266	8610.07	8338.13	7327.12	3829.9	3881.04	3533.47	8091.77	3748.13	-1.11028	8.79577e-40	3.15953e-38
gga-let-7b	19122	12751	16642	6710	5969	7116	2266.14	2129.54	2010.52	801.228	833.996	733.793	2135.4	789.673	-1.43518	5.00258e-71	3.59396e-69
gga-let-7c-5p	5963	4142	5247	2168	1865	2122	706.672	691.754	633.889	258.877	260.58	218.818	677.438	246.092	-1.46089	1.3088e-58	7.76744e-57
gga-let-7d	152	106	146	51	43	56	18.0134	17.703	17.6382	6.0898	6.008	5.7747	17.7849	5.9575	-1.57787	6.25509e-29	1.49793e-27
gga-let-7g-5p	11225	7817	10713	4706	4075	5663	1330.27	1305.51	1294.24	561.934	569.364	583.962	1310.01	571.754	-1.19611	4.36813e-66	2.71022e-64
gga-let-7i	12813	8596	11903	4756	4472	5812	1518.46	1435.62	1438	567.905	624.834	599.327	1464.03	597.355	-1.29328	3.82828e-81	3.73258e-79
gga-let-7j-5p	72467	49812	60481	31883	27611	34033	8588.03	8319.09	7306.7	3807.09	3857.84	3509.44	8071.27	3724.79	-1.11564	5.54554e-40	2.04585e-38
gga-miR-10585-5p	38	17	34	12	12	12	4.5034	2.8392	4.1075	1.4329	1.6767	1.2374	3.8167	1.449	-1.39727	6.69844e-07	5.67912e-06
gga-miR-12216-5p	14	4	11	24	29	33	1.6591	0.668	1.3289	2.8658	4.0519	3.4029	1.21867	3.4402	1.49719	3.60844e-05	0.000255493
gga-miR-12224-5p	2	2	0	34	17	20	0.237	0.334	0	4.0599	2.3753	2.0624	0.190333	2.83253	3.89549	4.63531e-10	4.94312e-09
gga-miR-12233-5p	0	0	0	11	0	10	0	0	0	1.3135	0	1.0312	0.01	0.781567	6.2883	0.000801326	0.00463479
gga-miR-122-3p	3	2	14	0	0	2	0.3555	0.334	1.6913	0	0	0.2062	0.7936	0.0687333	-3.52933	0.00416448	0.0209761
gga-miR-12258-5p	16	7	4	19	20	21	1.8962	1.1691	0.4832	2.2688	2.7944	2.1655	1.18283	2.40957	1.02653	0.0277042	0.103041
gga-miR-122-5p	1357	1033	1240	547	473	636	160.817	172.521	149.804	65.3162	66.0882	65.5836	161.048	65.6627	-1.29434	8.42509e-50	3.59383e-48
gga-miR-12272-5p	0	0	0	2	2	4	0	0	0	0.2388	0.2794	0.4125	0.01	0.310233	4.95528	0.0415399	0.143187
gga-miR-12277-3p	5	3	7	0	2	0	0.5925	0.501	0.8457	0	0.2794	0	0.6464	0.0931333	-2.79506	0.00708833	0.0330224
gga-miR-12288-3p	0	0	0	2	4	5	0	0	0	0.2388	0.5589	0.5156	0.01	0.437767	5.45209	0.0104721	0.0460539
gga-miR-12288-5p	31	14	33	60	64	109	3.6738	2.3381	3.9867	7.1645	8.9422	11.24	3.33287	9.11557	1.45157	4.21535e-09	4.16954e-08
gga-miR-129-1-3p	9	5	7	4	0	3	1.0666	0.835	0.8457	0.4776	0	0.3094	0.915767	0.262333	-1.80358	0.0141294	0.0589804
gga-miR-132a-3p	127	76	100	54	43	64	15.0507	12.6927	12.081	6.448	6.008	6.5996	13.2748	6.35187	-1.06344	1.88018e-12	2.29147e-11
gga-miR-132a-5p	392	313	425	191	162	241	46.4557	52.274	51.3442	22.8069	22.6348	24.8516	50.0246	23.4311	-1.09421	1.82036e-28	4.28413e-27
gga-miR-135a-5p	15	8	16	4	6	4	1.7776	1.3361	1.933	0.4776	0.8383	0.4125	1.68223	0.576133	-1.5459	0.000358826	0.0021964
gga-miR-137-3p	6	4	7	2	2	2	0.7111	0.668	0.8457	0.2388	0.2794	0.2062	0.7416	0.241467	-1.61882	0.0231362	0.0897186
gga-miR-138-2-3p	14	9	7	4	3	2	1.6591	1.5031	0.8457	0.4776	0.4192	0.2062	1.33597	0.367667	-1.86141	0.00128093	0.00693835
gga-miR-1416-5p	135	117	139	91	55	70	15.9988	19.5401	16.7926	10.8661	7.6847	7.2183	17.4438	8.5897	-1.02204	6.53843e-11	7.37599e-10
gga-miR-144-3p	6125	4273	6963	13468	12360	14604	725.87	713.633	841.199	1608.19	1726.95	1505.95	760.234	1613.7	1.08585	3.35598e-33	9.16183e-32
gga-miR-144-5p	255	182	246	803	684	901	30.2199	30.3958	29.7192	95.8847	95.5694	92.9101	30.1116	94.7881	1.65438	1.07412e-57	6.10907e-56
gga-miR-1456-3p	17	6	18	37	43	19	2.0147	1.0021	2.1746	4.4181	6.008	1.9593	1.73047	4.12847	1.25444	0.00598273	0.028554
gga-miR-146b-3p	2375	1649	2215	7195	6776	10367	281.46	275.399	267.594	859.141	946.751	1069.03	274.818	958.308	1.80202	1.04039e-71	7.8896e-70
gga-miR-146b-5p	31009	22836	27022	75211	62943	90798	3674.86	3813.83	3264.52	8980.8	8794.48	9362.98	3584.41	9046.09	1.33556	3.21106e-40	1.21753e-38
gga-miR-147	1997	1371	2095	5332	5183	5644	236.663	228.97	253.097	636.684	724.175	582.003	239.577	647.621	1.43466	6.03623e-56	3.29578e-54
gga-miR-1618-5p	2	6	3	0	0	0	0.237	1.0021	0.3624	0	0	0	0.533833	0.01	-5.73832	0.0044742	0.0222894
gga-miR-1619	5	5	9	2	2	3	0.5925	0.835	1.0873	0.2388	0.2794	0.3094	0.838267	0.275867	-1.60344	0.0232575	0.0899333
gga-miR-1684a-3p	44	31	51	14	2	17	5.2144	5.1773	6.1613	1.6717	0.2794	1.753	5.51767	1.2347	-2.1599	3.90316e-14	5.27507e-13
gga-miR-1684b-3p	0	0	0	8	9	21	0	0	0	0.9553	1.2575	2.1655	0.01	1.45943	7.18926	3.45065e-08	3.20418e-07
gga-miR-1720-3p	0	4	2	0	0	0	0	0.668	0.2416	0	0	0	0.3032	0.01	-4.9222	0.0415399	0.143187
gga-miR-1805-3p	38	34	44	6	11	15	4.5034	5.6783	5.3156	0.7164	1.5369	1.5468	5.16577	1.2667	-2.02791	1.26088e-13	1.65491e-12
gga-miR-181b-1-3p	23	16	32	15	14	8	2.7257	2.6722	3.8659	1.7911	1.9561	0.825	3.08793	1.52407	-1.01872	0.000760608	0.00443688
gga-miR-191-3p	858	605	895	1800	1666	2323	101.681	101.041	108.125	214.935	232.776	239.545	103.616	229.085	1.14464	3.68411e-38	1.22654e-36
gga-miR-193a-3p	9	5	8	0	3	0	1.0666	0.835	0.9665	0	0.4192	0	0.956033	0.139733	-2.77438	0.000910918	0.00515935
gga-miR-200a-3p	2613	1860	2880	231	186	257	309.665	310.638	347.932	27.5833	25.9882	26.5015	322.745	26.691	-3.59597	3.70998e-308	1.01282e-305
gga-miR-200a-5p	10	6	17	0	0	0	1.1851	1.0021	2.0538	0	0	0	1.41367	0.01	-7.1433	2.55701e-08	2.39062e-07
gga-miR-200b-3p	643	465	639	31	27	33	76.2016	77.6595	77.1975	3.7017	3.7725	3.4029	77.0195	3.6257	-4.40889	3.78129e-237	7.37352e-235
gga-miR-200b-5p	21	13	27	2	2	3	2.4887	2.1711	3.2619	0.2388	0.2794	0.3094	2.64057	0.275867	-3.2588	1.8939e-11	2.17241e-10
gga-miR-205a	7	13	14	6	5	9	0.8296	2.1711	1.6913	0.7164	0.6986	0.9281	1.564	0.781033	-1.00178	0.0402134	0.141446
gga-miR-205b	124	88	79	9	13	16	14.6952	14.6969	9.544	1.0747	1.8164	1.6499	12.9787	1.51367	-3.10003	1.01543e-33	2.88764e-32
gga-miR-21-3p	28582	20263	30523	78554	78686	92096	3387.24	3384.12	3687.48	9379.98	10994.1	9496.83	3486.28	9956.97	1.51402	6.8163e-82	7.15711e-80
gga-miR-21-5p	228025	159326	224849	756517	597039	843550	27023.1	26609	27164	90334.2	83419.1	86985.9	26932	86913.1	1.69025	5.91812e-81	5.38549e-79
gga-miR-216a	31751	23749	34517	200	149	212	3762.79	3966.31	4169.99	23.8816	20.8185	21.8612	3966.37	22.1871	-7.48195	0	0
gga-miR-216b	777	573	809	6	6	2	92.0819	95.6966	97.7352	0.7164	0.8383	0.2062	95.1712	0.586967	-7.3411	0	0
gga-miR-217-3p	24	14	26	0	0	0	2.8442	2.3381	3.1411	0	0	0	2.77447	0.01	-8.11607	5.61865e-18	8.81547e-17
gga-miR-217-5p	2420	1620	2662	9	15	14	286.793	270.556	321.596	1.0747	2.0958	1.4437	292.981	1.53807	-7.57355	0	0
gga-miR-2184a-5p	92	80	121	65	34	55	10.9029	13.3608	14.618	7.7615	4.7505	5.6715	12.9606	6.06117	-1.09646	5.00044e-10	5.25046e-09
gga-miR-2954	4589	3537	4259	19050	14378	20718	543.84	590.713	514.529	2274.72	2008.91	2136.42	549.694	2140.02	1.96092	2.80796e-74	2.25463e-72
gga-miR-29b-1-5p	0	0	0	3	2	4	0	0	0	0.3582	0.2794	0.4125	0.01	0.350033	5.12942	0.0272918	0.101954
gga-miR-31-5p	4	0	7	0	0	0	0.474	0	0.8457	0	0	0	0.4399	0.01	-5.4591	0.00876444	0.0397457
gga-miR-34a-5p	20	23	34	37	67	67	2.3702	3.8412	4.1075	4.4181	9.3613	6.909	3.43963	6.89613	1.00353	0.00112783	0.00625808
gga-miR-34b-3p	30	14	32	2	0	0	3.5553	2.3381	3.8659	0.2388	0	0	3.2531	0.0796	-5.3529	9.12121e-19	1.55631e-17
gga-miR-34b-5p	311	238	286	10	9	11	36.8564	39.7483	34.5516	1.1941	1.2575	1.1343	37.0521	1.1953	-4.95411	2.91184e-151	4.41629e-149
gga-miR-34c-3p	36	40	36	0	0	2	4.2663	6.6804	4.3492	0	0	0.2062	5.09863	0.0687333	-6.21296	7.49595e-27	1.65032e-25
gga-miR-34c-5p	365	287	385	14	11	9	43.256	47.9318	46.5118	1.6717	1.5369	0.9281	45.8999	1.3789	-5.0569	1.44924e-188	2.47276e-186
gga-miR-3525	71	66	65	30	26	41	8.4142	11.0226	7.8526	3.5822	3.6328	4.2279	9.09647	3.8143	-1.25389	7.89923e-11	8.76622e-10
gga-miR-3528	192	137	196	100	69	110	22.7538	22.8803	23.6787	11.9408	9.6408	11.3431	23.1043	10.9749	-1.07395	6.01585e-19	1.03945e-17
gga-miR-3530-5p	6	8	15	0	5	6	0.7111	1.3361	1.8121	0	0.6986	0.6187	1.28643	0.4391	-1.55076	0.0144807	0.0600794
gga-miR-365-2-5p	0	0	0	5	3	4	0	0	0	0.597	0.4192	0.4125	0.01	0.476233	5.5736	0.00447272	0.0222894
gga-miR-375	929	708	1065	0	0	2	110.095	118.243	128.662	0	0	0.2062	119	0.0687333	-10.7577	0	0
gga-miR-383-5p	533	357	563	211	190	236	63.1655	59.6225	68.0159	25.1951	26.547	24.336	63.6013	25.3594	-1.32654	1.16024e-45	4.65804e-44
gga-miR-425-3p	901	709	920	1861	1681	2341	106.777	118.41	111.145	222.219	234.871	241.401	112.111	232.83	1.05436	6.29778e-30	1.53508e-28
gga-miR-429-3p	44	34	50	9	6	13	5.2144	5.6783	6.0405	1.0747	0.8383	1.3405	5.6444	1.0845	-2.37979	4.45086e-18	7.06444e-17
gga-miR-449a	25	13	31	2	3	5	2.9627	2.1711	3.7451	0.2388	0.4192	0.5156	2.95963	0.3912	-2.91944	1.45378e-11	1.6817e-10
gga-miR-449b-5p	0	4	5	0	0	0	0	0.668	0.604	0	0	0	0.424	0.01	-5.40599	0.0125622	0.0535856
gga-miR-449c-3p	10	6	15	0	0	3	1.1851	1.0021	1.8121	0	0	0.3094	1.3331	0.103133	-3.6922	3.30454e-06	2.63783e-05
gga-miR-449c-5p	6	2	6	0	0	2	0.7111	0.334	0.7249	0	0	0.2062	0.59	0.0687333	-3.10163	0.00335563	0.0170912
gga-miR-449d-5p	26	11	25	0	0	0	3.0812	1.8371	3.0202	0	0	0	2.64617	0.01	-8.04776	2.57167e-16	3.77455e-15
gga-miR-451	9767	7015	9648	23429	18043	20606	1157.48	1171.57	1165.57	2797.61	2520.99	2124.87	1164.88	2481.16	1.09084	9.81999e-21	1.86171e-19
gga-miR-456-3p	164	113	172	86	75	81	19.4356	18.8721	20.7793	10.2691	10.4791	8.3526	19.6957	9.70027	-1.02178	1.32764e-16	1.96981e-15
gga-miR-490-3p	401	296	393	91	100	127	47.5223	49.4349	47.4783	10.8661	13.9721	13.0961	48.1452	12.6448	-1.92885	4.14836e-69	2.69643e-67
gga-miR-6546-5p	87	63	100	165	181	221	10.3103	10.5216	12.081	19.7023	25.2896	22.7893	10.971	22.5937	1.04223	2.04424e-12	2.46937e-11
gga-miR-6548-5p	4	6	12	0	5	0	0.474	1.0021	1.4497	0	0.6986	0	0.975267	0.232867	-2.06629	0.0218469	0.0854471
gga-miR-6606-5p	333	254	348	52	36	37	39.4637	42.4205	42.0418	6.2092	5.03	3.8154	41.3087	5.0182	-3.0412	4.83139e-109	5.99532e-107
gga-miR-6648-3p	10	5	6	0	3	0	1.1851	0.835	0.7249	0	0.4192	0	0.915	0.139733	-2.7111	0.00223078	0.0116667
gga-miR-6651-5p	0	0	0	0	0	8	0	0	0	0	0	0.825	0.01	0.275	4.78136	0.0415399	0.143187
gga-miR-726-5p	17	6	10	5	5	6	2.0147	1.0021	1.2081	0.597	0.6986	0.6187	1.4083	0.6381	-1.1421	0.0120449	0.0523609
gga-miR-7451-3p	3	3	0	0	0	0	0.3555	0.501	0	0	0	0	0.2855	0.01	-4.83542	0.0415399	0.143187
gga-miR-7455-3p	0	0	0	3	8	2	0	0	0	0.3582	1.1178	0.2062	0.01	0.560733	5.80924	0.00621558	0.0294592
gga-miR-7475-3p	0	6	0	0	0	0	0	1.0021	0	0	0	0	0.334033	0.01	-5.06192	0.0415399	0.143187
miR-12288-x	4	0	2	10	10	21	0.474	0	0.2416	1.1941	1.3972	2.1655	0.238533	1.5856	2.73277	4.69036e-05	0.000324992
miR-12295-x	4	4	11	0	0	2	0.474	0.668	1.3289	0	0	0.2062	0.823633	0.0687333	-3.58292	0.000684103	0.00400773
miR-122-x	10	4	7	0	0	2	1.1851	0.668	0.8457	0	0	0.2062	0.8996	0.0687333	-3.7102	0.000109705	0.000726927
miR-1269-z	4	0	2	9	9	6	0.474	0	0.2416	1.0747	1.2575	0.6187	0.238533	0.983633	2.04393	0.0178225	0.0726199
miR-1271-x	0	0	0	10	4	0	0	0	0	1.1941	0.5589	0	0.01	0.584333	5.86872	0.003265	0.0166919
miR-127-y	0	2	4	2	42	10	0	0.334	0.4832	0.2388	5.8683	1.0312	0.2724	2.37943	3.12682	0.00315604	0.0163182
miR-1291-x	13	5	16	0	2	0	1.5406	0.835	1.933	0	0.2794	0	1.4362	0.0931333	-3.94682	8.80763e-07	7.37572e-06
miR-1307-y	2	4	11	10	14	21	0.237	0.668	1.3289	1.1941	1.9561	2.1655	0.744633	1.7719	1.2507	0.0273371	0.101954
miR-140-x	9	8	8	24	16	29	1.0666	1.3361	0.9665	2.8658	2.2355	2.9904	1.12307	2.69723	1.26404	0.00101453	0.0056989
miR-1416-x	14	4	9	2	0	4	1.6591	0.668	1.0873	0.2388	0	0.4125	1.13813	0.2171	-2.39024	0.00119988	0.00657768
miR-144-x	7	4	7	83	58	92	0.8296	0.668	0.8457	9.9109	8.1038	9.4869	0.7811	9.1672	3.5529	1.54087e-32	4.1241e-31
miR-144-y	1590	1192	1697	4165	3973	4892	188.43	199.076	205.014	497.335	555.113	504.457	197.507	518.968	1.39374	3.00088e-70	2.0481e-68
miR-1451-x	0	2	5	8	17	16	0	0.334	0.604	0.9553	2.3753	1.6499	0.312667	1.66017	2.40863	0.000334507	0.00206607
miR-1456-y	3	3	2	11	10	16	0.3555	0.501	0.2416	1.3135	1.3972	1.6499	0.366033	1.45353	1.98952	0.00061532	0.00365179
miR-1467-y	0	0	0	2	0	9	0	0	0	0.2388	0	0.9281	0.01	0.388967	5.28157	0.0183326	0.0733841
miR-146-y	332	236	312	860	759	1149	39.3451	39.4143	37.6927	102.691	106.049	118.484	38.8174	109.074	1.49054	8.84651e-44	3.45014e-42
miR-147-y	246	168	247	1447	1248	1561	29.1533	28.0576	29.84	172.784	174.372	160.969	29.017	169.375	2.54525	7.9074e-142	1.07936e-139
miR-150-x	6702	5256	6300	2967	2631	3393	794.25	877.803	761.102	354.284	367.607	349.882	811.052	357.258	-1.18283	8.4998e-51	4.00077e-49
miR-1664-y	100	59	123	16	18	15	11.8509	9.8536	14.8596	1.9105	2.515	1.5468	12.188	1.99077	-2.61407	4.62918e-34	1.34443e-32
miR-1805-y	6	5	3	3	0	0	0.7111	0.835	0.3624	0.3582	0	0	0.636167	0.1194	-2.4136	0.0424568	0.145979
miR-190-x	4	2	6	12	5	15	0.474	0.334	0.7249	1.4329	0.6986	1.5468	0.510967	1.2261	1.26278	0.0469508	0.16022
miR-191-x	3409	2415	3086	9319	7849	12314	403.999	403.328	372.819	1112.76	1096.67	1269.81	393.382	1159.75	1.55981	5.13741e-52	2.59724e-50
miR-191-y	25	13	19	61	46	59	2.9627	2.1711	2.2954	7.2839	6.4272	6.084	2.4764	6.59837	1.41386	3.71318e-08	3.42466e-07
miR-19-z	15	6	12	17	37	35	1.7776	1.0021	1.4497	2.0299	5.1697	3.6092	1.4098	3.60293	1.35368	0.00104645	0.00585412
miR-200-y	35	31	35	2	11	8	4.1478	5.1773	4.2283	0.2388	1.5369	0.825	4.5178	0.8669	-2.38168	1.19368e-13	1.58192e-12
miR-203-y	4	0	4	0	0	0	0.474	0	0.4832	0	0	0	0.319067	0.01	-4.99579	0.0272918	0.101954
miR-204-x	34	25	48	78	64	113	4.0293	4.1752	5.7989	9.3138	8.9422	11.6524	4.6678	9.96947	1.09477	3.75735e-07	3.24607e-06
miR-210-y	94	65	88	253	253	326	11.1399	10.8556	10.6313	30.2102	35.3495	33.6167	10.8756	33.0588	1.60394	3.02965e-34	8.99015e-33
miR-216-x	569	409	595	4	0	5	67.4319	68.307	71.8818	0.4776	0	0.5156	69.2069	0.331067	-7.70765	5.07358e-298	1.15424e-295
miR-216-y	72	66	103	4	2	0	8.5327	11.0226	12.4434	0.4776	0.2794	0	10.6662	0.252333	-5.40158	7.86251e-54	4.12782e-52
miR-2175-y	3	2	3	0	0	0	0.3555	0.334	0.3624	0	0	0	0.350633	0.01	-5.13189	0.0183326	0.0733841
miR-217-x	24	6	22	0	0	0	2.8442	1.0021	2.6578	0	0	0	2.16803	0.01	-7.76024	1.06765e-11	1.24559e-10
miR-2188-x	18	18	15	50	37	49	2.1332	3.0062	1.8121	5.9704	5.1697	5.0528	2.31717	5.39763	1.21997	9.99751e-06	7.53956e-05
miR-2188-y	18	15	22	171	114	153	2.1332	2.5051	2.6578	20.4188	15.9282	15.7772	2.43203	17.3747	2.83676	3.70053e-37	1.1747e-35
miR-21-x	23814	16291	22583	76416	61714	92414	2822.18	2720.76	2728.25	9124.69	8622.76	9529.62	2757.06	9092.36	1.72152	4.52086e-78	3.85686e-76
miR-21-y	1843	1214	1841	4655	4346	4835	218.413	202.75	222.411	555.845	607.229	498.579	214.525	553.884	1.36844	6.55289e-50	2.88538e-48
miR-223-x	46	20	34	78	62	83	5.4514	3.3402	4.1075	9.3138	8.6627	8.5589	4.2997	8.84513	1.04065	2.45384e-06	1.99374e-05
miR-22-y	208	190	195	518	417	616	24.65	31.7318	23.5579	61.8534	58.2638	63.5212	26.6466	61.2128	1.19988	2.59649e-18	4.3222e-17
miR-2779-y	0	0	0	5	2	4	0	0	0	0.597	0.2794	0.4125	0.01	0.429633	5.42503	0.0105996	0.0463734
miR-2954-y	3548	2761	3030	24323	17626	25408	420.472	461.114	366.054	2904.36	2462.73	2620.04	415.88	2662.38	2.67848	4.60514e-99	5.23834e-97
miR-296-y	0	0	3	5	10	7	0	0	0.3624	0.597	1.3972	0.7218	0.1208	0.905333	2.90583	0.00587704	0.0281479
miR-2993-x	5	2	9	0	0	0	0.5925	0.334	1.0873	0	0	0	0.671267	0.01	-6.06881	0.000506032	0.00302953
miR-3170-x	10	5	5	0	0	0	1.1851	0.835	0.604	0	0	0	0.8747	0.01	-6.45072	3.1572e-05	0.00022802
miR-3473-y	2	3	6	0	0	0	0.237	0.501	0.7249	0	0	0	0.487633	0.01	-5.60772	0.0050272	0.024773
miR-34-x	11	11	21	0	0	3	1.3036	1.8371	2.537	0	0	0.3094	1.89257	0.103133	-4.19776	4.84729e-09	4.72611e-08
miR-3530-y	3	2	5	0	0	0	0.3555	0.334	0.604	0	0	0	0.431167	0.01	-5.43017	0.00577417	0.0277526
miR-362-x	0	0	0	3	4	7	0	0	0	0.3582	0.5589	0.7218	0.01	0.5463	5.77162	0.00166335	0.00886902
miR-365-y	0	2	0	6	4	10	0	0.334	0	0.7164	0.5589	1.0312	0.111333	0.768833	2.78779	0.0101677	0.0449154
miR-374-y	0	0	0	2	4	3	0	0	0	0.2388	0.5589	0.3094	0.01	0.369033	5.20568	0.0272918	0.101954
miR-375-y	8	16	16	0	0	0	0.9481	2.6722	1.933	0	0	0	1.8511	0.01	-7.53224	1.0128e-09	1.05532e-08
miR-424-x	2	2	3	0	0	0	0.237	0.334	0.3624	0	0	0	0.311133	0.01	-4.95946	0.0272918	0.101954
miR-425-x	3526	2378	2991	7469	6152	8552	417.864	397.149	361.342	891.859	859.565	881.872	392.119	877.765	1.16255	9.46778e-31	2.34973e-29
miR-434-y	0	0	0	2	5	2	0	0	0	0.2388	0.6986	0.2062	0.01	0.3812	5.25248	0.0183326	0.0733841
miR-450-x	0	3	0	6	6	6	0	0.501	0	0.7164	0.8383	0.6187	0.167	0.724467	2.11707	0.0371175	0.132286
miR-451-x	517	371	427	1543	1101	1491	61.2694	61.9606	51.5858	184.247	153.833	153.75	58.2719	163.943	1.49232	2.71206e-28	6.27452e-27
miR-451-y	20	12	15	60	58	46	2.3702	2.0041	1.8121	7.1645	8.1038	4.7435	2.06213	6.6706	1.69368	4.64434e-09	4.5608e-08
miR-454-y	9	13	12	6	0	10	1.0666	2.1711	1.4497	0.7164	0	1.0312	1.56247	0.582533	-1.42341	0.0166445	0.0680232
miR-5100-y	7	0	2	0	0	0	0.8296	0	0.2416	0	0	0	0.357067	0.01	-5.15812	0.0183326	0.0733841
miR-5125-y	7	5	4	0	0	0	0.8296	0.835	0.4832	0	0	0	0.715933	0.01	-6.16175	0.000163724	0.0010517
miR-548-y	0	0	0	3	2	4	0	0	0	0.3582	0.2794	0.4125	0.01	0.350033	5.12942	0.0272918	0.101954
miR-582-x	0	0	0	2	3	2	0	0	0	0.2388	0.4192	0.2062	0.01	0.288067	4.84833	0.0415399	0.143187
miR-6553-y	9	12	12	9	2	5	1.0666	2.0041	1.4497	1.0747	0.2794	0.5156	1.5068	0.623233	-1.27364	0.0130161	0.0551768
miR-6557-y	6	7	6	13	10	36	0.7111	1.1691	0.7249	1.5523	1.3972	3.7123	0.868367	2.2206	1.35457	0.0139388	0.0583632
miR-6573-y	4	11	12	0	0	3	0.474	1.8371	1.4497	0	0	0.3094	1.2536	0.103133	-3.60349	0.000151273	0.000983273
miR-6606-x	7	10	11	2	2	0	0.8296	1.6701	1.3289	0.2388	0.2794	0	1.2762	0.172733	-2.88524	0.000121655	0.000798358
miR-675-x	4	2	4	0	0	0	0.474	0.334	0.4832	0	0	0	0.4304	0.01	-5.42761	0.00460053	0.0228354
miR-7192-x	2	2	0	9	15	13	0.237	0.334	0	1.0747	2.0958	1.3405	0.190333	1.50367	2.98188	3.77307e-05	0.000264115
miR-726-y	113	113	145	357	274	383	13.3916	18.8721	17.5174	42.6287	38.2836	39.4945	16.5937	40.1356	1.27425	1.41782e-18	2.3893e-17
miR-744-x	9	2	7	15	11	16	1.0666	0.334	0.8457	1.7911	1.5369	1.6499	0.748767	1.6593	1.14799	0.031669	0.115583
miR-7-x	61	51	54	182	154	246	7.2291	8.5175	6.5237	21.7323	21.5171	25.3672	7.42343	22.8722	1.62344	4.52376e-24	9.4999e-23
miR-8380-y	17	15	15	0	0	0	2.0147	2.5051	1.8121	0	0	0	2.11063	0.01	-7.72153	3.42416e-13	4.32776e-12
miR-9234-x	0	5	5	0	0	0	0	0.835	0.604	0	0	0	0.479667	0.01	-5.58396	0.00876444	0.0397457
miR-92-x	36	21	32	79	52	94	4.2663	3.5072	3.8659	9.4332	7.2655	9.6932	3.8798	8.7973	1.18108	1.42352e-07	1.25361e-06
miR-9-y	7	5	5	14	17	22	0.8296	0.835	0.604	1.6717	2.3753	2.2686	0.7562	2.1052	1.47712	0.00101112	0.0056989
novel-m0002-5p	6	0	3	0	0	0	0.7111	0	0.3624	0	0	0	0.357833	0.01	-5.16122	0.0183326	0.0733841
novel-m0003-3p	10	9	8	0	0	0	1.1851	1.5031	0.9665	0	0	0	1.21823	0.01	-6.92865	1.76785e-07	1.54687e-06
novel-m0007-3p	2	0	0	7	8	4	0.237	0	0	0.8359	1.1178	0.4125	0.079	0.788733	3.31961	0.00509627	0.0250231
novel-m0009-3p	5	5	3	13	11	11	0.5925	0.835	0.3624	1.5523	1.5369	1.1343	0.596633	1.40783	1.23856	0.0352422	0.126261
novel-m0010-3p	5	2	5	0	0	0	0.5925	0.334	0.604	0	0	0	0.510167	0.01	-5.6729	0.00154219	0.00825526
novel-m0011-5p	2	4	3	0	0	0	0.237	0.668	0.3624	0	0	0	0.422467	0.01	-5.40077	0.0125622	0.0535856
novel-m0012-3p	11	10	5	3	2	5	1.3036	1.6701	0.604	0.3582	0.2794	0.5156	1.19257	0.3844	-1.63339	0.00938763	0.0420135
novel-m0018-5p	16	6	8	0	0	2	1.8962	1.0021	0.9665	0	0	0.2062	1.28827	0.0687333	-4.22828	1.42311e-06	1.18448e-05
novel-m0019-5p	0	0	0	3	5	4	0	0	0	0.3582	0.6986	0.4125	0.01	0.489767	5.61402	0.00470137	0.0232513
novel-m0021-5p	7	4	6	3	2	0	0.8296	0.668	0.7249	0.3582	0.2794	0	0.740833	0.212533	-1.80146	0.030078	0.110964
novel-m0022-5p	2	4	3	0	0	0	0.237	0.668	0.3624	0	0	0	0.422467	0.01	-5.40077	0.0125622	0.0535856
novel-m0025-5p	19	27	3	3	0	0	2.2517	4.5093	0.3624	0.3582	0	0	2.37447	0.1194	-4.31373	3.3803e-05	0.000241576
novel-m0029-5p	9	3	8	21	24	25	1.0666	0.501	0.9665	2.5076	3.3533	2.578	0.8447	2.81297	1.73558	2.30809e-05	0.0001703
novel-m0035-5p	0	0	0	5	3	2	0	0	0	0.597	0.4192	0.2062	0.01	0.407467	5.34861	0.0183326	0.0733841
novel-m0036-5p	0	0	0	6	5	5	0	0	0	0.7164	0.6986	0.5156	0.01	0.643533	6.00794	0.000355443	0.00218549
novel-m0052-3p	11	19	13	0	9	11	1.3036	3.1732	1.5705	0	1.2575	1.1343	2.01577	0.797267	-1.33819	0.020665	0.0810566
novel-m0053-3p	11	19	13	0	9	11	1.3036	3.1732	1.5705	0	1.2575	1.1343	2.01577	0.797267	-1.33819	0.0203376	0.0800022
novel-m0063-5p	153	108	150	463	446	554	18.1319	18.037	18.1215	55.2859	62.3157	57.1278	18.0968	58.2431	1.68635	1.7131e-50	7.79462e-49
novel-m0071-5p	0	0	0	2	6	3	0	0	0	0.2388	0.8383	0.3094	0.01	0.462167	5.53034	0.0125622	0.0535856
novel-m0076-5p	0	0	0	2	6	3	0	0	0	0.2388	0.8383	0.3094	0.01	0.462167	5.53034	0.0125622	0.0535856
novel-m0100-3p	0	0	6	30	19	32	0	0	0.7249	3.5822	2.6547	3.2998	0.241633	3.1789	3.71764	1.02308e-12	1.25811e-11
novel-m0101-5p	0	2	2	12	12	15	0	0.334	0.2416	1.4329	1.6767	1.5468	0.191867	1.55213	3.01608	6.24336e-06	4.8148e-05
novel-m0102-3p	0	0	0	8	18	3	0	0	0	0.9553	2.515	0.3094	0.01	1.2599	6.97717	6.19471e-05	0.000422789
novel-m0111-5p	3	7	7	0	0	3	0.3555	1.1691	0.8457	0	0	0.3094	0.7901	0.103133	-2.93752	0.00575785	0.0277526
novel-m0125-3p	7	8	11	0	5	0	0.8296	1.3361	1.3289	0	0.6986	0	1.16487	0.232867	-2.32259	0.00258407	0.0134116
novel-m0133-5p	6	5	2	2	0	0	0.7111	0.835	0.2416	0.2388	0	0	0.5959	0.0796	-2.90423	0.0307494	0.11283
novel-m0138-3p	4	7	5	2	0	3	0.474	1.1691	0.604	0.2388	0	0.3094	0.749033	0.182733	-2.03529	0.0229067	0.0890816
novel-m0139-5p	0	0	0	5	3	0	0	0	0	0.597	0.4192	0	0.01	0.338733	5.08208	0.0272918	0.101954
novel-m0145-5p	2	0	2	9	14	13	0.237	0	0.2416	1.0747	1.9561	1.3405	0.159533	1.4571	3.19117	1.4005e-05	0.000105037
novel-m0148-5p	4	2	0	7	2	21	0.474	0.334	0	0.8359	0.2794	2.1655	0.269333	1.0936	2.02162	0.0431273	0.147912
novel-m0149-3p	4	0	2	9	6	11	0.474	0	0.2416	1.0747	0.8383	1.1343	0.238533	1.01577	2.09031	0.00652191	0.0308042
novel-m0152-5p	11	19	13	0	9	11	1.3036	3.1732	1.5705	0	1.2575	1.1343	2.01577	0.797267	-1.33819	0.0200269	0.0790078
novel-m0153-3p	11	19	13	0	9	11	1.3036	3.1732	1.5705	0	1.2575	1.1343	2.01577	0.797267	-1.33819	0.0197019	0.0781776

## Sheet: Mock_vs_CAV.diff.miRNA
id	Mock-1	Mock-2	Mock-3	CAV-1	CAV-2	CAV-3	Mock-1_TPM	Mock-2_TPM	Mock-3_TPM	CAV-1_TPM	CAV-2_TPM	CAV-3_TPM	control_mean	treat_mean	log2(fc)	PValue	FDR
gga-miR-12216-3p	15	12	21	21	31	29	1.7776	2.0041	2.537	4.8384	6.4762	5.3266	2.10623	5.54707	1.39706	0.0497513	0.361313
gga-miR-12216-5p	14	4	11	69	70	74	1.6591	0.668	1.3289	15.8977	14.6237	13.5921	1.21867	14.7045	3.59288	5.19459e-08	9.52558e-06
gga-miR-12224-5p	2	2	0	6	11	13	0.237	0.334	0	1.3824	2.298	2.3878	0.190333	2.02273	3.40971	0.00173821	0.0299994
gga-miR-12247-5p	133	89	129	259	282	314	15.7618	14.8639	15.5845	59.6739	58.9128	57.6744	15.4034	58.7537	1.93143	2.80542e-05	0.0015829
gga-miR-12258-3p	0	0	0	3	2	4	0	0	0	0.6912	0.4178	0.7347	0.01	0.614567	5.9415	0.0270094	0.225845
gga-miR-122-5p	1357	1033	1240	1794	2081	2527	160.817	172.521	149.804	413.34	434.743	464.15	161.048	437.411	1.4415	0.00023114	0.0072253
gga-miR-12293-3p	2	4	6	0	0	0	0.237	0.668	0.7249	0	0	0	0.5433	0.01	-5.76368	0.0305798	0.246487
gga-miR-12295-5p	3	0	3	10	14	30	0.3555	0	0.3624	2.304	2.9247	5.5103	0.2393	3.57967	3.90293	9.14142e-05	0.00478945
gga-miR-1452	0	0	0	2	2	6	0	0	0	0.4608	0.4178	1.1021	0.01	0.660233	6.0449	0.0244397	0.213293
gga-miR-146b-3p	2375	1649	2215	7350	9314	11254	281.46	275.399	267.594	1693.45	1945.79	2067.09	274.818	1902.11	2.79106	1.85128e-14	2.405e-11
gga-miR-146b-5p	31009	22836	27022	82056	123782	115340	3674.86	3813.83	3264.52	18905.8	25859.4	21185.2	3584.41	21983.5	2.61661	3.27879e-14	2.405e-11
gga-miR-147	1997	1371	2095	4012	4102	4857	236.663	228.97	253.097	924.37	856.952	892.116	239.577	891.146	1.89517	3.40255e-07	4.99154e-05
gga-miR-155	2552	1762	2308	2116	2972	3545	302.436	294.271	278.829	487.529	620.883	651.133	291.845	586.515	1.00696	0.0169512	0.163818
gga-miR-1663-5p	8	2	2	0	0	0	0.9481	0.334	0.2416	0	0	0	0.5079	0.01	-5.66647	0.0385089	0.300492
gga-miR-1674	29	23	20	0	2	3	3.4368	3.8412	2.4162	0	0.4178	0.551	3.2314	0.322933	-3.32285	0.000163418	0.00652304
gga-miR-1782	23	16	18	0	2	4	2.7257	2.6722	2.1746	0	0.4178	0.7347	2.52417	0.384167	-2.716	0.00226672	0.0365416
gga-miR-182-5p	562	358	498	357	325	2358	66.6023	59.7895	60.1633	82.2533	67.896	433.109	62.185	194.419	1.64453	0.0191109	0.179955
gga-miR-183	527	364	471	333	315	2340	62.4545	60.7915	56.9014	76.7236	65.8069	429.803	60.0491	190.778	1.66768	0.0187026	0.1792
gga-miR-18b-3p	13	4	8	0	0	2	1.5406	0.668	0.9665	0	0	0.3674	1.05837	0.122467	-3.11138	0.0147033	0.147738
gga-miR-191-3p	858	605	895	1074	925	1014	101.681	101.041	108.125	247.451	193.242	186.248	103.616	208.98	1.01213	0.0245341	0.213293
gga-miR-194	237	109	218	394	334	2923	28.0867	18.2041	26.3365	90.7781	69.7762	536.886	24.2091	232.48	3.26349	7.68273e-06	0.000593188
gga-miR-21-3p	28582	20263	30523	40693	37021	49172	3387.24	3384.12	3687.48	9375.72	7734.08	9031.74	3486.28	8713.85	1.32162	0.000133565	0.00602603
gga-miR-215-5p	189	125	182	875	641	913	22.3983	20.8762	21.9874	201.601	133.912	167.696	21.754	167.737	2.94685	1.39409e-11	6.81712e-09
gga-miR-21-5p	228025	159326	224849	242522	333736	321754	27023.1	26609	27164	55877.4	69721	59098.6	26932	61565.7	1.1928	0.000415566	0.010492
gga-miR-216a	31751	23749	34517	5595	5371	5857	3762.79	3966.31	4169.99	1289.1	1122.06	1075.79	3966.37	1162.32	-1.77082	1.12716e-09	2.75591e-07
gga-miR-216b	777	573	809	134	129	178	92.0819	95.6966	97.7352	30.8738	26.9495	32.6944	95.1712	30.1726	-1.65729	1.87021e-06	0.000171475
gga-miR-217-3p	24	14	26	2	4	6	2.8442	2.3381	3.1411	0.4608	0.8356	1.1021	2.77447	0.7995	-1.79504	0.0116171	0.12173
gga-miR-217-5p	2420	1620	2662	441	426	501	286.793	270.556	321.596	101.607	88.996	92.0219	292.981	94.2083	-1.63688	6.78688e-07	8.29697e-05
gga-miR-221-3p	1050	721	978	1403	1687	1652	124.435	120.414	118.152	323.253	352.432	303.433	121	326.373	1.43151	0.000542753	0.0126384
gga-miR-222a	6766	4840	6068	9315	14767	18673	801.835	808.327	733.074	2146.19	3084.98	3429.79	781.079	2886.99	1.88602	3.07329e-07	4.99154e-05
gga-miR-2954	4589	3537	4259	9329	11030	12962	543.84	590.713	514.529	2149.41	2304.29	2380.81	549.694	2278.17	2.05117	6.47071e-09	1.35608e-06
gga-miR-3523	32	30	44	72	82	76	3.7923	5.0103	5.3156	16.5889	17.1307	13.9594	4.70607	15.893	1.7558	0.00214778	0.0358045
gga-miR-3528	192	137	196	302	281	237	22.7538	22.8803	23.6787	69.5812	58.7039	43.5313	23.1043	57.2721	1.30967	0.00818391	0.0952841
gga-miR-3536	135	90	130	330	322	328	15.9988	15.0309	15.7053	76.0324	67.2692	60.2459	15.5783	67.8492	2.12279	4.44407e-06	0.000362191
gga-miR-3537	0	0	2	8	3	7	0	0	0.2416	1.8432	0.6267	1.2857	0.0805333	1.25187	3.95835	0.0061263	0.0761634
gga-miR-375	929	708	1065	264	212	310	110.095	118.243	128.662	60.8259	44.2891	56.9397	119	54.0182	-1.13945	0.000404815	0.0104187
gga-miR-425-3p	901	709	920	1244	1345	1304	106.777	118.41	111.145	286.619	280.985	239.514	112.111	269.039	1.26289	0.00312427	0.0461379
gga-miR-449c-5p	6	2	6	0	0	0	0.7111	0.334	0.7249	0	0	0	0.59	0.01	-5.88264	0.0146419	0.147738
gga-miR-460b-5p	59	33	73	17	16	18	6.9921	5.5113	8.8191	3.9168	3.3426	3.3062	7.1075	3.52187	-1.013	0.0357313	0.283339
gga-miR-490-3p	401	296	393	71	98	107	47.5223	49.4349	47.4783	16.3585	20.4732	19.6534	48.1452	18.8284	-1.35448	0.000230119	0.0072253
gga-miR-499-5p	213	151	243	69	64	51	25.2425	25.2185	29.3568	15.8977	13.3703	9.3675	26.6059	12.8785	-1.04678	0.00898031	0.0998039
gga-miR-6557-5p	3	0	4	20	7	12	0.3555	0	0.4832	4.608	1.4624	2.2041	0.279567	2.75817	3.30245	0.00217235	0.0358072
gga-miR-6651-5p	0	0	0	10	6	4	0	0	0	2.304	1.2535	0.7347	0.01	1.43073	7.16061	0.000666753	0.0143842
gga-miR-7	1051	711	936	893	1396	1205	124.553	118.744	113.078	205.748	291.639	221.33	118.792	239.573	1.01203	0.0275883	0.228656
gga-miR-7455-3p	0	0	0	6	7	11	0	0	0	1.3824	1.4624	2.0204	0.01	1.62173	7.34139	0.000141378	0.00610002
gga-miR-96-5p	533	352	476	333	311	2057	63.1655	58.7874	57.5055	76.7236	64.9712	377.822	59.8195	173.172	1.53352	0.0262445	0.223841
miR-10174-y	12	9	12	11	16	43	1.4221	1.5031	1.4497	2.5344	3.3426	7.8981	1.4583	4.5917	1.65474	0.0435267	0.325784
miR-106-x	58	34	57	41	47	363	6.8735	5.6783	6.8862	9.4465	9.8188	66.6745	6.47933	28.6466	2.14445	0.00813033	0.0952841
miR-1180-y	0	0	0	0	0	23	0	0	0	0	0	4.2246	0.01	1.4082	7.13771	0.0236058	0.210756
miR-1260-x	125	86	141	118	55	899	14.8137	14.3628	17.0342	27.1874	11.4901	165.125	15.4036	67.9342	2.14087	0.0108547	0.115166
miR-1269-y	2	0	3	4	0	66	0.237	0	0.3624	0.9216	0	12.1226	0.1998	4.34807	4.44375	0.0072361	0.0870112
miR-1269-z	4	0	2	5	0	133	0.474	0	0.2416	1.152	0	24.429	0.238533	8.527	5.15978	0.00250362	0.0394926
miR-1271-x	0	0	0	7	0	16	0	0	0	1.6128	0	2.9388	0.01	1.5172	7.24527	0.00467904	0.063557
miR-127-y	0	2	4	2	8	137	0	0.334	0.4832	0.4608	1.6713	25.1637	0.2724	9.0986	5.06185	0.000421969	0.010492
miR-1291-x	13	5	16	0	0	2	1.5406	0.835	1.933	0	0	0.3674	1.4362	0.122467	-3.5518	0.0029608	0.0452448
miR-1296-x	3	0	0	3	2	91	0.3555	0	0	0.6912	0.4178	16.7146	0.1185	5.9412	5.6478	0.000597156	0.0134774
miR-1301-y	0	0	0	0	0	27	0	0	0	0	0	4.9593	0.01	1.6531	7.36903	0.015618	0.154808
miR-1303-y	0	0	0	2	0	10	0	0	0	0.4608	0	1.8368	0.01	0.765867	6.25902	0.0457115	0.337701
miR-1307-x	55	32	57	76	28	1038	6.518	5.3443	6.8862	17.5105	5.8495	190.656	6.2495	71.3387	3.51287	0.000488147	0.0117395
miR-1307-y	2	4	11	15	5	259	0.237	0.668	1.3289	3.456	1.0446	47.5722	0.744633	17.3576	4.54289	0.000308068	0.00886147
miR-130-x	2	4	6	0	0	0	0.237	0.668	0.7249	0	0	0	0.5433	0.01	-5.76368	0.0304218	0.246487
miR-146-y	332	236	312	538	813	1135	39.3451	39.4143	37.6927	123.956	169.844	208.473	38.8174	167.424	2.10874	1.52742e-06	0.000160051
miR-147-y	246	168	247	318	394	519	29.1533	28.0576	29.84	73.2676	82.3108	95.328	29.017	83.6355	1.52722	0.000625433	0.0139017
miR-148-x	15	10	11	14	5	163	1.7776	1.6701	1.3289	3.2256	1.0446	29.9393	1.5922	11.4032	2.84034	0.00846381	0.0975118
miR-149-x	0	0	0	0	0	18	0	0	0	0	0	3.3062	0.01	1.10207	6.78407	0.0474357	0.347941
miR-151-x	195	104	182	248	135	3162	23.1093	17.369	21.9874	57.1395	28.2029	580.785	20.8219	222.042	3.41466	0.000171889	0.00652304
miR-151-y	36	19	27	66	18	697	4.2663	3.1732	3.2619	15.2065	3.7604	128.022	3.56713	48.9964	3.77984	0.000207109	0.00720638
miR-155-x	145	81	102	97	229	269	17.1839	13.5278	12.3226	22.3489	47.8406	49.4089	14.3448	39.8661	1.47464	0.00918305	0.0998042
miR-155-y	13	13	12	60	56	78	1.5406	2.1711	1.4497	13.8241	11.699	14.3268	1.72047	13.2833	2.94874	1.79237e-06	0.000171475
miR-1839-x	0	0	0	2	0	17	0	0	0	0.4608	0	3.1225	0.01	1.19443	6.90018	0.0169736	0.163818
miR-183-x	5	0	0	5	0	34	0.5925	0	0	1.152	0	6.245	0.1975	2.46567	3.64205	0.0432424	0.325316
miR-183-y	0	0	0	0	0	31	0	0	0	0	0	5.694	0.01	1.898	7.56834	0.0109121	0.115166
miR-185-x	7	6	9	18	4	175	0.8296	1.0021	1.0873	4.1472	0.8356	32.1434	0.973	12.3754	3.66889	0.00104902	0.0213737
miR-186-x	5	2	19	24	5	217	0.5925	0.334	2.2954	5.5296	1.0446	39.8578	1.07397	15.4773	3.84914	0.00132271	0.0255318
miR-191-y	25	13	19	38	29	54	2.9627	2.1711	2.2954	8.7552	6.0584	9.9185	2.4764	8.24403	1.73511	0.0103015	0.110309
miR-192-x	2981	1666	3046	3779	1859	47978	353.277	278.238	367.987	870.687	388.365	8812.43	333.167	3357.16	3.33292	0.000135555	0.00602603
miR-194-x	12	2	6	33	27	250	1.4221	0.334	0.7249	7.6032	5.6406	45.9191	0.827	19.721	4.5757	2.88362e-06	0.00024884
miR-197-y	4	3	9	4	3	66	0.474	0.501	1.0873	0.9216	0.6267	12.1226	0.687433	4.55697	2.72878	0.0246215	0.213293
miR-20-y	0	0	2	2	2	19	0	0	0.2416	0.4608	0.4178	3.4899	0.0805333	1.45617	4.17645	0.00963178	0.103896
miR-210-z	14	12	13	13	9	97	1.6591	2.0041	1.5705	2.9952	1.8802	17.8166	1.74457	7.564	2.11628	0.0245848	0.213293
miR-215-x	13	11	7	26	18	284	1.5406	1.8371	0.8457	5.9904	3.7604	52.1641	1.4078	20.6383	3.87381	9.5502e-05	0.00483108
miR-216-x	569	409	595	83	125	152	67.4319	68.307	71.8818	19.1233	26.1138	27.9188	69.2069	24.3853	-1.5049	2.38532e-05	0.0015034
miR-216-y	72	66	103	20	11	31	8.5327	11.0226	12.4434	4.608	2.298	5.694	10.6662	4.2	-1.34459	0.00546329	0.0690918
miR-217-x	24	6	22	2	4	2	2.8442	1.0021	2.6578	0.4608	0.8356	0.3674	2.16803	0.5546	-1.96687	0.0201168	0.185606
miR-21-x	23814	16291	22583	31080	55135	53190	2822.18	2720.76	2728.25	7160.87	11518.3	9769.75	2757.06	9482.97	1.78221	8.47915e-07	9.5684e-05
miR-21-y	1843	1214	1841	2779	2495	5075	218.413	202.75	222.411	640.285	521.232	932.158	214.525	697.892	1.70186	2.55012e-05	0.0015034
miR-222-x	141	110	144	178	222	256	16.7098	18.3711	17.3966	41.0114	46.3782	47.0212	17.4925	44.8036	1.35688	0.00572601	0.0717954
miR-222-y	115	64	104	103	241	245	13.6286	10.6886	12.5642	23.7313	50.3475	45.0007	12.2938	39.6932	1.69096	0.00200962	0.0338863
miR-2355-x	3	0	2	2	0	37	0.3555	0	0.2416	0.4608	0	6.796	0.199033	2.41893	3.60329	0.039666	0.306263
miR-25-x	5	3	2	3	0	56	0.5925	0.501	0.2416	0.6912	0	10.2859	0.445033	3.65903	3.03948	0.0442122	0.329235
miR-25-y	30	19	45	58	30	683	3.5553	3.1732	5.4364	13.3633	6.2673	125.451	4.05497	48.3605	3.57607	0.000210147	0.00720638
miR-2779-y	0	0	0	4	5	4	0	0	0	0.9216	1.0446	0.7347	0.01	0.9003	6.49233	0.00512056	0.0664766
miR-28-x	142	85	138	182	101	2306	16.8283	14.1958	16.6718	41.933	21.1	423.558	15.8986	162.197	3.35077	0.000224904	0.0072253
miR-28-y	53	27	54	94	28	1245	6.281	4.5093	6.5237	21.6577	5.8495	228.677	5.77133	85.3948	3.88717	0.000161623	0.00652304
miR-2954-y	3548	2761	3030	7282	12091	12981	420.472	461.114	366.054	1677.78	2525.94	2384.3	415.88	2196.01	2.40065	1.27931e-10	3.7535e-08
miR-296-y	0	0	3	5	2	86	0	0	0.3624	1.152	0.4178	15.7962	0.1208	5.78867	5.58254	0.000383578	0.0100484
miR-2993-x	5	2	9	0	0	0	0.5925	0.334	1.0873	0	0	0	0.671267	0.01	-6.06881	0.0117065	0.121797
miR-2995-x	26	9	15	81	56	43	3.0812	1.5031	1.8121	18.6625	11.699	7.8981	2.13213	12.7532	2.58049	0.000177861	0.00652304
miR-3170-x	10	5	5	0	0	0	1.1851	0.835	0.604	0	0	0	0.8747	0.01	-6.45072	0.00304578	0.0460635
miR-317-y	0	0	0	14	4	7	0	0	0	3.2256	0.8356	1.2857	0.01	1.7823	7.4776	0.000251896	0.00769858
miR-320-y	20	12	21	52	14	500	2.3702	2.0041	2.537	11.9809	2.9247	91.8382	2.30377	35.5813	3.94905	0.000103843	0.00507793
miR-324-x	0	0	0	0	2	31	0	0	0	0	0.4178	5.694	0.01	2.03727	7.67049	0.00347915	0.0500384
miR-330-y	0	0	0	2	0	18	0	0	0	0.4608	0	3.3062	0.01	1.25567	6.97231	0.0145569	0.147738
miR-331-y	22	4	26	26	11	392	2.6072	0.668	3.1411	5.9904	2.298	72.0011	2.13877	26.7632	3.6454	0.00141293	0.0259096
miR-335-x	27	16	26	34	16	395	3.1998	2.6722	3.1411	7.8336	3.3426	72.5522	3.00437	27.9095	3.21562	0.00109236	0.0219519
miR-335-y	26	13	11	19	12	274	3.0812	2.1711	1.3289	4.3776	2.5069	50.3273	2.19373	19.0706	3.11989	0.00289268	0.0446691
miR-339-x	2	2	6	6	5	121	0.237	0.334	0.7249	1.3824	1.0446	22.2248	0.431967	8.21727	4.24967	0.000660563	0.0143842
miR-339-y	0	4	0	0	0	78	0	0.668	0	0	0	14.3268	0.222667	4.7756	4.42272	0.0294159	0.23974
miR-340-x	0	3	9	6	9	113	0	0.501	1.0873	1.3824	1.8802	20.7554	0.529433	8.006	3.91856	0.00182878	0.0311955
miR-342-y	6	3	8	10	0	167	0.7111	0.501	0.9665	2.304	0	30.674	0.7262	10.9927	3.92003	0.00534728	0.0683993
miR-345-x	7	6	12	16	4	185	0.8296	1.0021	1.4497	3.6864	0.8356	33.9801	1.0938	12.834	3.55255	0.0016913	0.0295373
miR-3473-y	2	3	6	0	0	0	0.237	0.501	0.7249	0	0	0	0.487633	0.01	-5.60772	0.0428628	0.324247
miR-361-x	57	32	59	73	50	993	6.755	5.3443	7.1278	16.8193	10.4455	182.391	6.40903	69.8852	3.44681	0.000231486	0.0072253
miR-362-x	0	0	0	2	2	57	0	0	0	0.4608	0.4178	10.4696	0.01	3.78273	8.56329	0.000175241	0.00652304
miR-374-x	49	28	43	69	35	918	5.807	4.6763	5.1948	15.8977	7.3119	168.615	5.22603	63.9415	3.61296	0.00021123	0.00720638
miR-374-y	0	0	0	0	2	27	0	0	0	0	0.4178	4.9593	0.01	1.79237	7.48572	0.0045605	0.0625257
miR-378-y	3	0	3	5	0	45	0.3555	0	0.3624	1.152	0	8.2654	0.2393	3.13913	3.71347	0.0221279	0.20038
miR-421-y	0	0	2	3	0	25	0	0	0.2416	0.6912	0	4.5919	0.0805333	1.76103	4.45069	0.0145966	0.147738
miR-423-x	35	22	31	43	19	688	4.1478	3.6742	3.7451	9.9073	3.9693	126.369	3.8557	46.7487	3.59986	0.000552303	0.0126598
miR-423-y	64	38	71	87	43	1195	7.5846	6.3464	8.5775	20.0449	8.9832	219.493	7.50283	82.8405	3.46483	0.00033406	0.00891029
miR-424-x	2	2	3	2	3	37	0.237	0.334	0.3624	0.4608	0.6267	6.796	0.311133	2.62783	3.07827	0.0197043	0.182951
miR-425-x	3526	2378	2991	2538	5081	5509	417.864	397.149	361.342	584.759	1061.48	1011.87	392.119	886.036	1.17607	0.00653236	0.0791981
miR-429-y	12	7	15	19	13	196	1.4221	1.1691	1.8121	4.3776	2.7158	36.0006	1.46777	14.3647	3.29083	0.000772355	0.0161864
miR-450-x	0	3	0	7	0	95	0	0.501	0	1.6128	0	17.4493	0.167	6.35403	5.24975	0.00221598	0.0361205
miR-483-x	69	41	66	90	42	1255	8.1772	6.8474	7.9734	20.7361	8.7742	230.514	7.666	86.6747	3.49907	0.000306169	0.00886147
miR-483-y	99	55	86	153	74	1819	11.7324	9.1855	10.3896	35.2514	15.4594	334.107	10.4358	128.273	3.6196	8.58188e-05	0.00466282
miR-484-x	111	68	122	129	61	1649	13.1546	11.3567	14.7388	29.7218	12.7436	302.882	13.0834	115.116	3.13728	0.000752641	0.0160018
miR-484-z	4	0	4	5	0	92	0.474	0	0.4832	1.152	0	16.8982	0.319067	6.01673	4.23705	0.0073283	0.0874034
miR-500-y	2	0	4	6	2	89	0.237	0	0.4832	1.3824	0.4178	16.3472	0.240067	6.04913	4.65522	0.0014067	0.0259096
miR-501-y	0	0	3	0	0	61	0	0	0.3624	0	0	11.2043	0.1208	3.73477	4.95033	0.016817	0.163818
miR-502-y	2	0	4	6	2	89	0.237	0	0.4832	1.3824	0.4178	16.3472	0.240067	6.04913	4.65522	0.00139285	0.0259096
miR-548-y	0	0	0	7	3	50	0	0	0	1.6128	0.6267	9.1838	0.01	3.80777	8.5728	2.36252e-05	0.0015034
miR-550-x	0	0	0	2	0	16	0	0	0	0.4608	0	2.9388	0.01	1.1332	6.82426	0.0196853	0.182951
miR-561-x	4	4	4	5	5	77	0.474	0.668	0.4832	1.152	1.0446	14.1431	0.541733	5.44657	3.32969	0.00366012	0.0516437
miR-570-y	0	0	0	0	0	22	0	0	0	0	0	4.0409	0.01	1.34697	7.07357	0.0264534	0.224319
miR-574-x	0	0	2	0	0	27	0	0	0.2416	0	0	4.9593	0.0805333	1.6531	4.35944	0.0425357	0.324247
miR-574-y	7	3	3	11	5	140	0.8296	0.501	0.3624	2.5344	1.0446	25.7147	0.564333	9.76457	4.11294	0.000518232	0.012262
miR-582-x	0	0	0	4	0	24	0	0	0	0.9216	0	4.4082	0.01	1.7766	7.47298	0.00345546	0.0500384
miR-589-x	5	8	6	9	2	170	0.5925	1.3361	0.7249	2.0736	0.4178	31.225	0.8845	11.2388	3.66748	0.00373881	0.0522365
miR-652-y	0	0	0	0	0	44	0	0	0	0	0	8.0818	0.01	2.69393	8.07357	0.00495226	0.0648658
miR-6557-y	6	7	6	8	31	27	0.7111	1.1691	0.7249	1.8432	6.4762	4.9593	0.868367	4.42623	2.3497	0.00487539	0.0648658
miR-660-x	0	0	2	0	0	38	0	0	0.2416	0	0	6.9797	0.0805333	2.32657	4.85247	0.0219647	0.200138
miR-664-y	0	0	2	2	0	19	0	0	0.2416	0.4608	0	3.4899	0.0805333	1.3169	4.03142	0.0361849	0.285394
miR-675-y	5	0	0	9	0	72	0.5925	0	0	2.0736	0	13.2247	0.1975	5.09943	4.69041	0.00644973	0.0788479
miR-7192-x	2	2	0	24	15	15	0.237	0.334	0	5.5296	3.1337	2.7551	0.190333	3.80613	4.32173	1.80572e-05	0.00126143
miR-744-x	9	2	7	9	6	221	1.0666	0.334	0.8457	2.0736	1.2535	40.5925	0.748767	14.6399	4.28924	0.000488082	0.0117395
miR-769-x	17	12	19	24	11	345	2.0147	2.0041	2.2954	5.5296	2.298	63.3684	2.10473	23.732	3.49512	0.000868981	0.0179549
miR-7-x	61	51	54	47	142	146	7.2291	8.5175	6.5237	10.8289	29.6653	26.8168	7.42343	22.437	1.59572	0.00908956	0.0998042
miR-877-x	0	0	0	0	0	18	0	0	0	0	0	3.3062	0.01	1.10207	6.78407	0.047688	0.348051
miR-885-x	11	3	11	10	7	160	1.3036	0.501	1.3289	2.304	1.4624	29.3882	1.0445	11.0515	3.40336	0.00244128	0.0389278
miR-885-y	0	0	0	2	0	17	0	0	0	0.4608	0	3.1225	0.01	1.19443	6.90018	0.0167472	0.163818
miR-93-x	28	22	23	45	10	435	3.3183	3.6742	2.7786	10.3681	2.0891	79.8992	3.25703	30.7855	3.24062	0.00164783	0.0291249
miR-93-y	4	0	5	2	2	53	0.474	0	0.604	0.4608	0.4178	9.7348	0.359333	3.5378	3.29946	0.0237046	0.210756
miR-941-y	2	7	6	8	5	69	0.237	1.1691	0.7249	1.8432	1.0446	12.6737	0.710333	5.18717	2.86838	0.00882249	0.0995584
miR-95-y	2	6	8	2	2	100	0.237	1.0021	0.9665	0.4608	0.4178	18.3676	0.7352	6.4154	3.12533	0.0222737	0.200464
novel-m0003-3p	10	9	8	2	0	0	1.1851	1.5031	0.9665	0.4608	0	0	1.21823	0.1536	-2.98754	0.0153396	0.153083
novel-m0006-3p	0	0	0	8	4	5	0	0	0	1.8432	0.8356	0.9184	0.01	1.19907	6.90577	0.00162832	0.0291249
novel-m0018-5p	16	6	8	0	0	0	1.8962	1.0021	0.9665	0	0	0	1.28827	0.01	-7.00929	0.000263108	0.00787713
novel-m0021-5p	7	4	6	0	0	0	0.8296	0.668	0.7249	0	0	0	0.740833	0.01	-6.21108	0.0049362	0.0648658
novel-m0025-5p	19	27	3	3	2	0	2.2517	4.5093	0.3624	0.6912	0.4178	0	2.37447	0.369667	-2.68331	0.0205148	0.188095
novel-m0040-5p	3	7	3	0	0	0	0.3555	1.1691	0.3624	0	0	0	0.629	0.01	-5.97499	0.0188117	0.1792
novel-m0045-5p	2	0	0	5	5	6	0.237	0	0	1.152	1.0446	1.1021	0.079	1.09957	3.79894	0.00890042	0.0996711
novel-m0046-5p	5	3	2	2	11	18	0.5925	0.501	0.2416	0.4608	2.298	3.3062	0.445033	2.02167	2.18356	0.0428793	0.324247
novel-m0050-5p	115	98	140	421	289	274	13.6286	16.367	16.9134	96.999	60.3752	50.3273	15.6363	69.2338	2.14657	1.3014e-05	0.000954578
novel-m0054-5p	23	25	40	92	98	103	2.7257	4.1752	4.8324	21.1969	20.4732	18.9187	3.9111	20.1963	2.36844	2.56204e-05	0.0015034
novel-m0063-5p	153	108	150	364	382	442	18.1319	18.037	18.1215	83.8661	79.8039	81.185	18.0968	81.6183	2.17316	5.4365e-07	7.25031e-05
novel-m0088-5p	0	0	2	17	7	7	0	0	0.2416	3.9168	1.4624	1.2857	0.0805333	2.22163	4.78589	0.000319851	0.00891029
novel-m0092-5p	0	0	2	17	7	7	0	0	0.2416	3.9168	1.4624	1.2857	0.0805333	2.22163	4.78589	0.000329861	0.00891029
novel-m0093-5p	0	0	2	17	7	7	0	0	0.2416	3.9168	1.4624	1.2857	0.0805333	2.22163	4.78589	0.000325993	0.00891029
novel-m0100-3p	0	0	6	20	16	18	0	0	0.7249	4.608	3.3426	3.3062	0.241633	3.75227	3.95687	0.000170751	0.00652304
novel-m0102-3p	0	0	0	11	7	7	0	0	0	2.5344	1.4624	1.2857	0.01	1.76083	7.46011	0.000124961	0.00591347
novel-m0107-5p	18	11	17	118	124	135	2.1332	1.8371	2.0538	27.1874	25.9049	24.7963	2.00803	25.9629	3.69259	1.01671e-10	3.72877e-08
novel-m0115-5p	0	0	0	3	4	2	0	0	0	0.6912	0.8356	0.3674	0.01	0.6314	5.98048	0.024717	0.213293
novel-m0117-5p	2	0	0	7	4	5	0.237	0	0	1.6128	0.8356	0.9184	0.079	1.12227	3.82842	0.00857466	0.0975118
novel-m0121-3p	0	0	0	2	5	5	0	0	0	0.4608	1.0446	0.9184	0.01	0.807933	6.33616	0.00855737	0.0975118
novel-m0124-5p	5	2	4	8	16	16	0.5925	0.334	0.4832	1.8432	3.3426	2.9388	0.4699	2.7082	2.52691	0.00633565	0.0781042
novel-m0129-3p	0	0	0	6	2	3	0	0	0	1.3824	0.4178	0.551	0.01	0.783733	6.29229	0.0133228	0.137638
novel-m0130-3p	0	2	0	12	4	15	0	0.334	0	2.7648	0.8356	2.7551	0.111333	2.1185	4.25009	0.00125212	0.0244915
novel-m0132-5p	10	5	7	0	0	0	1.1851	0.835	0.8457	0	0	0	0.955267	0.01	-6.57783	0.0014127	0.0259096
novel-m0141-5p	6	8	5	15	21	26	0.7111	1.3361	0.604	3.456	4.3871	4.7756	0.883733	4.20623	2.25085	0.00536191	0.0683993
novel-m0142-3p	2	0	0	5	3	4	0.237	0	0	1.152	0.6267	0.7347	0.079	0.8378	3.40668	0.0315875	0.253218
novel-m0145-5p	2	0	2	5	16	12	0.237	0	0.2416	1.152	3.3426	2.2041	0.159533	2.2329	3.80699	0.00146168	0.0264727
novel-m0150-5p	10	7	7	13	12	26	1.1851	1.1691	0.8457	2.9952	2.5069	4.7756	1.06663	3.4259	1.68342	0.0377353	0.29603
novel-m0154-3p	0	0	0	5	6	4	0	0	0	1.152	1.2535	0.7347	0.01	1.04673	6.70975	0.00314505	0.0461379
novel-m0155-3p	0	0	0	5	6	4	0	0	0	1.152	1.2535	0.7347	0.01	1.04673	6.70975	0.00308365	0.0461379

## Sheet: Mock_vs_co-infection.diff.miRNA
id	Mock-1	Mock-2	Mock-3	Co-infection-1	Co-infection-2	Co-infection-3	Mock-1_TPM	Mock-2_TPM	Mock-3_TPM	Co-infection-1_TPM	Co-infection-2_TPM	Co-infection-3_TPM	control_mean	treat_mean	log2(fc)	PValue	FDR
gga-miR-10585-5p	38	17	34	6	5	12	4.5034	2.8392	4.1075	0.7175	0.6828	1.5882	3.8167	0.996167	-1.93787	1.53754e-06	2.55854e-05
gga-miR-10c-5p	246	170	228	74	60	73	29.1533	28.3916	27.5446	8.8494	8.1937	9.6617	28.3632	8.9016	-1.67188	2.13803e-21	1.5756e-19
gga-miR-12214-3p	3	3	3	0	0	0	0.3555	0.501	0.3624	0	0	0	0.4063	0.01	-5.34447	0.0173653	0.104122
gga-miR-12216-5p	14	4	11	54	40	38	1.6591	0.668	1.3289	6.4577	5.4625	5.0294	1.21867	5.64987	2.21291	3.37919e-11	9.26775e-10
gga-miR-12224-5p	2	2	0	12	11	10	0.237	0.334	0	1.435	1.5022	1.3235	0.190333	1.42023	2.89953	1.24837e-05	0.000179499
gga-miR-12247-5p	133	89	129	229	236	291	15.7618	14.8639	15.5845	27.3854	32.2286	38.5144	15.4034	32.7095	1.08646	1.69946e-09	3.87215e-08
gga-miR-12258-5p	16	7	4	5	2	0	1.8962	1.1691	0.4832	0.5979	0.2731	0	1.18283	0.290333	-2.02646	0.0201271	0.115985
gga-miR-122-5p	1357	1033	1240	439	336	336	160.817	172.521	149.804	52.4986	45.8848	44.4703	161.048	47.6179	-1.75791	6.18498e-35	6.10664e-33
gga-miR-12295-5p	3	0	3	6	11	12	0.3555	0	0.3624	0.7175	1.5022	1.5882	0.2393	1.2693	2.40714	0.000621243	0.00613374
gga-miR-1306-5p	25	20	38	18	11	12	2.9627	3.3402	4.5908	2.1526	1.5022	1.5882	3.63123	1.74767	-1.05503	0.00285514	0.0217962
gga-miR-135a-5p	15	8	16	0	5	0	1.7776	1.3361	1.933	0	0.6828	0	1.68223	0.2276	-2.88581	1.4136e-05	0.000199386
gga-miR-137-3p	6	4	7	0	0	0	0.7111	0.668	0.8457	0	0	0	0.7416	0.01	-6.21257	0.000167152	0.00190425
gga-miR-144-3p	6125	4273	6963	11231	12920	14571	725.87	713.633	841.199	1343.08	1764.38	1928.5	760.234	1678.65	1.14279	2.71658e-13	9.81282e-12
gga-miR-1456-3p	17	6	18	27	28	27	2.0147	1.0021	2.1746	3.2288	3.8237	3.5735	1.73047	3.542	1.0334	0.00328801	0.0248446
gga-miR-146b-3p	2375	1649	2215	4887	4242	4823	281.46	275.399	267.594	584.421	579.295	638.333	274.818	600.683	1.12813	5.50458e-19	3.26091e-17
gga-miR-147	1997	1371	2095	4088	4097	4759	236.663	228.97	253.097	488.871	559.494	629.863	239.577	559.409	1.22342	1.92372e-17	1.01751e-15
gga-miR-1663-5p	8	2	2	0	0	0	0.9481	0.334	0.2416	0	0	0	0.5079	0.01	-5.66647	0.00953956	0.0627915
gga-miR-1674	29	23	20	8	9	16	3.4368	3.8412	2.4162	0.9567	1.2291	2.1176	3.2314	1.43447	-1.17164	0.00176625	0.0147786
gga-miR-1684a-3p	44	31	51	7	13	10	5.2144	5.1773	6.1613	0.8371	1.7753	1.3235	5.51767	1.31197	-2.07233	3.59826e-10	8.45877e-09
gga-miR-1684b-3p	0	0	0	17	13	15	0	0	0	2.033	1.7753	1.9853	0.01	1.9312	7.59335	6.52329e-12	2.05553e-10
gga-miR-18a-3p	13	9	7	4	5	3	1.5406	1.5031	0.8457	0.4783	0.6828	0.3971	1.29647	0.5194	-1.31967	0.0295601	0.16275
gga-miR-191-3p	858	605	895	1800	1774	2067	101.681	101.041	108.125	215.256	242.261	273.572	103.616	243.696	1.23384	1.15634e-17	6.58668e-16
gga-miR-200a-3p	2613	1860	2880	372	285	227	309.665	310.638	347.932	44.4863	38.9201	30.0439	322.745	37.8168	-3.0933	2.47066e-80	4.57381e-78
gga-miR-200a-5p	10	6	17	0	0	2	1.1851	1.0021	2.0538	0	0	0.2647	1.41367	0.0882333	-4.00197	4.6846e-06	7.4601e-05
gga-miR-200b-3p	643	465	639	46	38	40	76.2016	77.6595	77.1975	5.501	5.1894	5.2941	77.0195	5.32817	-3.85351	3.09029e-108	9.15343e-106
gga-miR-200b-5p	21	13	27	0	0	3	2.4887	2.1711	3.2619	0	0	0.3971	2.64057	0.132367	-4.31824	6.80155e-12	2.09856e-10
gga-miR-205a	7	13	14	5	2	2	0.8296	2.1711	1.6913	0.5979	0.2731	0.2647	1.564	0.378567	-2.04662	0.00160972	0.0140102
gga-miR-205b	124	88	79	25	20	23	14.6952	14.6969	9.544	2.9897	2.7312	3.0441	12.9787	2.92167	-2.15128	1.52736e-15	6.85461e-14
gga-miR-212-5p	1245	956	1186	664	497	503	147.544	159.661	143.28	79.4057	67.8712	66.573	150.162	71.2833	-1.07488	1.5298e-14	6.47326e-13
gga-miR-21-3p	28582	20263	30523	59338	62090	69403	3387.24	3384.12	3687.48	7096.04	8479.13	9185.62	3486.28	8253.6	1.24334	3.63638e-19	2.24395e-17
gga-miR-214b-3p	14	5	7	2	0	0	1.6591	0.835	0.8457	0.2392	0	0	1.11327	0.0797333	-3.80347	0.000144881	0.00167632
gga-miR-21-5p	228025	159326	224849	582182	473178	520982	27023.1	26609	27164	69621.3	64618.1	68953	26932	67730.8	1.33049	2.60284e-27	2.14156e-25
gga-miR-216a	31751	23749	34517	458	528	229	3762.79	3966.31	4169.99	54.7708	72.1047	30.3086	3966.37	52.3947	-6.24225	8.7262e-125	3.23088e-122
gga-miR-216b	777	573	809	15	14	5	92.0819	95.6966	97.7352	1.7938	1.9119	0.6618	95.1712	1.45583	-6.03061	3.02694e-165	2.24145e-162
gga-miR-217-3p	24	14	26	0	0	0	2.8442	2.3381	3.1411	0	0	0	2.77447	0.01	-8.11607	2.05302e-16	9.80813e-15
gga-miR-217-5p	2420	1620	2662	36	35	4	286.793	270.556	321.596	4.3051	4.7797	0.5294	292.981	3.20473	-6.51446	2.51871e-82	5.32886e-80
gga-miR-2188-3p	0	6	0	8	10	11	0	1.0021	0	0.9567	1.3656	1.4559	0.334033	1.2594	1.91467	0.0124797	0.0786487
gga-miR-2954	4589	3537	4259	18861	14546	15235	543.84	590.713	514.529	2255.53	1986.43	2016.38	549.694	2086.11	1.92412	7.12524e-49	9.59317e-47
gga-miR-3064-3p	0	0	0	5	7	2	0	0	0	0.5979	0.9559	0.2647	0.01	0.606167	5.92164	0.00245897	0.0193709
gga-miR-34b-3p	30	14	32	0	2	0	3.5553	2.3381	3.8659	0	0.2731	0	3.2531	0.0910333	-5.15928	7.11105e-16	3.29108e-14
gga-miR-34b-5p	311	238	286	21	19	6	36.8564	39.7483	34.5516	2.5113	2.5947	0.7941	37.0521	1.9667	-4.23571	8.30329e-71	1.36635e-68
gga-miR-34c-3p	36	40	36	5	0	5	4.2663	6.6804	4.3492	0.5979	0	0.6618	5.09863	0.4199	-3.60199	1.03552e-14	4.5106e-13
gga-miR-34c-5p	365	287	385	22	27	13	43.256	47.9318	46.5118	2.6309	3.6872	1.7206	45.8999	2.67957	-4.09842	1.7912e-83	4.42128e-81
gga-miR-3525	71	66	65	33	35	27	8.4142	11.0226	7.8526	3.9464	4.7797	3.5735	9.09647	4.09987	-1.14973	5.00147e-06	7.82733e-05
gga-miR-3533	2	0	0	11	23	4	0.237	0	0	1.3155	3.1409	0.5294	0.079	1.66193	4.39487	3.10336e-05	0.000406732
gga-miR-375	929	708	1065	9	13	3	110.095	118.243	128.662	1.0763	1.7753	0.3971	119	1.0829	-6.77992	1.27153e-181	1.88314e-178
gga-miR-383-5p	533	357	563	227	201	250	63.1655	59.6225	68.0159	27.1462	27.4489	33.088	63.6013	29.2277	-1.12172	9.70107e-13	3.42078e-11
gga-miR-429-3p	44	34	50	5	9	8	5.2144	5.6783	6.0405	0.5979	1.2291	1.0588	5.6444	0.961933	-2.55281	2.2391e-13	8.29026e-12
gga-miR-449a	25	13	31	2	2	0	2.9627	2.1711	3.7451	0.2392	0.2731	0	2.95963	0.170767	-4.11532	1.39417e-12	4.80178e-11
gga-miR-449c-3p	10	6	15	2	3	0	1.1851	1.0021	1.8121	0.2392	0.4097	0	1.3331	0.2163	-2.62368	0.000284749	0.00296981
gga-miR-449c-5p	6	2	6	0	0	0	0.7111	0.334	0.7249	0	0	0	0.59	0.01	-5.88264	0.00154669	0.0136348
gga-miR-449d-5p	26	11	25	4	0	0	3.0812	1.8371	3.0202	0.4783	0	0	2.64617	0.159433	-4.05288	8.76012e-11	2.19894e-09
gga-miR-490-3p	401	296	393	91	98	115	47.5223	49.4349	47.4783	10.8824	13.3831	15.2205	48.1452	13.162	-1.87101	4.12921e-28	3.59727e-26
gga-miR-6606-5p	333	254	348	81	87	65	39.4637	42.4205	42.0418	9.6865	11.8809	8.6029	41.3087	10.0568	-2.03828	3.14131e-34	2.90768e-32
gga-miR-6651-5p	0	0	0	7	11	0	0	0	0	0.8371	1.5022	0	0.01	0.779767	6.28497	0.00442227	0.0321048
gga-miR-726-5p	17	6	10	5	4	2	2.0147	1.0021	1.2081	0.5979	0.5462	0.2647	1.4083	0.4696	-1.58445	0.00882576	0.0599585
gga-miR-7b	273	203	307	104	88	98	32.3531	33.903	37.0886	12.437	12.0174	12.9705	34.4482	12.475	-1.46539	3.51614e-19	2.24395e-17
miR-10240-x	0	0	0	0	7	8	0	0	0	0	0.9559	1.0588	0.01	0.671567	6.06946	0.0120112	0.0770069
miR-12004-x	0	0	0	0	13	4	0	0	0	0	1.7753	0.5294	0.01	0.768233	6.26347	0.00900789	0.0606395
miR-12258-y	5	0	10	21	12	15	0.5925	0	1.2081	2.5113	1.6387	1.9853	0.6002	2.0451	1.76866	0.000856857	0.00818713
miR-122-x	10	4	7	2	0	2	1.1851	0.668	0.8457	0.2392	0	0.2647	0.8996	0.167967	-2.42111	0.00503476	0.0363731
miR-1246-x	89	71	89	2177	70	83	10.5473	11.8577	10.7521	260.341	9.5593	10.9852	11.0524	93.6284	3.08259	0.000465809	0.00466123
miR-1269-z	4	0	2	13	6	9	0.474	0	0.2416	1.5546	0.8194	1.1912	0.238533	1.1884	2.31676	0.000769314	0.00744676
miR-1290-y	2	0	0	43	0	0	0.237	0	0	5.1422	0	0	0.079	1.71407	4.43943	0.0179543	0.107219
miR-1291-x	13	5	16	0	0	0	1.5406	0.835	1.933	0	0	0	1.4362	0.01	-7.16611	3.8433e-08	7.69179e-07
miR-129-x	2	0	0	6	2	5	0.237	0	0	0.7175	0.2731	0.6618	0.079	0.5508	2.8016	0.045683	0.229375
miR-1307-y	2	4	11	30	22	11	0.237	0.668	1.3289	3.5876	3.0044	1.4559	0.744633	2.68263	1.84905	0.000234429	0.00259097
miR-144-x	7	4	7	54	43	32	0.8296	0.668	0.8457	6.4577	5.8722	4.2353	0.7811	5.52173	2.82154	2.68678e-14	1.10531e-12
miR-144-y	1590	1192	1697	3240	3060	3394	188.43	199.076	205.014	387.461	417.879	449.202	197.507	418.181	1.08223	8.43579e-17	4.16447e-15
miR-1451-x	0	2	5	21	10	8	0	0.334	0.604	2.5113	1.3656	1.0588	0.312667	1.64523	2.39559	0.000215375	0.00241644
miR-1456-x	0	2	2	5	8	3	0	0.334	0.2416	0.5979	1.0925	0.3971	0.191867	0.695833	1.85864	0.0461894	0.230325
miR-1456-y	3	3	2	8	5	23	0.3555	0.501	0.2416	0.9567	0.6828	3.0441	0.366033	1.5612	2.09261	0.00426233	0.0310961
miR-147-y	246	168	247	867	850	942	29.1533	28.0576	29.84	103.682	116.078	124.675	29.017	114.812	1.9843	2.32964e-40	2.65399e-38
miR-150-x	6702	5256	6300	3370	2430	2369	794.25	877.803	761.102	403.008	331.845	313.542	811.052	349.465	-1.21465	1.72154e-17	9.44295e-16
miR-1648-x	19	5	24	115	108	167	2.2517	0.835	2.8994	13.7525	14.7487	22.1028	1.99537	16.868	3.07956	2.23414e-21	1.5756e-19
miR-1664-y	100	59	123	41	36	36	11.8509	9.8536	14.8596	4.9031	4.9162	4.7647	12.188	4.86133	-1.32604	7.96125e-09	1.70878e-07
miR-1677-x	0	4	4	8	6	15	0	0.668	0.4832	0.9567	0.8194	1.9853	0.383733	1.2538	1.70813	0.0194508	0.113374
miR-191-y	25	13	19	62	71	93	2.9627	2.1711	2.2954	7.4144	9.6959	12.3087	2.4764	9.80633	1.98547	9.77366e-12	2.89496e-10
miR-194-x	12	2	6	26	25	13	1.4221	0.334	0.7249	3.1093	3.414	1.7206	0.827	2.74797	1.73241	0.0001135	0.00136661
miR-200-y	35	31	35	6	4	2	4.1478	5.1773	4.2283	0.7175	0.5462	0.2647	4.5178	0.509467	-3.14856	1.79863e-13	6.83017e-12
miR-204-x	34	25	48	132	75	59	4.0293	4.1752	5.7989	15.7855	10.2421	7.8088	4.6678	11.2788	1.2728	5.70129e-06	8.79542e-05
miR-210-y	94	65	88	203	175	199	11.1399	10.8556	10.6313	24.2761	23.8983	26.338	10.8756	24.8375	1.19142	1.89824e-12	6.38929e-11
miR-216-x	569	409	595	4	10	5	67.4319	68.307	71.8818	0.4783	1.3656	0.6618	69.2069	0.835233	-6.37259	1.09297e-151	5.39561e-149
miR-216-y	72	66	103	2	0	0	8.5327	11.0226	12.4434	0.2392	0	0	10.6662	0.0797333	-7.06365	2.38985e-42	2.94947e-40
miR-2175-y	3	2	3	0	0	0	0.3555	0.334	0.3624	0	0	0	0.350633	0.01	-5.13189	0.029355	0.16275
miR-217-x	24	6	22	0	0	0	2.8442	1.0021	2.6578	0	0	0	2.16803	0.01	-7.76024	4.91891e-11	1.27805e-09
miR-2188-y	18	15	22	67	84	104	2.1332	2.5051	2.6578	8.0123	11.4712	13.7646	2.43203	11.0827	2.18807	3.25086e-14	1.30122e-12
miR-21-x	23814	16291	22583	54770	39339	43803	2822.18	2720.76	2728.25	6549.77	5372.21	5797.41	2757.06	5906.46	1.09916	2.1383e-17	1.09201e-15
miR-21-y	1843	1214	1841	3763	4013	4089	218.413	202.75	222.411	450.005	548.023	541.187	214.525	513.072	1.25802	2.67293e-20	1.79937e-18
miR-2285-y	0	2	0	3	6	6	0	0.334	0	0.3588	0.8194	0.7941	0.111333	0.657433	2.56196	0.0195209	0.113374
miR-2779-y	0	0	0	8	8	0	0	0	0	0.9567	1.0925	0	0.01	0.683067	6.09395	0.00948791	0.0627303
miR-2954-y	3548	2761	3030	21368	14212	16010	420.472	461.114	366.054	2555.33	1940.82	2118.95	415.88	2205.03	2.40656	3.60179e-52	5.33425e-50
miR-296-y	0	0	3	6	3	9	0	0	0.3624	0.7175	0.4097	1.1912	0.1208	0.7728	2.67747	0.018624	0.109889
miR-2993-x	5	2	9	0	0	0	0.5925	0.334	1.0873	0	0	0	0.671267	0.01	-6.06881	0.00143003	0.0128356
miR-3170-x	10	5	5	0	0	0	1.1851	0.835	0.604	0	0	0	0.8747	0.01	-6.45072	5.56502e-05	0.000716678
miR-32-x	8	6	13	19	24	23	0.9481	1.0021	1.5705	2.2721	3.2775	3.0441	1.17357	2.86457	1.28742	0.000521677	0.00518526
miR-339-x	2	2	6	10	7	10	0.237	0.334	0.7249	1.1959	0.9559	1.3235	0.431967	1.15843	1.42318	0.0204842	0.117586
miR-33-x	7	5	10	21	17	26	0.8296	0.835	1.2081	2.5113	2.3216	3.4412	0.957567	2.75803	1.5262	0.000104118	0.00126392
miR-33-y	24	20	25	15	8	10	2.8442	3.3402	3.0202	1.7938	1.0925	1.3235	3.0682	1.40327	-1.1286	0.00137338	0.0124784
miR-342-y	6	3	8	19	15	6	0.7111	0.501	0.9665	2.2721	2.0484	0.7941	0.7262	1.70487	1.23122	0.0214613	0.121779
miR-3473-y	2	3	6	0	0	0	0.237	0.501	0.7249	0	0	0	0.487633	0.01	-5.60772	0.00922425	0.0617216
miR-34-x	11	11	21	0	0	0	1.3036	1.8371	2.537	0	0	0	1.89257	0.01	-7.5642	1.6956e-10	4.05029e-09
miR-3530-y	3	2	5	0	0	0	0.3555	0.334	0.604	0	0	0	0.431167	0.01	-5.43017	0.0110445	0.0717408
miR-375-y	8	16	16	0	3	0	0.9481	2.6722	1.933	0	0.4097	0	1.8511	0.136567	-3.76071	2.28883e-06	3.7664e-05
miR-4492-y	0	0	0	5	7	13	0	0	0	0.5979	0.9559	1.7206	0.01	1.09147	6.77012	1.29625e-05	0.00018459
miR-450-x	0	3	0	7	12	7	0	0.501	0	0.8371	1.6387	0.9265	0.167	1.1341	2.76363	0.00146387	0.0130602
miR-451-x	517	371	427	1012	790	948	61.2694	61.9606	51.5858	121.022	107.884	125.47	58.2719	118.125	1.01944	7.60839e-12	2.2996e-10
miR-451-y	20	12	15	45	43	51	2.3702	2.0041	1.8121	5.3814	5.8722	6.7499	2.06213	6.00117	1.54111	1.19319e-07	2.32515e-06
miR-454-x	15	18	15	6	10	9	1.7776	3.0062	1.8121	0.7175	1.3656	1.1912	2.19863	1.09143	-1.01038	0.0227875	0.12881
miR-454-y	9	13	12	2	0	2	1.0666	2.1711	1.4497	0.2392	0	0.2647	1.56247	0.167967	-3.21758	1.55865e-05	0.000217769
miR-5125-y	7	5	4	0	0	0	0.8296	0.835	0.4832	0	0	0	0.715933	0.01	-6.16175	0.000443472	0.00446791
miR-6240-x	0	0	0	23	0	0	0	0	0	2.7505	0	0	0.01	0.916833	6.51859	0.0135247	0.0838077
miR-6573-y	4	11	12	3	0	2	0.474	1.8371	1.4497	0.3588	0	0.2647	1.2536	0.207833	-2.59258	0.00281288	0.0217962
miR-6606-x	7	10	11	2	0	0	0.8296	1.6701	1.3289	0.2392	0	0	1.2762	0.0797333	-4.00053	2.69188e-05	0.000355953
miR-663-x	0	0	0	2	5	6	0	0	0	0.2392	0.6828	0.7941	0.01	0.572033	5.83803	0.00407127	0.0298492
miR-671-x	0	0	0	2	3	3	0	0	0	0.2392	0.4097	0.3971	0.01	0.348667	5.12378	0.0317314	0.17341
miR-7192-x	2	2	0	13	13	17	0.237	0.334	0	1.5546	1.7753	2.25	0.190333	1.85997	3.28868	1.49834e-07	2.88188e-06
miR-724-x	0	0	0	17	0	0	0	0	0	2.033	0	0	0.01	0.677667	6.0825	0.0237484	0.133225
miR-744-x	9	2	7	17	10	15	1.0666	0.334	0.8457	2.033	1.3656	1.9853	0.748767	1.79463	1.2611	0.00810506	0.0555722
miR-7-x	61	51	54	192	115	154	7.2291	8.5175	6.5237	22.9607	15.7046	20.3822	7.42343	19.6825	1.40675	4.67486e-11	1.23633e-09
miR-8380-y	17	15	15	0	0	0	2.0147	2.5051	1.8121	0	0	0	2.11063	0.01	-7.72153	2.9112e-12	9.58109e-11
miR-9226-x	13	4	9	15	28	38	1.5406	0.668	1.0873	1.7938	3.8237	5.0294	1.09863	3.54897	1.69169	0.000135588	0.0015937
miR-9234-x	0	5	5	0	0	0	0	0.835	0.604	0	0	0	0.479667	0.01	-5.58396	0.0361754	0.189314
miR-9590-x	0	0	0	3	3	3	0	0	0	0.3588	0.4097	0.3971	0.01	0.388533	5.27997	0.0165437	0.100005
novel-m0003-3p	10	9	8	0	0	0	1.1851	1.5031	0.9665	0	0	0	1.21823	0.01	-6.92865	5.05405e-07	8.70354e-06
novel-m0018-5p	16	6	8	0	0	0	1.8962	1.0021	0.9665	0	0	0	1.28827	0.01	-7.00929	3.59118e-07	6.40788e-06
novel-m0021-5p	7	4	6	2	3	0	0.8296	0.668	0.7249	0.2392	0.4097	0	0.740833	0.2163	-1.77612	0.0442122	0.223475
novel-m0025-5p	19	27	3	0	0	0	2.2517	4.5093	0.3624	0	0	0	2.37447	0.01	-7.89146	3.76472e-07	6.63756e-06
novel-m0029-5p	9	3	8	27	16	22	1.0666	0.501	0.9665	3.2288	2.185	2.9117	0.8447	2.77517	1.71606	1.83859e-05	0.000252125
novel-m0030-5p	0	0	0	10	0	3	0	0	0	1.1959	0	0.3971	0.01	0.531	5.73064	0.0302367	0.165854
novel-m0032-5p	4	0	2	8	10	13	0.474	0	0.2416	0.9567	1.3656	1.7206	0.238533	1.34763	2.49817	0.000219624	0.00244558
novel-m0036-5p	0	0	0	6	4	0	0	0	0	0.7175	0.5462	0	0.01	0.421233	5.39655	0.0433277	0.219755
novel-m0046-5p	5	3	2	12	14	7	0.5925	0.501	0.2416	1.435	1.9119	0.9265	0.445033	1.42447	1.67844	0.00336613	0.0253058
novel-m0051-3p	0	0	0	8	9	5	0	0	0	0.9567	1.2291	0.6618	0.01	0.9492	6.56864	1.11827e-05	0.000162481
novel-m0057-3p	2	0	2	10	5	3	0.237	0	0.2416	1.1959	0.6828	0.3971	0.159533	0.7586	2.24948	0.0333598	0.178938
novel-m0063-5p	153	108	150	432	368	428	18.1319	18.037	18.1215	51.6615	50.2548	56.6466	18.0968	52.8543	1.54629	3.24295e-24	2.5278e-22
novel-m0072-5p	22	9	15	9	8	4	2.6072	1.5031	1.8121	1.0763	1.0925	0.5294	1.97413	0.8994	-1.13418	0.0145045	0.0891335
novel-m0080-5p	8	8	3	2	3	0	0.9481	1.3361	0.3624	0.2392	0.4097	0	0.8822	0.2163	-2.02807	0.0333565	0.178938
novel-m0082-5p	0	0	0	10	5	9	0	0	0	1.1959	0.6828	1.1912	0.01	1.0233	6.67709	5.02091e-06	7.82733e-05
novel-m0090-5p	2	0	0	4	12	11	0.237	0	0	0.4783	1.6387	1.4559	0.079	1.19097	3.91414	0.000261878	0.00281044
novel-m0091-5p	0	0	0	4	5	9	0	0	0	0.4783	0.6828	1.1912	0.01	0.7841	6.29297	0.000249263	0.0027144
novel-m0095-5p	2	0	0	4	12	11	0.237	0	0	0.4783	1.6387	1.4559	0.079	1.19097	3.91414	0.000256863	0.00277675
novel-m0096-5p	0	0	0	4	5	9	0	0	0	0.4783	0.6828	1.1912	0.01	0.7841	6.29297	0.000247209	0.00271198
novel-m0100-3p	0	0	6	17	43	31	0	0	0.7249	2.033	5.8722	4.1029	0.241633	4.0027	4.05008	1.0724e-10	2.60364e-09
novel-m0101-5p	0	2	2	6	9	17	0	0.334	0.2416	0.7175	1.2291	2.25	0.191867	1.39887	2.86608	0.000270762	0.00288488
novel-m0102-3p	0	0	0	37	17	14	0	0	0	4.4247	2.3216	1.8529	0.01	2.8664	8.1631	8.50455e-14	3.31454e-12
novel-m0113-5p	0	0	0	0	5	5	0	0	0	0	0.6828	0.6618	0.01	0.4482	5.48607	0.0431803	0.219755
novel-m0121-3p	0	0	0	3	5	4	0	0	0	0.3588	0.6828	0.5294	0.01	0.523667	5.71058	0.00385708	0.0285616
novel-m0123-3p	0	0	0	0	4	7	0	0	0	0	0.5462	0.9265	0.01	0.4909	5.61736	0.0361627	0.189314
novel-m0125-3p	7	8	11	3	0	0	0.8296	1.3361	1.3289	0.3588	0	0	1.16487	0.1196	-3.28388	0.000279212	0.00295366
novel-m0138-3p	4	7	5	0	0	2	0.474	1.1691	0.604	0	0	0.2647	0.749033	0.0882333	-3.08563	0.00868979	0.0593068
novel-m0138-5p	638	460	558	161	125	145	75.609	76.8245	67.4119	19.2535	17.0702	19.191	73.2818	18.5049	-1.98555	1.45959e-36	1.54403e-34
novel-m0139-5p	0	0	0	0	6	5	0	0	0	0	0.8194	0.6618	0.01	0.493733	5.62566	0.0340927	0.180973
novel-m0144-3p	0	0	0	6	8	9	0	0	0	0.7175	1.0925	1.1912	0.01	1.0004	6.64443	6.83545e-06	0.000104364

## Sheet: ALV-J_vs_CAV.diff.miRNA
id	ALV-J-1	ALV-J-2	ALV-J-3	CAV-1	CAV-2	CAV-3	ALV-J-1_TPM	ALV-J-2_TPM	ALV-J-3_TPM	CAV-1_TPM	CAV-2_TPM	CAV-3_TPM	control_mean	treat_mean	log2(fc)	PValue	FDR
gga-let-7a-5p	32074	27777	34266	35911	40430	42469	3829.9	3881.04	3533.47	8273.94	8446.26	7800.55	3748.13	8173.58	1.1248	0.00764418	0.102351
gga-let-7b	6710	5969	7116	9442	9631	9711	801.228	833.996	733.793	2175.45	2012.02	1783.68	789.673	1990.38	1.33372	0.00157595	0.0378478
gga-let-7c-5p	2168	1865	2122	2742	2846	2974	258.877	260.58	218.818	631.76	594.56	546.254	246.092	590.858	1.26362	0.0048999	0.0739517
gga-let-7d	51	43	56	86	65	95	6.0898	6.008	5.7747	19.8145	13.5792	17.4493	5.9575	16.9477	1.50831	0.0146686	0.163188
gga-let-7j-5p	31883	27611	34033	35851	40258	42326	3807.09	3857.84	3509.44	8260.12	8410.33	7774.29	3724.79	8148.24	1.12933	0.0087214	0.111826
gga-miR-12216-5p	24	29	33	69	70	74	2.8658	4.0519	3.4029	15.8977	14.6237	13.5921	3.4402	14.7045	2.09569	0.000646583	0.0215523
gga-miR-122-3p	0	0	2	17	2	9	0	0	0.2062	3.9168	0.4178	1.6531	0.0687333	1.9959	4.85989	0.00167526	0.0389949
gga-miR-12247-5p	223	209	249	259	282	314	26.628	29.2017	25.6766	59.6739	58.9128	57.6744	27.1688	58.7537	1.11273	0.0402416	0.309857
gga-miR-12258-3p	0	0	0	3	2	4	0	0	0	0.6912	0.4178	0.7347	0.01	0.614567	5.9415	0.0279691	0.247469
gga-miR-122-5p	547	473	636	1794	2081	2527	65.3162	66.0882	65.5836	413.34	434.743	464.15	65.6627	437.411	2.73584	5.67256e-11	8.58258e-09
gga-miR-12273-3p	6	10	21	3	0	3	0.7164	1.3972	2.1655	0.6912	0	0.551	1.42637	0.414067	-1.78441	0.046892	0.342742
gga-miR-12288-3p	2	4	5	0	0	0	0.2388	0.5589	0.5156	0	0	0	0.437767	0.01	-5.45209	0.0417504	0.314271
gga-miR-12293-3p	3	4	7	0	0	0	0.3582	0.5589	0.7218	0	0	0	0.5463	0.01	-5.77162	0.0159732	0.167958
gga-miR-12295-5p	2	2	0	10	14	30	0.2388	0.2794	0	2.304	2.9247	5.5103	0.172733	3.57967	4.37321	3.47213e-05	0.00218889
gga-miR-128-2-5p	26	5	17	0	2	4	3.1046	0.6986	1.753	0	0.4178	0.7347	1.85207	0.384167	-2.26933	0.0188521	0.187653
gga-miR-132a-3p	54	43	64	129	102	126	6.448	6.008	6.5996	29.7218	21.3089	23.1432	6.35187	24.7246	1.9607	0.000602428	0.0211971
gga-miR-132a-5p	191	162	241	245	242	298	22.8069	22.6348	24.8516	56.4483	50.5564	54.7356	23.4311	53.9134	1.20222	0.0259526	0.235658
gga-miR-1434	11	11	12	27	19	27	1.3135	1.5369	1.2374	6.2208	3.9693	4.9593	1.3626	5.0498	1.88986	0.0146673	0.163188
gga-miR-144-5p	803	684	901	160	194	185	95.8847	95.5694	92.9101	36.8642	40.5287	33.9801	94.7881	37.1243	-1.35234	3.71091e-05	0.00224585
gga-miR-1456-5p	27	16	21	40	26	47	3.224	2.2355	2.1655	9.2161	5.4317	8.6328	2.54167	7.7602	1.61032	0.0307374	0.268819
gga-miR-146b-5p	75211	62943	90798	82056	123782	115340	8980.8	8794.48	9362.98	18905.8	25859.4	21185.2	9046.09	21983.5	1.28105	0.00196491	0.0430632
gga-miR-155	1387	1280	1827	2116	2972	3545	165.619	178.843	188.398	487.529	620.883	651.133	177.62	586.515	1.72337	6.68216e-05	0.00337003
gga-miR-1618-5p	0	0	0	7	0	4	0	0	0	1.6128	0	0.7347	0.01	0.7825	6.29002	0.0414072	0.314271
gga-miR-1674	18	21	23	0	2	3	2.1493	2.9341	2.3717	0	0.4178	0.551	2.48503	0.322933	-2.94396	0.000655258	0.0215523
gga-miR-1684a-3p	14	2	17	26	38	18	1.6717	0.2794	1.753	5.9904	7.9386	3.3062	1.2347	5.74507	2.21816	0.0182209	0.182571
gga-miR-1684b-3p	8	9	21	0	0	0	0.9553	1.2575	2.1655	0	0	0	1.45943	0.01	-7.18926	9.36503e-05	0.00416744
gga-miR-1712-3p	3	2	6	0	0	0	0.3582	0.2794	0.6187	0	0	0	0.418767	0.01	-5.38807	0.0445103	0.328508
gga-miR-1736-3p	60	41	55	15	10	15	7.1645	5.7286	5.6715	3.456	2.0891	2.7551	6.1882	2.76673	-1.16134	0.0169188	0.17296
gga-miR-1737	2	4	6	0	0	0	0.2388	0.5589	0.6187	0	0	0	0.472133	0.01	-5.56112	0.0329988	0.278923
gga-miR-1782	15	10	26	0	2	4	1.7911	1.3972	2.6811	0	0.4178	0.7347	1.95647	0.384167	-2.34845	0.00848375	0.111288
gga-miR-1805-3p	6	11	15	51	20	37	0.7164	1.5369	1.5468	11.7505	4.1782	6.796	1.2667	7.5749	2.58015	0.00118677	0.0338789
gga-miR-182-5p	369	363	445	357	325	2358	44.0616	50.7188	45.8879	82.2533	67.896	433.109	46.8894	194.419	2.05184	0.00492817	0.0739517
gga-miR-183	390	379	509	333	315	2340	46.5692	52.9544	52.4875	76.7236	65.8069	429.803	50.6704	190.778	1.91268	0.0105479	0.127084
gga-miR-194	260	268	291	394	334	2923	31.0461	37.4453	30.0076	90.7781	69.7762	536.886	32.833	232.48	2.82389	0.000135974	0.00587796
gga-miR-200a-3p	231	186	257	1189	1165	3448	27.5833	25.9882	26.5015	273.947	243.381	633.316	26.691	383.548	3.84498	6.66616e-14	1.12066e-11
gga-miR-200a-5p	0	0	0	8	4	5	0	0	0	1.8432	0.8356	0.9184	0.01	1.19907	6.90577	0.00185625	0.0419179
gga-miR-200b-3p	31	27	33	269	304	434	3.7017	3.7725	3.4029	61.978	63.5089	79.7156	3.6257	68.4008	4.23768	1.08579e-16	3.28562e-14
gga-miR-200b-5p	2	2	3	5	11	25	0.2388	0.2794	0.3094	1.152	2.298	4.5919	0.275867	2.68063	3.28053	0.00308867	0.0576933
gga-miR-203a	0	0	0	25	0	0	0	0	0	5.76	0	0	0.01	1.92	7.58496	0.0136763	0.15558
gga-miR-205b	9	13	16	23	37	36	1.0747	1.8164	1.6499	5.2992	7.7297	6.6123	1.51367	6.54707	2.1128	0.00412049	0.06927
gga-miR-215-5p	250	215	306	875	641	913	29.852	30.0401	31.5544	201.601	133.912	167.696	30.4822	167.737	2.46016	1.25916e-07	1.73191e-05
gga-miR-216a	200	149	212	5595	5371	5857	23.8816	20.8185	21.8612	1289.1	1122.06	1075.79	22.1871	1162.32	5.71114	1.0842e-38	1.64039e-35
gga-miR-216b	6	6	2	134	129	178	0.7164	0.8383	0.2062	30.8738	26.9495	32.6944	0.586967	30.1726	5.68382	6.10704e-17	2.30999e-14
gga-miR-217-3p	0	0	0	2	4	6	0	0	0	0.4608	0.8356	1.1021	0.01	0.7995	6.32103	0.00965002	0.117746
gga-miR-217-5p	9	15	14	441	426	501	1.0747	2.0958	1.4437	101.607	88.996	92.0219	1.53807	94.2083	5.93666	1.88224e-26	9.49277e-24
gga-miR-2184a-5p	65	34	55	95	67	60	7.7615	4.7505	5.6715	21.8881	13.997	11.0206	6.06117	15.6352	1.36713	0.0473494	0.342774
gga-miR-221-3p	742	686	1136	1403	1687	1652	88.6008	95.8488	117.143	323.253	352.432	303.433	100.531	326.373	1.69888	0.000219179	0.00896265
gga-miR-222a	7866	7563	9110	9315	14767	18673	939.264	1056.71	939.412	2146.19	3084.98	3429.79	978.463	2886.99	1.56098	0.000207594	0.00872472
gga-miR-27b-3p	11340	9723	11538	12705	10306	26554	1354.09	1358.51	1189.78	2927.25	2153.03	4877.34	1300.79	3319.21	1.35145	0.00354779	0.0616988
gga-miR-31-5p	0	0	0	3	2	5	0	0	0	0.6912	0.4178	0.9184	0.01	0.6758	6.07852	0.0215611	0.205169
gga-miR-34b-3p	2	0	0	8	15	20	0.2388	0	0	1.8432	3.1337	3.6735	0.0796	2.88347	5.17889	2.01261e-05	0.00152254
gga-miR-34b-5p	10	9	11	144	113	161	1.1941	1.2575	1.1343	33.1778	23.6069	29.5719	1.1953	28.7855	4.5899	5.02642e-14	9.50622e-12
gga-miR-34c-3p	0	0	2	26	17	9	0	0	0.2062	5.9904	3.5515	1.6531	0.0687333	3.73167	5.76267	6.88514e-06	0.000651076
gga-miR-34c-5p	14	11	9	162	158	209	1.6717	1.5369	0.9281	37.325	33.0079	38.3884	1.3789	36.2404	4.71601	1.80951e-15	4.56298e-13
gga-miR-3523	40	43	52	72	82	76	4.7763	6.008	5.3622	16.5889	17.1307	13.9594	5.38217	15.893	1.56213	0.0119102	0.136516
gga-miR-3528	100	69	110	302	281	237	11.9408	9.6408	11.3431	69.5812	58.7039	43.5313	10.9749	57.2721	2.38363	4.82715e-06	0.000486899
gga-miR-3536	173	180	300	330	322	328	20.6576	25.1498	30.9356	76.0324	67.2692	60.2459	25.581	67.8492	1.40726	0.00865405	0.111826
gga-miR-3537	0	0	2	8	3	7	0	0	0.2062	1.8432	0.6267	1.2857	0.0687333	1.25187	4.18693	0.00650501	0.0919821
gga-miR-375	0	0	2	264	212	310	0	0	0.2062	60.8259	44.2891	56.9397	0.0687333	54.0182	9.61822	2.59502e-29	1.96313e-26
gga-miR-429-3p	9	6	13	21	30	44	1.0747	0.8383	1.3405	4.8384	6.2673	8.0818	1.0845	6.39583	2.5601	0.000970528	0.0299675
gga-miR-449a	2	3	5	14	8	13	0.2388	0.4192	0.5156	3.2256	1.6713	2.3878	0.3912	2.42823	2.63393	0.00906142	0.114249
gga-miR-449d-5p	0	0	0	6	16	11	0	0	0	1.3824	3.3426	2.0204	0.01	2.24847	7.8128	2.80847e-05	0.00196961
gga-miR-451	23429	18043	20606	5002	6341	6773	2797.61	2520.99	2124.87	1152.47	1324.7	1244.04	2481.16	1240.4	-1.0002	8.71192e-05	0.00411911
gga-miR-6557-5p	8	2	0	20	7	12	0.9553	0.2794	0	4.608	1.4624	2.2041	0.411567	2.75817	2.74451	0.0149586	0.163353
gga-miR-6606-5p	52	36	37	133	69	96	6.2092	5.03	3.8154	30.6434	14.4148	17.6329	5.0182	20.897	2.05806	0.00100738	0.0304833
miR-106-x	62	36	73	41	47	363	7.4033	5.03	7.5277	9.4465	9.8188	66.6745	6.65367	28.6466	2.10614	0.0155548	0.166911
miR-10955-y	198	199	203	265	132	471	23.6428	27.8045	20.9331	61.0563	27.5762	86.5116	24.1268	58.3814	1.27487	0.041594	0.314271
miR-1180-y	0	0	0	0	0	23	0	0	0	0	0	4.2246	0.01	1.4082	7.13771	0.0225303	0.211729
miR-12295-x	0	0	2	10	4	6	0	0	0.2062	2.304	0.8356	1.1021	0.0687333	1.4139	4.36253	0.00346706	0.0612467
miR-122-x	0	0	2	8	8	22	0	0	0.2062	1.8432	1.6713	4.0409	0.0687333	2.51847	5.19539	9.1628e-05	0.00416744
miR-1260-x	111	136	111	118	55	899	13.2543	19.0021	11.4462	27.1874	11.4901	165.125	14.5675	67.9342	2.22138	0.0115758	0.133696
miR-1269-y	2	2	4	4	0	66	0.2388	0.2794	0.4125	0.9216	0	12.1226	0.310233	4.34807	3.80895	0.0115617	0.133696
miR-1269-z	9	9	6	5	0	133	1.0747	1.2575	0.6187	1.152	0	24.429	0.983633	8.527	3.11585	0.0309526	0.269145
miR-1296-x	2	5	8	3	2	91	0.2388	0.6986	0.825	0.6912	0.4178	16.7146	0.587467	5.9412	3.33818	0.0151152	0.163353
miR-1307-x	65	60	58	76	28	1038	7.7615	8.3833	5.9809	17.5105	5.8495	190.656	7.37523	71.3387	3.27392	0.00140555	0.0373088
miR-1307-y	10	14	21	15	5	259	1.1941	1.9561	2.1655	3.456	1.0446	47.5722	1.7719	17.3576	3.2922	0.00553017	0.0820309
miR-139-x	605	605	733	744	853	1079	72.2419	84.5314	75.5861	171.419	178.201	198.187	77.4531	182.602	1.23731	0.0112878	0.132392
miR-140-x	24	16	29	4	9	2	2.8658	2.2355	2.9904	0.9216	1.8802	0.3674	2.69723	1.0564	-1.35232	0.0460487	0.338212
miR-144-x	83	58	92	8	9	6	9.9109	8.1038	9.4869	1.8432	1.8802	1.1021	9.1672	1.6085	-2.51077	1.23734e-05	0.00110123
miR-1451-y	7	9	13	0	2	2	0.8359	1.2575	1.3405	0	0.4178	0.3674	1.14463	0.261733	-2.12872	0.034801	0.289307
miR-147-y	1447	1248	1561	318	394	519	172.784	174.372	160.969	73.2676	82.3108	95.328	169.375	83.6355	-1.01803	0.000511234	0.0184166
miR-148-x	14	20	14	14	5	163	1.6717	2.7944	1.4437	3.2256	1.0446	29.9393	1.96993	11.4032	2.53322	0.0247187	0.230861
miR-149-x	0	0	0	0	0	18	0	0	0	0	0	3.3062	0.01	1.10207	6.78407	0.0423524	0.317223
miR-151-x	209	247	292	248	135	3162	24.9563	34.5112	30.1107	57.1395	28.2029	580.785	29.8594	222.042	2.89458	0.00199056	0.0430632
miR-151-y	28	48	56	66	18	697	3.3434	6.7066	5.7747	15.2065	3.7604	128.022	5.2749	48.9964	3.21546	0.00202081	0.0430632
miR-155-x	71	81	113	97	229	269	8.478	11.3174	11.6524	22.3489	47.8406	49.4089	10.4826	39.8661	1.92717	0.00108305	0.0321306
miR-155-y	23	22	34	60	56	78	2.7464	3.0739	3.506	13.8241	11.699	14.3268	3.10877	13.2833	2.0952	0.00089207	0.0281188
miR-1664-y	16	18	15	74	66	77	1.9105	2.515	1.5468	17.0497	13.7881	14.1431	1.99077	14.9936	2.91295	3.35112e-06	0.00036216
miR-183-y	0	0	2	0	0	31	0	0	0.2062	0	0	5.694	0.0687333	1.898	4.78733	0.0325505	0.27668
miR-185-x	17	14	15	18	4	175	2.0299	1.9561	1.5468	4.1472	0.8356	32.1434	1.84427	12.3754	2.74636	0.0151043	0.163353
miR-185-y	0	0	0	0	0	17	0	0	0	0	0	3.1225	0.01	1.04083	6.7016	0.0481892	0.3441
miR-186-x	18	19	17	24	5	217	2.1493	2.6547	1.753	5.5296	1.0446	39.8578	2.18567	15.4773	2.82401	0.00945217	0.117222
miR-192-x	3619	4294	4236	3779	1859	47978	432.138	599.963	436.811	870.687	388.365	8812.43	489.637	3357.16	2.77746	0.00219339	0.0433966
miR-194-x	13	12	11	33	27	250	1.5523	1.6767	1.1343	7.6032	5.6406	45.9191	1.45443	19.721	3.7612	2.86395e-05	0.00196961
miR-1983-y	2	3	0	0	0	47	0.2388	0.4192	0	0	0	8.6328	0.219333	2.8776	3.71367	0.0482149	0.3441
miR-200-y	2	11	8	7	13	109	0.2388	1.5369	0.825	1.6128	2.7158	20.0207	0.8669	8.11643	3.22691	0.00407405	0.0692588
miR-20-y	0	0	2	2	2	19	0	0	0.2062	0.4608	0.4178	3.4899	0.0687333	1.45617	4.40502	0.00943306	0.117222
miR-215-x	29	17	20	26	18	284	3.4628	2.3753	2.0624	5.9904	3.7604	52.1641	2.6335	20.6383	2.97027	0.00251754	0.047613
miR-216-x	4	0	5	83	125	152	0.4776	0	0.5156	19.1233	26.1138	27.9188	0.331067	24.3853	6.20275	3.15432e-15	6.81784e-13
miR-216-y	4	2	0	20	11	31	0.4776	0.2794	0	4.608	2.298	5.694	0.252333	4.2	4.05699	7.7196e-05	0.00376766
miR-217-x	0	0	0	2	4	2	0	0	0	0.4608	0.8356	0.3674	0.01	0.5546	5.79338	0.0355819	0.291301
miR-2188-x	50	37	49	8	6	6	5.9704	5.1697	5.0528	1.8432	1.2535	1.1021	5.39763	1.3996	-1.94731	0.00081963	0.0263851
miR-2188-y	171	114	153	24	15	26	20.4188	15.9282	15.7772	5.5296	3.1337	4.7756	17.3747	4.47963	-1.95554	1.58026e-05	0.00125839
miR-25-y	38	60	85	58	30	683	4.5375	8.3833	8.7651	13.3633	6.2673	125.451	7.22863	48.3605	2.74204	0.00580033	0.085203
miR-28-x	148	185	209	182	101	2306	17.6724	25.8484	21.5518	41.933	21.1	423.558	21.6909	162.197	2.90259	0.00201446	0.0430632
miR-28-y	65	72	80	94	28	1245	7.7615	10.0599	8.2495	21.6577	5.8495	228.677	8.6903	85.3948	3.29667	0.00151027	0.0378478
miR-296-y	5	10	7	5	2	86	0.597	1.3972	0.7218	1.152	0.4178	15.7962	0.905333	5.78867	2.67671	0.0388082	0.304232
miR-2995-x	17	14	7	81	56	43	2.0299	1.9561	0.7218	18.6625	11.699	7.8981	1.56927	12.7532	3.0227	3.40422e-05	0.00218889
miR-317-y	0	2	4	14	4	7	0	0.2794	0.4125	3.2256	0.8356	1.2857	0.230633	1.7823	2.95007	0.026354	0.236047
miR-320-y	28	38	33	52	14	500	3.3434	5.3094	3.4029	11.9809	2.9247	91.8382	4.01857	35.5813	3.14636	0.00209505	0.0433966
miR-324-x	0	0	0	0	2	31	0	0	0	0	0.4178	5.694	0.01	2.03727	7.67049	0.00346397	0.0612467
miR-330-y	0	0	0	2	0	18	0	0	0	0.4608	0	3.3062	0.01	1.25567	6.97231	0.0147919	0.163353
miR-331-y	15	34	28	26	11	392	1.7911	4.7505	2.8873	5.9904	2.298	72.0011	3.14297	26.7632	3.09005	0.00484301	0.0739517
miR-335-x	23	30	27	34	16	395	2.7464	4.1916	2.7842	7.8336	3.3426	72.5522	3.24073	27.9095	3.10636	0.00219816	0.0433966
miR-335-y	21	15	24	19	12	274	2.5076	2.0958	2.4749	4.3776	2.5069	50.3273	2.35943	19.0706	3.01484	0.00450516	0.0717506
miR-339-x	6	6	7	6	5	121	0.7164	0.8383	0.7218	1.3824	1.0446	22.2248	0.758833	8.21727	3.4368	0.00449034	0.0717506
miR-340-x	7	9	8	6	9	113	0.8359	1.2575	0.825	1.3824	1.8802	20.7554	0.9728	8.006	3.04087	0.00613276	0.0883702
miR-342-y	8	11	6	10	0	167	0.9553	1.5369	0.6187	2.304	0	30.674	1.03697	10.9927	3.4061	0.0160964	0.167958
miR-345-x	8	18	13	16	4	185	0.9553	2.515	1.3405	3.6864	0.8356	33.9801	1.6036	12.834	3.00059	0.00956067	0.117604
miR-34-x	0	0	3	6	7	18	0	0	0.3094	1.3824	1.4624	3.3062	0.103133	2.05033	4.31328	0.00160616	0.0379707
miR-361-x	60	74	81	73	50	993	7.1645	10.3394	8.3526	16.8193	10.4455	182.391	8.61883	69.8852	3.01942	0.00157216	0.0378478
miR-362-x	3	4	7	2	2	57	0.3582	0.5589	0.7218	0.4608	0.4178	10.4696	0.5463	3.78273	2.79166	0.0392572	0.306166
miR-374-x	51	89	74	69	35	918	6.0898	12.4352	7.6308	15.8977	7.3119	168.615	8.7186	63.9415	2.87458	0.0039377	0.0677016
miR-375-y	0	0	0	11	2	33	0	0	0	2.5344	0.4178	6.0613	0.01	3.0045	8.23098	4.88477e-05	0.00284256
miR-423-x	50	49	47	43	19	688	5.9704	6.8463	4.8466	9.9073	3.9693	126.369	5.88777	46.7487	2.98913	0.00471722	0.0735789
miR-423-y	74	91	85	87	43	1195	8.8362	12.7146	8.7651	20.0449	8.9832	219.493	10.1053	82.8405	3.03522	0.00208937	0.0433966
miR-424-x	0	0	0	2	3	37	0	0	0	0.4608	0.6267	6.796	0.01	2.62783	8.03773	0.000328674	0.0124321
miR-429-y	4	15	13	19	13	196	0.4776	2.0958	1.3405	4.3776	2.7158	36.0006	1.30463	14.3647	3.46081	0.00111061	0.0323145
miR-4334-y	0	0	0	0	0	17	0	0	0	0	0	3.1225	0.01	1.04083	6.7016	0.0485776	0.34506
miR-450-x	6	6	6	7	0	95	0.7164	0.8383	0.6187	1.6128	0	17.4493	0.724467	6.35403	3.13268	0.0259285	0.235658
miR-451-x	1543	1101	1491	244	455	419	184.247	153.833	153.75	56.2179	95.0544	76.9604	163.943	76.0776	-1.10765	0.000625302	0.0215019
miR-483-x	79	97	69	90	42	1255	9.4332	13.553	7.1152	20.7361	8.7742	230.514	10.0338	86.6747	3.11074	0.00177695	0.0407353
miR-483-y	126	140	129	153	74	1819	15.0454	19.561	13.3023	35.2514	15.4594	334.107	15.9696	128.273	3.00582	0.00135962	0.0373088
miR-484-x	132	143	158	129	61	1649	15.7619	19.9801	16.2928	29.7218	12.7436	302.882	17.3449	115.116	2.7305	0.00466268	0.0734858
miR-484-z	10	7	2	5	0	92	1.1941	0.978	0.2062	1.152	0	16.8982	0.792767	6.01673	2.92401	0.04816	0.3441
miR-500-y	0	3	3	6	2	89	0	0.4192	0.3094	1.3824	0.4178	16.3472	0.242867	6.04913	4.63849	0.00150631	0.0378478
miR-502-y	0	3	3	6	2	89	0	0.4192	0.3094	1.3824	0.4178	16.3472	0.242867	6.04913	4.63849	0.00149491	0.0378478
miR-505-y	0	0	0	2	0	14	0	0	0	0.4608	0	2.5715	0.01	1.01077	6.65931	0.0274001	0.243861
miR-548-y	3	2	4	7	3	50	0.3582	0.2794	0.4125	1.6128	0.6267	9.1838	0.350033	3.80777	3.44338	0.00439108	0.0717506
miR-550-x	0	0	0	2	0	16	0	0	0	0.4608	0	2.9388	0.01	1.1332	6.82426	0.0198931	0.195444
miR-561-x	4	6	4	5	5	77	0.4776	0.8383	0.4125	1.152	1.0446	14.1431	0.576133	5.44657	3.24087	0.00701587	0.0965001
miR-574-y	6	11	7	11	5	140	0.7164	1.5369	0.7218	2.5344	1.0446	25.7147	0.9917	9.76457	3.29958	0.00427258	0.0710375
miR-582-y	0	0	0	0	0	25	0	0	0	0	0	4.5919	0.01	1.53063	7.25798	0.0171017	0.173657
miR-589-x	10	17	12	9	2	170	1.1941	2.3753	1.2374	2.0736	0.4178	31.225	1.60227	11.2388	2.8103	0.0263661	0.236047
miR-660-x	0	0	0	0	0	38	0	0	0	0	0	6.9797	0.01	2.32657	7.86206	0.00682456	0.095607
miR-675-x	0	0	0	3	0	33	0	0	0	0.6912	0	6.0613	0.01	2.25083	7.81432	0.00219198	0.0433966
miR-675-y	2	2	5	9	0	72	0.2388	0.2794	0.5156	2.0736	0	13.2247	0.3446	5.09943	3.88734	0.00780997	0.103653
miR-726-y	357	274	383	85	73	82	42.6287	38.2836	39.4945	19.5841	15.2505	15.0615	40.1356	16.632	-1.27092	0.000312134	0.0121092
miR-744-x	15	11	16	9	6	221	1.7911	1.5369	1.6499	2.0736	1.2535	40.5925	1.6593	14.6399	3.14126	0.00853232	0.111288
miR-769-x	22	14	19	24	11	345	2.627	1.9561	1.9593	5.5296	2.298	63.3684	2.1808	23.732	3.4439	0.00153901	0.0378478
miR-8380-y	0	0	0	8	0	3	0	0	0	1.8432	0	0.551	0.01	0.798067	6.31844	0.0444834	0.328508
miR-885-x	12	19	12	10	7	160	1.4329	2.6547	1.2374	2.304	1.4624	29.3882	1.775	11.0515	2.63836	0.0197875	0.195444
miR-885-y	0	0	0	2	0	17	0	0	0	0.4608	0	3.1225	0.01	1.19443	6.90018	0.0168752	0.17296
miR-93-x	31	33	32	45	10	435	3.7017	4.6108	3.2998	10.3681	2.0891	79.8992	3.87077	30.7855	2.99156	0.00442961	0.0717506
miR-93-y	0	6	3	2	2	53	0	0.8383	0.3094	0.4608	0.4178	9.7348	0.382567	3.5378	3.20907	0.0353257	0.291301
miR-941-y	4	2	5	8	5	69	0.4776	0.2794	0.5156	1.8432	1.0446	12.6737	0.4242	5.18717	3.61213	0.00221977	0.0433966
miR-95-y	6	4	12	2	2	100	0.7164	0.5589	1.2374	0.4608	0.4178	18.3676	0.837567	6.4154	2.93726	0.0377586	0.300574
novel-m0002-5p	0	0	0	4	3	2	0	0	0	0.9216	0.6267	0.3674	0.01	0.638567	5.99677	0.0260112	0.235658
novel-m0005-5p	70	37	91	19	18	14	8.3586	5.1697	9.3838	4.3776	3.7604	2.5715	7.63737	3.56983	-1.09722	0.0206307	0.198817
novel-m0006-3p	2	2	0	8	4	5	0.2388	0.2794	0	1.8432	0.8356	0.9184	0.172733	1.19907	2.79529	0.0341914	0.28581
novel-m0007-3p	7	8	4	0	0	0	0.8359	1.1178	0.4125	0	0	0	0.788733	0.01	-6.30147	0.00493663	0.0739517
novel-m0014-3p	9	5	8	2	0	0	1.0747	0.6986	0.825	0.4608	0	0	0.8661	0.1536	-2.49536	0.047182	0.342774
novel-m0017-3p	3	4	4	0	0	0	0.3582	0.5589	0.4125	0	0	0	0.4432	0.01	-5.46989	0.0371114	0.298668
novel-m0038-5p	2	6	5	0	0	0	0.2388	0.8383	0.5156	0	0	0	0.5309	0.01	-5.73037	0.0254299	0.235658
novel-m0046-5p	2	0	5	2	11	18	0.2388	0	0.5156	0.4608	2.298	3.3062	0.251467	2.02167	3.00711	0.0210315	0.201397
novel-m0050-5p	105	90	100	421	289	274	12.5378	12.5749	10.3119	96.999	60.3752	50.3273	11.8082	69.2338	2.55169	8.27435e-07	0.000104326
novel-m0054-5p	30	30	26	92	98	103	3.5822	4.1916	2.6811	21.1969	20.4732	18.9187	3.48497	20.1963	2.53487	1.36498e-05	0.00114734
novel-m0069-3p	32	42	42	12	7	15	3.8211	5.8683	4.331	2.7648	1.4624	2.7551	4.67347	2.32743	-1.00575	0.0429638	0.320218
novel-m0071-5p	2	6	3	0	0	0	0.2388	0.8383	0.3094	0	0	0	0.462167	0.01	-5.53034	0.0360039	0.291304
novel-m0076-5p	2	6	3	0	0	0	0.2388	0.8383	0.3094	0	0	0	0.462167	0.01	-5.53034	0.035811	0.291301
novel-m0088-5p	0	0	0	17	7	7	0	0	0	3.9168	1.4624	1.2857	0.01	2.22163	7.79548	5.70792e-05	0.00297796
novel-m0092-5p	0	0	0	17	7	7	0	0	0	3.9168	1.4624	1.2857	0.01	2.22163	7.79548	5.57027e-05	0.00297796
novel-m0093-5p	0	0	0	17	7	7	0	0	0	3.9168	1.4624	1.2857	0.01	2.22163	7.79548	5.48347e-05	0.00297796
novel-m0107-5p	20	29	48	118	124	135	2.3882	4.0519	4.9497	27.1874	25.9049	24.7963	3.7966	25.9629	2.77367	2.81953e-06	0.00032815
novel-m0115-5p	0	0	0	3	4	2	0	0	0	0.6912	0.8356	0.3674	0.01	0.6314	5.98048	0.0256692	0.235658
novel-m0117-5p	2	0	2	7	4	5	0.2388	0	0.2062	1.6128	0.8356	0.9184	0.148333	1.12227	2.9195	0.0379442	0.300574
novel-m0125-3p	0	5	0	11	9	5	0	0.6986	0	2.5344	1.8802	0.9184	0.232867	1.77767	2.93241	0.022339	0.211244
novel-m0129-3p	0	0	0	6	2	3	0	0	0	1.3824	0.4178	0.551	0.01	0.783733	6.29229	0.0160332	0.167958
novel-m0130-3p	0	0	2	12	4	15	0	0	0.2062	2.7648	0.8356	2.7551	0.0687333	2.1185	4.94589	0.000430791	0.0158973
novel-m0132-5p	2	5	5	0	0	0	0.2388	0.6986	0.5156	0	0	0	0.484333	0.01	-5.59793	0.0325027	0.27668
novel-m0135-3p	164	168	176	46	42	43	19.5829	23.4732	18.1489	10.5985	8.7742	7.8981	20.4017	9.09027	-1.16629	0.00232117	0.0444548
novel-m0141-5p	13	12	6	15	21	26	1.5523	1.6767	0.6187	3.456	4.3871	4.7756	1.28257	4.20623	1.7135	0.0378828	0.300574

## Sheet: ALV-J_vs_coinfection.diff.miRNA
id	ALV-J-1	ALV-J-2	ALV-J-3	Co-infection-1	Co-infection-2	Co-infection-3	ALV-J-1_TPM	ALV-J-2_TPM	ALV-J-3_TPM	Co-infection-1_TPM	Co-infection-2_TPM	Co-infection-3_TPM	control_mean	treat_mean	log2(fc)	PValue	FDR
gga-miR-12229-3p	28	29	17	16	6	11	3.3434	4.0519	1.753	1.9134	0.8194	1.4559	3.04943	1.39623	-1.127	0.00674117	0.079459
gga-miR-12233-5p	11	0	10	0	0	0	1.3135	0	1.0312	0	0	0	0.781567	0.01	-6.2883	0.00224905	0.036224
gga-miR-12258-5p	19	20	21	5	2	0	2.2688	2.7944	2.1655	0.5979	0.2731	0	2.40957	0.290333	-3.05299	1.27357e-08	2.75455e-06
gga-miR-12264-3p	3	3	4	9	10	5	0.3582	0.4192	0.4125	1.0763	1.3656	0.6618	0.396633	1.03457	1.38315	0.0433265	0.288755
gga-miR-12273-3p	6	10	21	7	5	2	0.7164	1.3972	2.1655	0.8371	0.6828	0.2647	1.42637	0.594867	-1.26171	0.0306336	0.227349
gga-miR-12293-5p	2	2	4	0	0	0	0.2388	0.2794	0.4125	0	0	0	0.310233	0.01	-4.95528	0.0390554	0.265156
gga-miR-12295-5p	2	2	0	6	11	12	0.2388	0.2794	0	0.7175	1.5022	1.5882	0.172733	1.2693	2.87741	0.00029144	0.00747864
gga-miR-124a-3p	20	31	36	155	26	26	2.3882	4.3314	3.7123	18.536	3.5506	3.4412	3.4773	8.50927	1.29107	0.0236433	0.186437
gga-miR-128-2-5p	26	5	17	4	8	5	3.1046	0.6986	1.753	0.4783	1.0925	0.6618	1.85207	0.7442	-1.31537	0.0241113	0.189143
gga-miR-1434	11	11	12	21	13	36	1.3135	1.5369	1.2374	2.5113	1.7753	4.7647	1.3626	3.0171	1.1468	0.00853245	0.0897093
gga-miR-1456-5p	27	16	21	47	74	63	3.224	2.2355	2.1655	5.6206	10.1056	8.3382	2.54167	8.02147	1.65809	1.6002e-07	2.20246e-05
gga-miR-1618-5p	0	0	0	5	2	8	0	0	0	0.5979	0.2731	1.0588	0.01	0.643267	6.00735	0.00223581	0.036224
gga-miR-1663-5p	2	2	4	0	0	0	0.2388	0.2794	0.4125	0	0	0	0.310233	0.01	-4.95528	0.0389022	0.265156
gga-miR-1712-3p	3	2	6	0	0	0	0.3582	0.2794	0.6187	0	0	0	0.418767	0.01	-5.38807	0.0138514	0.123359
gga-miR-1805-3p	6	11	15	23	45	39	0.7164	1.5369	1.5468	2.7505	6.1453	5.1617	1.2667	4.68583	1.88723	2.90919e-06	0.000226518
gga-miR-18a-3p	16	5	20	4	5	3	1.9105	0.6986	2.0624	0.4783	0.6828	0.3971	1.55717	0.5194	-1.58401	0.00656341	0.0788363
gga-miR-216a	200	149	212	458	528	229	23.8816	20.8185	21.8612	54.7708	72.1047	30.3086	22.1871	52.3947	1.2397	2.99231e-06	0.000226518
gga-miR-216b	6	6	2	15	14	5	0.7164	0.8383	0.2062	1.7938	1.9119	0.6618	0.586967	1.45583	1.31049	0.0320651	0.232976
gga-miR-3064-3p	0	0	0	5	7	2	0	0	0	0.5979	0.9559	0.2647	0.01	0.606167	5.92164	0.00291429	0.0436856
gga-miR-3533	0	0	4	11	23	4	0	0	0.4125	1.3155	3.1409	0.5294	0.1375	1.66193	3.59536	0.000211291	0.00603576
gga-miR-375	0	0	2	9	13	3	0	0	0.2062	1.0763	1.7753	0.3971	0.0687333	1.0829	3.97775	0.000542186	0.0115615
gga-miR-456-3p	86	75	81	170	133	159	10.2691	10.4791	8.3526	20.3298	18.1627	21.044	9.70027	19.8455	1.03272	3.02105e-08	5.08207e-06
gga-miR-6606-5p	52	36	37	81	87	65	6.2092	5.03	3.8154	9.6865	11.8809	8.6029	5.0182	10.0568	1.00292	6.00953e-05	0.00227461
gga-miR-7b	217	191	278	104	88	98	25.9116	26.6868	28.667	12.437	12.0174	12.9705	27.0885	12.475	-1.11864	7.40777e-12	3.73846e-09
miR-12004-x	0	0	0	0	13	4	0	0	0	0	1.7753	0.5294	0.01	0.768233	6.26347	0.00868454	0.0902531
miR-12217-y	0	0	0	2	2	7	0	0	0	0.2392	0.2731	0.9265	0.01	0.4796	5.58376	0.0152147	0.132743
miR-12258-x	58	52	89	43	26	21	6.9257	7.2655	9.1776	5.1422	3.5506	2.7794	7.7896	3.82407	-1.02644	0.000123556	0.00398009
miR-12288-x	10	10	21	9	4	0	1.1941	1.3972	2.1655	1.0763	0.5462	0	1.5856	0.540833	-1.55177	0.0109364	0.107518
miR-12295-x	0	0	2	4	4	14	0	0	0.2062	0.4783	0.5462	1.8529	0.0687333	0.959133	3.80265	0.00288061	0.0436125
miR-1246-x	149	125	135	2177	70	83	17.7918	17.4652	13.921	260.341	9.5593	10.9852	16.3927	93.6284	2.5139	0.00405771	0.0553456
miR-127-y	2	42	10	3	4	3	0.2388	5.8683	1.0312	0.3588	0.5462	0.3971	2.37943	0.434033	-2.45474	0.00785413	0.0866258
miR-140-x	24	16	29	10	4	8	2.8658	2.2355	2.9904	1.1959	0.5462	1.0588	2.69723	0.933633	-1.53055	0.000120502	0.00398009
miR-1451-y	7	9	13	3	5	0	0.8359	1.2575	1.3405	0.3588	0.6828	0	1.14463	0.3472	-1.72105	0.00905576	0.0930309
miR-1648-x	27	12	41	115	108	167	3.224	1.6767	4.2279	13.7525	14.7487	22.1028	3.04287	16.868	2.47079	2.77323e-15	2.09933e-12
miR-1664-y	16	18	15	41	36	36	1.9105	2.515	1.5468	4.9031	4.9162	4.7647	1.99077	4.86133	1.28803	2.97056e-05	0.00136286
miR-190-y	4	4	2	0	0	0	0.4776	0.5589	0.2062	0	0	0	0.414233	0.01	-5.37237	0.0152558	0.132743
miR-2184-x	0	0	0	2	3	8	0	0	0	0.2392	0.4097	1.0588	0.01	0.569233	5.83095	0.00525668	0.0668791
miR-2779-x	10	7	8	20	24	14	1.1941	0.978	0.825	2.3917	3.2775	1.8529	0.999033	2.50737	1.32757	0.00129496	0.0226082
miR-301-y	4	12	25	7	2	4	0.4776	1.6767	2.578	0.8371	0.2731	0.5294	1.57743	0.546533	-1.5292	0.0196525	0.160832
miR-424-x	0	0	0	5	2	4	0	0	0	0.5979	0.2731	0.5294	0.01	0.4668	5.54473	0.00811642	0.0871508
miR-434-y	2	5	2	0	0	0	0.2388	0.6986	0.2062	0	0	0	0.3812	0.01	-5.25248	0.0311457	0.228906
miR-4492-y	2	0	0	5	7	13	0.2388	0	0	0.5979	0.9559	1.7206	0.0796	1.09147	3.77736	0.000297356	0.00750328
miR-5100-y	0	0	0	0	5	5	0	0	0	0	0.6828	0.6618	0.01	0.4482	5.48607	0.0367916	0.255516
miR-6240-x	0	0	0	23	0	0	0	0	0	2.7505	0	0	0.01	0.916833	6.51859	0.0126722	0.117694
miR-6412-y	9	18	22	31	30	38	1.0747	2.515	2.2686	3.7072	4.0969	5.0294	1.95277	4.27783	1.13136	0.00094517	0.0181138
miR-660-x	0	0	0	4	2	3	0	0	0	0.4783	0.2731	0.3971	0.01	0.382833	5.25864	0.0203815	0.165033
miR-663-x	0	2	0	2	5	6	0	0.2794	0	0.2392	0.6828	0.7941	0.0931333	0.572033	2.61873	0.0443843	0.2909
miR-671-x	0	0	0	2	3	3	0	0	0	0.2392	0.4097	0.3971	0.01	0.348667	5.12378	0.0332804	0.238561
miR-724-x	0	0	0	17	0	0	0	0	0	2.033	0	0	0.01	0.677667	6.0825	0.0304721	0.227265
miR-9226-x	6	8	10	15	28	38	0.7164	1.1178	1.0312	1.7938	3.8237	5.0294	0.955133	3.54897	1.89362	3.32722e-05	0.00143926
miR-9590-x	0	0	0	3	3	3	0	0	0	0.3588	0.4097	0.3971	0.01	0.388533	5.27997	0.0181641	0.151936
miR-9-y	14	17	22	10	9	5	1.6717	2.3753	2.2686	1.1959	1.2291	0.6618	2.1052	1.02893	-1.03281	0.0134059	0.121536
novel-m0007-3p	7	8	4	0	0	3	0.8359	1.1178	0.4125	0	0	0.3971	0.788733	0.132367	-2.575	0.0138569	0.123359
novel-m0030-5p	0	0	0	10	0	3	0	0	0	1.1959	0	0.3971	0.01	0.531	5.73064	0.0242773	0.189463
novel-m0046-5p	2	0	5	12	14	7	0.2388	0	0.5156	1.435	1.9119	0.9265	0.251467	1.42447	2.50198	0.000341051	0.00846478
novel-m0051-3p	0	0	0	8	9	5	0	0	0	0.9567	1.2291	0.6618	0.01	0.9492	6.56864	1.22363e-05	0.000661637
novel-m0080-5p	15	2	6	2	3	0	1.7911	0.2794	0.6187	0.2392	0.4097	0	0.8964	0.2163	-2.05111	0.0338776	0.238561
novel-m0081-5p	2	0	0	8	9	6	0.2388	0	0	0.9567	1.2291	0.7941	0.0796	0.9933	3.64139	0.000210735	0.00603576
novel-m0082-5p	0	0	0	10	5	9	0	0	0	1.1959	0.6828	1.1912	0.01	1.0233	6.67709	6.22706e-06	0.000431072
novel-m0091-5p	0	0	0	4	5	9	0	0	0	0.4783	0.6828	1.1912	0.01	0.7841	6.29297	0.000230418	0.00612024
novel-m0096-5p	0	0	0	4	5	9	0	0	0	0.4783	0.6828	1.1912	0.01	0.7841	6.29297	0.000229309	0.00612024
novel-m0102-3p	8	18	3	37	17	14	0.9553	2.515	0.3094	4.4247	2.3216	1.8529	1.2599	2.8664	1.18593	0.037401	0.258209
novel-m0106-5p	2	6	2	0	0	0	0.2388	0.8383	0.2062	0	0	0	0.427767	0.01	-5.41875	0.0224069	0.179609
novel-m0107-5p	20	29	48	11	4	15	2.3882	4.0519	4.9497	1.3155	0.5462	1.9853	3.7966	1.28233	-1.56594	0.000196011	0.00593521
novel-m0109-5p	9	17	15	9	0	0	1.0747	2.3753	1.5468	1.0763	0	0	1.6656	0.358767	-2.21492	0.00801032	0.0866258
novel-m0113-5p	0	0	0	0	5	5	0	0	0	0	0.6828	0.6618	0.01	0.4482	5.48607	0.0365025	0.254676
novel-m0123-3p	0	0	0	0	4	7	0	0	0	0	0.5462	0.9265	0.01	0.4909	5.61736	0.0300164	0.224975
novel-m0138-5p	447	394	570	161	125	145	53.3754	55.0502	58.7777	19.2535	17.0702	19.191	55.7344	18.5049	-1.59066	7.53903e-26	1.14141e-22
novel-m0144-3p	0	0	0	6	8	9	0	0	0	0.7175	1.0925	1.1912	0.01	1.0004	6.64443	6.95976e-06	0.000439045
novel-m0145-5p	9	14	13	5	3	4	1.0747	1.9561	1.3405	0.5979	0.4097	0.5294	1.4571	0.512333	-1.50795	0.0054614	0.0677751
novel-m0148-5p	7	2	21	3	2	2	0.8359	0.2794	2.1655	0.3588	0.2731	0.2647	1.0936	0.298867	-1.87151	0.0244069	0.189498
novel-m0149-3p	9	6	11	0	4	0	1.0747	0.8383	1.1343	0	0.5462	0	1.01577	0.182067	-2.48003	0.00191139	0.0314548

## Sheet: CAV_vs_coinfection.diff.miRNA
id	CAV-1	CAV-2	CAV-3	Co-infection-1	Co-infection-2	Co-infection-3	CAV-1_TPM	CAV-2_TPM	CAV-3_TPM	Co-infection-1_TPM	Co-infection-2_TPM	Co-infection-3_TPM	control_mean	treat_mean	log2(fc)	PValue	FDR
gga-miR-12216-5p	69	70	74	54	40	38	15.8977	14.6237	13.5921	6.4577	5.4625	5.0294	14.7045	5.64987	-1.37997	0.0277871	0.293227
gga-miR-12258-5p	10	9	11	5	2	0	2.304	1.8802	2.0204	0.5979	0.2731	0	2.0682	0.290333	-2.83259	0.0140838	0.201529
gga-miR-122-5p	1794	2081	2527	439	336	336	413.34	434.743	464.15	52.4986	45.8848	44.4703	437.411	47.6179	-3.19941	6.81876e-13	2.73432e-10
gga-miR-132a-3p	129	102	126	70	61	61	29.7218	21.3089	23.1432	8.3711	8.3303	8.0735	24.7246	8.2583	-1.58203	0.00588668	0.112618
gga-miR-146b-3p	7350	9314	11254	4887	4242	4823	1693.45	1945.79	2067.09	584.421	579.295	638.333	1902.11	600.683	-1.66293	6.54646e-05	0.00456544
gga-miR-146b-5p	82056	123782	115340	46977	33048	43642	18905.8	25859.4	21185.2	5617.83	4513.1	5776.1	21983.5	5302.34	-2.05172	6.82637e-07	8.42269e-05
gga-miR-155	2116	2972	3545	2369	1526	1691	487.529	620.883	651.133	283.301	208.393	223.807	586.515	238.501	-1.29817	0.00636832	0.114773
gga-miR-1674	0	2	3	8	9	16	0	0.4178	0.551	0.9567	1.2291	2.1176	0.322933	1.43447	2.15121	0.0333459	0.34068
gga-miR-1684a-3p	26	38	18	7	13	10	5.9904	7.9386	3.3062	0.8371	1.7753	1.3235	5.74507	1.31197	-2.13059	0.0081156	0.139972
gga-miR-1684b-3p	0	0	0	17	13	15	0	0	0	2.033	1.7753	1.9853	0.01	1.9312	7.59335	8.07267e-06	0.000719365
gga-miR-1737	0	0	0	5	3	2	0	0	0	0.5979	0.4097	0.2647	0.01	0.4241	5.40633	0.0463945	0.422823
gga-miR-1782	0	2	4	12	15	10	0	0.4178	0.7347	1.435	2.0484	1.3235	0.384167	1.6023	2.06034	0.0273161	0.292101
gga-miR-182-5p	357	325	2358	578	420	379	82.2533	67.896	433.109	69.1212	57.356	50.1614	194.419	58.8795	-1.72333	0.0210381	0.248042
gga-miR-183	333	315	2340	568	379	389	76.7236	65.8069	429.803	67.9253	51.7569	51.4849	190.778	57.0557	-1.74145	0.0216464	0.249791
gga-miR-18b-3p	0	0	2	8	5	6	0	0	0.3674	0.9567	0.6828	0.7941	0.122467	0.8112	2.72767	0.0424651	0.389223
gga-miR-194	394	334	2923	330	277	217	90.7781	69.7762	536.886	39.4637	37.8276	28.7204	232.48	35.3372	-2.71785	0.000279104	0.0172186
gga-miR-200a-3p	1189	1165	3448	372	285	227	273.947	243.381	633.316	44.4863	38.9201	30.0439	383.548	37.8168	-3.34231	2.061e-10	3.30585e-08
gga-miR-200a-5p	8	4	5	0	0	2	1.8432	0.8356	0.9184	0	0	0.2647	1.19907	0.0882333	-3.76444	0.0227431	0.258723
gga-miR-200b-3p	269	304	434	46	38	40	61.978	63.5089	79.7156	5.501	5.1894	5.2941	68.4008	5.32817	-3.6823	3.94921e-13	2.11151e-10
gga-miR-200b-5p	5	11	25	0	0	3	1.152	2.298	4.5919	0	0	0.3971	2.68063	0.132367	-4.33996	0.00116901	0.0498877
gga-miR-203a	25	0	0	0	0	0	5.76	0	0	0	0	0	1.92	0.01	-7.58496	0.0155647	0.215223
gga-miR-205a	13	7	9	5	2	2	2.9952	1.4624	1.6531	0.5979	0.2731	0.2647	2.0369	0.378567	-2.42776	0.0174273	0.229504
gga-miR-215-5p	875	641	913	232	291	263	201.601	133.912	167.696	27.7441	39.7395	34.8086	167.737	34.0974	-2.29846	1.31298e-06	0.000140402
gga-miR-216a	5595	5371	5857	458	528	229	1289.1	1122.06	1075.79	54.7708	72.1047	30.3086	1162.32	52.3947	-4.47144	8.44102e-21	1.35394e-17
gga-miR-216b	134	129	178	15	14	5	30.8738	26.9495	32.6944	1.7938	1.9119	0.6618	30.1726	1.45583	-4.37332	5.01829e-12	1.14991e-09
gga-miR-217-3p	2	4	6	0	0	0	0.4608	0.8356	1.1021	0	0	0	0.7995	0.01	-6.32103	0.0120466	0.184027
gga-miR-217-5p	441	426	501	36	35	4	101.607	88.996	92.0219	4.3051	4.7797	0.5294	94.2083	3.20473	-4.87758	1.7945e-12	4.79729e-10
gga-miR-221-3p	1403	1687	1652	1054	721	727	323.253	352.432	303.433	126.044	98.4611	96.2199	326.373	106.909	-1.61014	0.000574827	0.0300665
gga-miR-222a	9315	14767	18673	7007	4567	4555	2146.19	3084.98	3429.79	837.945	623.678	602.863	2886.99	688.162	-2.06874	1.49492e-06	0.000149865
gga-miR-3064-3p	0	0	0	5	7	2	0	0	0	0.5979	0.9559	0.2647	0.01	0.606167	5.92164	0.0182902	0.234699
gga-miR-34b-3p	8	15	20	0	2	0	1.8432	3.1337	3.6735	0	0.2731	0	2.88347	0.0910333	-4.98527	2.10058e-05	0.00177333
gga-miR-34b-5p	144	113	161	21	19	6	33.1778	23.6069	29.5719	2.5113	2.5947	0.7941	28.7855	1.9667	-3.8715	1.37033e-09	1.9982e-07
gga-miR-34c-3p	26	17	9	5	0	5	5.9904	3.5515	1.6531	0.5979	0	0.6618	3.73167	0.4199	-3.1517	0.00272181	0.0744715
gga-miR-34c-5p	162	158	209	22	27	13	37.325	33.0079	38.3884	2.6309	3.6872	1.7206	36.2404	2.67957	-3.75753	5.95008e-11	1.19299e-08
gga-miR-3523	72	82	76	39	49	35	16.5889	17.1307	13.9594	4.6639	6.6915	4.6323	15.893	5.32923	-1.57639	0.00890439	0.151943
gga-miR-3528	302	281	237	112	101	82	69.5812	58.7039	43.5313	13.3937	13.7927	10.8529	57.2721	12.6798	-2.17531	2.36761e-05	0.00189882
gga-miR-3533	2	0	2	11	23	4	0.4608	0	0.3674	1.3155	3.1409	0.5294	0.276067	1.66193	2.58977	0.0177926	0.232027
gga-miR-3536	330	322	328	137	117	120	76.0324	67.2692	60.2459	16.3834	15.9777	15.8822	67.8492	16.0811	-2.07697	2.81114e-05	0.00214718
gga-miR-365-3p	131	136	424	166	143	133	30.1826	28.4119	77.8788	19.8514	19.5283	17.6028	45.4911	18.9942	-1.26003	0.0491039	0.430397
gga-miR-375	264	212	310	9	13	3	60.8259	44.2891	56.9397	1.0763	1.7753	0.3971	54.0182	1.0829	-5.64047	1.38907e-18	1.11403e-15
gga-miR-429-3p	21	30	44	5	9	8	4.8384	6.2673	8.0818	0.5979	1.2291	1.0588	6.39583	0.961933	-2.73312	0.000388769	0.0215029
gga-miR-449a	14	8	13	2	2	0	3.2256	1.6713	2.3878	0.2392	0.2731	0	2.42823	0.170767	-3.82981	0.000581085	0.0300665
gga-miR-449d-5p	6	16	11	4	0	0	1.3824	3.3426	2.0204	0.4783	0	0	2.24847	0.159433	-3.81792	0.00248626	0.0730911
gga-miR-6557-3p	12	9	12	0	2	7	2.7648	1.8802	2.2041	0	0.2731	0.9265	2.28303	0.399867	-2.51336	0.0268448	0.290939
gga-miR-6557-5p	20	7	12	5	3	7	4.608	1.4624	2.2041	0.5979	0.4097	0.9265	2.75817	0.6447	-2.09701	0.0352244	0.355345
miR-10240-x	0	0	0	0	7	8	0	0	0	0	0.9559	1.0588	0.01	0.671567	6.06946	0.0408809	0.383849
miR-106-x	41	47	363	80	71	45	9.4465	9.8188	66.6745	9.5669	9.6959	5.9558	28.6466	8.4062	-1.76884	0.0413367	0.385489
miR-10955-y	265	132	471	179	188	170	61.0563	27.5762	86.5116	21.406	25.6736	22.4998	58.3814	23.1931	-1.33181	0.0297321	0.309678
miR-12004-x	0	0	0	0	13	4	0	0	0	0	1.7753	0.5294	0.01	0.768233	6.26347	0.0327109	0.336335
miR-122-x	8	8	22	2	0	2	1.8432	1.6713	4.0409	0.2392	0	0.2647	2.51847	0.167967	-3.9063	0.0006267	0.0314133
miR-1246-x	80	63	105	2177	70	83	18.4321	13.1614	19.286	260.341	9.5593	10.9852	16.9598	93.6284	2.46482	0.00507027	0.108436
miR-1260-x	118	55	899	141	126	114	27.1874	11.4901	165.125	16.8617	17.2068	15.0881	67.9342	16.3855	-2.05172	0.0196916	0.245305
miR-1269-y	4	0	66	5	0	2	0.9216	0	12.1226	0.5979	0	0.2647	4.34807	0.287533	-3.91857	0.0213403	0.248042
miR-127-y	2	8	137	3	4	3	0.4608	1.6713	25.1637	0.3588	0.5462	0.3971	9.0986	0.434033	-4.38977	0.000901665	0.0425374
miR-1290-y	0	0	0	43	0	0	0	0	0	5.1422	0	0	0.01	1.71407	7.42128	0.0122845	0.184153
miR-1296-x	3	2	91	4	4	2	0.6912	0.4178	16.7146	0.4783	0.5462	0.2647	5.9412	0.429733	-3.78924	0.00528739	0.110276
miR-1301-y	0	0	27	0	0	0	0	0	4.9593	0	0	0	1.6531	0.01	-7.36903	0.0185108	0.235646
miR-1307-x	76	28	1038	86	60	38	17.5105	5.8495	190.656	10.2845	8.1937	5.0294	71.3387	7.83587	-3.18652	0.00201464	0.0635427
miR-1307-y	15	5	259	30	22	11	3.456	1.0446	47.5722	3.5876	3.0044	1.4559	17.3576	2.68263	-2.69385	0.0225337	0.258172
miR-132-x	4	6	6	0	0	0	0.9216	1.2535	1.1021	0	0	0	1.0924	0.01	-6.77136	0.00281797	0.0744715
miR-144-x	8	9	6	54	43	32	1.8432	1.8802	1.1021	6.4577	5.8722	4.2353	1.6085	5.52173	1.77941	0.00282271	0.0744715
miR-146-y	538	813	1135	633	471	575	123.956	169.844	208.473	75.6985	64.3206	76.1024	167.424	72.0405	-1.21663	0.0205399	0.248042
miR-148-x	14	5	163	19	11	17	3.2256	1.0446	29.9393	2.2721	1.5022	2.25	11.4032	2.0081	-2.50553	0.0243141	0.272726
miR-151-x	248	135	3162	290	252	153	57.1395	28.2029	580.785	34.6802	34.4136	20.2498	222.042	29.7812	-2.89836	0.00202037	0.0635427
miR-151-y	66	18	697	81	42	37	15.2065	3.7604	128.022	9.6865	5.7356	4.897	48.9964	6.77303	-2.8548	0.0057251	0.112618
miR-155-x	97	229	269	115	76	88	22.3489	47.8406	49.4089	13.7525	10.3787	11.647	39.8661	11.9261	-1.74105	0.00283214	0.0744715
miR-155-y	60	56	78	22	19	24	13.8241	11.699	14.3268	2.6309	2.5947	3.1764	13.2833	2.80067	-2.24577	0.000347962	0.0206715
miR-1648-x	15	9	15	115	108	167	3.456	1.8802	2.7551	13.7525	14.7487	22.1028	2.6971	16.868	2.64481	6.39733e-07	8.42269e-05
miR-1664-y	74	66	77	41	36	36	17.0497	13.7881	14.1431	4.9031	4.9162	4.7647	14.9936	4.86133	-1.62493	0.00786654	0.137151
miR-1677-x	0	0	4	8	6	15	0	0	0.7347	0.9567	0.8194	1.9853	0.2449	1.2538	2.35604	0.0399642	0.379305
miR-185-x	18	4	175	21	21	4	4.1472	0.8356	32.1434	2.5113	2.8678	0.5294	12.3754	1.9695	-2.65157	0.0247614	0.275815
miR-186-x	24	5	217	20	7	15	5.5296	1.0446	39.8578	2.3917	0.9559	1.9853	15.4773	1.77763	-3.12213	0.0058977	0.112618
miR-192-x	3779	1859	47978	5317	3608	2755	870.687	388.365	8812.43	635.843	492.715	364.63	3357.16	497.729	-2.75381	0.0025637	0.0734317
miR-194-x	33	27	250	26	25	13	7.6032	5.6406	45.9191	3.1093	3.414	1.7206	19.721	2.74797	-2.84329	0.00127853	0.0512692
miR-200-y	7	13	109	6	4	2	1.6128	2.7158	20.0207	0.7175	0.5462	0.2647	8.11643	0.509467	-3.99379	0.000372578	0.0213434
miR-215-x	26	18	284	20	25	16	5.9904	3.7604	52.1641	2.3917	3.414	2.1176	20.6383	2.6411	-2.96611	0.00228265	0.0702017
miR-216-x	83	125	152	4	10	5	19.1233	26.1138	27.9188	0.4783	1.3656	0.6618	24.3853	0.835233	-4.86769	8.76948e-13	2.81325e-10
miR-216-y	20	11	31	2	0	0	4.608	2.298	5.694	0.2392	0	0	4.2	0.0797333	-5.71906	1.02945e-06	0.000117945
miR-217-x	2	4	2	0	0	0	0.4608	0.8356	0.3674	0	0	0	0.5546	0.01	-5.79338	0.048205	0.42956
miR-2184-x	0	0	0	2	3	8	0	0	0	0.2392	0.4097	1.0588	0.01	0.569233	5.83095	0.0258142	0.281673
miR-2188-x	8	6	6	26	43	21	1.8432	1.2535	1.1021	3.1093	5.8722	2.7794	1.3996	3.9203	1.48595	0.017456	0.229504
miR-2188-y	24	15	26	67	84	104	5.5296	3.1337	4.7756	8.0123	11.4712	13.7646	4.47963	11.0827	1.30686	0.00546548	0.112393
miR-222-y	103	241	245	152	122	118	23.7313	50.3475	45.0007	18.1772	16.6605	15.6175	39.6932	16.8184	-1.23885	0.037128	0.365358
miR-25-x	3	0	56	6	0	0	0.6912	0	10.2859	0.7175	0	0	3.65903	0.239167	-3.93537	0.0379115	0.370793
miR-25-y	58	30	683	88	47	42	13.3633	6.2673	125.451	10.5236	6.4184	5.5588	48.3605	7.50027	-2.68882	0.0061604	0.113578
miR-28-x	182	101	2306	202	174	109	41.933	21.1	423.558	24.1565	23.7618	14.4264	162.197	20.7816	-2.96437	0.00155611	0.054261
miR-28-y	94	28	1245	112	80	53	21.6577	5.8495	228.677	13.3937	10.9249	7.0147	85.3948	10.4444	-3.03141	0.00378607	0.0880124
miR-296-y	5	2	86	6	3	9	1.152	0.4178	15.7962	0.7175	0.4097	1.1912	5.78867	0.7728	-2.90506	0.0270772	0.291488
miR-2995-x	81	56	43	22	11	18	18.6625	11.699	7.8981	2.6309	1.5022	2.3823	12.7532	2.1718	-2.5539	0.000259562	0.0166535
miR-317-y	14	4	7	0	0	2	3.2256	0.8356	1.2857	0	0	0.2647	1.7823	0.0882333	-4.33627	0.00529378	0.110276
miR-320-y	52	14	500	29	34	21	11.9809	2.9247	91.8382	3.468	4.6431	2.7794	35.5813	3.63017	-3.29301	0.00133106	0.0513454
miR-324-x	0	2	31	0	0	2	0	0.4178	5.694	0	0	0.2647	2.03727	0.0882333	-4.52917	0.028561	0.299424
miR-330-y	2	0	18	0	0	0	0.4608	0	3.3062	0	0	0	1.25567	0.01	-6.97231	0.0151486	0.21129
miR-331-y	26	11	392	40	31	17	5.9904	2.298	72.0011	4.7835	4.2334	2.25	26.7632	3.75563	-2.83312	0.00909269	0.153523
miR-335-x	34	16	395	41	29	15	7.8336	3.3426	72.5522	4.9031	3.9603	1.9853	27.9095	3.61623	-2.94819	0.00425923	0.0962227
miR-335-y	19	12	274	29	13	6	4.3776	2.5069	50.3273	3.468	1.7753	0.7941	19.0706	2.01247	-3.24431	0.00371266	0.0880124
miR-339-x	6	5	121	10	7	10	1.3824	1.0446	22.2248	1.1959	0.9559	1.3235	8.21727	1.15843	-2.82648	0.0170529	0.229504
miR-340-x	6	9	113	8	4	10	1.3824	1.8802	20.7554	0.9567	0.5462	1.3235	8.006	0.942133	-3.08708	0.00708354	0.124857
miR-345-x	16	4	185	25	16	10	3.6864	0.8356	33.9801	2.9897	2.185	1.3235	12.834	2.16607	-2.56683	0.025415	0.279217
miR-34-x	6	7	18	0	0	0	1.3824	1.4624	3.3062	0	0	0	2.05033	0.01	-7.67971	6.00355e-05	0.00437713
miR-361-x	73	50	993	98	56	45	16.8193	10.4455	182.391	11.7195	7.6475	5.9558	69.8852	8.44093	-3.04951	0.0014918	0.0531743
miR-362-x	2	2	57	6	0	0	0.4608	0.4178	10.4696	0.7175	0	0	3.78273	0.239167	-3.98334	0.0197284	0.245305
miR-374-x	69	35	918	95	59	64	15.8977	7.3119	168.615	11.3607	8.0571	8.4705	63.9415	9.2961	-2.78206	0.00492515	0.106756
miR-375-y	11	2	33	0	3	0	2.5344	0.4178	6.0613	0	0.4097	0	3.0045	0.136567	-4.45945	0.00111447	0.049656
miR-3971-y	468	642	930	630	416	447	107.828	134.121	170.819	75.3397	56.8097	59.1613	137.589	63.7702	-1.10941	0.0393942	0.376351
miR-421-y	3	0	25	2	0	0	0.6912	0	4.5919	0.2392	0	0	1.76103	0.0797333	-4.4651	0.0358571	0.357985
miR-423-x	43	19	688	71	49	29	9.9073	3.9693	126.369	8.4907	6.6915	3.8382	46.7487	6.34013	-2.88234	0.00685376	0.122149
miR-423-y	87	43	1195	113	83	48	20.0449	8.9832	219.493	13.5133	11.3346	6.3529	82.8405	10.4003	-2.99372	0.00279453	0.0744715
miR-429-y	19	13	196	15	10	7	4.3776	2.7158	36.0006	1.7938	1.3656	0.9265	14.3647	1.36197	-3.39876	0.000846569	0.0411484
miR-4492-y	0	0	0	5	7	13	0	0	0	0.5979	0.9559	1.7206	0.01	1.09147	6.77012	0.00119834	0.0498877
miR-454-y	4	5	21	2	0	2	0.9216	1.0446	3.8572	0.2392	0	0.2647	1.94113	0.167967	-3.53065	0.00580852	0.112618
miR-483-x	90	42	1255	105	76	48	20.7361	8.7742	230.514	12.5566	10.3787	6.3529	86.6747	9.76273	-3.15025	0.00171185	0.0572042
miR-483-y	153	74	1819	193	137	97	35.2514	15.4594	334.107	23.0803	18.709	12.8381	128.273	18.2091	-2.81648	0.00317961	0.0809539
miR-484-x	129	61	1649	189	130	98	29.7218	12.7436	302.882	22.6019	17.753	12.9705	115.116	17.7751	-2.69516	0.0056707	0.112618
miR-484-z	5	0	92	5	2	6	1.152	0	16.8982	0.5979	0.2731	0.7941	6.01673	0.555033	-3.43833	0.0202231	0.248042
miR-500-y	6	2	89	5	0	7	1.3824	0.4178	16.3472	0.5979	0	0.9265	6.04913	0.508133	-3.57345	0.0114287	0.177977
miR-502-y	6	2	89	5	0	7	1.3824	0.4178	16.3472	0.5979	0	0.9265	6.04913	0.508133	-3.57345	0.0113196	0.177977
miR-503-x	0	0	30	0	0	0	0	0	5.5103	0	0	0	1.83677	0.01	-7.52102	0.0141975	0.201529
miR-548-y	7	3	50	0	6	2	1.6128	0.6267	9.1838	0	0.8194	0.2647	3.80777	0.361367	-3.39741	0.0101889	0.168484
miR-550-x	2	0	16	0	0	0	0.4608	0	2.9388	0	0	0	1.1332	0.01	-6.82426	0.0208775	0.248042
miR-561-x	5	5	77	4	13	5	1.152	1.0446	14.1431	0.4783	1.7753	0.6618	5.44657	0.9718	-2.48662	0.0365627	0.362016
miR-574-y	11	5	140	11	7	5	2.5344	1.0446	25.7147	1.3155	0.9559	0.6618	9.76457	0.977733	-3.32004	0.00375088	0.0880124
miR-582-x	4	0	24	2	2	0	0.9216	0	4.4082	0.2392	0.2731	0	1.7766	0.170767	-3.37902	0.0420607	0.387732
miR-589-x	9	2	170	20	9	7	2.0736	0.4178	31.225	2.3917	1.2291	0.9265	11.2388	1.51577	-2.89037	0.0235108	0.265573
miR-6240-x	0	0	0	23	0	0	0	0	0	2.7505	0	0	0.01	0.916833	6.51859	0.0487205	0.430397
miR-663-x	0	0	0	2	5	6	0	0	0	0.2392	0.6828	0.7941	0.01	0.572033	5.83803	0.0213065	0.248042
miR-675-x	3	0	33	2	0	0	0.6912	0	6.0613	0.2392	0	0	2.25083	0.0797333	-4.81913	0.0182279	0.234699
miR-675-y	9	0	72	9	4	2	2.0736	0	13.2247	1.0763	0.5462	0.2647	5.09943	0.629067	-3.01905	0.0303433	0.314004
miR-744-x	9	6	221	17	10	15	2.0736	1.2535	40.5925	2.033	1.3656	1.9853	14.6399	1.79463	-3.02814	0.0109582	0.174029
miR-769-x	24	11	345	25	29	18	5.5296	2.298	63.3684	2.9897	3.9603	2.3823	23.732	3.11077	-2.93149	0.0056842	0.112618
miR-8380-y	8	0	3	0	0	0	1.8432	0	0.551	0	0	0	0.798067	0.01	-6.31844	0.0498093	0.432589
miR-885-x	10	7	160	18	9	8	2.304	1.4624	29.3882	2.1526	1.2291	1.0588	11.0515	1.48017	-2.90042	0.00987243	0.164952
miR-93-x	45	10	435	55	34	27	10.3681	2.0891	79.8992	6.5773	4.6431	3.5735	30.7855	4.9313	-2.64221	0.0125093	0.185786
miR-941-y	8	5	69	5	3	3	1.8432	1.0446	12.6737	0.5979	0.4097	0.3971	5.18717	0.468233	-3.46965	0.00231963	0.0702017
miR-95-y	2	2	100	6	5	4	0.4608	0.4178	18.3676	0.7175	0.6828	0.5294	6.4154	0.643233	-3.31813	0.0169113	0.229504
novel-m0002-5p	4	3	2	0	0	0	0.9216	0.6267	0.3674	0	0	0	0.638567	0.01	-5.99677	0.0275338	0.292478
novel-m0005-5p	19	18	14	64	53	62	4.3776	3.7604	2.5715	7.6536	7.2378	8.2058	3.56983	7.69907	1.10883	0.0210273	0.248042
novel-m0006-3p	8	4	5	0	0	0	1.8432	0.8356	0.9184	0	0	0	1.19907	0.01	-6.90577	0.0018311	0.0599407
novel-m0013-3p	4	8	3	2	0	0	0.9216	1.6713	0.551	0.2392	0	0	1.04797	0.0797333	-3.71627	0.0173228	0.229504
novel-m0040-5p	0	0	0	4	5	4	0	0	0	0.4783	0.6828	0.5294	0.01	0.5635	5.81634	0.0207666	0.248042
novel-m0045-5p	5	5	6	2	0	0	1.152	1.0446	1.1021	0.2392	0	0	1.09957	0.0797333	-3.78561	0.0104697	0.16963
novel-m0047-3p	0	0	0	3	2	6	0	0	0	0.3588	0.2731	0.7941	0.01	0.475333	5.57087	0.0384034	0.373328
novel-m0050-5p	421	289	274	90	128	137	96.999	60.3752	50.3273	10.7628	17.4799	18.1322	69.2338	15.4583	-2.1631	8.36528e-05	0.0055908
novel-m0051-3p	0	0	0	8	9	5	0	0	0	0.9567	1.2291	0.6618	0.01	0.9492	6.56864	0.00163511	0.0558025
novel-m0054-5p	92	98	103	31	25	20	21.1969	20.4732	18.9187	3.7072	3.414	2.647	20.1963	3.25607	-2.63289	5.68797e-06	0.000536676
novel-m0080-5p	5	8	8	2	3	0	1.152	1.6713	1.4694	0.2392	0.4097	0	1.4309	0.2163	-2.72582	0.0253039	0.279217
novel-m0081-5p	0	0	0	8	9	6	0	0	0	0.9567	1.2291	0.7941	0.01	0.9933	6.63416	0.00121298	0.0498877
novel-m0082-5p	0	0	0	10	5	9	0	0	0	1.1959	0.6828	1.1912	0.01	1.0233	6.67709	0.0010777	0.0493897
novel-m0085-5p	5	5	4	0	0	0	1.152	1.0446	0.7347	0	0	0	0.9771	0.01	-6.61043	0.00481726	0.105848
novel-m0088-5p	17	7	7	3	0	0	3.9168	1.4624	1.2857	0.3588	0	0	2.22163	0.1196	-4.21533	0.00141489	0.051579
novel-m0091-5p	0	0	0	4	5	9	0	0	0	0.4783	0.6828	1.1912	0.01	0.7841	6.29297	0.00610105	0.113578
novel-m0092-5p	17	7	7	3	0	0	3.9168	1.4624	1.2857	0.3588	0	0	2.22163	0.1196	-4.21533	0.00137647	0.0513454
novel-m0093-5p	17	7	7	3	0	0	3.9168	1.4624	1.2857	0.3588	0	0	2.22163	0.1196	-4.21533	0.00135422	0.0513454
novel-m0096-5p	0	0	0	4	5	9	0	0	0	0.4783	0.6828	1.1912	0.01	0.7841	6.29297	0.00602662	0.113578
novel-m0097-5p	20	9	20	70	68	62	4.608	1.8802	3.6735	8.3711	9.2862	8.2058	3.38723	8.62103	1.34775	0.00623513	0.113649
novel-m0106-5p	4	3	9	0	0	0	0.9216	0.6267	1.6531	0	0	0	1.06713	0.01	-6.7376	0.00352395	0.0856427
novel-m0107-5p	118	124	135	11	4	15	27.1874	25.9049	24.7963	1.3155	0.5462	1.9853	25.9629	1.28233	-4.33961	7.08958e-11	1.26352e-08
novel-m0117-5p	7	4	5	0	0	0	1.6128	0.8356	0.9184	0	0	0	1.12227	0.01	-6.81027	0.00250624	0.0730911
novel-m0124-5p	8	16	16	11	2	4	1.8432	3.3426	2.9388	1.3155	0.2731	0.5294	2.7082	0.706	-1.93959	0.0473664	0.42683
novel-m0125-3p	11	9	5	3	0	0	2.5344	1.8802	0.9184	0.3588	0	0	1.77767	0.1196	-3.8937	0.00396767	0.0909164
novel-m0132-5p	0	0	0	4	5	10	0	0	0	0.4783	0.6828	1.3235	0.01	0.8282	6.37191	0.00467444	0.104136
novel-m0138-5p	119	304	329	161	125	145	27.4178	63.5089	60.4295	19.2535	17.0702	19.191	50.4521	18.5049	-1.44701	0.0129388	0.190403
novel-m0144-3p	2	0	0	6	8	9	0.4608	0	0	0.7175	1.0925	1.1912	0.1536	1.0004	2.70333	0.0394183	0.376351
novel-m0145-5p	5	16	12	5	3	4	1.152	3.3426	2.2041	0.5979	0.4097	0.5294	2.2329	0.512333	-2.12376	0.0335671	0.34077
novel-m0154-3p	5	6	4	0	0	0	1.152	1.2535	0.7347	0	0	0	1.04673	0.01	-6.70975	0.0033117	0.0829996
novel-m0155-3p	5	6	4	0	0	0	1.152	1.2535	0.7347	0	0	0	1.04673	0.01	-6.70975	0.00342112	0.0844227
