# Supplementary material for: Deciphering Immune Modulation in Chickens Co-Infected with ALV-J and CIAV: A Transcriptomic Approach
Source: Microorganisms. 2024 Nov 28;12(12):2453. doi: 10.3390/microorganisms12122453 (PMC11676111; doi:10.3390/microorganisms12122453)
Supplement: Supplementary file 1 [file microorganisms-12-02453-s001.zip › Supplementary Table S4. Synergistic Activation_mRNA_miRNA.xlsx]

## Sheet: Synergistic Activation_miRNA
id	length	seq	total	Mock-1_count	Mock-2_count	Mock-3_count	ALV-J-1_count	ALV-J-2_count	ALV-J-3_count	CAV-1_count	CAV-2_count	CAV-3_count	Co-infection-1_count	Co-infection-2_count	Co-infection-3_count	Mock-1_TPM	Mock-2_TPM	Mock-3_TPM	ALV-J-1_TPM	ALV-J-2_TPM	ALV-J-3_TPM	CAV-1_TPM	CAV-2_TPM	CAV-3_TPM	Co-infection-1_TPM	Co-infection-2_TPM	Co-infection-3_TPM
gga-miR-21-5p	22	TAGCTTATCAGACTGATGTTGA	5283660	228025	159326	224849	756517	597039	843550	242522	333736	321754	582182	473178	520982	27023.1	26609	27164	90334.2	83419.1	86985.9	55877.4	69721	59098.6	69621.3	64618.1	68953
gga-miR-21-3p	22	CAACAACAGTCGGTAGGCTGTC	646421	28582	20263	30523	78554	78686	92096	40693	37021	49172	59338	62090	69403	3387.24	3384.12	3687.48	9379.98	10994.1	9496.83	9375.72	7734.08	9031.74	7096.04	8479.13	9185.62
gga-miR-2954	22	CATCCCCATTCCACTCCTAGCA	148494	4589	3537	4259	19050	14378	20718	9329	11030	12962	18861	14546	15235	543.84	590.713	514.529	2274.72	2008.91	2136.42	2149.41	2304.29	2380.81	2255.53	1986.43	2016.38
gga-miR-216a	21	TAATCTCAGCTGGCAACTGTG	108616	31751	23749	34517	200	149	212	5595	5371	5857	458	528	229	3762.79	3966.31	4169.99	23.8816	20.8185	21.8612	1289.1	1122.06	1075.79	54.7708	72.1047	30.3086
gga-miR-146b-3p	20	CCCTATGGATTCAGTTCTGC	72447	2375	1649	2215	7195	6776	10367	7350	9314	11254	4887	4242	4823	281.46	275.399	267.594	859.141	946.751	1069.03	1693.45	1945.79	2067.09	584.421	579.295	638.333
gga-miR-147	20	GTGTGCGGAAATGCTTCTGC	47537	1997	1371	2095	5332	5183	5644	4012	4102	4857	4088	4097	4759	236.663	228.97	253.097	636.684	724.175	582.003	924.37	856.952	892.116	488.871	559.494	629.863
gga-miR-425-3p	22	CATCGGGGATGTCGTGTCTGTC	17101	901	709	920	1861	1681	2341	1244	1345	1304	1740	1425	1630	106.777	118.41	111.145	222.219	234.871	241.401	286.619	280.985	239.514	208.081	194.601	215.734
gga-miR-191-3p	21	CTGCCCTGGGATTTCGTTACC	16801	858	605	895	1800	1666	2323	1074	925	1014	1800	1774	2067	101.681	101.041	108.125	214.935	232.776	239.545	247.451	193.242	186.248	215.256	242.261	273.572
gga-miR-7	22	TGGAAGACTAGTGATTTTGTTG	15391	1051	711	936	1622	1187	1710	893	1396	1205	1783	1382	1515	124.553	118.744	113.078	193.68	165.849	176.333	205.748	291.639	221.33	213.223	188.728	200.513
gga-miR-122-5p	23	TGGAGTGTGACAATGGTGTTTGT	12799	1357	1033	1240	547	473	636	1794	2081	2527	439	336	336	160.817	172.521	149.804	65.3162	66.0882	65.5836	413.34	434.743	464.15	52.4986	45.8848	44.4703
gga-miR-217-5p	24	TACTGCATCAGGAACTGATTGGAT	8183	2420	1620	2662	9	15	14	441	426	501	36	35	4	286.793	270.556	321.596	1.0747	2.0958	1.4437	101.607	88.996	92.0219	4.3051	4.7797	0.5294
gga-miR-375	22	TTTGTTCGTTCGGCTCGCGTTA	3515	929	708	1065	0	0	2	264	212	310	9	13	3	110.095	118.243	128.662	0.01	0.01	0.2062	60.8259	44.2891	56.9397	1.0763	1.7753	0.3971
gga-miR-216b	22	AAATCTCTGCAGGCAAATGTGA	2648	777	573	809	6	6	2	134	129	178	15	14	5	92.0819	95.6966	97.7352	0.7164	0.8383	0.2062	30.8738	26.9495	32.6944	1.7938	1.9119	0.6618
gga-miR-12247-5p	22	CCCGGGGTGGGCACGCTGTACG	2643	133	89	129	223	209	249	259	282	314	229	236	291	15.7618	14.8639	15.5845	26.628	29.2017	25.6766	59.6739	58.9128	57.6744	27.3854	32.2286	38.5144
gga-miR-490-3p	22	CAACCTGGAGGACTCCATGCTG	1988	401	296	393	91	100	127	71	98	107	91	98	115	47.5223	49.4349	47.4783	10.8661	13.9721	13.0961	16.3585	20.4732	19.6534	10.8824	13.3831	15.2205
gga-miR-3528	22	CATGCCCCAGTCGTGTTGCAGA	1919	192	137	196	100	69	110	302	281	237	112	101	82	22.7538	22.8803	23.6787	11.9408	9.6408	11.3431	69.5812	58.7039	43.5313	13.3937	13.7927	10.8529
gga-miR-6606-5p	20	GAGGAGCGGGAGGAGCGGGA	1591	333	254	348	52	36	37	133	69	96	81	87	65	39.4637	42.4205	42.0418	6.2092	5.03	3.8154	30.6434	14.4148	17.6329	9.6865	11.8809	8.6029
gga-miR-10c-5p	22	TACCCTGTAGACTCGAATTTGT	1479	246	170	228	116	85	185	65	85	92	74	60	73	29.1533	28.3916	27.5446	13.8513	11.8763	19.077	14.9761	17.7574	16.8982	8.8494	8.1937	9.6617
gga-miR-205b	22	CCCTTCATTCCACCGGAATCTG	493	124	88	79	9	13	16	23	37	36	25	20	23	14.6952	14.6969	9.544	1.0747	1.8164	1.6499	5.2992	7.7297	6.6123	2.9897	2.7312	3.0441
gga-miR-12216-5p	21	GGCGGGGGCGCGGGGTGCTGA	460	14	4	11	24	29	33	69	70	74	54	40	38	1.6591	0.668	1.3289	2.8658	4.0519	3.4029	15.8977	14.6237	13.5921	6.4577	5.4625	5.0294
gga-miR-12224-5p	23	AACAGTGGAATGCACCTAGCTGA	138	2	2	0	34	17	20	6	11	13	12	11	10	0.237	0.334	0.01	4.0599	2.3753	2.0624	1.3824	2.298	2.3878	1.435	1.5022	1.3235
gga-miR-217-3p	23	CCATCAGTTCCTAATGCATTGCC	76	24	14	26	0	0	0	2	4	6	0	0	0	2.8442	2.3381	3.1411	0.01	0.01	0.01	0.4608	0.8356	1.1021	0.01	0.01	0.01
gga-miR-6651-5p	21	ACCAGGTTGCCTAAGGAGGGG	46	0	0	0	0	0	8	10	6	4	7	11	0	0.01	0.01	0.01	0.01	0.01	0.825	2.304	1.2535	0.7347	0.8371	1.5022	0.01
gga-miR-449c-5p	24	TGGCAGTGCGTGTTAGCTGGCTGT	16	6	2	6	0	0	2	0	0	0	0	0	0	0.7111	0.334	0.7249	0.01	0.01	0.2062	0.01	0.01	0.01	0.01	0.01	0.01
miR-21-x	24	TAGCTTATCAGACTGATGTTGACC	570549	23814	16291	22583	76416	61714	92414	31080	55135	53190	54770	39339	43803	2822.18	2720.76	2728.25	9124.69	8622.76	9529.62	7160.87	11518.3	9769.75	6549.77	5372.21	5797.41
miR-2954-y	24	CATCCCCATTCCACTCCTAGCAGT	160640	3548	2761	3030	24323	17626	25408	7282	12091	12981	21368	14212	16010	420.472	461.114	366.054	2904.36	2462.73	2620.04	1677.78	2525.94	2384.3	2555.33	1940.82	2118.95
miR-191-x	25	CAACGGAATCCCAAAAGCAGCTGTT	67601	3409	2415	3086	9319	7849	12314	2301	4036	4489	7752	4906	5725	403.999	403.328	372.819	1112.76	1096.67	1269.81	530.153	843.164	824.523	927.037	669.972	757.715
miR-21-y	22	CAACAGTCGGTAGGCTGTCTGT	40948	1843	1214	1841	4655	4346	4835	2779	2495	5075	3763	4013	4089	218.413	202.75	222.411	555.845	607.229	498.579	640.285	521.232	932.158	450.005	548.023	541.187
miR-147-y	24	GTGTGCGGAAATGCTTCTGCTATT	8807	246	168	247	1447	1248	1561	318	394	519	867	850	942	29.1533	28.0576	29.84	172.784	174.372	160.969	73.2676	82.3108	95.328	103.682	116.078	124.675
miR-146-y	24	TGCCCTATGGATTCAGTTCTGCAT	7813	332	236	312	860	759	1149	538	813	1135	633	471	575	39.3451	39.4143	37.6927	102.691	106.049	118.484	123.956	169.844	208.473	75.6985	64.3206	76.1024
miR-483-y	22	TCACTCCTCTCCTCCCGTCTTC	3108	99	55	86	126	140	129	153	74	1819	193	137	97	11.7324	9.1855	10.3896	15.0454	19.561	13.3023	35.2514	15.4594	334.107	23.0803	18.709	12.8381
miR-28-y	22	CACTAGATTGTGAGCTCCTGGA	1963	53	27	54	65	72	80	94	28	1245	112	80	53	6.281	4.5093	6.5237	7.7615	10.0599	8.2495	21.6577	5.8495	228.677	13.3937	10.9249	7.0147
miR-216-x	24	TAATCTCAGCTGGCAACTGTGAGA	1961	569	409	595	4	0	5	83	125	152	4	10	5	67.4319	68.307	71.8818	0.4776	0.01	0.5156	19.1233	26.1138	27.9188	0.4783	1.3656	0.6618
miR-374-x	21	TTATAATACAACCTGATAAGT	1574	49	28	43	51	89	74	69	35	918	95	59	64	5.807	4.6763	5.1948	6.0898	12.4352	7.6308	15.8977	7.3119	168.615	11.3607	8.0571	8.4705
miR-7-x	25	TGGAAGACTAGTGATTTTGTTGTTT	1544	61	51	54	182	154	246	47	142	146	192	115	154	7.2291	8.5175	6.5237	21.7323	21.5171	25.3672	10.8289	29.6653	26.8168	22.9607	15.7046	20.3822
miR-25-y	22	CATTGCACTTGTCTCGGTCTGA	1225	30	19	45	38	60	85	58	30	683	88	47	42	3.5553	3.1732	5.4364	4.5375	8.3833	8.7651	13.3633	6.2673	125.451	10.5236	6.4184	5.5588
miR-423-x	23	TGAGGGGCAGAGAGCGAGACTTT	1133	35	22	31	50	49	47	43	19	688	71	49	29	4.1478	3.6742	3.7451	5.9704	6.8463	4.8466	9.9073	3.9693	126.369	8.4907	6.6915	3.8382
miR-320-y	22	AAAAGCTGGGTTGAGAGGGCGA	802	20	12	21	28	38	33	52	14	500	29	34	21	2.3702	2.0041	2.537	3.3434	5.3094	3.4029	11.9809	2.9247	91.8382	3.468	4.6431	2.7794
miR-191-y	21	CTGCCCTGGGATTTCGTTATT	570	25	13	19	61	46	59	38	29	54	62	71	93	2.9627	2.1711	2.2954	7.2839	6.4272	6.084	8.7552	6.0584	9.9185	7.4144	9.6959	12.3087
miR-215-x	22	TGACCTATGAATTGACAGCCAT	486	13	11	7	29	17	20	26	18	284	20	25	16	1.5406	1.8371	0.8457	3.4628	2.3753	2.0624	5.9904	3.7604	52.1641	2.3917	3.414	2.1176
miR-1307-y	23	ACTCGGCGTGGCGTCGGTCGTGG	404	2	4	11	10	14	21	15	5	259	30	22	11	0.237	0.668	1.3289	1.1941	1.9561	2.1655	3.456	1.0446	47.5722	3.5876	3.0044	1.4559
miR-155-y	22	CTCCTACATGTTAGCATTAACA	376	13	13	12	23	22	34	60	56	78	22	19	24	1.5406	2.1711	1.4497	2.7464	3.0739	3.506	13.8241	11.699	14.3268	2.6309	2.5947	3.1764
miR-744-x	21	TGCGGGGCTAGGGCTAACAGC	338	9	2	7	15	11	16	9	6	221	17	10	15	1.0666	0.334	0.8457	1.7911	1.5369	1.6499	2.0736	1.2535	40.5925	2.033	1.3656	1.9853
miR-216-y	22	AATTACCTGTAGAGATTCTACA	311	72	66	103	4	2	0	20	11	31	2	0	0	8.5327	11.0226	12.4434	0.4776	0.2794	0.01	4.608	2.298	5.694	0.2392	0.01	0.01
miR-1269-z	22	CTGGACTGAGCCATGCTACTGG	196	4	0	2	9	9	6	5	0	133	13	6	9	0.474	0.01	0.2416	1.0747	1.2575	0.6187	1.152	0.01	24.429	1.5546	0.8194	1.1912
miR-6557-y	26	CGCGCCGATTGTCTCCTCCGGGCATT	181	6	7	6	13	10	36	8	31	27	13	13	11	0.7111	1.1691	0.7249	1.5523	1.3972	3.7123	1.8432	6.4762	4.9593	1.5546	1.7753	1.4559
miR-450-x	21	TTTTGCAATATGTTCCTGAAT	149	0	3	0	6	6	6	7	0	95	7	12	7	0.01	0.501	0.01	0.7164	0.8383	0.6187	1.6128	0.01	17.4493	0.8371	1.6387	0.9265
miR-7192-x	19	TGACTCAGGATTAAAAAAC	138	2	2	0	9	15	13	24	15	15	13	13	17	0.237	0.334	0.01	1.0747	2.0958	1.3405	5.5296	3.1337	2.7551	1.5546	1.7753	2.25
miR-296-y	22	AGGGTTGGGTGGAGGCTCTCCT	136	0	0	3	5	10	7	5	2	86	6	3	9	0.01	0.01	0.3624	0.597	1.3972	0.7218	1.152	0.4178	15.7962	0.7175	0.4097	1.1912
miR-217-x	25	TACTGCATCAGGAACTGATTGGAAT	60	24	6	22	0	0	0	2	4	2	0	0	0	2.8442	1.0021	2.6578	0.01	0.01	0.01	0.4608	0.8356	0.3674	0.01	0.01	0.01
miR-2779-y	19	TCCGGCTCGAAGGACCAAT	40	0	0	0	5	2	4	4	5	4	8	8	0	0.01	0.01	0.01	0.597	0.2794	0.4125	0.9216	1.0446	0.7347	0.9567	1.0925	0.01
miR-1291-x	21	CCTGATTGAAGACCTGCAGGT	38	13	5	16	0	2	0	0	0	2	0	0	0	1.5406	0.835	1.933	0.01	0.2794	0.01	0.01	0.01	0.3674	0.01	0.01	0.01
miR-3170-x	18	CTGTGGTTCTGAGACAGT	20	10	5	5	0	0	0	0	0	0	0	0	0	1.1851	0.835	0.604	0.01	0.01	0.01	0.01	0.01	0.01	0.01	0.01	0.01
miR-2993-x	19	ATCTGGCTCTGGAGAAGGA	16	5	2	9	0	0	0	0	0	0	0	0	0	0.5925	0.334	1.0873	0.01	0.01	0.01	0.01	0.01	0.01	0.01	0.01	0.01
miR-3473-y	18	TATACAAGTGAGGCTGGG	11	2	3	6	0	0	0	0	0	0	0	0	0	0.237	0.501	0.7249	0.01	0.01	0.01	0.01	0.01	0.01	0.01	0.01	0.01
novel-m0063-5p	21	TAGTGGAATCACTTCTGCACA	4290	153	108	150	463	446	554	364	382	442	432	368	428	18.1319	18.037	18.1215	55.2859	62.3157	57.1278	83.8661	79.8039	81.185	51.6615	50.2548	56.6466
novel-m0100-3p	22	AACCAGAATGGCAGAACGAGGG	232	0	0	6	30	19	32	20	16	18	17	43	31	0.01	0.01	0.7249	3.5822	2.6547	3.2998	4.608	3.3426	3.3062	2.033	5.8722	4.1029
novel-m0102-3p	24	TCTGTACCTTGGTGATGCCTCTGG	122	0	0	0	8	18	3	11	7	7	37	17	14	0.01	0.01	0.01	0.9553	2.515	0.3094	2.5344	1.4624	1.2857	4.4247	2.3216	1.8529
novel-m0025-5p	22	GGAGATGAAGAACTGTAGCTCT	57	19	27	3	3	0	0	3	2	0	0	0	0	2.2517	4.5093	0.3624	0.3582	0.01	0.01	0.6912	0.4178	0.01	0.01	0.01	0.01
novel-m0018-5p	22	AGGTGAATGAGGCCACAGAAGG	32	16	6	8	0	0	2	0	0	0	0	0	0	1.8962	1.0021	0.9665	0.01	0.01	0.2062	0.01	0.01	0.01	0.01	0.01	0.01
novel-m0003-3p	20	TTTGCTGTGTGACACTGCCT	29	10	9	8	0	0	0	2	0	0	0	0	0	1.1851	1.5031	0.9665	0.01	0.01	0.01	0.4608	0.01	0.01	0.01	0.01	0.01
novel-m0021-5p	21	TCGCGGCTCGGGGATCCGCCC	27	7	4	6	3	2	0	0	0	0	2	3	0	0.8296	0.668	0.7249	0.3582	0.2794	0.01	0.01	0.01	0.01	0.2392	0.4097	0.01

## Sheet: Synergistic Activation_mRNA
id	Mock-1_fpkm	Mock-2_fpkm	Mock-3_fpkm	ALV-J-1_fpkm	ALV-J-2_fpkm	ALV-J-3_fpkm	CAV-1_fpkm	CAV-2_fpkm	CAV-3_fpkm	Co-infection-1_fpkm	Co-infection-2_fpkm	Co-infection-3_fpkm	Mock-1_count	Mock-2_count	Mock-3_count	ALV-J-1_count	ALV-J-2_count	ALV-J-3_count	CAV-1_count	CAV-2_count	CAV-3_count	Co-infection-1_count	Co-infection-2_count	Co-infection-3_count	Symbol	Description	KEGG_A_class	KEGG_B_class	Pathway	K_ID	GO Component	GO Function	GO Process	CAV-vs-Co-infection-pvalue	CAV-vs-Co-infection-fdr
MSTRG.10004	0.6	0.42	0.73	2.07	2.6	2.05	5.44	5.04	4.72	2.81	2.53	3.03	36	11	21	76	91	84	147	146	144	86	77	91	--	-	-	-	-	-	-	-	-	6.04136e-09	2.97514e-08
MSTRG.1084	12.9	12.23	13.13	47.14	44.26	48.68	24.08	21.56	25.08	44.38	44.44	46.13	446	208	241	991	926	1166	420	393	447	821	843	870	--	hypothetical protein AV530_012323 [Patagioenas fasciata monilis]	-	-	-	-	-	-	-	0.0015654	0.00416459
MSTRG.11656	7.76	6.7	6.55	2.22	2.97	2.61	2.27	2.58	3.1	3.97	3.14	3.73	1022	475	484	208	259	275	204	212	226	277	266	290	--	-	-	-	-	-	-	-	-	6.27573e-61	1.49598e-59
MSTRG.12387	0.45	0.71	0.84	1.16	1.95	1.38	3.93	2.85	1.8	1.25	1.81	1	14	11	14	22	37	30	62	47	29	21	31	17	--	-	-	-	-	-	-	-	-	0.0498603	0.094298
MSTRG.12429	0.14	0.1	0.08	2.04	2.54	3.15	0.39	0.39	0.36	1.07	0.75	1.3	10	5	4	82	105	131	15	14	14	42	32	45	--	Sodium channel protein type 2 subunit alpha, partial [Cathartes aura]	-	-	-	-	-	-	-	2.21028e-05	7.75087e-05
MSTRG.12541	3.09	2.4	2.6	0.88	0.64	1.01	0.88	1.71	1.39	1.2	1.41	1.69	168	64	75	29	21	38	24	49	39	35	42	50	--	protein LKAAEAR1 [Dromaius novaehollandiae]	-	-	-	-	-	-	-	5.31198e-06	1.99453e-05
MSTRG.1271	8.5	8.32	7.9	3.3	2.59	2.7	0.16	0.14	0.19	3.41	3.88	3.71	1366	658	674	322	252	301	13	12	16	293	342	325	--	rna-directed dna polymerase from mobile element jockey-like [Limosa lapponica baueri]	-	-	-	-	-	-	-	0.536577	0.651515
MSTRG.12795	8.32	8.9	8.3	15	14.99	16.03	30.77	33.26	31.59	17.66	16.53	15.51	642	338	340	704	700	857	1198	1353	1257	729	700	653	Arhgef6	probable pleckstrin homology domain-containing family N member 1 isoform X1 [Meleagris gallopavo]	-	-	-	-	GO:0005737//cytoplasm;GO:0005924//cell-substrate adherens junction;GO:0032991//macromolecular complex;GO:0042995//cell projection;GO:0044297//cell body	GO:0019900//kinase binding	GO:0007045//cell-substrate adherens junction assembly;GO:0007169//transmembrane receptor protein tyrosine kinase signaling pathway;GO:0010762//regulation of fibroblast migration;GO:0010770//positive regulation of cell morphogenesis involved in differentiation;GO:0030030//cell projection organization;GO:0042981//regulation of apoptotic process;GO:0043087//regulation of GTPase activity;GO:0048731//…	0.0338006	0.067028
MSTRG.12815	0.29	0.4	0.34	1.13	0.73	1.62	0.9	0.8	0.92	1.74	1.25	1.52	18	12	11	42	27	69	28	26	29	57	42	51	--	-	-	-	-	-	-	-	-	0.0716346	0.128534
MSTRG.13451	1.26	1.59	1.19	1.01	0.59	0.77	0.71	0.88	0.72	0.84	0.67	0.88	92	57	46	45	26	39	26	34	27	33	27	35	--	-	-	-	-	-	-	-	-	1.16426e-07	5.17743e-07
MSTRG.13452	2.7	3.03	3	1.8	1.51	2.28	1.95	1.27	1.62	1.75	1.83	1.43	381.63	211.18	224.98	154.56	128.91	223.22	138.84	94.87	117.83	132.77	142.24	110	--	-	-	-	-	-	-	-	-	0.0617388	0.113259
MSTRG.14032	12.28	13.93	11.23	4.28	4.01	4.02	4.88	5.56	5.69	3.32	3.38	2.77	406.53	226.87	197.42	86.06	80.37	92.25	81.47	97.08	97.15	58.83	61.42	50.05	--	basic salivary proline-rich protein 2-like [Corvus cornix cornix]	Genetic Information Processing	Translation	ko03013//RNA transport	K03252	-	-	-	0.0778764	0.137885
MSTRG.14033	5.42	6.61	4.98	3.54	3.49	3.82	2.45	2.48	2.11	4.1	2.82	3.15	173.47	104.13	84.58	68.94	67.63	84.75	39.53	41.92	34.85	70.17	49.58	54.95	--	basic salivary proline-rich protein 2-like [Corvus cornix cornix]	Genetic Information Processing	Translation	ko03013//RNA transport	K03252	-	-	-	7.49501e-12	4.49144e-11
MSTRG.14475	1.35	0.38	0.53	1.96	1.94	2.46	4.96	4.23	5.31	2.5	3.15	2.16	48	6	10	38	45	57	91	81	94	48	60	44	--	cilia- and flagella-associated protein 251-like [Meleagris gallopavo]	-	-	-	-	-	-	-	0.000480744	0.00139763
MSTRG.14775	3.52	3.37	1.95	0.68	0.68	0.45	1.85	0.39	0.4	0.58	0.19	1.14	34	16	10	4	4	3	9	2	2	3	1	6	--	female expressed transcript 1 [Gallus gallus]	-	-	-	-	-	-	-	4.04795e-09	2.02498e-08
MSTRG.14820	2.48	2.38	1.58	0.83	0.55	0.82	0.13	0.57	0.45	0.94	0.98	1.29	74	35	25	15	10	17	2	9	7	15	16	21	pol	gag-pol precursor polyprotein gpr80, partial [Lynx pardinus]	-	-	-	-	-	-	-	0.154797	0.245851
MSTRG.14821	1.18	0.16	0.37	0.06	0.06	0.17	0	0	0	0.07	0.07	0.29	30	2	5	1	1	3	0	0	0	1	1	4	--	zinc finger RNA-binding protein isoform X4 [Gallus gallus]	-	-	-	-	-	-	-	6.36263e-17	4.97722e-16
MSTRG.14826	5.57	4.92	4.59	1.91	2.22	1.63	0.71	1.09	0.98	1.65	1.07	1.98	340	148	149	71	82	69	22	35	31	54	36	66	--	PREDICTED: syncytin-1-like [Calidris pugnax]	-	-	-	-	GO:0016020//membrane	-	-	0.0815124	0.14331
MSTRG.14878	0.26	0.31	0.12	0.57	0.54	0.53	1.21	1.03	1.4	0.94	1.27	1.04	12	7	3	16	15	17	28	25	33	23	32	26	--	RNA-binding protein 33 isoform X2 [Gallus gallus]	-	-	-	-	-	-	-	0.23044	0.339931
MSTRG.15168	9.26	9.46	9.37	3.82	3.66	4.46	4.39	5.08	3.91	2.17	2.53	2.42	463.66	232.98	249.17	116.16	110.78	154.79	110.88	134.01	100.84	58.26	69.42	66	--	uncharacterized protein LOC104916326 [Meleagris gallopavo]	-	-	-	-	-	-	-	5.47735e-17	4.31398e-16
MSTRG.15174	12.2	15.16	12.41	6.65	6.71	7.44	9.01	5.71	9.36	4.19	3.64	4.01	152.34	91.02	99.83	44.84	49.22	59.21	45.12	41.99	55.16	22.74	22.58	30	--	uncharacterized protein LOC104916326 [Meleagris gallopavo]	-	-	-	-	-	-	-	0.712229	0.797409
MSTRG.15179	4.27	2.17	2.39	1.17	0.84	1.23	0.68	1.02	1.31	0.47	0.77	0.66	186	46.62	55.25	30.94	22.21	37.19	14.97	23.39	29.52	10.97	18.43	15.71	--	-	-	-	-	-	-	-	-	7.56849e-05	0.000247398
MSTRG.15180	6.63	8.46	8.26	1.71	1.92	2.66	2.27	2.16	2.03	1.88	1.52	1.98	370	232.38	244.75	58.06	64.79	102.81	64.03	63.61	58.48	56.03	46.57	60.29	--	-	-	-	-	-	-	-	-	0.299913	0.418287
MSTRG.15181	25.8	23.22	25.83	8.18	6.13	8.14	8.54	8.45	9.06	4.41	4.5	5.09	1144	503	600	223	166	247	194	199	198	106	108	125	--	-	-	-	-	-	-	-	-	0.118512	0.196562
MSTRG.15183	5.73	4	4.63	1.62	1.85	1.61	2.31	1.95	2.6	0.42	1.14	0.9	128	44	55	22	25	25	26	23	30	5	14	11	--	-	-	-	-	-	-	-	-	0.0299525	0.0603149
MSTRG.15422	2.28	1.61	0.92	6.58	6.73	5.62	10.93	10.01	8.17	7.59	6.21	4.88	96	42	25	154	173	186	240	226	215	170	133	143	--	-	-	-	-	-	-	-	-	0.641344	0.742753
MSTRG.15564	4.86	5.95	3.64	1.84	1.13	2.97	2.22	2.13	1.45	1.05	1.93	0.91	78	47	31	18	11	33	18	18	12	9	17	8	env	female expressed transcript 1 [Gallus gallus]	-	-	-	-	-	-	GO:0006949//syncytium formation;GO:0044702//single organism reproductive process;GO:0048568//embryonic organ development	0.969394	0.979837
MSTRG.15607	3.47	3.06	3.66	1.85	2.31	2.14	0.75	1	0.74	1.69	2.15	2.11	265.09	115.26	148.72	85.83	107.02	113.14	29.1	40.33	29.31	69.11	90.01	88.16	HERVK_113	PREDICTED: endogenous retrovirus group K member 113 Pol protein-like [Sturnus vulgaris]	-	-	-	-	GO:0044464//cell part	GO:0005488//binding;GO:0016740//transferase activity;GO:0016787//hydrolase activity	GO:0006259//DNA metabolic process	0.000546265	0.00157366
MSTRG.16056	2.2	3.32	3.41	7.12	9.3	8.94	14.99	14.15	15.43	8.37	6.91	6.04	70.33	52.27	58	138.6	180.23	198.24	242.11	238.82	254.7	143.41	121.31	105.49	--	Enterin neuropeptide [Clonorchis sinensis]	-	-	-	-	-	-	-	4.35929e-76	1.28611e-74
MSTRG.16128	1.37	3.28	2.49	5.61	5.44	7.64	9.31	9.55	11.5	10.13	7.29	9.5	27.51	32.36	26.51	68.52	66.08	106.27	94.34	101.09	119	108.84	80.29	104.03	--	leukocyte immunoglobulin-like receptor subfamily A member 2 isoform X4 [Gallus gallus]	-	-	-	-	-	-	-	0.808158	0.872436
MSTRG.16141	0.93	0.55	0.39	1.95	1.27	1.96	2.79	2.45	2.51	2.04	2.32	2.52	28.54	8.34	6.32	36.26	23.5	41.61	43.08	39.53	39.5	33.3	38.96	41.97	--	immunoglobulin-like receptor CHIR-AB-906 precursor, partial [Gallus gallus]	-	-	-	-	-	-	-	0.31695	0.436168
MSTRG.16143	1.03	1.69	0.83	3.72	3.21	4.18	12.46	13.33	10.27	5.98	5.62	4.26	39.21	31.78	16.72	86.15	74.07	110.57	239.78	267.93	202	122.04	117.63	88.69	--	LOW QUALITY PROTEIN: uncharacterized threonine-rich GPI-anchored glycoprotein PJ4664.02-like [Coturnix japonica]	-	-	-	-	-	-	GO:0006493//protein O-linked glycosylation	2.65771e-09	1.34959e-08
MSTRG.16144	0.28	0.19	0.18	0.81	0.68	0.69	2.9	3.16	2.26	3.81	2.38	2.46	6.79	2.22	2.28	11.85	9.93	11.43	35.22	40.07	28	48.96	31.37	32.31	--	extensin-like [Myripristis murdjan]	-	-	-	-	-	-	-	6.38866e-10	3.39146e-09
MSTRG.16182	2.81	2.61	3.56	7.52	7.89	7.77	12.24	9.36	10.59	5.51	7.23	6.83	46	21.09	31	74.93	78.28	88.21	101.24	80.91	89.56	48.3	65	61.05	--	leukocyte immunoglobulin-like receptor subfamily B member 3 [Gallus gallus]	-	-	-	-	-	-	-	0.751565	0.827055
MSTRG.16260	1.4	0.93	1.5	2.98	3.41	3.48	2.21	2.35	3.13	4.46	2.37	4.17	28.87	9.46	16.35	37.28	42.45	49.61	22.97	25.43	33.16	49.12	26.71	46.8	--	T-cell-interacting, activating receptor on myeloid cells protein 1-like isoform X2 [Numida meleagris]	-	-	-	-	-	-	-	0.172849	0.27019
MSTRG.16267	1.64	1.97	1.76	4.07	3.79	4.54	3.61	3.78	2.52	3.92	4.08	2.91	69.23	40.98	39.37	104.55	96.94	132.79	76.86	84.06	54.88	88.62	94.62	67.04	--	T-cell-interacting, activating receptor on myeloid cells protein 1-like [Gallus gallus]	-	-	-	-	-	-	-	5.43933e-101	2.15675e-99
MSTRG.16362	1.11	1.12	2.86	4.23	3.58	4.63	3.46	2.84	4.07	8.5	4.68	4.43	14.42	7.18	19.78	33.51	28.26	41.84	22.74	19.52	27.33	59.28	33.45	31.49	--	killer cell immunoglobulin-like receptor 2DL1 [Gallus gallus]	-	-	-	-	-	-	-	3.54718e-09	1.78554e-08
MSTRG.16372	5.17	6.16	6.34	3.18	2.55	3.28	4.13	3.47	3.55	2.84	3.79	2.94	211.73	124.23	137.94	79.19	63.28	93.1	85.51	75.08	75.06	62.35	85.35	65.64	--	hypothetical protein CIB84_010769 [Bambusicola thoracicus]	-	-	-	-	-	-	-	0.00303749	0.00768805
MSTRG.16423	2.04	1.98	1.76	4.29	5.26	3.83	5.98	6.47	5.02	1.72	4.68	4.43	33.4	15.95	15.32	42.73	52.08	43.4	49.36	55.82	42.37	15.04	42.02	39.57	Lilrb3a	immunoglobulin-like receptor CHIR-AB-906 precursor, partial [Gallus gallus]	-	-	-	-	-	-	-	2.23202e-70	5.96362e-69
MSTRG.16443	52.83	49.5	52.31	115.83	124.87	125.58	88.82	89.02	81.2	129.79	111.66	109.93	2275.84	1049.38	1196.77	3034.4	3255.82	3748.66	1930.9	2022.17	1804.02	2992.18	2639.88	2583.51	--	-	-	-	-	-	-	-	-	6.68087e-37	9.81036e-36
MSTRG.16444	11.57	11.58	9.4	23.22	24.27	23.98	18.11	20.64	17.74	21.84	19.18	18.73	310.16	152.62	135.23	369.6	387.18	437.34	254.1	298.83	255.98	318.82	288.12	286.49	--	-	-	-	-	-	-	-	-	7.95924e-12	4.7608e-11
MSTRG.16504	4.03	2.84	4.08	1.77	1.44	1.23	1.28	0.77	0.83	1.78	1.7	1.78	216.17	74.87	116.08	57.73	46.9	45.71	34.52	21.85	23.03	51.19	49.99	51.97	LILRB4	immunoglobulin-like receptor CHIR-B2-like precursor [Gallus gallus]	-	-	-	-	-	-	-	7.91263e-34	1.08768e-32
MSTRG.16564	4.75	5.57	5.22	17.25	22.43	20.15	15.84	18.06	16.8	22.31	17.48	20.61	56.38	32.55	32.94	124.57	161.23	165.86	94.92	113.13	102.89	141.79	113.95	133.53	--	leukocyte immunoglobulin-like receptor subfamily B member 3 [Gallus gallus]	-	-	-	-	-	-	-	1.59188e-167	1.05719e-165
MSTRG.16567	0.28	0.65	0.22	1.21	1.45	1.23	1.38	1.64	1.47	1.51	1.4	2.21	4.89	5.52	2	12.81	15.23	14.76	12.07	15.02	13.15	13.98	13.34	20.93	--	immunoglobulin-like receptor CHIR-AB-599 precursor, partial [Gallus gallus]	-	-	-	-	-	-	-	0.000254677	0.000772406
MSTRG.16739	2.06	1.65	1.53	4	3.41	5.63	4.09	3.91	1.57	3.72	4.16	3.51	28	11	11	33	28	53	28	28	11	27	31	26	--	-	-	-	-	-	-	-	-	2.19232e-142	1.2075e-140
MSTRG.1795	8.27	7.81	7.51	4.82	4.38	3.71	3.06	3.92	3.43	1.82	2.33	2.97	249.52	115.96	120.38	88.45	79.97	77.56	46.57	62.41	53.35	29.31	38.54	48.91	gag	transmembrane protein, partial [Gallus gallus]	-	-	-	-	-	-	-	3.45472e-06	1.32146e-05
MSTRG.1874	1.87	1.86	1.49	0.44	0.41	0.18	0	0.08	0.04	0.5	0.57	0.53	90	44	38	13	12	6	0	2	1	13	15	14	--	Kinesin-like protein KIF9, partial [Megadyptes antipodes antipodes]	-	-	-	-	-	-	-	2.34041e-68	6.13142e-67
MSTRG.1976	2.23	1.9	2.12	1.13	0.99	1.05	0.56	0.77	0.67	1.33	1.5	1.33	260	108	130	79	69	84	33	47	40	82	95	84	IL17D	interleukin-17D [Gallus gallus]	Environmental Information Processing;Environmental Information Processing;Organismal Systems;Organismal Systems;Organismal Systems	Signaling molecules and interaction;Signal transduction;Immune system;Immune system;Immune system	ko04060//Cytokine-cytokine receptor interaction;ko04630//Jak-STAT signaling pathway;ko04659//Th17 cell differentiation;ko04625//C-type lectin receptor signaling pathway;ko04657//IL-17 signaling pathway	K05492;K05492;K05492;K05492;K05492	GO:0044421//extracellular region part	-	GO:0006952//defense response;GO:0032496//response to lipopolysaccharide	1.49549e-39	2.3095e-38
MSTRG.2412	0.57	0.68	0.67	0.93	1.2	0.97	6.13	6.2	5.65	1.33	1.48	1.4	80	47	50	79	102	94	434	459	409	100	114	107	--	-	-	-	-	-	-	-	-	1.72685e-121	8.17242e-120
MSTRG.2772	1.56	1.47	1.33	2.22	2.42	2.09	2.53	3.32	3.99	1.78	2.32	2.58	82	38	37	71	77	76	67	92	108	50	67	74	--	collagen alpha-1(XXIV) chain isoform X4 [Gallus gallus]	-	-	-	-	-	-	-	0.0019296	0.00505664
MSTRG.3109	0.24	0.44	0.39	0.92	0.92	1.23	8.53	8.8	8.8	0.91	0.64	1.12	18	18	16	40	41	66	305	339	325	37	27	44	--	-	-	-	-	-	-	-	-	4.63526e-213	3.91643e-211
MSTRG.3279	1.66	1.65	1.45	1	0.99	1.11	0.76	0.42	0.51	1.06	0.74	1.1	164	80	76	60	59	76	38	22	26	56	40	59	--	hypothetical protein GH733_007837 [Mirounga leonina]	-	-	-	-	-	-	-	1.35718e-16	1.04645e-15
MSTRG.3280	1.84	1.93	1.99	0.6	0.54	0.61	0.7	0.71	0.55	0.77	0.68	0.65	202	104	116	40	36	46	39	41	31	45	41	39	--	-	-	-	-	-	-	-	-	3.20622e-136	1.6584e-134
MSTRG.358	0	0	0	1.65	0.66	0.9	0.19	0.25	0.33	0.53	0.45	0.35	0	0	0	53	21	33	5	7	9	15	13	10	--	-	-	-	-	-	-	-	-	1.07336e-195	8.40872e-194
MSTRG.385	0.62	0.18	0.53	0.1	0.35	0.07	0.09	0.25	0.06	0.07	0.27	0.23	54.81	8	24.78	5.61	18.89	4.07	4.12	11.72	2.65	3.35	13.18	10.98	--	PDZ and LIM domain protein 5, partial [Anas platyrhynchos]	Human Diseases	Cancers	ko05231//Choline metabolism in cancer	K08199	-	-	GO:0043170//macromolecule metabolic process	0.128685	0.210321
MSTRG.3963	3.78	3.8	2.83	2.29	2.45	2.09	2.35	1.93	2.05	2.15	2.03	1.73	204	101	81	75	80	78	64	55	57	62	60	51	--	-	-	-	-	-	-	-	-	1.32333e-72	3.70118e-71
MSTRG.5075	3.48	4.18	4.75	1.68	1.63	1.79	1.21	1.17	0.94	2.67	2.37	2.66	438	259	318	129	124	156	77	78	61	180	164	183	--	-	-	-	-	-	-	-	-	0.216319	0.323027
MSTRG.5340	0.18	0.28	0.51	0.47	0.95	0.68	2.11	2.94	3.17	1.07	0.91	1.26	8	6	12	13	27	24	61	83	80	28	26	31	--	-	-	-	-	-	-	-	-	0.0149033	0.0324443
MSTRG.5685	2.24	2.03	2.34	0.88	0.75	0.61	0.24	0.22	0.3	1.14	0.87	0.67	531.89	236.51	295.09	126.59	107.5	101	28.33	27.91	37.06	144.72	112.73	86.7	Crad	cancer-related regulator of actin dynamics isoform X1 [Coturnix japonica]	-	-	-	-	-	-	-	0.41929	0.539981
MSTRG.5860	1.37	0.97	1.12	0.37	0.4	0.39	0.28	0.29	0.18	0.42	0.23	0.27	276	96	119	45.15	49	54.42	28	31	19.03	45.46	25	30	--	DNA-dependent protein kinase catalytic subunit, partial [Gallus gallus]	-	-	-	-	-	-	-	0.149545	0.23897
MSTRG.7322	2.54	5.24	2.79	0.84	1.08	0.58	0.53	0.62	0.82	0.33	2.18	1.69	53.44	54.3	31.18	10.71	13.72	8.54	5.61	6.84	8.91	3.75	25.23	19.43	--	uncharacterized protein LOC104912013 [Meleagris gallopavo]	-	-	-	-	-	-	-	0.433021	0.553913
MSTRG.8055	0.76	0.32	0.47	1.49	0.95	1.74	0.28	2.27	1.59	3.34	1.65	1.87	12.46	2.55	4.11	14.93	9.44	19.85	2.29	19.71	13.52	29.42	14.9	16.78	--	immunoglobulin-like receptor CHIR-AB-906 precursor, partial [Gallus gallus]	-	-	-	-	-	-	-	0.00048777	0.00141704
MSTRG.8081	1.99	2.12	1.87	2.95	3.58	3.19	5.77	6.04	6.95	4.32	2.63	3.51	80	42	40	72	87	89	117	128	144	93	58	77	--	uncharacterized protein LOC104695411 [Corvus cornix cornix]	-	-	-	-	-	-	-	0.0194166	0.041062
MSTRG.918	2.69	2.61	2.24	1.05	1.27	1.08	1.19	1.36	1.31	1.38	1.36	1.49	1032	493	456	245	295	286	231	275	259	284	287	313	mariner\T	Mariner Mos1 transposase [Cryptotermes secundus]	Metabolism	Amino acid metabolism	ko00310//Lysine degradation	K11433	-	-	-	0.0168085	0.0361289
MSTRG.9193	22.81	23.69	23.88	59.4	57.18	60.75	177.7	181.77	181	62.46	52.22	62.82	1642	839	913	2600	2491	3030	6455	6899	6719	2406	2063	2467	NMES1	PREDICTED: normal mucosa of esophagus-specific gene 1 protein [Chlamydotis macqueenii]	-	-	-	-	GO:0043231//intracellular membrane-bounded organelle	-	-	0.0828647	0.145419
MSTRG.926	0.1	0.42	0.13	0.83	0.6	0.83	2.44	2.8	2.73	1.17	1.04	0.86	6	12	4	29	21	33	71	85	81	36	33	27	--	POL-like, partial [Gallus gallus]	-	-	-	-	-	-	-	0.684139	0.778167
MSTRG.980	2.57	2.35	1.97	0.86	1.06	0.95	0.96	0.81	0.76	1.55	1.51	1.28	697.07	313.66	283.07	141.01	173.71	179.1	131.35	115.17	106.04	224.07	225.12	189.34	gag-pol	protein NYNRIN-like [Anas platyrhynchos]	-	-	-	-	-	-	-	3.69561e-37	5.45652e-36
MSTRG.9909	5.55	6.22	5.91	27.08	23.18	23.95	3.39	3.05	3.67	18.12	18.71	17.25	214	118	121	635	541	640	66	62	73	374	396	363	--	platelet glycoprotein IX [Meleagris gallopavo]	Organismal Systems;Organismal Systems;Environmental Information Processing	Immune system;Immune system;Signaling molecules and interaction	ko04611//Platelet activation;ko04640//Hematopoietic cell lineage;ko04512//ECM-receptor interaction	K06263;K06263;K06263	GO:0016021//integral component of membrane	-	GO:0001775//cell activation;GO:0007599//hemostasis;GO:0072376//protein activation cascade	3.25222e-14	2.23338e-13
ncbi_100049618	13.66	14.65	14.52	19.55	20.68	29.74	27.31	21.58	31.14	28.83	19.58	24.8	108	57	61	94	99	163	109	90	127	122	85	107	FCER1G	high affinity immunoglobulin epsilon receptor subunit gamma precursor	Environmental Information Processing;Organismal Systems;Environmental Information Processing;Organismal Systems;Organismal Systems;Organismal Systems	Signal transduction;Immune system;Signal transduction;Immune system;Immune system;Immune system	ko04072//Phospholipase D signaling pathway;ko04611//Platelet activation;ko04071//Sphingolipid signaling pathway;ko04625//C-type lectin receptor signaling pathway;ko04650//Natural killer cell mediated cytotoxicity;ko04664//Fc epsilon RI signaling pathway	K07983;K07983;K07983;K07983;K07983;K07983	GO:0016021//integral component of membrane;GO:0044459//plasma membrane part	GO:0004888//transmembrane signaling receptor activity;GO:0019865//immunoglobulin binding	GO:0001819//positive regulation of cytokine production;GO:0002275//myeloid cell activation involved in immune response;GO:0002478//antigen processing and presentation of exogenous peptide antigen;GO:0002768//immune response-regulating cell surface receptor signaling pathway;GO:0002883//regulation of hypersensitivity;GO:0002888//positive regulation of myeloid leukocyte mediated immunity;GO:0002889…	0	0
ncbi_100272165	2.28	2.49	2.57	4.85	6.15	6.79	7.36	7.11	8.03	5.66	5.15	4.89	43.15	23.13	25.74	55.78	70.32	88.96	70.17	70.86	78.25	57.27	53.39	50.37	CHIR-AB1	immunoglobulin-like receptor CHIR-AB1 precursor	-	-	-	-	-	-	-	5.85564e-28	6.75954e-27
ncbi_100857116	197.51	203.77	206.95	0.72	0.72	0.43	53.22	52.81	57.71	1.59	0.5	1.05	7214	3662	4014	16	16	11	981	1017	1087	31	10	21	CELA3B	chymotrypsin-like elastase family member 3B	Organismal Systems;Organismal Systems	Digestive system;Digestive system	ko04972//Pancreatic secretion;ko04974//Protein digestion and absorption	K01345;K01345	-	GO:0004175//endopeptidase activity	GO:0019538//protein metabolic process	0.212613	0.318761
ncbi_100857134	1.54	1.67	1.62	0.51	0.83	0.53	0.65	0.67	1.18	0.71	0.7	0.72	190	101	106	38	61	45	40	44	75	46	48	48	GADL1	acidic amino acid decarboxylase GADL1 isoform X1	Metabolism;Metabolism;Metabolism;Metabolism	Global and overview maps;Metabolism of other amino acids;Metabolism of cofactors and vitamins;Metabolism of other amino acids	ko01100//Metabolic pathways;ko00410//beta-Alanine metabolism;ko00770//Pantothenate and CoA biosynthesis;ko00430//Taurine and hypotaurine metabolism	K18966;K18966;K18966;K18966	-	GO:0016830//carbon-carbon lyase activity;GO:0043168//anion binding	GO:0043436//oxoacid metabolic process	0.340466	0.46075
ncbi_100857214	3.43	4.06	4.27	9.2	8.84	7.69	21.17	21.13	22.25	10.08	9.33	10.09	148.37	86.37	98.2	242.1	231.51	230.53	462.34	482.28	496.56	233.42	221.68	238.28	TUBA4B	tubulin alpha-4A chain	Cellular Processes;Cellular Processes;Cellular Processes;Cellular Processes	Cellular community - eukaryotes;Transport and catabolism;Cell growth and death;Cellular community - eukaryotes	ko04530//Tight junction;ko04145//Phagosome;ko04210//Apoptosis;ko04540//Gap junction	K07374;K07374;K07374;K07374	GO:0015630//microtubule cytoskeleton;GO:0031988//membrane-bounded vesicle;GO:0032991//macromolecular complex	GO:0005198//structural molecule activity;GO:0017111//nucleoside-triphosphatase activity;GO:0032550//purine ribonucleoside binding	GO:0043623//cellular protein complex assembly;GO:0044763//single-organism cellular process	0.0572571	0.106188
ncbi_100857302	19.91	20.78	20.65	8	8.93	8.61	5.26	4.97	5.88	11.79	13.65	13.48	1798.31	923.76	990.8	439.67	488.37	538.75	239.87	236.87	273.89	569.79	676.94	664.48	LOC100857302	osteoclast-associated immunoglobulin-like receptor	-	-	-	-	-	-	-	0.00011936	0.000380601
ncbi_100857331	8.47	9.88	9.8	23.36	24.99	23.61	30.37	30.49	33.46	24.69	25.38	25.5	432	248	265	722	769	833	778	816	877	672	708	706	TPSNRL	tapasin-related protein-like isoform X1	-	-	-	-	-	-	-	8.50995e-06	3.13047e-05
ncbi_100857333	1.38	1.54	1.49	4.08	4.45	4.33	0.47	0.61	0.68	3.83	3.69	3.42	159.99	88.07	92.17	288.47	313.1	348.76	27.61	37.32	40.52	238.52	235.78	217.17	GP1BA	platelet glycoprotein Ib alpha chain	Organismal Systems;Organismal Systems;Environmental Information Processing	Immune system;Immune system;Signaling molecules and interaction	ko04611//Platelet activation;ko04640//Hematopoietic cell lineage;ko04512//ECM-receptor interaction	K06261;K06261;K06261	-	-	-	0.418153	0.538861
ncbi_100857420	3.11	2.98	2.89	1.43	1.84	1.44	1.44	1.6	1.78	1.96	1.65	1.53	484	228	239	135	173	155	113	131	143	163	141	130	SYN3	synapsin-3	-	-	-	-	-	-	-	0.0139916	0.0306456
ncbi_100857422	0	0.02	0.02	0.11	0.17	0.08	0.34	0.22	0.27	0.11	0.25	0	0	1	1	6	9	5	15	10	12	5	12	0	POU3F4	POU domain, class 3, transcription factor 4	-	-	-	-	GO:0043231//intracellular membrane-bounded organelle	GO:0001071//nucleic acid binding transcription factor activity;GO:0043565//sequence-specific DNA binding;GO:0043566//structure-specific DNA binding	GO:0006355//regulation of transcription, DNA-templated;GO:0021953//central nervous system neuron differentiation;GO:0043066//negative regulation of apoptotic process;GO:0043583//ear development;GO:0048598//embryonic morphogenesis;GO:0050954//sensory perception of mechanical stimulus	0.020184	0.0425289
ncbi_100857533	3.95	3.44	3.49	6.45	6.58	6.75	13.13	14.38	13.75	8.04	7.85	7.19	388	166	182	385	391	459	650	744	696	422	423	385	ELMO3	engulfment and cell motility protein 3 isoform X1	-	-	-	-	-	-	GO:0006897//endocytosis	2.39711e-179	1.68193e-177
ncbi_100857563	7.44	7.49	7.38	15.71	17.34	16.51	64.81	65.32	67.16	23.74	24.97	28.33	574	284.03	302	736.46	809	882.08	2521.72	2655.31	2670.48	979.49	1056.54	1191.52	PMLL	protein PML	Cellular Processes;Genetic Information Processing	Transport and catabolism;Folding, sorting and degradation	ko04144//Endocytosis;ko04120//Ubiquitin mediated proteolysis	K10054;K10054	-	GO:0046914//transition metal ion binding	-	0.0282909	0.0573493
ncbi_100857597	0.07	0	0.06	3.5	4.77	4.91	0.45	0.37	0.25	1.77	1.85	1.2	2.01	0	1	65	88.28	104	7	6	4	29	31	20	LOC100857597	osteoclast-associated immunoglobulin-like receptor	-	-	-	-	-	-	-	7.65939e-08	3.45851e-07
ncbi_100857605	3.56	3.52	2.84	6.41	5.88	6.78	20.03	19.23	19.07	7.21	7.76	7.05	174	81	72	190	177	230	513	523	505	192	212	190	RNF24	RING finger protein 24 isoform X1	-	-	-	-	-	GO:0043169//cation binding	-	0.118353	0.196362
ncbi_100857704	0.23	0.1	0.05	0	0	0	0.03	0.03	0.03	0	0	0	32	7	4	0	0	0	2	2	2	0	0	0	GMNC	geminin coiled-coil domain-containing protein 1	-	-	-	-	GO:0043231//intracellular membrane-bounded organelle	-	GO:0006259//DNA metabolic process;GO:0044699//single-organism process	0.29904	0.41743
ncbi_100857706	5.03	6.31	8.68	44.85	47.76	47.21	108.95	107.73	111.89	56.68	54.27	58.57	272.38	158.21	230.06	1464.62	1557.59	1746.94	2900.03	3033.74	3022.27	1617.81	1592.57	1712.79	LOC100857706	uncharacterized protein LOC100857706 isoform X1	-	-	-	-	-	-	-	0.469153	0.587721
ncbi_100857892	46.78	48.72	47.59	17.86	18.29	19.9	18.8	18.31	20.3	32.34	29.85	28.71	1570	803	847	363	371	462	320	323	351	579	550	524	LOC100857892	sushi, nidogen and EGF-like domain-containing protein 1 isoform X1	-	-	-	-	-	-	-	1.02173e-72	2.86261e-71
ncbi_100857897	3.02	2.73	3	0	0	0.03	0.37	0.67	0.4	0	0	0	146	65	77	0	0	1	9	17	10	0	0	0	PDIA2	protein disulfide-isomerase A2	-	-	-	-	-	GO:0003824//catalytic activity	GO:0019725//cellular homeostasis	0.696383	0.786881
ncbi_100857947	0	0	0.11	1.25	0.29	0.82	20.84	20.1	23.17	0.81	0.33	0.63	0	0	1.59	21.36	4.95	16.06	295.84	298.12	336.1	12.13	5.04	9.64	IFNAL5	interferon type A1/A2	Environmental Information Processing;Environmental Information Processing;Environmental Information Processing;Cellular Processes;Organismal Systems;Organismal Systems;Organismal Systems;Organismal Systems;Organismal Systems	Signal transduction;Signaling molecules and interaction;Signal transduction;Cell growth and death;Immune system;Immune system;Immune system;Immune system;Immune system	ko04151//PI3K-Akt signaling pathway;ko04060//Cytokine-cytokine receptor interaction;ko04630//Jak-STAT signaling pathway;ko04217//Necroptosis;ko04621//NOD-like receptor signaling pathway;ko04620//Toll-like receptor signaling pathway;ko04650//Natural killer cell mediated cytotoxicity;ko04622//RIG-I-like receptor signaling pathway;ko04623//Cytosolic DNA-sensing pathway	K05414;K05414;K05414;K05414;K05414;K05414;K05414;K05414;K05414	GO:0044421//extracellular region part	GO:0005102//receptor binding	GO:0002252//immune effector process;GO:0006950//response to stress	2.71851e-253	2.88627e-251
ncbi_100857954	199.75	198.62	205.84	366.12	385.31	368.12	351.55	354.87	368.64	347.08	345.8	326.25	19262	9424	10541	21468	22488	24597	17107	18043	18331	17910	18300	17162	MPEG1	macrophage-expressed gene 1 protein	-	-	-	-	-	-	-	4.37158e-41	7.04078e-40
ncbi_100858003	10.78	10.98	9.44	17.75	16.81	16.69	45.82	42.69	45.77	23.14	24.75	21.48	630	316	293	631	595	676	1352	1316	1380	724	794	685	TTC31	tetratricopeptide repeat protein 31	-	-	-	-	-	-	-	0.0184477	0.0392498
ncbi_100858066	2.93	2.02	2.15	6.73	6.88	6.51	4.18	3.72	3.41	7.23	5.78	6.55	118	40	46	165	168	182	85	79	71	156	128	144	LRG1	leucine-rich alpha-2-glycoprotein	-	-	-	-	GO:0031988//membrane-bounded vesicle;GO:0044421//extracellular region part	GO:0005126//cytokine receptor binding	GO:0017015//regulation of transforming growth factor beta receptor signaling pathway;GO:0045444//fat cell differentiation;GO:0045765//regulation of angiogenesis	0.00012336	0.000392815
ncbi_100858068	18.82	16.16	15.16	3.83	4.97	6.23	5.38	7.17	7.34	8.79	8.39	12.27	388	164	166	48	62	89	56	78	78	97	95	138	LOC100858068	IgGFc-binding protein-like	-	-	-	-	-	-	-	2.82071e-46	4.99677e-45
ncbi_100858073	7.38	7.2	7.66	21.77	24.5	23.79	87.98	79.93	88.26	44.65	46.79	37.17	136	65	74	242	272	303	805	769	835	437	469	371	UBE2L6	uncharacterized protein UBE2L6 isoform X3	Genetic Information Processing	Folding, sorting and degradation	ko04120//Ubiquitin mediated proteolysis	K04552	-	-	-	0.113098	0.189057
ncbi_100858140	47.09	48.49	49.65	0.07	0.19	0.31	15.26	15.53	15.99	0.56	0.29	0.4	3284	1664	1839	3	8	15	537	571	575	21	11	15.1	SYCN	syncollin	-	-	-	-	-	-	-	0.0319014	0.0637081
ncbi_100858226	1.37	1.69	0.99	2.71	3.24	3.26	7.16	6.31	7.53	4.29	5.08	6.06	41.71	25.24	15.98	49.99	59.61	68.7	109.73	100.97	117.91	69.74	84.64	100.42	IGSF1L6	platelet glycoprotein VI-like	-	-	-	-	-	-	-	0.860562	1
ncbi_100858314	0.71	0.9	0.94	5.28	5.39	6.11	1.5	1.55	1.61	5.69	5.64	5.2	38	24	27	173	176	228	41	44	45	164	167	153	RUNDC3A	RUN domain-containing protein 3A isoform X1	-	-	-	-	GO:0016020//membrane;GO:0044444//cytoplasmic part	GO:0008047//enzyme activator activity;GO:0051427//hormone receptor binding;GO:0060589//nucleoside-triphosphatase regulator activity	GO:0030828//positive regulation of cGMP biosynthetic process;GO:0035556//intracellular signal transduction	0.832409	0.890102
ncbi_100858366	7.64	7.89	6.65	11.11	10.83	11.49	10.89	11.64	11.38	13.63	13.85	13.36	824	419	381	729	707	859	593	662	633	787	820	786	NOL6	nucleolar protein 6	Genetic Information Processing	Translation	ko03008//Ribosome biogenesis in eukaryotes	K14544	GO:0030684//preribosome;GO:0043231//intracellular membrane-bounded organelle;GO:0043232//intracellular non-membrane-bounded organelle;GO:0043234//protein complex	GO:0003723//RNA binding	-	0.000136149	0.000430986
ncbi_100858381	5.81	6.99	7.43	57.16	48.89	60.29	175.36	183.79	180.15	71.7	63.32	80.21	342.49	189	216	1716.97	1586.03	2049.38	4108.86	4440.55	4219.87	1732.4	1798.81	2035.13	LOC100858381	uncharacterized protein LOC100858381 isoform X1	-	-	-	-	-	-	-	1.01753e-07	4.56011e-07
ncbi_100858422	7.15	6.16	6.73	0.35	0.29	0.43	2.07	2.24	1.91	0.77	0.52	0.85	986	418	493	29	24	41	144	163	136	57	39	64	FLT3	receptor-type tyrosine-protein kinase FLT3	Environmental Information Processing;Environmental Information Processing;Environmental Information Processing;Organismal Systems	Signal transduction;Signal transduction;Signal transduction;Immune system	ko04151//PI3K-Akt signaling pathway;ko04010//MAPK signaling pathway;ko04014//Ras signaling pathway;ko04640//Hematopoietic cell lineage	K05092;K05092;K05092;K05092	GO:0031224//intrinsic component of membrane;GO:0044459//plasma membrane part	GO:0004713//protein tyrosine kinase activity;GO:0005515//protein binding;GO:0032550//purine ribonucleoside binding	GO:0001932//regulation of protein phosphorylation;GO:0002320//lymphoid progenitor cell differentiation;GO:0007167//enzyme linked receptor protein signaling pathway;GO:0008283//cell proliferation;GO:0045577//regulation of B cell differentiation	0.469612	0.588009
ncbi_100858502	0.39	0.35	0.35	0.93	0.67	0.6	0.44	0.71	0.87	0.83	0.52	0.71	26	12	13	39	28	29	15	25	31	31	20	27	FAM131A	protein FAM131A isoform X1	-	-	-	-	-	-	-	0.506463	0.623107
ncbi_100858625	1.25	1.16	1.18	0.91	0.63	0.79	0.87	0.65	0.62	0.66	0.37	0.66	216	99	108	96	66	95	76	59	55	61	35	62	CLMN	calmin	-	-	-	-	-	-	-	0.00108516	0.00297503
ncbi_100858653	4.27	4.84	5	12.46	12.56	11.48	41.15	44.64	42.88	17.2	17.13	18.38	360	170	197	576	587	640	1645	1817	1813	750	733	788	DHX58	probable ATP-dependent RNA helicase DHX58 isoform X1	Organismal Systems	Immune system	ko04622//RIG-I-like receptor signaling pathway	K12649	GO:0044424//intracellular part	GO:0003723//RNA binding;GO:0016787//hydrolase activity;GO:0032550//purine ribonucleoside binding;GO:0046914//transition metal ion binding	GO:0001818//negative regulation of cytokine production;GO:0039532//negative regulation of viral-induced cytoplasmic pattern recognition receptor signaling pathway	2.25316e-17	1.80903e-16
ncbi_100858692	4.45	5.49	5.56	7.83	7.96	7.63	11.92	13.41	14.52	9.57	8.17	7.25	160	97	106	171	173	190	216	254	269	184	161	142	SRXN1	sulfiredoxin-1	-	-	-	-	-	GO:0016491//oxidoreductase activity	-	0.820706	0.881876
ncbi_100858707	1.61	0.82	1	0.31	0.37	0.35	0.27	0.05	0.12	0.66	0.6	0.51	128	32	42	15	18	19	11	2	5	28	26	22	CPXM1	probable carboxypeptidase X1	-	-	-	-	GO:0044421//extracellular region part	GO:0046914//transition metal ion binding	GO:0019538//protein metabolic process	4.20576e-08	1.937e-07
ncbi_100858732	7.25	7.24	7.21	16.99	16.63	16.75	55.98	57.96	56.47	22.95	22.75	20.74	618	303	326	880	857	989	2409	2607	2482	1048	1063	964	STAT2	signal transducer and activator of transcription 2 isoform X1	Environmental Information Processing;Cellular Processes;Organismal Systems;Organismal Systems;Organismal Systems;Organismal Systems	Signal transduction;Cell growth and death;Immune system;Immune system;Development;Immune system	ko04630//Jak-STAT signaling pathway;ko04217//Necroptosis;ko04062//Chemokine signaling pathway;ko04621//NOD-like receptor signaling pathway;ko04380//Osteoclast differentiation;ko04625//C-type lectin receptor signaling pathway	K11221;K11221;K11221;K11221;K11221;K11221	GO:0016020//membrane;GO:0043231//intracellular membrane-bounded organelle	GO:0005515//protein binding;GO:0060089//molecular transducer activity	GO:0010468//regulation of gene expression;GO:0050794//regulation of cellular process	3.83106e-06	1.45919e-05
ncbi_100858742	2.28	2.58	2.27	0.92	1.04	0.66	0.85	0.53	0.73	0.46	0.63	0.31	144	75	71	35	41	30	23	17	22	13	20	13	LOC100858742	uncharacterized protein C18orf25 homolog isoform X1	-	-	-	-	-	-	-	0.0161086	0.034796
ncbi_100858751	18.45	19.89	16.77	68.79	61.38	68.67	106.45	108.04	107.41	67.29	64.09	62.33	668	347	323	1524	1349	1721	1944	2063	2009	1304	1286	1230	FCER2	C-type lectin domain family 17, member A isoform X1	Organismal Systems	Immune system	ko04640//Hematopoietic cell lineage	K06468	GO:0044464//cell part	GO:0048029//monosaccharide binding	-	2.00067e-193	1.53747e-191
ncbi_100858762	0.12	0.05	0.04	0.21	0.18	0.2	0.11	0.53	0.3	0.25	0.2	0.26	19.97	4.22	3.41	21.15	18.63	23.4	9.4	46.8	25.71	22.57	18.08	23.67	IFNAL2	interferon type A1/A2-like	Environmental Information Processing;Environmental Information Processing;Environmental Information Processing;Cellular Processes;Organismal Systems;Organismal Systems;Organismal Systems;Organismal Systems;Organismal Systems	Signal transduction;Signaling molecules and interaction;Signal transduction;Cell growth and death;Immune system;Immune system;Immune system;Immune system;Immune system	ko04151//PI3K-Akt signaling pathway;ko04060//Cytokine-cytokine receptor interaction;ko04630//Jak-STAT signaling pathway;ko04217//Necroptosis;ko04621//NOD-like receptor signaling pathway;ko04620//Toll-like receptor signaling pathway;ko04650//Natural killer cell mediated cytotoxicity;ko04622//RIG-I-like receptor signaling pathway;ko04623//Cytosolic DNA-sensing pathway	K05414;K05414;K05414;K05414;K05414;K05414;K05414;K05414;K05414	GO:0044421//extracellular region part	GO:0005102//receptor binding	GO:0002252//immune effector process;GO:0006950//response to stress	8.94569e-16	6.6314e-15
ncbi_100858783	3.23	3.28	2.99	1.91	1.82	2.17	1.35	1.29	1.43	2.12	1.91	2.23	114	57	56	41	39	53	24	24	26	40	37	43	MBLAC1	metallo-beta-lactamase domain-containing protein 1	-	-	-	-	-	-	-	2.77272e-06	1.07228e-05
ncbi_100858838	24.93	27.02	26.78	42.15	42.09	43.05	63.87	63.52	63.67	45.23	44.48	42.27	1590	848	907	1635	1625	1903	2056	2134	2094	1544	1557	1471	PIM1	serine/threonine-protein kinase pim-1 isoform X1	Environmental Information Processing	Signal transduction	ko04630//Jak-STAT signaling pathway	K04702	GO:0044424//intracellular part	GO:0004672//protein kinase activity;GO:0005515//protein binding;GO:0032550//purine ribonucleoside binding;GO:0043021//ribonucleoprotein complex binding;GO:0046914//transition metal ion binding	GO:0031657//regulation of cyclin-dependent protein serine/threonine kinase activity involved in G1/S transition of mitotic cell cycle;GO:0042981//regulation of apoptotic process;GO:0044092//negative regulation of molecular function	1.54755e-13	1.01853e-12
ncbi_100859075	0.86	1.23	0.79	4.33	4.16	4.56	1.97	2.73	1.68	3.7	4.63	3.56	23.47	16.61	11.52	72.08	68.88	86.38	27.17	39.43	23.76	54.08	69.51	53.12	IGSF1L7	immunoglobulin superfamily member 1-like	-	-	-	-	-	-	-	1.17726e-06	4.71781e-06
ncbi_100859106	1.51	1.14	1.03	0.4	0.12	0.26	0.53	0.5	0.23	0.39	0.44	0.25	122.53	45.54	44.68	19.73	5.96	14.88	21.94	21.45	9.68	16.97	19.8	10.93	LOC100859106	uncharacterized protein LOC100859106	-	-	-	-	-	-	-	0	0
ncbi_100859120	1.15	1.11	1.13	0.52	0.46	0.51	0.27	0.31	0.2	0.37	0.34	0.4	454	218	239	126	110	141	54	65	40	78	75	87	AHNAK2	protein AHNAK2 isoform X1	-	-	-	-	-	-	-	0.0797412	0.140664
ncbi_100859124	4.51	5.92	5.46	8.45	8.41	8.92	8.75	7.6	7.9	8.7	8.44	9.35	334	215.83	215	380.57	377	457.97	327	297	301.67	345	343	377.95	GZMM	granzyme M-like	-	-	-	-	-	GO:0004175//endopeptidase activity	GO:0009987//cellular process;GO:0016265//death	0.000215201	0.000661759
ncbi_100859134	0.35	0.17	0.1	2.11	1.99	2.17	1.77	1.57	1.64	1.35	1.53	1.72	13	3.06	2.04	47.2	44.33	55.35	32.91	30.44	31.07	26.52	30.95	34.58	HLA-F10AL4	class I histocompatibility antigen, F10 alpha chain	-	-	-	-	GO:0031224//intrinsic component of membrane;GO:0042611//MHC protein complex	GO:0003823//antigen binding	GO:0048002//antigen processing and presentation of peptide antigen	0.00952025	0.0217095
ncbi_100859180	8.72	9.18	8.96	4.66	3.67	4.75	1.72	2.99	2.41	5.89	5.47	5.69	474.76	247.87	262.16	156.73	119.91	188.03	47.81	86.48	68.62	171.1	163.04	172.27	GR42L5	G-protein coupled receptor 42-like 5 isoform X1	Environmental Information Processing	Signal transduction	ko04024//cAMP signaling pathway	K04328	-	-	-	0.0635335	0.116103
ncbi_100859189	37.13	39.29	36.54	10.6	10.77	9.24	4.38	4.77	4.58	22.66	23.55	25.86	974	507	509	169	171	168	58	66	62	318	339	370	MZB1	marginal zone B- and B1-cell-specific protein	-	-	-	-	-	-	-	0.000109345	0.000350398
ncbi_100859223	0.53	0.78	0.48	0.35	0.31	0.25	1.31	1.84	1.34	0.25	0.23	0.24	44	32	22	18	16	15	56	81	59	11	11	11	MUC13	mucin-13 isoform X1	-	-	-	-	-	-	-	5.79337e-57	1.28779e-55
ncbi_100859304	2.75	2.86	3.54	0.96	0.73	1.22	1.31	2.52	1.49	0.61	0.67	1.13	126.49	64.83	86.47	26.88	20.37	38.94	30.48	61.04	35.45	15.08	16.85	28.48	LOC100859304	syncytin-A	-	-	-	-	-	-	-	0.000926725	0.00257409
ncbi_100859314	1.38	1.92	1.45	0.39	0.42	0.3	0.13	0.15	0.16	0.75	0.44	0.88	86	59	48	15	16	13	4	5	5	25	15	30	LOC100859314	uncharacterized protein LOC100859314 isoform X1	-	-	-	-	-	-	-	0.547794	0.661847
ncbi_100859374	4.06	4.86	4.94	14.35	16.15	16.26	10.77	10.58	11.09	10.82	9.05	10.53	227.79	135.04	148.01	496.32	552.75	640.82	305.66	313.12	321.75	326.65	281.19	323.99	MHCIA2	class I histocompatibility antigen, F10 alpha chain isoform X1	-	-	-	-	GO:0031224//intrinsic component of membrane;GO:0042611//MHC protein complex	GO:0003823//antigen binding	GO:0048002//antigen processing and presentation of peptide antigen	0.100487	0.171333
ncbi_100859467	4.94	4.47	5.03	2.25	2.5	2.23	1.19	1.07	1.85	0.87	0.95	0.7	246	109	133	68	75	77	30	28	47	23	26	19	LOC100859467	ras GTPase-activating protein 1-like isoform X1	Environmental Information Processing;Environmental Information Processing;Organismal Systems;Environmental Information Processing	Signal transduction;Signal transduction;Development;Signal transduction	ko04010//MAPK signaling pathway;ko04014//Ras signaling pathway;ko04360//Axon guidance;ko04013//MAPK signaling pathway - fly	K04352;K04352;K04352;K04352	GO:0016020//membrane;GO:0044464//cell part	GO:0008047//enzyme activator activity;GO:0019899//enzyme binding	GO:0001568//blood vessel development;GO:0001952//regulation of cell-matrix adhesion;GO:0008064//regulation of actin polymerization or depolymerization;GO:0043087//regulation of GTPase activity	3.82253e-07	1.61529e-06
ncbi_100859576	1.97	2.74	3.57	1.17	1.94	1.23	0.38	0.41	0.41	1.5	0.7	1.4	101.36	69.41	97.48	36.72	60.56	44	9.84	11.09	11	41.44	19.77	39.28	IGSF1L5	leukocyte immunoglobulin-like receptor subfamily A member 2	-	-	-	-	-	-	-	5.21398e-07	2.17537e-06
ncbi_100859602	1.89	2	1.89	0.84	0.89	0.83	0.54	0.59	0.6	0.42	0.43	0.43	200	103	106	54	57	61	29	33	33	24	25	25	LOC100859602	zinc finger SWIM domain-containing protein 6 isoform X1	-	-	-	-	-	-	-	3.48711e-24	3.61432e-23
ncbi_100859680	0.13	0.41	0.22	1.94	1.34	1.87	1.59	1.34	0.89	2.03	1.44	1.31	4.38	7	4	41.24	28.21	45.3	28	24.56	15.93	37.87	27.52	25	LOC100859680	platelet glycoprotein VI-like	-	-	-	-	-	-	-	0.0337636	0.0669797
ncbi_100859740	15.45	14.13	12.99	29.24	33.1	28.63	22.07	23	21.61	28.25	25.74	27.43	517.16	232.66	230.94	595.12	670.63	664.05	372.82	405.96	373.09	506.02	472.82	501.01	TARM1L	leukocyte immunoglobulin-like receptor subfamily B member 3	-	-	-	-	-	-	-	0.458575	0.578011
ncbi_100859797	2.49	2.81	2.53	11.26	10.8	11.35	17.21	17.33	17.5	8.89	9.55	8.72	176	98	95	485	463	557	615	647	639	337	371	337	ACKR4	atypical chemokine receptor 4	Environmental Information Processing	Signaling molecules and interaction	ko04060//Cytokine-cytokine receptor interaction	K04186	GO:0031224//intrinsic component of membrane	GO:0001637//G-protein coupled chemoattractant receptor activity;GO:0019955//cytokine binding;GO:0038024//cargo receptor activity	GO:0006897//endocytosis;GO:0019221//cytokine-mediated signaling pathway	0.250253	0.362351
ncbi_100859848	2.95	2.76	2.79	1.7	1.74	1.5	1.75	1.49	1.73	1.91	1.06	1.33	712	327	357	250	254	250	213	189	215	247	140	175	LOC100859848	CDC42 small effector protein 2-B	-	-	-	-	-	-	-	0.572086	0.68418
ncbi_100859913	0.33	0.17	0.29	0.13	0.08	0.1	0.68	0.75	0.73	0.11	0.14	0.09	54	14	25	13	8	11	56	65	62	10	13	8	FAM110C	protein FAM110C	-	-	-	-	-	-	-	0.113939	0.190129
ncbi_101747378	58.58	56.47	56.88	129.04	131.15	128.98	258.7	252.22	257.12	138.22	135.45	136.29	11472	5444	5919	15377	15560	17500	25558	26029	25938	14522	14587	14582	PARP14	poly [ADP-ribose] polymerase 14 isoform X1	-	-	-	-	-	-	-	0.136155	0.220586
ncbi_101747455	36.36	38.55	38.23	90.38	93.69	90.41	22.47	21.96	22.47	60.76	56.5	57.26	3949.13	2060.29	2205.38	5969.92	6159.61	6804.91	1231.6	1257.97	1258.52	3532.09	3367.82	3393.24	LOC101747455	uncharacterized protein LOC101747455	-	-	-	-	-	-	-	0.0250714	0.0515484
ncbi_101747586	2.69	2.37	2.67	6.52	6.06	7.69	1.3	1.24	1.06	6.22	7.13	6.43	152	66	80	224	207	301	37	37	31	188	221	198	OMD	osteomodulin	-	-	-	-	-	-	-	0.730093	0.809888
ncbi_101747646	1.14	1.63	1.33	0.66	0.66	0.57	0.52	0.41	0.53	0.99	0.73	0.92	116	82	72	41	41	40	27	22	28	54	41	51	MEX3A	RNA-binding protein MEX3A	-	-	-	-	-	-	-	0.855584	0.906365
ncbi_101747844	1.62	1.76	1.83	0.6	0.66	0.66	0.87	0.92	0.91	0.76	0.84	0.95	476	255	286	107	117	135	129	142	138	119	135	152	LOC101747844	carbohydrate sulfotransferase 9	Metabolism	Global and overview maps	ko01100//Metabolic pathways	K09673	GO:0031224//intrinsic component of membrane	-	GO:0044711//single-organism biosynthetic process	0.000386356	0.00113944
ncbi_101748229	1.37	1.15	1.6	3.77	3.69	3.81	2.69	2.57	3.12	2.93	4.16	3.84	114	47	71	194	186	221	114	114	135	131	191	178	LOC101748229	nuclear factor interleukin-3-regulated protein	-	-	-	-	GO:0043231//intracellular membrane-bounded organelle	GO:0003677//DNA binding	GO:0002376//immune system process;GO:0006351//transcription, DNA-templated;GO:0010468//regulation of gene expression	0.564603	0.677692
ncbi_101748339	2.2	1.47	2.12	0.49	0.37	0.43	0.64	0.66	0.49	1.17	0.82	0.78	88	29	45	12	8.88	12	13	13.96	10	25	17.99	17	LOC101748339	alpha-1B-glycoprotein-like	-	-	-	-	-	-	-	0	0
ncbi_101748655	2.65	1.92	1.8	4.28	3.99	3.71	3.66	2.97	3.32	3.64	3.73	3.22	238	85	86	234	217	231	166	141	154	175	184	158	CD6	T-cell differentiation antigen CD6 isoform X1	Environmental Information Processing	Signaling molecules and interaction	ko04514//Cell adhesion molecules (CAMs)	K06456	-	-	-	9.18326e-98	3.51183e-96
ncbi_101748913	1.11	0.94	1.03	0.32	0.34	0.4	0.26	0.23	0.22	0.67	0.39	0.34	136	57	67	24	25	34	16	15	14	44	26	23	LOC101748913	endogenous retrovirus group PABLB member 1 Env polyprotein	-	-	-	-	-	-	-	0.00052456	0.00151519
ncbi_101748931	0.21	0.07	0	1.28	1.49	1.17	2.2	2.31	1.68	0.99	1.32	0.94	12	2	0	44	51	46	63	69	49	30	41	29	GDF15	growth/differentiation factor 15	Environmental Information Processing	Signaling molecules and interaction	ko04060//Cytokine-cytokine receptor interaction	K05504	-	-	-	0.149373	0.238742
ncbi_101748971	45.81	49.06	45.25	25.79	23.25	24.15	9.27	11.64	10.89	19.09	20.73	22.98	1224	645	642	419	376	447	125	164	150	273	304	335	PIGY	phosphatidylinositol N-acetylglucosaminyltransferase subunit Y	Metabolism;Metabolism	Global and overview maps;Glycan biosynthesis and metabolism	ko01100//Metabolic pathways;ko00563//Glycosylphosphatidylinositol(GPI)-anchor biosynthesis	K11001;K11001	-	-	-	1.37559e-06	5.47589e-06
ncbi_101749216	5.3	6.31	5.71	0	0	0	3	1.29	3.23	0.14	0	0	70	41	40	0	0	0	20	9	22	1	0	0	LOC101749216	pancreatic secretory trypsin inhibitor-like	-	-	-	-	-	-	-	0.961767	0.975427
ncbi_101749221	0.52	0.61	0.47	2.37	2.1	2.23	1.45	1.62	1.44	1.81	1.79	2.04	60	35	29	167	147	179	85	99	86	112	114	129	IL12RB1	interleukin-12 receptor subunit beta-1 isoform X1	Environmental Information Processing;Environmental Information Processing;Organismal Systems;Organismal Systems	Signaling molecules and interaction;Signal transduction;Immune system;Immune system	ko04060//Cytokine-cytokine receptor interaction;ko04630//Jak-STAT signaling pathway;ko04659//Th17 cell differentiation;ko04658//Th1 and Th2 cell differentiation	K05063;K05063;K05063;K05063	-	-	-	5.37011e-12	3.25189e-11
ncbi_101749460	0.61	0.76	0.62	0.4	0.29	0.27	0.13	0.06	0.02	0.31	0.34	0.2	56	34	30	22	16	17	6	3	1	15	17	10	LOC101749460	interleukin-31 receptor subunit alpha-like	-	-	-	-	-	-	-	1.03172e-15	7.62706e-15
ncbi_101749531	4.19	4.36	3.85	6.34	6.56	6.35	2.3	1.86	2.01	6.63	6.18	5.87	658	337	321	606	624	691	182	154	163	557	533	503	RGI3L1	LOW QUALITY PROTEIN: ras GTPase-activating-like protein IQGAP3	Cellular Processes	Cell motility	ko04810//Regulation of actin cytoskeleton	K05767	-	-	-	1.03594e-12	6.50003e-12
ncbi_101749756	3.57	3.75	4.64	8.52	8.69	8.89	6.9	7.27	7.07	7.08	6.82	6.64	401.49	204.63	273.49	569.34	586.17	693.44	387.38	431.87	410.55	426.37	421.64	407.67	P2RY12	P2Y purinoceptor 12	Organismal Systems	Immune system	ko04611//Platelet activation	K04298	GO:0031224//intrinsic component of membrane;GO:0044464//cell part	GO:0045028//G-protein coupled purinergic nucleotide receptor activity	GO:0007188//adenylate cyclase-modulating G-protein coupled receptor signaling pathway;GO:0030168//platelet activation;GO:0035588//G-protein coupled purinergic receptor signaling pathway;GO:0043269//regulation of ion transport	0.243441	0.354947
ncbi_101750075	2.25	2.21	1.82	0	0	0	0.24	0.61	0.39	0.15	0	0	56	27	24	0	0	0	3	8	5	2	0	0	TMED6	transmembrane emp24 domain-containing protein 6 precursor	-	-	-	-	GO:0031224//intrinsic component of membrane	-	-	1.91289e-38	2.8959e-37
ncbi_101750112	1.29	1.39	1.35	2.26	2.27	2.34	8.32	7.76	7.14	2.23	2.24	2.11	333.73	174.24	182.28	345.58	346.64	411.99	1053.19	1033.75	926.88	301.86	311.64	289.17	LOC101750112	highly reducing polyketide synthase SAT13-like isoform X1	-	-	-	-	-	-	-	4.00301e-91	1.40436e-89
ncbi_101750245	0.04	0.13	0.04	0.47	0.34	0.51	33.62	30.66	32.94	1	0.98	0.95	2	3	1	14	10	17	822	783	823	26	26	25	IFNKL1	interferon alpha-2 isoform X1	Environmental Information Processing;Environmental Information Processing;Environmental Information Processing;Cellular Processes;Organismal Systems;Organismal Systems;Organismal Systems;Organismal Systems;Organismal Systems	Signal transduction;Signaling molecules and interaction;Signal transduction;Cell growth and death;Immune system;Immune system;Immune system;Immune system;Immune system	ko04151//PI3K-Akt signaling pathway;ko04060//Cytokine-cytokine receptor interaction;ko04630//Jak-STAT signaling pathway;ko04217//Necroptosis;ko04621//NOD-like receptor signaling pathway;ko04620//Toll-like receptor signaling pathway;ko04650//Natural killer cell mediated cytotoxicity;ko04622//RIG-I-like receptor signaling pathway;ko04623//Cytosolic DNA-sensing pathway	K05414;K05414;K05414;K05414;K05414;K05414;K05414;K05414;K05414	GO:0044421//extracellular region part	GO:0005102//receptor binding	GO:0002252//immune effector process;GO:0006950//response to stress	2.87907e-30	3.60733e-29
ncbi_101750271	3.29	3.59	3.1	6.32	6.69	6.39	88.05	88.17	84.88	7.77	7.76	7.09	272	146	136	318	335	366	3674	3844	3619	344	352	320	LOC101750271	uncharacterized protein LOC101750271	-	-	-	-	-	-	-	1.20296e-203	9.65837e-202
ncbi_101750289	0.33	0.34	0.34	3.36	2.81	2.68	0.7	1.31	1.65	1.87	2.8	2.48	11.72	5.93	6.41	73.17	61.01	66.72	12.63	24.85	30.59	35.86	55.15	48.55	LOC101750289	immunoglobulin superfamily member 1-like	-	-	-	-	-	-	-	9.05481e-11	5.06856e-10
ncbi_101750363	1.48	1.45	1.37	14.5	15.43	16.05	4.38	5.05	4.86	8.4	8.76	8.1	108	52	53	672	699	840	167	203	182	340	353	332	PRF1	perforin-1 isoform X1	Cellular Processes;Organismal Systems	Cell growth and death;Immune system	ko04210//Apoptosis;ko04650//Natural killer cell mediated cytotoxicity	K07818;K07818	GO:0005764//lysosome;GO:0031224//intrinsic component of membrane	GO:0015267//channel activity;GO:0046872//metal ion binding	GO:0002252//immune effector process;GO:0002347//response to tumor cell;GO:0044763//single-organism cellular process;GO:0051259//protein oligomerization	9.05527e-162	5.84536e-160
ncbi_101750381	0.41	0.31	0.4	0.17	0.18	0.16	0.09	0.05	0.09	0.17	0.12	0.18	90	34	47	22	24	24	10	6	10	20	14	21	KIAA0408	uncharacterized protein KIAA0408 homolog isoform X1	-	-	-	-	-	-	-	0.185581	0.286019
ncbi_101750396	0.7	0.73	0.88	1.8	1.93	1.64	3.54	3.63	3.64	1.4	1.44	1.68	70	36	47	110	117	114	179	192	188	75	79	92	IL18RAP	interleukin-18 receptor accessory protein	Environmental Information Processing	Signaling molecules and interaction	ko04060//Cytokine-cytokine receptor interaction	K05174	-	-	GO:0007166//cell surface receptor signaling pathway	1.23747e-123	5.94354e-122
ncbi_101750509	10.87	10.45	9.41	4.18	4.02	4.45	4.78	3.58	3.62	4.27	3.63	3.96	648	305	297	151	144	183	143	112	111	136	118	128	LOC101750509	uncharacterized protein LOC101750509 isoform X1	-	-	-	-	-	-	-	0	0
ncbi_101750621	16	14.21	15.13	24.8	23.74	23.56	48.64	49.17	47.08	23.14	23.94	24.98	950	415	477	895	853	969	1457	1539	1441	735	780	809	LOC101750621	uncharacterized protein CXorf21 homolog	-	-	-	-	-	-	-	0.0642686	0.117167
ncbi_101750640	0.14	0.06	0.12	0.03	0.03	0.02	0.03	0.01	0.01	0.03	0.03	0.06	47.68	10	19.42	6	6	5	5	2	2	6	5	6	LOC101750640	uncharacterized protein LOC101750640	-	-	-	-	-	-	-	0	0
ncbi_101750666	1.5	1.81	1.33	2.45	2.73	2.81	2.75	2.54	2.64	2.52	2.41	2.63	190	114	90	190	210	248	177	171	174	172	169	183	KIAA1755	uncharacterized protein KIAA1755 homolog isoform X1	-	-	-	-	-	-	-	0.149285	0.238663
ncbi_101750689	11.93	11.27	12.23	5.54	6.27	5.65	7.17	6.62	6.7	7.9	7.71	6.59	1016	472	553	287	323	333	308	297	294	360	360	306	BHLHE41	class E basic helix-loop-helix protein 41	Organismal Systems	Environmental adaptation	ko04710//Circadian rhythm	K03730	-	GO:0000981//RNA polymerase II transcription factor activity, sequence-specific DNA binding;GO:0000989//transcription factor activity, transcription factor binding;GO:0043425//bHLH transcription factor binding;GO:0044212//transcription regulatory region DNA binding;GO:0046983//protein dimerization activity	GO:0007623//circadian rhythm;GO:0044699//single-organism process;GO:0045892//negative regulation of transcription, DNA-templated	0	0
ncbi_101750889	2.06	2.74	2.7	4.7	4.73	4.39	1.19	1.48	0.97	4.45	4.21	3.5	208.01	135.93	144.83	288.53	288.9	307.24	60.39	78.68	50.48	240.48	233.22	192.83	LOC101750889	platelet glycoprotein Ib alpha chain-like	Organismal Systems;Organismal Systems;Environmental Information Processing	Immune system;Immune system;Signaling molecules and interaction	ko04611//Platelet activation;ko04640//Hematopoietic cell lineage;ko04512//ECM-receptor interaction	K06261;K06261;K06261	-	-	-	0	0
ncbi_101751011	3.89	2.77	3.62	1.51	1.71	1.48	1.1	1.06	1.06	2.53	1.84	2.46	342	120	169	81	91	90	49	49	48	119	89	118	OMG	oligodendrocyte-myelin glycoprotein	-	-	-	-	-	GO:0005515//protein binding	GO:0048670//regulation of collateral sprouting	2.6473e-40	4.19667e-39
ncbi_101751037	2.51	2.58	2.43	3.99	3.89	3.43	10.18	11.08	11.19	4.38	5.83	5.08	245.09	112.19	114.2	213.5	204.26	205.05	448.65	509.07	503.86	206.85	286.22	244.21	TNFRSF4	tumor necrosis factor receptor superfamily member 4 isoform X1	Environmental Information Processing	Signaling molecules and interaction	ko04060//Cytokine-cytokine receptor interaction	K05142	GO:0044459//plasma membrane part	-	GO:0001818//negative regulation of cytokine production;GO:0001932//regulation of protein phosphorylation;GO:0006915//apoptotic process;GO:0006952//defense response;GO:0019221//cytokine-mediated signaling pathway	0.101371	0.172565
ncbi_101751261	0.52	0.58	0.79	0.29	0.25	0.23	3.83	3.5	3.73	0.13	0.17	0.12	82	45	66	28	24	25	305.31	291.67	303.87	11	15	10.53	IFNL3L	interferon lambda-3	Environmental Information Processing;Environmental Information Processing	Signaling molecules and interaction;Signal transduction	ko04060//Cytokine-cytokine receptor interaction;ko04630//Jak-STAT signaling pathway	K22669;K22669	GO:0044421//extracellular region part	-	GO:0002252//immune effector process;GO:0031325//positive regulation of cellular metabolic process;GO:0034123//positive regulation of toll-like receptor signaling pathway;GO:0035556//intracellular signal transduction;GO:0042268//regulation of cytolysis;GO:0045069//regulation of viral genome replication	0	0
ncbi_101751551	0.31	0.15	0.27	0.02	0.02	0.05	0.05	0	0.05	0.05	0.04	0.07	26	6	12	1	1	3	2	0	2	2	2	3	FAM83G	protein FAM83G	-	-	-	-	GO:0044444//cytoplasmic part	-	GO:0007178//transmembrane receptor protein serine/threonine kinase signaling pathway	2.41013e-145	1.37437e-143
ncbi_101751764	9.31	8.86	8.54	15.46	15.55	16.51	24.17	21.53	23.41	14.29	14.59	13.73	739.42	346.15	360.27	744.28	747.5	901.37	968.56	896.17	958.6	607.31	635.69	594.73	GIMAP8L1	GTPase IMAP family member 8 isoform X1	-	-	-	-	-	-	-	1.40933e-17	1.1429e-16
ncbi_101751887	1.9	1.64	1.73	0.48	0.58	0.72	0.73	0.52	0.41	1.32	0.85	1.15	118	50	57	18	22	31	23	17	13	44	29	39	LOC101751887	NF-kappa-B inhibitor delta	-	-	-	-	-	-	-	0.00696398	0.0163946
ncbi_101752206	9.53	10.87	10.74	15.52	16.42	16.34	17.27	18.55	16.07	17.66	18.42	17.38	374	210	224	370	390	444	342	384	325	371	396	372	SKAP1	src kinase-associated phosphoprotein 1 isoform X5	-	-	-	-	-	-	-	5.98121e-15	4.24471e-14
ncbi_101752211	4.66	4.49	3.61	2.93	2.01	1.94	1.18	1.27	2.66	1.45	0.63	1.04	206	100	89	77	55	58	28	29	57	33	15	26	LOC101752211	ras GTPase-activating protein 1 isoform X1	Environmental Information Processing;Environmental Information Processing;Organismal Systems;Environmental Information Processing	Signal transduction;Signal transduction;Development;Signal transduction	ko04010//MAPK signaling pathway;ko04014//Ras signaling pathway;ko04360//Axon guidance;ko04013//MAPK signaling pathway - fly	K04352;K04352;K04352;K04352	-	-	GO:0050794//regulation of cellular process	3.49468e-10	1.87928e-09
ncbi_101752219	6.54	6.64	9.09	62.68	64.33	68.3	181.98	189.67	182.4	31.38	27.48	29.01	88	44	65	513	524	637	1236	1346	1266	226	203	213	PI3	elafin	-	-	-	-	-	-	-	4.04725e-10	2.16992e-09
ncbi_107048988	1.19	1.05	1.29	0.49	0.52	0.58	0.45	0.42	0.48	0.71	0.88	0.7	619.29	266.51	356.92	155.66	164.08	208.34	118.64	114.3	128.69	197.35	249.85	198.86	DOCK3	dedicator of cytokinesis protein 3 isoform X1	-	-	-	-	-	-	-	7.73316e-47	1.38664e-45
ncbi_107048995	0.63	0.5	1.25	0.11	0	0.05	0.14	0.27	0.27	0.07	0	0.13	18	7	19	2	0	1	2	4	4	1	0	2	LOC107048995	endoplasmic reticulum resident protein 27	-	-	-	-	-	-	-	0.000855087	0.00238951
ncbi_107049004	929.57	949.17	968.21	552.31	536.41	554.68	445.6	464.5	444.64	623.22	617.88	636.41	26050	13092	14417	9411	9111	10779	6318	6869	6451	9352	9510	9741	EEF1D	elongation factor 1-delta isoform X1	-	-	-	-	GO:0043231//intracellular membrane-bounded organelle;GO:0043232//intracellular non-membrane-bounded organelle;GO:0043234//protein complex	GO:0060089//molecular transducer activity	GO:0010467//gene expression;GO:0034645//cellular macromolecule biosynthetic process;GO:0043122//regulation of I-kappaB kinase/NF-kappaB signaling	0	0
ncbi_107049046	189.03	206.2	201.66	86.1	84.14	78.62	94.61	91.01	95.51	54.85	54.21	58.63	3954.41	2125.99	2243.59	1093.84	1062.13	1137.96	998.11	1002.86	1032.77	611.93	621.03	667.61	LOC107049046	60S ribosomal protein L17 isoform X1	Genetic Information Processing	Translation	ko03010//Ribosome	K02880	GO:0015934//large ribosomal subunit;GO:0043231//intracellular membrane-bounded organelle	GO:0003723//RNA binding;GO:0005198//structural molecule activity	GO:0000956//nuclear-transcribed mRNA catabolic process;GO:0006412//translation;GO:0006613//cotranslational protein targeting to membrane;GO:0016032//viral process;GO:0032774//RNA biosynthetic process;GO:0043624//cellular protein complex disassembly	0.00157722	0.00419259
ncbi_107049056	0.85	0.9	0.88	2.22	2.06	1.98	2.43	2.72	3.13	2.16	1.92	1.99	42	21	22	63	56	64	55	67	68	49	50	51	NEU2	sialidase-2 isoform X1	Metabolism;Metabolism	Lipid metabolism;Glycan biosynthesis and metabolism	ko00600//Sphingolipid metabolism;ko00511//Other glycan degradation	K12357;K12357	-	GO:0004308//exo-alpha-sialidase activity	GO:0001573//ganglioside metabolic process;GO:0009311//oligosaccharide metabolic process	1.01024e-28	1.197e-27
ncbi_107049062	5.33	5.54	4.96	1.82	2.11	1.66	0.45	0.8	0.88	1.52	2.14	2.38	275.63	140.87	136.2	57.25	66.15	59.61	11.77	21.91	23.38	42.09	60.85	67.08	LOC107049062	immunoglobulin superfamily member 1-like	-	-	-	-	-	-	-	1.45743e-166	9.52226e-165
ncbi_107049117	1.34	1.4	1.49	0.26	0.38	0.47	0.54	0.5	1.26	0.47	0.8	0.63	191.2	96.38	94.98	24.04	27.53	39.1	32.83	36.14	70.6	41.23	50.6	47.03	LOC107049117	uncharacterized protein LOC107049117 isoform X1	-	-	-	-	-	-	-	1.93491e-48	3.54837e-47
ncbi_107049123	14.63	15.82	14.28	44.75	48.01	46.06	94.77	90.51	96.61	61.76	63.45	54.12	594	316	308	1105	1180	1296	1942	1938	2023	1342	1414	1199	ECM1	extracellular matrix protein 1	-	-	-	-	-	-	GO:0044699//single-organism process;GO:0050794//regulation of cellular process	0.343577	0.463949
ncbi_107049174	11.17	9.72	9.96	4.41	3.69	4.54	1.96	1.84	1.73	1.64	1.5	1.81	1016	435	481	244	203	286.12	90	88	81	80.04	75	90	LOC107049174	Golgi phosphoprotein 3	-	-	-	-	GO:0031984//organelle subcompartment;GO:0043231//intracellular membrane-bounded organelle;GO:0044444//cytoplasmic part	GO:0005515//protein binding;GO:1901981//phosphatidylinositol phosphate binding	GO:0006886//intracellular protein transport;GO:0007005//mitochondrion organization;GO:0007159//leukocyte cell-cell adhesion;GO:0009100//glycoprotein metabolic process;GO:0030031//cell projection assembly;GO:0032006//regulation of TOR signaling;GO:0032507//maintenance of protein location in cell;GO:0048870//cell motility;GO:0050708//regulation of protein secretion;GO:0051668//localization within m…	0.292866	0.410837
ncbi_107049264	2.34	2.65	2.28	1.36	1.61	1.49	0.53	0.49	0.79	1.05	0.76	1.09	238.72	133.37	123.88	84.78	99.37	105.46	27.25	26.2	41.82	57.27	42.38	60.56	LOC107049264	endogenous retrovirus group K member 8 Gag polyprotein	-	-	-	-	-	-	-	6.43007e-40	1.00648e-38
ncbi_107049357	1.19	1.68	1.38	0.7	0.83	1.3	0.68	0.91	0.6	1.01	0.59	1.1	148.91	93.54	93.64	46.36	53.91	99.91	47.45	65.64	42.76	58.18	40.34	73.89	LOC107049357	uncharacterized protein LOC107049357	-	-	-	-	-	-	-	4.32318e-32	5.69066e-31
ncbi_107049368	0.33	0.14	0.15	1.11	1.12	0.93	2.69	3.09	2.75	2.73	2.1	2.39	24	5	6	49.57	50.2	47.36	100	120.11	104.44	107.93	84.88	96	LOC107049368	leukocyte immunoglobulin-like receptor subfamily A member 2	-	-	-	-	-	-	-	1.2526e-54	2.67033e-53
ncbi_107049459	10.88	9.74	8.16	4.27	3.15	5.63	5.78	6.18	5.25	3.68	2.7	2.81	321.16	141.37	128.02	76.56	56.22	115.15	86.18	96.31	79.83	58.14	43.8	45.3	LOC107049459	thioredoxin-like protein 1 isoform X1	-	-	-	-	GO:0031988//membrane-bounded vesicle	GO:0015036//disulfide oxidoreductase activity	GO:0018904//ether metabolic process;GO:0019725//cellular homeostasis	3.43086e-146	1.9774e-144
ncbi_107049469	33.25	33.19	36.79	66	67.49	70.89	152.78	157.66	157.61	85.8	80.97	79.13	788	387	463	951	968	1164	1827	1970	1926	1088	1053	1023	LOC107049469	uncharacterized protein LOC107049469	-	-	-	-	-	-	-	0.396323	0.517465
ncbi_107049478	0.03	0.07	0.11	0	0	0	0	0	0	0	0.01	0	4.69	5	8	0	0	0	0	0	0	0	1	0	LOC107049478	uncharacterized protein LOC107049478 isoform X1	-	-	-	-	-	-	-	0.721239	0.803398
ncbi_107049482	1.7	1.45	1.51	0.79	0.58	0.74	0.65	0.32	0.49	0.29	0.58	0.68	197.25	82.63	92.98	55.44	40.82	59.85	37.82	19.69	29.17	17.86	37.2	42.7	LOC107049482	thioredoxin-like protein 1 isoform X1	-	-	-	-	-	-	-	0	0
ncbi_107049514	5.26	5.76	6.66	14.87	17.63	15.06	16.06	17.36	17.2	14.5	14.39	15.51	258	139	173.29	443.06	522.97	511.32	397.07	448.52	434.64	380.14	387.14	414.63	LOC107049514	osteoclast-associated immunoglobulin-like receptor	-	-	-	-	-	-	-	1.67441e-253	1.78951e-251
ncbi_107049567	3.67	4.96	4.19	1.36	1.54	1.74	0.15	0.27	0.05	2.04	1.19	1.5	158.58	105.4	95.97	35.67	40.13	52.04	3.16	6.25	1.1	47.16	28.09	35.42	LOC107049567	platelet glycoprotein VI-like	-	-	-	-	-	-	-	6.87782e-12	4.13079e-11
ncbi_107049730	0.59	0.65	0.7	0.29	0.26	0.21	0.18	0.24	0.17	0.28	0.21	0.33	118.06	63.74	73.75	35.71	30.79	29.38	17.96	25.6	17.76	30.2	23.33	35.75	LOC107049730	protocadherin beta-15-like	-	-	-	-	-	-	-	0.0470444	0.0896025
ncbi_107049800	0.35	0.48	0.44	0.18	0.07	0.19	0.12	0.17	0.14	0.23	0.02	0.09	34	23	23	11	4	13	6	9	7	12	1	5	LOC107049800	actin filament-associated protein 1-like 2	-	-	-	-	-	-	-	5.87138e-45	1.02435e-43
ncbi_107049967	4.5	5.79	5.69	9.35	9.7	11.43	8.29	9.38	9.76	11.49	9.71	9.45	128.8	81.49	86.46	162.66	167.99	226.56	119.7	141.45	144.04	175.94	152.46	147.5	LOC107049967	leukocyte immunoglobulin-like receptor subfamily B member 3	-	-	-	-	-	-	-	2.3771e-140	1.29164e-138
ncbi_107049989	2.02	2.08	2.17	4.95	4.95	5.15	4.11	4.48	3.61	5.58	4.83	5.15	140	71	80	209	208	247.42	144	164	129	207	184	195	PLD3	phospholipase D3 isoform X1	Metabolism;Metabolism;Metabolism	Global and overview maps;Lipid metabolism;Lipid metabolism	ko01100//Metabolic pathways;ko00564//Glycerophospholipid metabolism;ko00565//Ether lipid metabolism	K16860;K16860;K16860	-	-	-	0	0
ncbi_107050017	2.73	3.71	2.82	3.84	5.16	4.95	6.15	8.31	8.83	5.43	4.45	5.08	124	83	68	106	142	156	141	199	207	132	111	126	LOC107050017	transcription factor jun-B	Environmental Information Processing;Environmental Information Processing;Cellular Processes;Cellular Processes;Organismal Systems;Environmental Information Processing;Organismal Systems;Cellular Processes;Organismal Systems;Organismal Systems;Organismal Systems;Organismal Systems;Organismal Systems;Organismal Systems;Environmental Information Processing;Organismal Systems;Organismal Systems;Orga…	Signal transduction;Signal transduction;Cellular community - eukaryotes;Cellular community - eukaryotes;Endocrine system;Signal transduction;Immune system;Cell growth and death;Endocrine system;Immune system;Nervous system;Endocrine system;Immune system;Development;Signal transduction;Immune system;Immune system;Immune system;Endocrine system;Signal transduction;Immune system;Signal transduction;…	ko04010//MAPK signaling pathway;ko04024//cAMP signaling pathway;ko04510//Focal adhesion;ko04530//Tight junction;ko04921//Oxytocin signaling pathway;ko04310//Wnt signaling pathway;ko04621//NOD-like receptor signaling pathway;ko04210//Apoptosis;ko04926//Relaxin signaling pathway;ko04660//T cell receptor signaling pathway;ko04722//Neurotrophin signaling pathway;ko04915//Estrogen signaling pathway;ko…	K04448;K04448;K04448;K04448;K04448;K04448;K04448;K04448;K04448;K04448;K04448;K04448;K04448;K04448;K04448;K04448;K04448;K04448;K04448;K04448;K04448;K04448;K04448;K04448;K04448;K04448	-	-	-	0	0
ncbi_107050205	0.63	0.85	1.23	2.3	1.45	1.78	1.81	1.54	1.4	2.38	2.46	0.82	17.86	11.82	18.49	39.46	24.71	34.84	25.8	22.95	20.32	35.92	38.09	12.59	LOC107050205	V-set and transmembrane domain-containing protein 1-like isoform X1	-	-	-	-	-	-	-	0	0
ncbi_107050291	0.29	0.23	0.12	0.5	1.03	1.02	0.73	0.93	1.22	2.77	2.67	2.15	9	3.51	1.91	9.31	19.06	21.66	11.36	15.11	19.27	45.48	45.03	35.91	LOC107050291	LOW QUALITY PROTEIN: osteoclast-associated immunoglobulin-like receptor	-	-	-	-	-	-	-	0.254553	0.367275
ncbi_107050438	15.6	17.2	16.49	7.23	7.63	7.18	1.41	1.1	1.83	5.32	6.22	5.75	848.38	460.15	476.31	239.05	251.13	270.65	38.73	31.48	51.19	154.95	185.59	170.44	LOC107050438	leukocyte immunoglobulin-like receptor subfamily B member 1	-	-	-	-	-	-	-	0	0
ncbi_107050443	27.51	29.84	27.77	47.3	52.99	48.73	57.06	57.94	56.47	46.67	49.87	46.89	1772	946	950	1853	2066	2175	1855	1968	1876	1609	1763	1648	LOC107050443	choline transporter-like protein 2 isoform X1	-	-	-	-	-	-	-	6.3215e-74	1.80241e-72
ncbi_107050538	5.07	5.66	5.55	11.92	13.59	12.6	10.56	9.8	10.27	11.05	10.44	11.36	294.31	161.23	171.45	418.55	475.21	504.38	306.23	299.91	303.23	340.15	330.31	357.55	LOC107050538	class I histocompatibility antigen, F10 alpha chain-like isoform X1	-	-	-	-	GO:0031224//intrinsic component of membrane;GO:0042611//MHC protein complex	GO:0003823//antigen binding	GO:0048002//antigen processing and presentation of peptide antigen	4.78181e-41	7.6938e-40
ncbi_107050651	7.73	8.34	8.49	3.36	2.62	3.52	2.95	3.9	4.03	4.34	4.2	3.34	495.32	262.87	288.76	130.94	101.48	156.27	95.32	131.71	133.24	148.97	147.53	116.84	LOC107050651	platelet glycoprotein VI-like	-	-	-	-	-	-	-	3.5373e-118	1.631e-116
ncbi_107050658	0.95	1.65	1.02	0.86	0.53	0.42	0.1	0.48	0.15	0.97	0.4	0.55	50.65	43.46	29.06	28.02	17.02	15.65	2.6	13.62	4	27.86	11.61	15.89	LOC107050658	free fatty acid receptor 2-like	Environmental Information Processing	Signal transduction	ko04024//cAMP signaling pathway	K04328	-	-	-	0.000355921	0.00105605
ncbi_107050712	1.33	1.82	1.56	0.51	0.84	0.79	0.34	0.29	0.41	1.05	0.94	0.56	83.2	56.13	51.78	19.29	31.93	34.41	10.58	9.4	13.28	35.19	32.36	19.21	GPR42L	G-protein coupled receptor 42-like	Environmental Information Processing	Signal transduction	ko04024//cAMP signaling pathway	K04328	-	-	-	0	0
ncbi_107050978	0.35	0.46	0.43	1.1	1.31	1.27	3.31	3.67	3.17	1.87	1.6	1.42	20	13	13	38	45	50	95	110	93	57	50	44	LOC107050978	trichohyalin-like	-	-	-	-	-	-	-	0	0
ncbi_107051057	2.23	2.92	3.22	1.38	1.63	1.54	1.22	1.32	1.25	1.33	1.47	0.86	138	89	106	52	61	66	38	43	40	44	50	29	MAZ	myc-associated zinc finger protein	-	-	-	-	GO:0044424//intracellular part	GO:0003676//nucleic acid binding	GO:0006366//transcription from RNA polymerase II promoter	0.0721553	0.129296
ncbi_107051636	3.52	3.74	3.35	0.74	0.89	0.77	1.75	1.33	1.46	0.72	0.87	0.78	376.83	196.77	190.43	48.01	57.61	57.22	94.67	75.25	80.66	41.3	51.13	45.81	LOC107051636	uncharacterized protein LOC107051636	-	-	-	-	-	-	-	0.559492	0.672858
ncbi_107052288	3.17	2.83	2.71	0.99	0.85	1.11	1.41	1.39	1.55	1.09	1.35	0.98	368.64	161.93	167.33	70.28	59.91	89.45	82.73	85.27	93.03	67.99	85.9	62.05	LOC107052288	uncharacterized protein LOC107052288	-	-	-	-	-	-	-	0	0
ncbi_107052452	1.87	2.84	1.92	5.28	6.97	6.78	77.43	77.99	75.34	10.04	10.48	7.98	42	31	23	72	95	105	875	922	873	121	129	98	IL18BP	interleukin-18-binding protein isoform X1	-	-	-	-	-	-	-	2.05383e-10	1.12279e-09
ncbi_107052493	0.06	0.32	0.16	0	0.05	0	0	0	0	0	0	0	3.35	9.13	5.07	0	1.81	0	0	0	0	0	0	0	LOC107052493	uncharacterized protein LOC107052493	-	-	-	-	-	-	-	0.354262	0.474762
ncbi_107052718	140.65	139.57	138.97	1.01	1.11	0.89	285.58	296.7	285.71	287.52	289.08	287.23	18401.5	8984.6	9654.89	80.13	88.22	80.87	18854.2	20466	19274.9	20128.9	20755.1	20499.4	LOC107052718	LOW QUALITY PROTEIN: uncharacterized protein LOC107052718	-	-	-	-	-	-	-	0.622553	0.726342
ncbi_107052719	101.28	101.52	96.74	0.31	0.48	0.36	181.24	179.99	178.19	204	194.87	204.91	7620	3758	3865	14	22	19	6881	7140	6913	8213	8046	8410	LOC107052719	uncharacterized protein LOC107052719 isoform X1	-	-	-	-	-	-	-	0.000117406	0.000374743
ncbi_107053871	7.94	7.72	7.12	2.41	2.3	1.98	3.24	2.96	3.11	1.7	1.33	1.82	392	189	182	72	67	66	81	79	81	45	37	48	C1QL2	complement C1q-like protein 2	-	-	-	-	-	GO:0005515//protein binding	GO:0006461//protein complex assembly	0.368446	0.489301
ncbi_107054196	4.55	5.68	4.7	2.61	2.63	2.29	1.47	2.03	1.58	3.5	2.92	2.5	306	188	168	107	107	107	50	72	55	126	108	92	MEX3B	RNA-binding protein MEX3B	-	-	-	-	GO:0031981//nuclear lumen	GO:0003723//RNA binding;GO:0046914//transition metal ion binding	GO:0006468//protein phosphorylation	0	0
ncbi_107054458	1.3	1.69	0.89	0.65	0.85	0.88	0.64	0.71	0.78	0.63	0.99	0.91	160.68	103.05	58.87	49.31	64.12	75.51	40.27	46.17	50.33	41.41	67.46	61.36	LOC107054458	PHD finger protein 7 isoform X1	-	-	-	-	-	-	-	1.94092e-55	4.19873e-54
ncbi_107054567	23.11	27.29	21.71	0	0	0	3.34	5.75	4.74	0	0	0	739.7	429.77	368.97	0	0	0	53.98	97.1	78.16	0	0	0	LOC107054567	trypsin II-P29	Environmental Information Processing;Organismal Systems;Organismal Systems	Signaling molecules and interaction;Digestive system;Digestive system	ko04080//Neuroactive ligand-receptor interaction;ko04972//Pancreatic secretion;ko04974//Protein digestion and absorption	K01312;K01312;K01312	GO:0044421//extracellular region part	GO:0043169//cation binding	GO:0014074//response to purine-containing compound;GO:0019538//protein metabolic process;GO:0031667//response to nutrient levels;GO:0044707//single-multicellular organism process	2.76249e-32	3.66319e-31
ncbi_107054568	278.21	279.95	290.99	0.32	0	0	63.3	66.85	56.92	0	0.72	0	7065.18	3497.95	3924.14	5	0	0	811.25	895.15	745.35	0	10	0	LOC107054568	trypsin II-P29	Environmental Information Processing;Organismal Systems;Organismal Systems	Signaling molecules and interaction;Digestive system;Digestive system	ko04080//Neuroactive ligand-receptor interaction;ko04972//Pancreatic secretion;ko04974//Protein digestion and absorption	K01312;K01312;K01312	GO:0044421//extracellular region part	GO:0043169//cation binding	GO:0014074//response to purine-containing compound;GO:0019538//protein metabolic process;GO:0031667//response to nutrient levels;GO:0044707//single-multicellular organism process	1.67921e-07	7.33997e-07
ncbi_107055041	1.22	1.32	1.42	0.65	0.52	0.66	0.31	0.32	0.37	0.71	0.85	0.8	260	139	161	84	67	97	33	36	41	81	100	93	TMEM218	transmembrane protein 218	-	-	-	-	-	-	-	0.459896	0.579375
ncbi_107055115	13.88	15.78	15.39	8.74	8.66	9.26	7.44	6.1	6.76	10.18	9.44	10.27	1350	755	795	517	510	624	365	313	339	530	504	545	LOC107055115	atrial natriuretic peptide receptor 1	Environmental Information Processing;Organismal Systems;Metabolism;Organismal Systems;Environmental Information Processing;Organismal Systems;Organismal Systems;Organismal Systems;Organismal Systems	Signal transduction;Environmental adaptation;Nucleotide metabolism;Endocrine system;Signal transduction;Circulatory system;Endocrine system;Endocrine system;Endocrine system	ko04024//cAMP signaling pathway;ko04714//Thermogenesis;ko00230//Purine metabolism;ko04921//Oxytocin signaling pathway;ko04022//cGMP - PKG signaling pathway;ko04270//Vascular smooth muscle contraction;ko04925//Aldosterone synthesis and secretion;ko04924//Renin secretion;ko04923//Regulation of lipolysis in adipocyte	K12323;K12323;K12323;K12323;K12323;K12323;K12323;K12323;K12323	-	-	-	0	0
ncbi_107055361	55.4	56.37	57.22	231.53	232.44	246.88	1089.17	1096.34	1101	405.04	400.24	416.33	1528	765	838	3883	3879.98	4718	15159	15943	15659	5978	6057.99	6263.98	LOC107055361	early endosome antigen 1	-	-	-	-	-	-	-	0.0312792	0.0625584
ncbi_107055431	0.99	0.89	0.98	0.4	0.29	0.32	0.27	0.25	0.3	0.24	0.17	0.2	228	101	120	55	41	50	31	30.01	36	29	21	25.01	LOC107055431	E3 ubiquitin-protein ligase NEDD4-like isoform X1	Cellular Processes;Cellular Processes;Genetic Information Processing;Organismal Systems	Transport and catabolism;Cellular community - eukaryotes;Folding, sorting and degradation;Excretory system	ko04144//Endocytosis;ko04530//Tight junction;ko04120//Ubiquitin mediated proteolysis;ko04960//Aldosterone-regulated sodium reabsorption	K13305;K13305;K13305;K13305	GO:0016020//membrane;GO:0031988//membrane-bounded vesicle	GO:0003824//catalytic activity;GO:0005515//protein binding;GO:0008200//ion channel inhibitor activity	GO:0000209//protein polyubiquitination;GO:0003073//regulation of systemic arterial blood pressure;GO:0006511//ubiquitin-dependent protein catabolic process;GO:0006970//response to osmotic stress;GO:0010035//response to inorganic substance;GO:0010766//negative regulation of sodium ion transport;GO:0032413//negative regulation of ion transmembrane transporter activity;GO:0032414//positive regulatio…	0	0
ncbi_107055444	12.21	10.45	10.73	5.48	5.19	4.56	2.45	2.6	2.66	2.24	1.66	1.95	1622	683	757	443	417	419	166	182	182	159	121	141	RPTC15L	activated RNA polymerase II transcriptional coactivator p15	-	-	-	-	GO:0031988//membrane-bounded vesicle;GO:0043231//intracellular membrane-bounded organelle;GO:0043232//intracellular non-membrane-bounded organelle;GO:0043234//protein complex	GO:0003712//transcription cofactor activity;GO:0003723//RNA binding;GO:0043566//structure-specific DNA binding	GO:0006357//regulation of transcription from RNA polymerase II promoter;GO:0007165//signal transduction	2.14543e-102	8.61266e-101
ncbi_107055482	0.65	0.71	0.91	0.37	0.2	0.2	0.34	0.27	0.46	0.14	0.28	0.14	103.94	55.5	76.44	36	19	22.39	27.07	22.37	38	12	24.38	12	LOC107055482	trypsin I-P38-like	Environmental Information Processing;Organismal Systems;Organismal Systems	Signaling molecules and interaction;Digestive system;Digestive system	ko04080//Neuroactive ligand-receptor interaction;ko04972//Pancreatic secretion;ko04974//Protein digestion and absorption	K01312;K01312;K01312	-	GO:0070011//peptidase activity, acting on L-amino acid peptides	GO:0019538//protein metabolic process	2.3217e-23	2.34759e-22
ncbi_107055568	3.66	3.16	3.37	2.43	2.23	2.04	13.92	14.29	14.88	14.73	12.4	10.88	282	120	138	114	104	109	542	581	592	608	525	458	LOC107055568	collagen alpha-1(I) chain-like	-	-	-	-	-	-	-	0.303205	0.421857
ncbi_107055922	1.73	1.51	1.5	0.82	0.72	0.64	0.42	0.49	0.36	0.95	0.99	0.79	316	136	145	91	80	81	39	47	34	93	99	79	LOC107055922	lipoxygenase homology domain-containing protein 1-like	-	-	-	-	-	-	-	0.948349	0.966471
ncbi_107057545	0.7	0.79	0.82	0.21	0.23	0.21	0.41	0.4	0.36	0.29	0.28	0.41	139.09	77.33	97.88	29.07	30.88	32.8	39.54	36.35	41.89	31.45	35.2	46.23	LOC107057545	uncharacterized protein LOC107057545 isoform X1	-	-	-	-	-	-	-	0.423216	0.543562
ncbi_107057619	13.05	15.32	13.83	24.66	27.24	27.08	8.19	8.48	7.75	27.44	23.84	25.42	464	268	261	533	586	667	147	159	142	522	465	493	ACP5	tartrate-resistant acid phosphatase type 5	Metabolism;Cellular Processes;Organismal Systems;Metabolism	Global and overview maps;Transport and catabolism;Development;Metabolism of cofactors and vitamins	ko01100//Metabolic pathways;ko04142//Lysosome;ko04380//Osteoclast differentiation;ko00740//Riboflavin metabolism	K14379;K14379;K14379;K14379	-	-	GO:0001818//negative regulation of cytokine production;GO:0009605//response to external stimulus;GO:0044237//cellular metabolic process	5.55719e-39	8.50872e-38
ncbi_107057632	1.28	0.28	0.81	1.72	1.53	1.6	1.42	1.84	1.6	2.62	1.83	2.74	37.83	4.08	12.74	30.85	27.27	32.58	21.16	28.56	24.25	41.33	29.53	44.07	LOC107057632	leukocyte immunoglobulin-like receptor subfamily A member 6	-	-	-	-	-	-	-	1.08751e-69	2.88655e-68
ncbi_107057638	1.7	1.57	0.94	0.44	0.2	0.49	0.13	0.16	0.12	0.57	0.3	0.64	53.92	24.56	15.83	8.47	3.88	10.78	2.14	2.66	2	9.64	5.18	11.09	LOC107057638	free fatty acid receptor 2-like	Environmental Information Processing	Signal transduction	ko04024//cAMP signaling pathway	K04328	-	-	-	0.903953	0.937532
ncbi_107080643	0	0	0.22	0.83	1.13	0.98	0.23	0.31	0.52	0.36	0.58	0.28	0	0	3.02	13.23	17.9	17.9	3	4.34	7.05	5.12	8.33	4.03	LOC107080643	C-factor-like	-	-	-	-	-	-	GO:0044710//single-organism metabolic process	5.98e-302	7.72042e-300
ncbi_112529919	5.35	4.27	4.23	0	0	0	1.14	0.15	0.55	0	0	0	140.17	55.03	58.84	0	0	0	15.05	2.03	7.45	0	0	0	LOC112529919	LOW QUALITY PROTEIN: chymotrypsinogen A-like	Organismal Systems;Organismal Systems	Digestive system;Digestive system	ko04972//Pancreatic secretion;ko04974//Protein digestion and absorption	K01310;K01310	-	GO:0004175//endopeptidase activity	GO:0019538//protein metabolic process	1.79126e-210	1.45997e-208
ncbi_112529924	3.07	4.37	4.59	6.66	7.35	7.15	11.79	13.87	12.2	14.91	12.13	11.82	132.56	92.89	105.47	175.14	192.4	214.14	257.07	316.04	271.93	344.77	287.73	278.64	LOC112529924	T-cell-interacting, activating receptor on myeloid cells protein 1-like	-	-	-	-	-	-	-	0	0
ncbi_112529946	1.96	1.04	1.39	2.05	2.6	2.45	3.43	4.88	5.57	3.24	4.64	3.49	61.57	16.05	23.13	39.12	49.37	53.36	54.36	80.92	90.32	54.42	80.13	59.79	LOC112529946	immunoglobulin superfamily member 1-like	-	-	-	-	-	-	-	7.04258e-64	1.73252e-62
ncbi_112529954	1.61	1.48	1.34	0.39	0.21	0.23	7.79	8.83	8.23	0.19	0.19	0.18	106.44	48	47.39	14.05	7.64	9.87	260.62	309.11	281.43	5.92	6.2	5.82	LOC112529954	class I histocompatibility antigen, F10 alpha chain-like isoform X1	-	-	-	-	GO:0031224//intrinsic component of membrane;GO:0042611//MHC protein complex	GO:0003823//antigen binding	GO:0048002//antigen processing and presentation of peptide antigen	6.38286e-05	0.000210604
ncbi_112530201	2.28	2.29	2.44	1.36	1.47	1.31	1.33	0.89	1.27	1.2	1.45	1.66	146	72	83	53	57	58	43	30	42	41	51	58	LOC112530201	AT-hook DNA-binding motif-containing protein 1-like	-	-	-	-	-	-	-	1.09223e-238	1.01301e-236
ncbi_112530482	1.01	1.11	0.73	0.25	0.34	0.43	0.41	0.3	0.42	0.14	0.17	0.19	159.79	86	61	24	32	47	33	25	34	12	15	16	LOC112530482	uncharacterized protein LOC112530482	-	-	-	-	-	-	-	0.0140712	0.0307949
ncbi_112530484	1.14	1.2	0.91	0.42	0.29	0.37	1.91	1.75	1.72	0.32	0.72	0.53	171.38	89.09	73.18	38.32	26.91	38.64	145.47	138.99	134.02	25.85	59.23	43.48	LOC112530484	uncharacterized protein LOC112530484	-	-	-	-	-	-	-	5.7825e-110	2.51531e-108
ncbi_112530485	3.2	3.76	3.67	1.11	1.57	1.66	0.79	0.9	0.78	0.84	0.82	0.64	128	74	78	27	38	46	16	19	16	18	18	14	LOC112530485	ras GTPase-activating protein 1-like	Environmental Information Processing;Environmental Information Processing;Organismal Systems;Environmental Information Processing	Signal transduction;Signal transduction;Development;Signal transduction	ko04010//MAPK signaling pathway;ko04014//Ras signaling pathway;ko04360//Axon guidance;ko04013//MAPK signaling pathway - fly	K04352;K04352;K04352;K04352	-	-	GO:0050794//regulation of cellular process	0.0010588	0.00290693
ncbi_112530489	0.94	0.64	0.79	0.4	0.37	0.34	0.35	0.3	0.32	0.13	0.29	0.2	96	31.83	42.43	24.71	22.96	24.14	18	16	17	7	16	11	LOC112530489	uncharacterized protein LOC112530489	-	-	-	-	-	-	-	0.248181	0.36011
ncbi_112530490	1.03	0.81	1.04	0.19	0.24	0.22	0.34	0.46	0.49	0.11	0.1	0.14	186	72	100	21	26	28	31	44	46	11	10	14	LOC112530490	uncharacterized protein LOC112530490	-	-	-	-	-	-	-	4.87881e-33	6.59416e-32
ncbi_112530493	10.29	10.56	11.51	3.61	3.41	4.38	2.42	3.76	3.19	1.44	1.41	1.53	522.87	264.11	310.56	111.58	104.79	154.23	62.04	100.8	83.52	39.27	39.32	42.3	LOC112530493	uncharacterized protein LOC112530493	-	-	-	-	-	-	-	4.39745e-12	2.68202e-11
ncbi_112530987	1.17	1.4	1.2	3.14	3.26	3.49	11.78	11.34	11.33	4.19	3.64	4.92	46	27	25	75	77	95	233	234	229	88	78	106	LOC112530987	poly [ADP-ribose] polymerase 10-like	-	-	-	-	-	-	-	9.22237e-55	1.97388e-53
ncbi_112531104	0.14	0.28	0.33	2.4	1.31	1.12	1.18	1.7	1.61	0.98	0.71	0.97	4.13	4.01	4.99	41.93	22.82	22.29	17.14	25.7	23.78	15.04	11.27	15.22	LOC112531104	LOW QUALITY PROTEIN: osteoclast-associated immunoglobulin-like receptor	-	-	-	-	-	-	-	1.83797e-150	1.08649e-148
ncbi_112531111	2.35	2.37	2.98	0.79	0.71	0.75	1.02	1.1	1.1	1.1	0.9	0.95	78	38.6	52.4	15.84	14.24	17.14	17	19.24	18.87	19.48	16.31	17.2	LOC112531111	uncharacterized protein LOC112531111	-	-	-	-	-	-	-	0.411848	0.532906
ncbi_112531167	0.56	0.64	0.3	3.98	3.55	3.45	1.93	2.75	2.69	2.95	3.69	3.31	28.36	15.79	7.89	121.74	108.15	120.12	49	72.81	69.69	79.28	101.76	90.91	LOC112531167	leukocyte immunoglobulin-like receptor subfamily B member 4	-	-	-	-	-	-	-	0.343125	0.463532
ncbi_112531329	0	0.07	0.06	0.7	0.46	0.73	0.33	0.29	0.51	0.74	0.31	0.64	0	1.05	1.04	13.08	8.44	15.46	5.1	4.61	8	12.13	5.16	10.68	LOC112531329	immunoglobulin superfamily member 1-like	-	-	-	-	-	-	-	0	0
ncbi_112531388	1.48	1.78	1.44	0.8	1.19	0.68	0.38	0.22	0.21	0.92	1.31	0.74	227.12	132.04	118.55	74.23	107.5	71.09	29.92	18.48	17.27	76.12	108.66	61.59	LOC112531388	endogenous retrovirus group K member 8 Gag polyprotein-like	-	-	-	-	-	-	-	4.57804e-06	1.73266e-05
ncbi_112531697	0.38	0.5	0.44	0.1	0.11	0.13	0.09	0.17	0.18	0.24	0.26	0.19	128	83	78	20	22	30	16	30	31	43	47	34	LOC112531697	uncharacterized protein LOC112531697	-	-	-	-	-	-	-	0.152403	0.242648
ncbi_112531814	1.09	0.79	0.73	0.17	0.23	0.23	0.26	0.26	0.25	0.05	0.18	0.2	107.45	38.54	38.32	10.29	13.7	15.74	12.86	13.44	12.91	2.85	9.75	10.92	LOC112531814	uncharacterized protein LOC112531814	-	-	-	-	-	-	-	0	0
ncbi_112531932	1.69	1.34	1.64	0.47	0.7	1.12	0.3	0.35	0.37	0.56	0.84	0.63	84.2	32.99	43.6	14.35	21.23	38.58	7.67	9.3	9.59	15.06	23.12	17.06	LOC112531932	uncharacterized protein LOC112531932	-	-	-	-	-	-	-	0	0
ncbi_112531967	5.81	5.57	4.95	2.84	3.24	3.88	1.04	2.62	2.08	1.89	1.76	2.04	241.94	114.09	109.44	71.83	81.72	111.96	21.94	57.5	44.57	42.03	40.18	46.31	LOC112531967	uncharacterized protein LOC112531967	-	-	-	-	-	-	-	1	1
ncbi_112532100	0.46	0.44	0.59	0.18	0.14	0.24	0.02	0.23	0.3	0.13	0.13	0.35	38	18	26	9	7	14	1	10	13	6	6	16	LOC112532100	uncharacterized protein LOC112532100	-	-	-	-	-	-	-	2.67375e-28	3.11545e-27
ncbi_112532134	5.58	5.1	6.46	3.6	3.8	3.86	2.2	2.13	2.68	2.07	2.44	2.29	534.67	240.53	328.54	209.62	220.35	256.03	106.11	107.43	132.42	105.99	128.2	119.68	LOC112532134	uncharacterized protein LOC112532134	-	-	-	-	-	-	-	0.515398	0.632076
ncbi_112532140	7.6	8.56	7.42	3.08	3.29	3.88	2.41	2.48	2.8	2.18	2.19	2.43	897.39	497.18	465.17	221.16	235.28	317.75	143.82	154.43	170.62	137.7	141.89	156.75	LOC112532140	uncharacterized protein LOC112532140	-	-	-	-	-	-	-	8.96572e-212	7.41993e-210
ncbi_112532392	0.13	0.27	0.24	0.85	0.26	0.84	0.84	0.43	0.63	0.78	0.9	0.78	4.22	4.21	4.12	16.4	5.07	18.49	13.54	7.26	10.36	13.29	15.74	13.49	LOC112532392	glyceraldehyde-3-phosphate dehydrogenase, testis-specific-like	-	-	-	-	-	-	-	1.31217e-260	1.44053e-258
ncbi_112532910	0	0.1	0.28	1.37	2.19	1.61	0.78	2.04	0.85	1.01	1.69	1.17	0	1	3	17.03	27.09	22.78	8.02	22	9.01	11	19	13	LOC112532910	platelet glycoprotein VI-like	-	-	-	-	-	-	-	0.433165	0.554004
ncbi_112533211	21.13	22.4	20.12	43.11	44.12	42.45	50.62	51.39	46.29	46.37	48.21	46.27	694	362	351	861	877	966	839	890	784	815	869	829	LOC112533211	uncharacterized protein LOC112533211	-	-	-	-	-	-	-	9.96172e-10	5.21447e-09
ncbi_112533344	2.04	1.36	1.59	3.06	2.03	3.69	5	10.99	6.86	4.19	6.04	3.17	46.97	15.49	19.53	42.97	28.27	58.98	58.15	133.7	81.63	51.74	76.42	39.93	HTD2	hydroxyacyl-thioester dehydratase type 2, mitochondrial	-	-	-	-	-	-	-	0.12469	0.204935
ncbi_112533354	6.54	7.77	6.58	3.33	3.97	3.93	2.43	2.05	1.99	4.5	4.26	4.46	427.44	250.03	228.64	132.33	157.31	177.91	80.1	70.57	67.21	157.64	152.91	158.98	LOC112533354	WAS/WASL-interacting protein family member 3-like	-	-	-	-	-	-	-	0.00321698	0.00810423
ncbi_112533449	0.25	0.16	0.2	0.03	0.06	0.04	0.02	0.01	0.02	0.1	0.1	0.12	138	44	60.02	11	21	14	5	2	7	31	30	36	LOC112533449	uncharacterized protein LOC112533449	-	-	-	-	-	-	-	0.26433	0.378875
ncbi_112533460	0.91	0.37	0.68	0.1	0.05	0.09	0.12	0	0.18	0.11	0	0.06	30	6	12	2	1	2	2	0	3	2	0	1	LOC112533460	potassium-transporting ATPase alpha chain 1-like	Metabolism;Organismal Systems;Organismal Systems	Energy metabolism;Digestive system;Excretory system	ko00190//Oxidative phosphorylation;ko04971//Gastric acid secretion;ko04966//Collecting duct acid secretion	K01542;K01542;K01542	GO:0016021//integral component of membrane;GO:0044421//extracellular region part	GO:0008556//potassium-transporting ATPase activity;GO:0032550//purine ribonucleoside binding;GO:0046872//metal ion binding;GO:0046983//protein dimerization activity	GO:0006814//sodium ion transport;GO:0006885//regulation of pH;GO:0015988//energy coupled proton transmembrane transport, against electrochemical gradient;GO:0042221//response to chemical;GO:0043269//regulation of ion transport	1.29517e-23	1.32204e-22
ncbi_112533495	8.49	10.75	10.14	26.09	28.2	28.15	5.84	6.07	7.06	27.46	30.06	28.97	268	167	170	501	539	616	93	101	115	464	521	499	CFP	properdin	-	-	-	-	-	-	-	0	0
ncbi_373903	1.25	1.01	0.98	4.52	4.27	4.61	28.74	25.75	28.08	3.84	3.09	3.75	214	82	91	450	433	534	2372	2246	2387	332	285	338	DIO2	type II iodothyronine deiodinase isoform a	-	-	-	-	GO:0031224//intrinsic component of membrane	GO:0016491//oxidoreductase activity	GO:0009058//biosynthetic process;GO:0042403//thyroid hormone metabolic process;GO:0044710//single-organism metabolic process	2.0375e-22	1.9928e-21
ncbi_373904	3.01	2.31	3.01	5.85	5.24	5.18	7.36	6.91	7.88	4.8	5.82	5.12	190	72	86	225	198	227	234	223	257	157	202	175	TNFRSF10B	tumor necrosis factor receptor superfamily member 10B isoform X1	Environmental Information Processing;Cellular Processes;Cellular Processes;Organismal Systems;Cellular Processes	Signaling molecules and interaction;Cell growth and death;Cell growth and death;Immune system;Cell growth and death	ko04060//Cytokine-cytokine receptor interaction;ko04217//Necroptosis;ko04210//Apoptosis;ko04650//Natural killer cell mediated cytotoxicity;ko04115//p53 signaling pathway	K04722;K04722;K04722;K04722;K04722	-	GO:0005515//protein binding	-	0.000237014	0.000722231
ncbi_373907	17.05	16.07	15.88	10.88	9.69	9.43	10.71	10.08	10.02	9.77	10.35	10.27	2040	925	1006	777	702	782	643	636	603	620	667	643	AHR	aryl hydrocarbon receptor	Organismal Systems	Immune system	ko04659//Th17 cell differentiation	K09093	-	-	-	0	0
ncbi_373917	7.09	7.36	7.58	20.91	19.76	19.82	74.07	65.48	77.08	22.17	23.3	21.27	170	87	96	301	283	325	891	832	962	282	307	279	LGALS3	galectin-3	-	-	-	-	GO:0019866//organelle inner membrane;GO:0031012//extracellular matrix;GO:0031988//membrane-bounded vesicle;GO:0043231//intracellular membrane-bounded organelle;GO:0044421//extracellular region part;GO:0044459//plasma membrane part	GO:0003723//RNA binding;GO:0019865//immunoglobulin binding	GO:0002687//positive regulation of leukocyte migration;GO:0030100//regulation of endocytosis;GO:0030154//cell differentiation;GO:0034767//positive regulation of ion transmembrane transport;GO:0043062//extracellular structure organization;GO:0050670//regulation of lymphocyte proliferation;GO:0070228//regulation of lymphocyte apoptotic process;GO:0071621//granulocyte chemotaxis;GO:2001236//regulati…	6.34195e-289	7.8127e-287
ncbi_373964	2.47	1.88	1.97	0.71	1.43	0.86	0	0.06	0	0.63	0.56	0.73	80	30	34	14	28	19.34	0	1	0	11	10	13	MSTN	growth/differentiation factor 8 precursor	Environmental Information Processing	Signaling molecules and interaction	ko04060//Cytokine-cytokine receptor interaction	K05497	-	-	-	4.46285e-08	2.05131e-07
ncbi_373985	0.63	0.67	0.43	0.09	0.13	0.11	0.23	0.21	0.18	0.1	0.13	0.17	80	42	29	7	10	10	15	14	12	7	9	12	CHRDL1	chordin-like protein 1 precursor	-	-	-	-	-	-	GO:0001654//eye development;GO:0030154//cell differentiation;GO:0030510//regulation of BMP signaling pathway	8.02608e-52	1.5971e-50
ncbi_373994	24.6	27.12	25.51	9.32	10.44	9.75	4.7	5.23	5.32	13.79	16.54	15.65	1904	1036	1048	436	496	521	180	209	210	571	697	651	POU2AF1	POU domain class 2-associating factor 1	-	-	-	-	-	-	-	0	0
ncbi_374003	5.54	4.99	4.71	8.96	9.45	9.13	11.68	12.24	11.02	8.98	8.85	8.99	746	348	356	723	740	866	828	896	796	679	698	669	POLK	DNA polymerase kappa isoform X1	Genetic Information Processing	Replication and repair	ko03460//Fanconi anemia pathway	K03511	GO:0043231//intracellular membrane-bounded organelle	GO:0003677//DNA binding;GO:0034061//DNA polymerase activity	GO:0006259//DNA metabolic process	4.8495e-08	2.21829e-07
ncbi_374006	188.76	194.37	193.03	365.08	361.74	383.04	471.88	491.38	475.56	285.98	286.85	314.02	5548	2811	3013	6525	6435	7801	6999	7615	7208	4498	4627	5035	SAT1	diamine acetyltransferase 1	Metabolism;Metabolism;Cellular Processes	Global and overview maps;Amino acid metabolism;Cell growth and death	ko01100//Metabolic pathways;ko00330//Arginine and proline metabolism;ko04216//Ferroptosis	K00657;K00657;K00657	GO:0044424//intracellular part	GO:0008080//N-acetyltransferase activity	GO:0006598//polyamine catabolic process;GO:0008283//cell proliferation	0.0775132	0.137417
ncbi_374012	86.32	84.78	85.35	177.76	176.36	177.99	463.53	466.07	457.2	149.56	160.76	156.24	11064	5347	5810	13855	13682	15809	29983	31499	30221	10259	11309	10925	BIRC2	inhibitor of apoptosis protein	Cellular Processes;Environmental Information Processing;Cellular Processes;Organismal Systems;Genetic Information Processing;Cellular Processes;Environmental Information Processing;Environmental Information Processing;Organismal Systems;Cellular Processes	Cellular community - eukaryotes;Signal transduction;Cell growth and death;Immune system;Folding, sorting and degradation;Cell growth and death;Signal transduction;Signal transduction;Immune system;Cell growth and death	ko04510//Focal adhesion;ko04390//Hippo signaling pathway;ko04217//Necroptosis;ko04621//NOD-like receptor signaling pathway;ko04120//Ubiquitin mediated proteolysis;ko04210//Apoptosis;ko04668//TNF signaling pathway;ko04064//NF-kappa B signaling pathway;ko04624//Toll and Imd signaling pathway;ko04215//Apoptosis - multiple species	K16060;K16060;K16060;K16060;K16060;K16060;K16060;K16060;K16060;K16060	-	GO:0043169//cation binding	GO:0006915//apoptotic process	2.24425e-05	7.85974e-05
ncbi_374014	8.43	7.16	7.3	4.29	3.71	3.2	2.69	2.58	2.26	1.75	1.11	1.74	1132	484	528	358	308	312	180	183	160	132	84	127	SPIN1W	spindlin-W isoform X1	-	-	-	-	GO:0043231//intracellular membrane-bounded organelle	GO:0042393//histone binding	GO:0009967//positive regulation of signal transduction;GO:0044702//single organism reproductive process	3.24213e-305	4.28865e-303
ncbi_374046	0.17	0.16	0.18	0.05	0.06	0.06	0.11	0.01	0.04	0.03	0.1	0.05	38	18	21	6	7	8	12	1	4	3	12	6	COL11A1	collagen alpha-1(XI) chain isoform X7	Organismal Systems	Digestive system	ko04974//Protein digestion and absorption	K19721	-	GO:0005198//structural molecule activity	GO:0009100//glycoprotein metabolic process;GO:0030198//extracellular matrix organization;GO:0048468//cell development;GO:0048562//embryonic organ morphogenesis;GO:0050953//sensory perception of light stimulus;GO:0050954//sensory perception of mechanical stimulus;GO:0055008//cardiac muscle tissue morphogenesis;GO:0061448//connective tissue development	0	0
ncbi_374110	5.56	6.54	6.7	9.86	11.44	9.92	132.59	125.42	127.48	11.94	10.75	10.37	114	66	73	123	142	141	1372	1356	1348	131	121	116	PTGDS	prostaglandin-H2 D-isomerase precursor	Metabolism;Metabolism	Global and overview maps;Lipid metabolism	ko01100//Metabolic pathways;ko00590//Arachidonic acid metabolism	K01830;K01830	GO:0005783//endoplasmic reticulum;GO:0031988//membrane-bounded vesicle;GO:0044421//extracellular region part	GO:0008289//lipid binding	GO:0042749//regulation of circadian sleep/wake cycle;GO:0044238//primary metabolic process;GO:0051234//establishment of localization	5.58671e-72	1.5307e-70
ncbi_374125	103.09	94.55	95.1	193.37	198.79	201.37	248.12	253.61	251.85	156.81	160.24	155.19	2846	1288	1448	3219	3254	3775	3214	3384	3326	2289	2360	2297	LITAF	lipopolysaccharide-induced tumor necrosis factor-alpha factor homolog isoform X1	Cellular Processes	Transport and catabolism	ko04142//Lysosome	K19363	GO:0005774//vacuolar membrane	GO:0005102//receptor binding;GO:0019904//protein domain specific binding;GO:0060089//molecular transducer activity	GO:0010468//regulation of gene expression;GO:0032496//response to lipopolysaccharide;GO:0034645//cellular macromolecule biosynthetic process;GO:0042345//regulation of NF-kappaB import into nucleus	1.86776e-240	1.76269e-238
ncbi_374165	18.93	15.51	16.16	0.48	1.45	2.01	7.7	5.43	7.4	0.55	0.4	1.48	258	104	117	4	12	19	53	39	52	4	3	11	FABP4	fatty acid-binding protein, adipocyte	Organismal Systems;Organismal Systems	Endocrine system;Endocrine system	ko03320//PPAR signaling pathway;ko04923//Regulation of lipolysis in adipocyte	K08753;K08753	-	GO:0005488//binding	GO:0051234//establishment of localization	0	0
ncbi_374191	135.94	138.28	135.52	74.93	74.76	75.18	38.39	40.51	40.37	71.25	71.58	75.05	8580	4208	4630.89	2895.72	2801.54	3335	1287	1456	1358.8	2545	2557	2710.81	PDCD4	programmed cell death protein 4 isoform X1	-	-	-	-	GO:0043231//intracellular membrane-bounded organelle;GO:0044444//cytoplasmic part	GO:0003676//nucleic acid binding	GO:0006355//regulation of transcription, DNA-templated;GO:0007568//aging;GO:0043407//negative regulation of MAP kinase activity	2.92105e-07	1.24841e-06
ncbi_374195	9	8.67	8.02	4.37	3.61	4.18	2.92	2.38	2.65	1.13	1.44	1.31	1618	764	792	467	389	522	271	227	256	115	147	135	CHDB1	chromodomain-helicase-DNA-binding protein 1 isoform X1	-	-	-	-	GO:0043231//intracellular membrane-bounded organelle	GO:0003676//nucleic acid binding;GO:0017111//nucleoside-triphosphatase activity;GO:0032550//purine ribonucleoside binding;GO:0042393//histone binding	GO:0016568//chromatin modification	3.72229e-11	2.13545e-10
ncbi_374209	11.03	13.13	12.04	24.43	24.51	23.7	19.84	19.97	20.55	24.07	24.97	24.04	1110	650	643	1496	1485	1648	1014	1066	1073	1294	1380	1321	ITGB3	integrin beta-3 isoform X1	Environmental Information Processing;Cellular Processes;Cellular Processes;Environmental Information Processing;Cellular Processes;Organismal Systems;Organismal Systems;Organismal Systems;Organismal Systems;Environmental Information Processing	Signal transduction;Cell motility;Cellular community - eukaryotes;Signal transduction;Transport and catabolism;Immune system;Endocrine system;Development;Immune system;Signaling molecules and interaction	ko04151//PI3K-Akt signaling pathway;ko04810//Regulation of actin cytoskeleton;ko04510//Focal adhesion;ko04015//Rap1 signaling pathway;ko04145//Phagosome;ko04611//Platelet activation;ko04919//Thyroid hormone signaling pathway;ko04380//Osteoclast differentiation;ko04640//Hematopoietic cell lineage;ko04512//ECM-receptor interaction	K06493;K06493;K06493;K06493;K06493;K06493;K06493;K06493;K06493;K06493	GO:0005887//integral component of plasma membrane;GO:0043234//protein complex	GO:0005102//receptor binding	GO:0001525//angiogenesis;GO:0007166//cell surface receptor signaling pathway;GO:0008284//positive regulation of cell proliferation;GO:0030168//platelet activation;GO:0030334//regulation of cell migration;GO:0031589//cell-substrate adhesion;GO:0034329//cell junction assembly	9.88474e-87	3.29587e-85
ncbi_374229	29.29	26.33	28.47	44.74	42.78	44.75	42.78	41.22	44.78	53.32	48	50.97	3050	1350	1577	2835	2703	3231	2249	2261	2405	2973	2746	2899	TNFSF13B	tumor necrosis factor ligand superfamily member 13B	Environmental Information Processing;Environmental Information Processing;Organismal Systems	Signaling molecules and interaction;Signal transduction;Immune system	ko04060//Cytokine-cytokine receptor interaction;ko04064//NF-kappa B signaling pathway;ko04672//Intestinal immune network for IgA production	K05476;K05476;K05476	GO:0044421//extracellular region part;GO:0044444//cytoplasmic part	GO:0032813//tumor necrosis factor receptor superfamily binding	GO:0002634//regulation of germinal center formation;GO:0009306//protein secretion;GO:0030888//regulation of B cell proliferation;GO:0031294//lymphocyte costimulation;GO:0042129//regulation of T cell proliferation	1.2545e-54	2.67086e-53
ncbi_374246	12.92	14.23	12.74	24.38	23.23	23.33	53.09	53.63	52.05	25.24	25.14	24.25	1418	691	754	1438	1351	1575	2690	2768	2686	1328	1328	1315	NBN	nibrin isoform X1	Cellular Processes;Genetic Information Processing	Cell growth and death;Replication and repair	ko04218//Cellular senescence;ko03440//Homologous recombination	K10867;K10867	GO:0000781//chromosome, telomeric region;GO:0016234//inclusion body;GO:0016604//nuclear body;GO:0043234//protein complex	GO:0003677//DNA binding;GO:0003678//DNA helicase activity;GO:0005515//protein binding	GO:0000725//recombinational repair;GO:0001934//positive regulation of protein phosphorylation;GO:0002204//somatic recombination of immunoglobulin genes involved in immune response;GO:0031572//G2 DNA damage checkpoint;GO:0032392//DNA geometric change;GO:0035556//intracellular signal transduction;GO:0042127//regulation of cell proliferation;GO:0050905//neuromuscular process	0.00674497	0.0159254
ncbi_378783	7.35	7.29	7.69	1.41	1.56	1.46	0.81	0.9	0.75	2.27	2.06	2.96	1066	520	594	124	137	147	59	69	56	176	164	234	KIT	mast/stem cell growth factor receptor Kit isoform X1	Environmental Information Processing;Environmental Information Processing;Environmental Information Processing;Environmental Information Processing;Environmental Information Processing;Organismal Systems;Organismal Systems	Signal transduction;Signal transduction;Signal transduction;Signal transduction;Signal transduction;Endocrine system;Immune system	ko04151//PI3K-Akt signaling pathway;ko04010//MAPK signaling pathway;ko04014//Ras signaling pathway;ko04015//Rap1 signaling pathway;ko04072//Phospholipase D signaling pathway;ko04916//Melanogenesis;ko04640//Hematopoietic cell lineage	K05091;K05091;K05091;K05091;K05091;K05091;K05091	GO:0005764//lysosome;GO:0030054//cell junction;GO:0031224//intrinsic component of membrane;GO:0044421//extracellular region part;GO:0044459//plasma membrane part	GO:0004714//transmembrane receptor protein tyrosine kinase activity;GO:0019899//enzyme binding;GO:0032550//purine ribonucleoside binding;GO:0043169//cation binding;GO:0046983//protein dimerization activity	GO:0002244//hematopoietic progenitor cell differentiation;GO:0002279//mast cell activation involved in immune response;GO:0002573//myeloid leukocyte differentiation;GO:0002768//immune response-regulating cell surface receptor signaling pathway;GO:0006664//glycolipid metabolic process;GO:0006952//defense response;GO:0007169//transmembrane receptor protein tyrosine kinase signaling pathway;GO:00072…	0	0
ncbi_378906	0.28	0.1	0.07	0.39	0.71	0.39	0.79	0.72	1.14	0.63	0.34	0.78	14	2	2	12	21	13	17	16	25	17	9	21	ZP3	zona pellucida sperm-binding protein 3 isoform X1	-	-	-	-	GO:0031012//extracellular matrix;GO:0031224//intrinsic component of membrane	GO:0005515//protein binding	GO:0009566//fertilization	1.0824e-272	1.21304e-270
ncbi_378914	1.47	2.1	1.82	12.95	13.77	12.93	32.04	34.15	33.94	17.55	15.94	19.16	64	45	42	343	363	390	704	784	762	409	381	455	CDKN1A	cyclin-dependent kinase inhibitor 1	Environmental Information Processing;Organismal Systems;Environmental Information Processing;Cellular Processes;Environmental Information Processing;Cellular Processes;Environmental Information Processing;Organismal Systems;Environmental Information Processing;Cellular Processes	Signal transduction;Endocrine system;Signal transduction;Cell growth and death;Signal transduction;Cell growth and death;Signal transduction;Endocrine system;Signal transduction;Cell growth and death	ko04151//PI3K-Akt signaling pathway;ko04921//Oxytocin signaling pathway;ko04630//Jak-STAT signaling pathway;ko04218//Cellular senescence;ko04068//FoxO signaling pathway;ko04110//Cell cycle;ko04066//HIF-1 signaling pathway;ko04928//Parathyroid hormone synthesis, secretion and action;ko04012//ErbB signaling pathway;ko04115//p53 signaling pathway	K06625;K06625;K06625;K06625;K06625;K06625;K06625;K06625;K06625;K06625	GO:0043231//intracellular membrane-bounded organelle;GO:0043234//protein complex;GO:0044444//cytoplasmic part	GO:0004672//protein kinase activity;GO:0016538//cyclin-dependent protein serine/threonine kinase regulator activity;GO:0044389//ubiquitin-like protein ligase binding	GO:0000079//regulation of cyclin-dependent protein serine/threonine kinase activity;GO:0001558//regulation of cell growth;GO:0001934//positive regulation of protein phosphorylation;GO:0007050//cell cycle arrest;GO:0007264//small GTPase mediated signal transduction;GO:0007569//cell aging;GO:0008284//positive regulation of cell proliferation;GO:0008630//intrinsic apoptotic signaling pathway in resp…	0.211245	0.317004
ncbi_378926	0.48	0.75	0.53	0.09	0.13	0.16	0.17	0	0.11	0.28	0.47	0.2	44	34	26	5	7	10	8	0	5	14	24	10	ANKRD1	ankyrin repeat domain-containing protein 1	-	-	-	-	GO:0043231//intracellular membrane-bounded organelle;GO:0043234//protein complex;GO:0044449//contractile fiber part	GO:0001104//RNA polymerase II transcription cofactor activity;GO:0003676//nucleic acid binding;GO:0008092//cytoskeletal protein binding;GO:0019899//enzyme binding;GO:0046332//SMAD binding	GO:0006357//regulation of transcription from RNA polymerase II promoter;GO:0007519//skeletal muscle tissue development;GO:0009612//response to mechanical stimulus;GO:0032496//response to lipopolysaccharide;GO:0034612//response to tumor necrosis factor;GO:0042493//response to drug;GO:0042981//regulation of apoptotic process;GO:0043516//regulation of DNA damage response, signal transduction by p53 …	7.61592e-182	5.48686e-180
ncbi_378930	2.79	2.03	2.44	4.7	5.6	3.89	8.1	9.96	9.28	4.1	5.09	4.08	84	30	39	86	102	81	123	158	144	66	84	67	TNFSF8	tumor necrosis factor ligand superfamily member 8	Environmental Information Processing	Signaling molecules and interaction	ko04060//Cytokine-cytokine receptor interaction	K05471	-	-	GO:0006357//regulation of transcription from RNA polymerase II promoter;GO:0036037//CD8-positive, alpha-beta T cell activation;GO:0042742//defense response to bacterium	3.12039e-54	6.58259e-53
ncbi_395076	0	0.11	0	0.45	0.24	0.45	3.12	3.02	4.36	0.38	0.2	0.03	0	3	0	15	8	17.03	86	87	123	11	6	1	CDKN2B	cyclin-dependent kinase 4 inhibitor B	Cellular Processes;Environmental Information Processing;Cellular Processes;Environmental Information Processing	Cell growth and death;Signal transduction;Cell growth and death;Signal transduction	ko04218//Cellular senescence;ko04068//FoxO signaling pathway;ko04110//Cell cycle;ko04350//TGF-beta signaling pathway	K04685;K04685;K04685;K04685	-	-	GO:0000082//G1/S transition of mitotic cell cycle	0.000441791	0.00129277
ncbi_395093	1.6	1.34	1.1	0.58	0.73	0.42	0.41	0.49	0.85	0.87	0.77	0.8	98	41	37	22	28	19	12	15	27	28	27	27	PHACTR1	phosphatase and actin regulator 1 isoform X1	-	-	-	-	GO:0043231//intracellular membrane-bounded organelle;GO:0044444//cytoplasmic part	GO:0019888//protein phosphatase regulator activity;GO:0019903//protein phosphatase binding	GO:0006928//movement of cell or subcellular component;GO:0019222//regulation of metabolic process;GO:0051017//actin filament bundle assembly	2.07078e-240	1.94292e-238
ncbi_395096	0.12	0.12	0.26	0.69	0.43	1.07	14.98	13.88	15.14	0.53	0.59	0.66	6	3	7	21	13	37	376	365	389	14	16	18	TNFRSF6B	tumor necrosis factor receptor superfamily member 6B isoform X1	Environmental Information Processing	Signaling molecules and interaction	ko04060//Cytokine-cytokine receptor interaction	K05143	-	-	-	0.465733	0.584447
ncbi_395097	21.49	18.37	20.65	10.84	10.41	11.45	11.89	11.73	12.56	9.88	11.07	9.13	2056	1032	1091	668	615	781	637	680	688	601	694	594	IGF2	insulin-like growth factor II isoform X1	Environmental Information Processing;Environmental Information Processing;Environmental Information Processing	Signal transduction;Signal transduction;Signal transduction	ko04151//PI3K-Akt signaling pathway;ko04010//MAPK signaling pathway;ko04014//Ras signaling pathway	K13769;K13769;K13769	GO:0031988//membrane-bounded vesicle;GO:0044421//extracellular region part	GO:0005102//receptor binding;GO:0030295//protein kinase activator activity;GO:0030545//receptor regulator activity	GO:0005979//regulation of glycogen biosynthetic process;GO:0006357//regulation of transcription from RNA polymerase II promoter;GO:0007088//regulation of mitotic nuclear division;GO:0008286//insulin receptor signaling pathway;GO:0009653//anatomical structure morphogenesis;GO:0009967//positive regulation of signal transduction;GO:0010469//regulation of receptor activity;GO:0042102//positive regula…	0.90409	0.937575
ncbi_395108	2.66	3.47	2.5	353.28	343.66	349.35	38.84	39.03	41.25	74.43	72.92	76.08	84	54	42	6796	6580	7658	620	651	673	1260	1266	1313	GZMA	granzyme A precursor	Environmental Information Processing	Signaling molecules and interaction	ko04080//Neuroactive ligand-receptor interaction	K01352	GO:0043231//intracellular membrane-bounded organelle	GO:0046983//protein dimerization activity;GO:0070011//peptidase activity, acting on L-amino acid peptides	GO:0006508//proteolysis;GO:0032071//regulation of endodeoxyribonuclease activity;GO:0042981//regulation of apoptotic process;GO:0043086//negative regulation of catalytic activity;GO:0051100//negative regulation of binding	1.97793e-09	1.01365e-08
ncbi_395129	8.56	8.27	8.62	16.62	16.19	16.34	32.76	30.07	32.32	16.7	14.86	14.36	886	421	474	1046	1014	1172	1711	1641	1725	925	844	811	ANGPT1	angiopoietin-1 precursor	Environmental Information Processing;Environmental Information Processing;Environmental Information Processing;Environmental Information Processing;Environmental Information Processing	Signal transduction;Signal transduction;Signal transduction;Signal transduction;Signal transduction	ko04151//PI3K-Akt signaling pathway;ko04010//MAPK signaling pathway;ko04014//Ras signaling pathway;ko04015//Rap1 signaling pathway;ko04066//HIF-1 signaling pathway	K05465;K05465;K05465;K05465;K05465	GO:0031988//membrane-bounded vesicle;GO:0042995//cell projection;GO:0044421//extracellular region part;GO:0098589//membrane region	GO:0005102//receptor binding	GO:0001525//angiogenesis;GO:0001959//regulation of cytokine-mediated signaling pathway;GO:0002090//regulation of receptor internalization;GO:0002719//negative regulation of cytokine production involved in immune response;GO:0006024//glycosaminoglycan biosynthetic process;GO:0006935//chemotaxis;GO:0007155//cell adhesion;GO:0007169//transmembrane receptor protein tyrosine kinase signaling pathway;G…	4.03608e-40	6.37322e-39
ncbi_395147	14.11	14.45	14.64	31.74	32.41	32.6	88.55	86.02	84.24	42.84	40.41	40.03	1266	637	697	1718	1754	2018	3995	4054	3889	2052	1982	1951	EIF2AK2	interferon-induced, double-stranded RNA-activated protein kinase isoform X1	Genetic Information Processing;Cellular Processes	Folding, sorting and degradation;Cell growth and death	ko04141//Protein processing in endoplasmic reticulum;ko04217//Necroptosis	K16195;K16195	GO:0044444//cytoplasmic part	GO:0003723//RNA binding;GO:0004672//protein kinase activity;GO:0032550//purine ribonucleoside binding	GO:0001819//positive regulation of cytokine production;GO:0006417//regulation of translation;GO:0006468//protein phosphorylation;GO:0008285//negative regulation of cell proliferation;GO:0032872//regulation of stress-activated MAPK cascade;GO:0034097//response to cytokine;GO:0042981//regulation of apoptotic process;GO:0043254//regulation of protein complex assembly;GO:0045069//regulation of viral …	0.444085	0.564141
ncbi_395195	1.31	1.26	1.34	0.8	0.73	0.78	0.57	0.42	0.49	0.87	0.76	0.85	398	189	217	147	134	165	88	68	77	142	126	141	NBEA	neurobeachin isoform X1	-	-	-	-	GO:0016020//membrane;GO:0044444//cytoplasmic part	GO:0019900//kinase binding	GO:0033036//macromolecule localization	0.000152293	0.000478669
ncbi_395210	2.78	3.87	3.3	13.41	14.13	14.26	18.08	21.14	18.16	13.32	12.99	11.19	92	63	58	270	283	327	302	369	310	236	236	202	SPP1	osteopontin precursor	Environmental Information Processing;Cellular Processes;Environmental Information Processing;Organismal Systems;Environmental Information Processing	Signal transduction;Cellular community - eukaryotes;Signal transduction;Immune system;Signaling molecules and interaction	ko04151//PI3K-Akt signaling pathway;ko04510//Focal adhesion;ko04371//Apelin signaling pathway;ko04620//Toll-like receptor signaling pathway;ko04512//ECM-receptor interaction	K06250;K06250;K06250;K06250;K06250	GO:0031988//membrane-bounded vesicle;GO:0044421//extracellular region part;GO:0044424//intracellular part	GO:0005102//receptor binding	GO:0009888//tissue development;GO:0010810//regulation of cell-substrate adhesion;GO:0014070//response to organic cyclic compound;GO:0071621//granulocyte chemotaxis	9.35119e-12	5.56862e-11
ncbi_395243	12.74	13.24	14.51	35.22	37.27	33.2	91.35	96.64	93.87	38.68	38.37	37.61	538	273	330	925	961	964	1915	2101	2002	866	887	855	IRF9	interferon regulatory factor 9 isoform X1	Organismal Systems	Immune system	ko04659//Th17 cell differentiation	K09445	-	GO:0001071//nucleic acid binding transcription factor activity	GO:0010468//regulation of gene expression	0.561407	0.674608
ncbi_395264	1.12	1.37	1.12	0.61	0.34	0.55	0.54	0.67	0.43	0.51	0.15	0.5	70	42	37	23	13	24	17	22	14	17	5	17	ALDH1A1	retinal dehydrogenase 1 isoform X1	Metabolism;Metabolism	Global and overview maps;Metabolism of cofactors and vitamins	ko01100//Metabolic pathways;ko00830//Retinol metabolism	K07249;K07249	GO:0031988//membrane-bounded vesicle;GO:0044424//intracellular part	GO:0016620//oxidoreductase activity, acting on the aldehyde or oxo group of donors, NAD or NADP as acceptor	GO:0001523//retinoid metabolic process	1.64179e-36	2.38695e-35
ncbi_395269	1702.1	1737.68	1785.62	1052.95	1025.42	1063.77	850.44	864.86	851.22	1123.25	1160.16	1179.05	46602	23409	25962	17530	16992	20181	11750	12485	12018	16457	17432	17610	RPL5	60S ribosomal protein L5	Genetic Information Processing	Translation	ko03010//Ribosome	K02932	GO:0005924//cell-substrate adherens junction;GO:0015934//large ribosomal subunit;GO:0031988//membrane-bounded vesicle;GO:0043231//intracellular membrane-bounded organelle	GO:0019843//rRNA binding	GO:0010467//gene expression;GO:0016072//rRNA metabolic process;GO:0022613//ribonucleoprotein complex biogenesis	0.753853	0.828499
ncbi_395270	9.19	8.9	9.16	20.81	22.8	20.82	13.97	14.13	14.48	14.05	15.84	15.01	1002	483	518	1350	1441	1569	785	825	826	801	936	897	MOCS1	molybdenum cofactor biosynthesis protein 1 isoform X1	Metabolism;Metabolism	Global and overview maps;Metabolism of cofactors and vitamins	ko01100//Metabolic pathways;ko00790//Folate biosynthesis	K20967;K20967	GO:0043234//protein complex	GO:0016830//carbon-carbon lyase activity;GO:0043169//cation binding;GO:0051536//iron-sulfur cluster binding	GO:0009108//coenzyme biosynthetic process;GO:0018130//heterocycle biosynthetic process	3.76288e-252	3.91777e-250
ncbi_395274	10.11	10.75	10.98	19.3	17.62	19.13	18.05	21.2	19.79	16.72	17.55	16.54	476	252	280	555	506	632	429	534	486	428	454	427	FAS	tumor necrosis factor receptor superfamily member 6 isoform X1	Environmental Information Processing;Environmental Information Processing;Cellular Processes;Cellular Processes;Environmental Information Processing;Organismal Systems;Cellular Processes	Signal transduction;Signaling molecules and interaction;Cell growth and death;Cell growth and death;Signal transduction;Immune system;Cell growth and death	ko04010//MAPK signaling pathway;ko04060//Cytokine-cytokine receptor interaction;ko04217//Necroptosis;ko04210//Apoptosis;ko04668//TNF signaling pathway;ko04650//Natural killer cell mediated cytotoxicity;ko04115//p53 signaling pathway	K04390;K04390;K04390;K04390;K04390;K04390;K04390	GO:0031264//death-inducing signaling complex;GO:0031988//membrane-bounded vesicle;GO:0043231//intracellular membrane-bounded organelle;GO:0098589//membrane region	GO:0019899//enzyme binding;GO:0038023//signaling receptor activity	GO:0002260//lymphocyte homeostasis;GO:0002449//lymphocyte mediated immunity;GO:0003008//system process;GO:0009612//response to mechanical stimulus;GO:0010226//response to lithium ion;GO:0031960//response to corticosteroid;GO:0032461//positive regulation of protein oligomerization;GO:0033554//cellular response to stress;GO:0042113//B cell activation;GO:0042981//regulation of apoptotic process;GO:0…	0	0
ncbi_395276	213.77	216.23	214.03	0	0.04	0.04	50.38	48.86	48.04	0.39	0.28	0.48	8232	4097	4377	0	1	1	979	992	954	8	6	10	CPA1	carboxypeptidase A1 preproprotein	Organismal Systems;Organismal Systems	Digestive system;Digestive system	ko04972//Pancreatic secretion;ko04974//Protein digestion and absorption	K08779;K08779	-	GO:0008238//exopeptidase activity;GO:0046914//transition metal ion binding	GO:0019538//protein metabolic process	1.29581e-06	5.1698e-06
ncbi_395290	5.47	5.53	5.49	3.25	2.85	3.8	3.57	3.24	3.2	3.59	3.25	2.92	368	183	196	133	116	177	121	115	111	129	120	107	HOXA7	homeobox protein Hox-A7	-	-	-	-	GO:0043231//intracellular membrane-bounded organelle	GO:0001071//nucleic acid binding transcription factor activity;GO:0003677//DNA binding;GO:0005515//protein binding	GO:0001952//regulation of cell-matrix adhesion;GO:0002762//negative regulation of myeloid leukocyte differentiation;GO:0003002//regionalization;GO:0006357//regulation of transcription from RNA polymerase II promoter;GO:0045605//negative regulation of epidermal cell differentiation;GO:0048562//embryonic organ morphogenesis;GO:0048646//anatomical structure formation involved in morphogenesis	0.262083	0.37629
ncbi_395301	40.05	39.57	41.34	84.32	84.33	88.94	250.08	246.57	245.6	97.25	96.26	96.68	1242	617	683	1662	1646	1949	4012	4160	4089	1610	1651	1648	KCNMB1	calcium-activated potassium channel subunit beta-1 isoform X1	Environmental Information Processing;Organismal Systems;Organismal Systems	Signal transduction;Circulatory system;Endocrine system	ko04022//cGMP - PKG signaling pathway;ko04270//Vascular smooth muscle contraction;ko04911//Insulin secretion	K04937;K04937;K04937	GO:0031224//intrinsic component of membrane	GO:0005227//calcium activated cation channel activity	GO:0030001//metal ion transport;GO:0034220//ion transmembrane transport	0.390718	0.512176
ncbi_395305	0.3	0.33	0.58	0.04	0.08	0.02	0.16	0.3	0.1	0.09	0.06	0.06	58	31	44	5	4	2	8	15	8	6	5	4	SSTR2	somatostatin receptor type 2 isoform X1	Environmental Information Processing;Environmental Information Processing;Organismal Systems	Signaling molecules and interaction;Signal transduction;Digestive system	ko04080//Neuroactive ligand-receptor interaction;ko04024//cAMP signaling pathway;ko04971//Gastric acid secretion	K04218;K04218;K04218	GO:0031224//intrinsic component of membrane	GO:0008188//neuropeptide receptor activity;GO:0019904//protein domain specific binding	GO:0007188//adenylate cyclase-modulating G-protein coupled receptor signaling pathway;GO:0009755//hormone-mediated signaling pathway	0	0
ncbi_395312	43.89	42.98	44.37	69.14	71.27	68.2	215.8	211.09	208.52	78.16	76.65	75.84	4694.06	2262.62	2506.94	4480.31	4590.5	5044.08	11546	11793.3	11430.5	4451.36	4485.91	4401.42	IL18	interleukin-18 isoform X1	Environmental Information Processing;Organismal Systems;Organismal Systems	Signaling molecules and interaction;Immune system;Immune system	ko04060//Cytokine-cytokine receptor interaction;ko04621//NOD-like receptor signaling pathway;ko04623//Cytosolic DNA-sensing pathway	K05482;K05482;K05482	-	-	-	0	0
ncbi_395313	9.62	10.4	9.37	100.71	103.79	100.83	460.05	473.72	459.01	170.4	172.45	171.74	688	366	356	4380	4493	4997	16605	17865	16930	6522	6769	6701	MX1	interferon-induced GTP-binding protein Mx	-	-	-	-	-	GO:0032550//purine ribonucleoside binding	-	1.51124e-05	5.40522e-05
ncbi_395342	8.54	7.58	8.76	25.13	23.59	24	19.47	22.6	22.31	22.97	22.31	21.84	520	227	283	930	869	1012	598	725	700	748	745	725	CRTAM	cytotoxic and regulatory T-cell molecule precursor	-	-	-	-	GO:0031224//intrinsic component of membrane	GO:0005515//protein binding	GO:0001819//positive regulation of cytokine production;GO:0001912//positive regulation of leukocyte mediated cytotoxicity;GO:0002857//positive regulation of natural killer cell mediated immune response to tumor cell;GO:0034097//response to cytokine;GO:0044763//single-organism cellular process	0.412424	0.533395
ncbi_395346	15.76	16.93	16.43	31.35	31.46	30.65	48.82	49.14	47.16	27.37	27.96	29.61	1390	733	770	1691	1683	1873	2181	2298	2164	1292	1358	1433	BCO1	beta,beta-carotene 15,15'-dioxygenase isoform X1	Metabolism;Metabolism	Global and overview maps;Metabolism of cofactors and vitamins	ko01100//Metabolic pathways;ko00830//Retinol metabolism	K00515;K00515	-	GO:0016702//oxidoreductase activity, acting on single donors with incorporation of molecular oxygen, incorporation of two atoms of oxygen	GO:0044710//single-organism metabolic process	0.00015999	0.000501247
ncbi_395366	6.19	7.14	8.15	68.45	71.76	69.72	167.47	169.65	178.4	38.24	40.76	40.32	340	190	236	2254	2359	2622	4584	4847	4984	1109	1215	1197	GBP	guanylate binding protein	Organismal Systems	Immune system	ko04621//NOD-like receptor signaling pathway	K20899	-	GO:0032550//purine ribonucleoside binding	-	1.16341e-49	2.21666e-48
ncbi_395382	0.67	0.8	0.54	1.05	1.2	1.22	1.19	1.06	1.09	0.85	1.27	1.18	110	79	62	109	124	129	89	88	86	75	117	118	GPR149	probable G-protein coupled receptor 149	-	-	-	-	GO:0016021//integral component of membrane;GO:0044464//cell part	GO:0004871//signal transducer activity	GO:0007186//G-protein coupled receptor signaling pathway;GO:0043901//negative regulation of multi-organism process	6.3296e-37	9.30302e-36
ncbi_395386	234.99	245.79	247.16	126.83	125.56	132.19	93.95	97.35	93.36	145.48	151.38	150.36	14760	7596	8244	4844	4773	5753	2978	3224	3024	4890	5218	5152	CLEC3B	tetranectin precursor	-	-	-	-	GO:0031988//membrane-bounded vesicle;GO:0044421//extracellular region part;GO:0044452//nucleolar part	GO:0005539//glycosaminoglycan binding;GO:0019904//protein domain specific binding;GO:0046872//metal ion binding	GO:0031214//biomineral tissue development;GO:0071363//cellular response to growth factor stimulus	0.00426109	0.0104841
ncbi_395398	7.15	8.47	8.17	3.52	3.06	3.5	0.63	0.83	0.4	4.68	4.15	3.98	1012	514	553	278	243	305	39	52	23	300	263	276	NRXN1	neurexin-1 isoform X1	Environmental Information Processing	Signaling molecules and interaction	ko04514//Cell adhesion molecules (CAMs)	K07377	GO:0031224//intrinsic component of membrane;GO:0097060//synaptic membrane	GO:0005102//receptor binding;GO:0016247//channel regulator activity;GO:0043169//cation binding	GO:0001505//regulation of neurotransmitter levels;GO:0001941//postsynaptic membrane organization;GO:0007611//learning or memory;GO:0007625//grooming behavior;GO:0022607//cellular component assembly;GO:0022610//biological adhesion;GO:0031223//auditory behavior;GO:0032102//negative regulation of response to external stimulus;GO:0043113//receptor clustering;GO:0044089//positive regulation of cellula…	1.55794e-15	1.14334e-14
ncbi_395405	5.22	5.24	6.58	11.45	10.22	9.28	9.06	9.1	10.43	12.35	11.74	12.52	178	89	117	234	222	216	159	166	182	234	231	235	TWIST2	twist-related protein 2 isoform X1	-	-	-	-	GO:0043231//intracellular membrane-bounded organelle;GO:0043234//protein complex	GO:0000989//transcription factor activity, transcription factor binding;GO:0001071//nucleic acid binding transcription factor activity;GO:0003676//nucleic acid binding;GO:0005515//protein binding	GO:0001649//osteoblast differentiation;GO:0006357//regulation of transcription from RNA polymerase II promoter;GO:0010837//regulation of keratinocyte proliferation;GO:0032640//tumor necrosis factor production;GO:0042981//regulation of apoptotic process;GO:0045596//negative regulation of cell differentiation;GO:0048704//embryonic skeletal system morphogenesis;GO:0051100//negative regulation of bin…	3.38901e-180	2.40933e-178
ncbi_395420	13.24	13.52	12.97	38.76	38.68	39.16	22.43	21.2	20.45	26.01	24.31	25.74	1236	621	643	2201	2186	2534	1057	1044	985	1300	1246	1311	F13A1	coagulation factor XIII A chain	-	-	-	-	GO:0044421//extracellular region part	GO:0043169//cation binding	GO:0006464//cellular protein modification process;GO:0007599//hemostasis	0.492849	0.610032
ncbi_395423	168.33	176.9	172.97	77.44	78.23	83.14	86.69	96.02	91.99	45.79	45.57	46.36	6183.13	3158.89	3359.44	1644.42	1673.21	2111.77	1586.96	1707.2	1726.48	899.73	874.68	866.7	HINTW	histidine triad nucleotide binding protein W isoform X1	-	-	-	-	-	-	-	0.724889	0.806165
ncbi_395441	8.52	7.39	7.99	4.4	4.68	4.93	5.22	5.39	4.58	4.72	4.1	4.1	1080	474	543	370	374	442	353	370	318	323	275	296	TLL1	tolloid-like protein 1 precursor	-	-	-	-	-	GO:0032403//protein complex binding;GO:0046914//transition metal ion binding;GO:0070011//peptidase activity, acting on L-amino acid peptides	GO:0019538//protein metabolic process;GO:0044707//single-multicellular organism process;GO:0048869//cellular developmental process	0.333831	0.453859
ncbi_395468	1.03	1.68	0.61	8.44	12.12	12.1	192.81	198.98	195.84	13.91	14.67	12.74	24	18	7	112	161	184	2140	2308	2216	163	179	152	CCL4	chemokine C-C motif ligand 4 isoform X1	Environmental Information Processing;Organismal Systems;Organismal Systems;Environmental Information Processing;Organismal Systems	Signaling molecules and interaction;Immune system;Immune system;Signal transduction;Immune system	ko04060//Cytokine-cytokine receptor interaction;ko04062//Chemokine signaling pathway;ko04620//Toll-like receptor signaling pathway;ko04064//NF-kappa B signaling pathway;ko04623//Cytosolic DNA-sensing pathway	K12964;K12964;K12964;K12964;K12964	GO:0044421//extracellular region part;GO:0044424//intracellular part	GO:0004629//phospholipase C activity;GO:0005125//cytokine activity;GO:0016301//kinase activity;GO:0030296//protein tyrosine kinase activator activity;GO:0046983//protein dimerization activity;GO:0048019//receptor antagonist activity;GO:0048020//CCR chemokine receptor binding;GO:0060229//lipase activator activity	GO:0001960//negative regulation of cytokine-mediated signaling pathway;GO:0002690//positive regulation of leukocyte chemotaxis;GO:0006816//calcium ion transport;GO:0006875//cellular metal ion homeostasis;GO:0008277//regulation of G-protein coupled receptor protein signaling pathway;GO:0008284//positive regulation of cell proliferation;GO:0009891//positive regulation of biosynthetic process;GO:001…	2.33322e-13	1.52197e-12
ncbi_395472	15.17	15.9	15.45	24.1	23.71	22.68	47.53	49.15	50.96	26.49	28.47	26.16	1220	627	665	1179	1160	1271	1937	2089	2120	1143	1263	1151	TCIRG1	V-type proton ATPase 116 kDa subunit a isoform X1	Metabolism;Cellular Processes;Cellular Processes;Metabolism;Organismal Systems;Organismal Systems	Global and overview maps;Transport and catabolism;Transport and catabolism;Energy metabolism;Nervous system;Excretory system	ko01100//Metabolic pathways;ko04145//Phagosome;ko04142//Lysosome;ko00190//Oxidative phosphorylation;ko04721//Synaptic vesicle cycle;ko04966//Collecting duct acid secretion	K02154;K02154;K02154;K02154;K02154;K02154	GO:0005774//vacuolar membrane;GO:0005886//plasma membrane;GO:0031224//intrinsic component of membrane;GO:0033177//proton-transporting two-sector ATPase complex, proton-transporting domain	GO:0015077//monovalent inorganic cation transmembrane transporter activity	GO:0015988//energy coupled proton transmembrane transport, against electrochemical gradient	5.38321e-17	4.24191e-16
ncbi_395507	80.15	81.82	82.17	36.59	35.1	34.97	20.49	19.45	18.17	34.82	34.53	34.99	9830.14	4920.83	5351.65	2692.11	2623.67	2960.65	1240.59	1256.13	1133.06	2264.62	2307.95	2336.15	P2RX5	P2X purinoceptor 5 isoform X1	Environmental Information Processing;Environmental Information Processing	Signaling molecules and interaction;Signal transduction	ko04080//Neuroactive ligand-receptor interaction;ko04020//Calcium signaling pathway	K05219;K05219	-	-	-	0.908213	0.94056
ncbi_395544	1.29	1.46	0.93	0.43	0.25	0.33	0.61	0.41	0.5	0.34	0.25	0.42	88	47	34	19	10	15	21	15	17	12	9	15	SMAD7B	TGF-beta signal pathway antagonist Smad7	Environmental Information Processing;Environmental Information Processing	Signal transduction;Signal transduction	ko04390//Hippo signaling pathway;ko04350//TGF-beta signaling pathway	K19631;K19631	GO:0005768//endosome;GO:0005911//cell-cell junction;GO:0016020//membrane;GO:0031982//vesicle;GO:0043234//protein complex	GO:0000975//regulatory region DNA binding;GO:0001071//nucleic acid binding transcription factor activity;GO:0005072//transforming growth factor beta receptor, cytoplasmic mediator activity;GO:0005160//transforming growth factor beta receptor binding;GO:0032403//protein complex binding;GO:0044389//ubiquitin-like protein ligase binding;GO:0046332//SMAD binding	GO:0001933//negative regulation of protein phosphorylation;GO:0006942//regulation of striated muscle contraction;GO:0017015//regulation of transforming growth factor beta receptor signaling pathway;GO:0022407//regulation of cell-cell adhesion;GO:0030510//regulation of BMP signaling pathway;GO:0031331//positive regulation of cellular catabolic process;GO:0031397//negative regulation of protein ubi…	0.972087	0.981285
ncbi_395550	203.27	209.18	205.64	702.77	719.99	719.23	2334.34	2392.84	2397.69	1034.08	999.41	1011.54	6150	3114	3304	12929	13184	15078	35640	38171	37408	16742	16594	16695	LY6E	lymphocyte antigen 6E precursor	-	-	-	-	GO:0031224//intrinsic component of membrane;GO:0044464//cell part	-	GO:0044699//single-organism process	0	0
ncbi_395551	3.25	3.3	1.36	16.93	16.71	18.64	114.18	123.33	115.77	17.21	13.99	12.58	36	18	8	114	112	143	638	720	661	102	85	76	CCL4	C-C motif chemokine 4 homolog precursor	Environmental Information Processing;Organismal Systems;Organismal Systems;Environmental Information Processing;Organismal Systems	Signaling molecules and interaction;Immune system;Immune system;Signal transduction;Immune system	ko04060//Cytokine-cytokine receptor interaction;ko04062//Chemokine signaling pathway;ko04620//Toll-like receptor signaling pathway;ko04064//NF-kappa B signaling pathway;ko04623//Cytosolic DNA-sensing pathway	K12964;K12964;K12964;K12964;K12964	GO:0044421//extracellular region part;GO:0044424//intracellular part	GO:0004629//phospholipase C activity;GO:0005125//cytokine activity;GO:0016301//kinase activity;GO:0030296//protein tyrosine kinase activator activity;GO:0046983//protein dimerization activity;GO:0048019//receptor antagonist activity;GO:0048020//CCR chemokine receptor binding;GO:0060229//lipase activator activity	GO:0001960//negative regulation of cytokine-mediated signaling pathway;GO:0002690//positive regulation of leukocyte chemotaxis;GO:0006816//calcium ion transport;GO:0006875//cellular metal ion homeostasis;GO:0008277//regulation of G-protein coupled receptor protein signaling pathway;GO:0008284//positive regulation of cell proliferation;GO:0009891//positive regulation of biosynthetic process;GO:001…	3.39014e-49	6.36905e-48
ncbi_395552	9.35	10.93	7.84	19.06	16.93	21.81	56.59	60.24	58.49	35.3	40.02	34.39	146	84	65	181	160	236	446	496	471	295	343	293	CCL1	C-C motif chemokine ligand 1 precursor	Environmental Information Processing;Organismal Systems	Signaling molecules and interaction;Immune system	ko04060//Cytokine-cytokine receptor interaction;ko04062//Chemokine signaling pathway	K05514;K05514	-	GO:0005125//cytokine activity	GO:0002376//immune system process;GO:0006935//chemotaxis	0	0
ncbi_395559	2.75	2.88	2.58	1.41	1.01	1.07	1.37	1.24	1.38	0.94	1.12	1.22	406	192	198	118	89	118	105	107	107	85	88	93	EPHA4	ephrin type-A receptor 4 isoform X1	Organismal Systems	Development	ko04360//Axon guidance	K05105	GO:0005769//early endosome;GO:0016021//integral component of membrane;GO:0043005//neuron projection	GO:0005003//ephrin receptor activity;GO:0019904//protein domain specific binding;GO:0032550//purine ribonucleoside binding	GO:0007169//transmembrane receptor protein tyrosine kinase signaling pathway;GO:0007411//axon guidance;GO:0007413//axonal fasciculation;GO:0008344//adult locomotory behavior;GO:0021952//central nervous system projection neuron axonogenesis;GO:0022610//biological adhesion;GO:0032102//negative regulation of response to external stimulus;GO:0043406//positive regulation of MAP kinase activity;GO:0045…	2.81218e-24	2.92039e-23
ncbi_395567	4.56	4.57	5.05	1.62	1.5	1.39	0.19	0.26	0.14	1.68	1.43	1.65	436	215	256	94	87	92	9	13	7	86	75	86	SOUL	SOUL protein	-	-	-	-	-	-	-	0.00031456	0.000940067
ncbi_395612	3.32	3.15	3.34	10.76	8.97	8.85	1.61	1.4	1.93	5.46	4.58	5.35	86	42	48	177	147	166	22	20	27	79	68	79	GSTA4L	glutathione S-transferase alpha 4-like isoform X1	Organismal Systems;Metabolism;Metabolism;Metabolism;Metabolism	Aging;Xenobiotics biodegradation and metabolism;Metabolism of other amino acids;Xenobiotics biodegradation and metabolism;Xenobiotics biodegradation and metabolism	ko04212//Longevity regulating pathway - worm;ko00983//Drug metabolism - other enzymes;ko00480//Glutathione metabolism;ko00980//Metabolism of xenobiotics by cytochrome P450;ko00982//Drug metabolism - cytochrome P450	K00799;K00799;K00799;K00799;K00799	-	GO:0003824//catalytic activity	-	1.53681e-07	6.74493e-07
ncbi_395613	2.02	1.18	1.46	4.27	4.36	6.26	6.72	7.45	7.87	2.69	2.66	2.44	94	27	36	121	123	202	158	183	189	67	68	62	CHRNB4	neuronal acetylcholine receptor subunit beta-4 precursor	Environmental Information Processing;Organismal Systems	Signaling molecules and interaction;Nervous system	ko04080//Neuroactive ligand-receptor interaction;ko04725//Cholinergic synapse	K04815;K04815	GO:0031224//intrinsic component of membrane;GO:0097060//synaptic membrane	GO:0004888//transmembrane signaling receptor activity;GO:0005231//excitatory extracellular ligand-gated ion channel activity	GO:0006812//cation transport;GO:0006937//regulation of muscle contraction;GO:0007274//neuromuscular synaptic transmission;GO:0014070//response to organic cyclic compound;GO:0030534//adult behavior;GO:0050794//regulation of cellular process;GO:0065008//regulation of biological quality	6.84858e-212	5.69703e-210
ncbi_395625	12.98	13.47	11.89	7.76	8.26	9.27	4.61	3.29	3.5	7.46	6.64	7	374	191	182	136	144	185	67	50	52	115	105	110	EFNB2	ephrin-B2 precursor	Organismal Systems	Development	ko04360//Axon guidance	K05463	GO:0005924//cell-substrate adherens junction;GO:0016020//membrane	GO:0005102//receptor binding	GO:0001568//blood vessel development;GO:0006935//chemotaxis;GO:0007169//transmembrane receptor protein tyrosine kinase signaling pathway;GO:0009653//anatomical structure morphogenesis;GO:0010837//regulation of keratinocyte proliferation;GO:0022610//biological adhesion;GO:0043534//blood vessel endothelial cell migration;GO:0051155//positive regulation of striated muscle cell differentiation	0.73133	0.810814
ncbi_395634	2.1	1.79	2.19	0.84	0.82	0.64	0.47	0.63	0.53	1.22	1.2	1.16	240	105	139	59	55	55	29	41	31	70	69	79	ELAVL4	ELAV-like protein 4 isoform X1	-	-	-	-	-	-	-	1.89381e-23	1.91854e-22
ncbi_395673	15.76	16.42	13.84	29.73	29.22	32.88	53.02	50.37	51.89	31.81	30.77	26.35	238	122	111	273	267	344	404	401	404	257	255	217	BCL2A1	bcl-2-related protein A1	Cellular Processes;Environmental Information Processing	Cell growth and death;Signal transduction	ko04210//Apoptosis;ko04064//NF-kappa B signaling pathway	K02162;K02162	-	GO:0046983//protein dimerization activity	GO:0042981//regulation of apoptotic process;GO:0097193//intrinsic apoptotic signaling pathway	0	0
ncbi_395683	12.98	12.67	13.56	2.28	2.36	2.06	0.32	0.41	0.29	1.68	1.76	1.75	954	458	529	102	105	105	12	16	11	66	71	70	MMP13	collagenase 3 precursor	Organismal Systems;Organismal Systems;Organismal Systems	Endocrine system;Endocrine system;Immune system	ko04926//Relaxin signaling pathway;ko04928//Parathyroid hormone synthesis, secretion and action;ko04657//IL-17 signaling pathway	K07994;K07994;K07994	-	GO:0004175//endopeptidase activity;GO:0032403//protein complex binding;GO:0046914//transition metal ion binding	GO:0009653//anatomical structure morphogenesis;GO:0019538//protein metabolic process;GO:0022411//cellular component disassembly;GO:0031214//biomineral tissue development;GO:0032963//collagen metabolic process	0.591218	0.70088
ncbi_395684	34.85	33.8	32.45	63.35	63.31	65.01	89.29	90.44	87.97	59.14	62.92	62.6	5958	2875	2897	5780	5762	6786	7371	7791	7561	5203	5533	5508	IL6ST	interleukin-6 receptor subunit beta isoform X1	Environmental Information Processing;Environmental Information Processing;Cellular Processes;Organismal Systems	Signaling molecules and interaction;Signal transduction;Cellular community - eukaryotes;Immune system	ko04060//Cytokine-cytokine receptor interaction;ko04630//Jak-STAT signaling pathway;ko04550//Signaling pathways regulating pluripotency of stem cells;ko04659//Th17 cell differentiation	K05060;K05060;K05060;K05060	GO:0005887//integral component of plasma membrane;GO:0031988//membrane-bounded vesicle;GO:0043005//neuron projection;GO:0043235//receptor complex;GO:0044297//cell body;GO:0044421//extracellular region part	GO:0004897//ciliary neurotrophic factor receptor activity;GO:0005126//cytokine receptor binding;GO:0019838//growth factor binding	GO:0001960//negative regulation of cytokine-mediated signaling pathway;GO:0006073//cellular glucan metabolic process;GO:0007167//enzyme linked receptor protein signaling pathway;GO:0007219//Notch signaling pathway;GO:0042129//regulation of T cell proliferation;GO:0042510//regulation of tyrosine phosphorylation of Stat1 protein;GO:0042516//regulation of tyrosine phosphorylation of Stat3 protein;GO…	1.54626e-18	1.30647e-17
ncbi_395696	0.62	0.68	0.45	0.04	0	0	1.85	1.5	1.58	0.27	0.04	0	26	14	10	1	0	0	39	33	34	6	1	0	GC	vitamin D-binding protein precursor	-	-	-	-	GO:0031988//membrane-bounded vesicle;GO:0044421//extracellular region part	GO:0005215//transporter activity;GO:1902271//D3 vitamins binding	GO:0006066//alcohol metabolic process;GO:0044765//single-organism transport	2.01177e-279	2.36977e-277
ncbi_395708	10	8.48	8.84	0.6	0.47	0.64	49.7	51.68	52	1.84	1.98	0.72	386	161	181	14	11	17	968	1051	1035	38	42	15	LYG2	lysozyme g precursor	-	-	-	-	-	GO:0004553//hydrolase activity, hydrolyzing O-glycosyl compounds	GO:0000270//peptidoglycan metabolic process;GO:0009617//response to bacterium;GO:0044036//cell wall macromolecule metabolic process	0.0103583	0.0234416
ncbi_395715	0.67	0.82	0.76	1	1.34	1.2	1.15	1.34	1.4	1.24	1.63	0.91	38	23	24	35	46	49	33	41	43	38	51	29	SERPINB10B	heterochromatin-associated protein MENT	-	-	-	-	GO:0043231//intracellular membrane-bounded organelle;GO:0043232//intracellular non-membrane-bounded organelle	GO:0030414//peptidase inhibitor activity	GO:0006325//chromatin organization;GO:0010466//negative regulation of peptidase activity	0.0190485	0.0403631
ncbi_395718	0.64	0.59	0.8	0.35	0.41	0.36	0.12	0.14	0.07	0.57	0.33	0.23	74	33	48	24	28	29	7	8	4	34	21	16	EYA1	eyes absent homolog 1 isoform X1	-	-	-	-	-	-	-	8.36367e-42	1.36889e-40
ncbi_395723	637.95	647.43	645.12	414.16	408.49	411.67	280.52	276.46	280.9	420.34	420.42	442.87	25778	12872	13843	10176	9990	11526	5720	5890	5853	9089	9323	9762	EEF1B2	elongation factor 1-beta	-	-	-	-	GO:0043234//protein complex	-	GO:0010467//gene expression;GO:0034645//cellular macromolecule biosynthetic process	7.40272e-07	3.03134e-06
ncbi_395725	1.81	2.89	3.04	0	0	0	0.45	0.31	0.75	0	0	0.06	56	44	50	0	0	0	7	5	12	0	0	1	DNASE1	deoxyribonuclease-1 precursor	-	-	-	-	-	-	-	1.3269e-88	4.4892e-87
ncbi_395764	23.27	23.34	23.71	35.37	35.2	37.74	54.22	56.29	58.33	39.94	39.5	37.38	1012	498	548	934	925	1136	1190	1288	1306	930	944	886	CASP1	caspase-1 isoform X1	Cellular Processes;Organismal Systems;Organismal Systems;Organismal Systems	Cell growth and death;Immune system;Immune system;Immune system	ko04217//Necroptosis;ko04621//NOD-like receptor signaling pathway;ko04625//C-type lectin receptor signaling pathway;ko04623//Cytosolic DNA-sensing pathway	K01370;K01370;K01370;K01370	GO:0043234//protein complex	GO:0004197//cysteine-type endopeptidase activity	GO:0006915//apoptotic process;GO:0019538//protein metabolic process;GO:0050789//regulation of biological process	1.78276e-07	7.76731e-07
ncbi_395799	2.96	2.96	3.63	7.92	6.8	7.56	5.53	5.31	5.92	6.93	6.66	6.21	326	151	177	477	449	537	307	308	305	408	402	373	TPH1	tryptophan 5-hydroxylase 1 isoform X1	Metabolism;Organismal Systems;Metabolism;Metabolism	Global and overview maps;Nervous system;Amino acid metabolism;Metabolism of cofactors and vitamins	ko01100//Metabolic pathways;ko04726//Serotonergic synapse;ko00380//Tryptophan metabolism;ko00790//Folate biosynthesis	K00502;K00502;K00502;K00502	-	GO:0016714//oxidoreductase activity, acting on paired donors, with incorporation or reduction of molecular oxygen, reduced pteridine as one donor, and incorporation of one atom of oxygen;GO:0031406//carboxylic acid binding;GO:0046914//transition metal ion binding	GO:0006520//cellular amino acid metabolic process;GO:0042428//serotonin metabolic process;GO:0045597//positive regulation of cell differentiation;GO:0048771//tissue remodeling	0.0112384	0.0252036
ncbi_395875	32.4	32.29	33.42	19.72	20.62	19.5	6.42	5.7	5.68	20.29	20.32	19.55	10162	4933	5494	3644	3727	4107	1008	903	931	3463	3564	3438	COL12A1	collagen alpha-1(XII) chain isoform X1	Organismal Systems	Digestive system	ko04974//Protein digestion and absorption	K08132	GO:0031012//extracellular matrix;GO:0031988//membrane-bounded vesicle	-	GO:0022610//biological adhesion;GO:0030154//cell differentiation	0	0
ncbi_395904	0.37	0.36	0.32	0.67	0.66	0.63	0.8	0.69	0.59	0.51	0.71	0.49	160	76	73	173	172	186	172	153	128	118	165	112	ZFHX4	zinc finger homeobox protein 4 isoform X1	-	-	-	-	GO:0043231//intracellular membrane-bounded organelle	GO:0003677//DNA binding;GO:0046914//transition metal ion binding	GO:0010468//regulation of gene expression;GO:0034645//cellular macromolecule biosynthetic process	4.71566e-06	1.78223e-05
ncbi_395908	30.81	32.7	33	168.17	171.05	171.09	1030.3	1023.94	1069.99	343.08	349.37	350.6	1420	741	809	4785	4844	5547	24328	25262	25818	8519	8907	8875	OASL	59 kDa 2'-5'-oligoadenylate synthase-like protein isoform X1	-	-	-	-	GO:0043232//intracellular non-membrane-bounded organelle	GO:0003723//RNA binding;GO:0016772//transferase activity, transferring phosphorus-containing groups;GO:0032550//purine ribonucleoside binding	GO:0002252//immune effector process;GO:0045069//regulation of viral genome replication;GO:0051707//response to other organism	6.91435e-18	5.66128e-17
ncbi_395914	44.72	40.59	39.36	123.67	119.31	122.89	71.47	71.39	73.86	140.76	130.92	145.34	1106	494	517	1860	1786	2106	892	931	942	1863	1777	1961	XCL1	X-C motif chemokine ligand 1 precursor	Environmental Information Processing;Organismal Systems	Signaling molecules and interaction;Immune system	ko04060//Cytokine-cytokine receptor interaction;ko04062//Chemokine signaling pathway	K05507;K05507	GO:0044421//extracellular region part	GO:0005125//cytokine activity	GO:0002426//immunoglobulin production in mucosal tissue;GO:0002726//positive regulation of T cell cytokine production;GO:0035739//CD4-positive, alpha-beta T cell proliferation;GO:0035747//natural killer cell chemotaxis;GO:0051283//negative regulation of sequestering of calcium ion;GO:0070670//response to interleukin-4;GO:0071363//cellular response to growth factor stimulus;GO:0071624//positive re…	9.56037e-167	6.29735e-165
ncbi_395947	1.45	1.3	1.16	0.75	0.57	0.69	0.48	0.37	0.41	0.72	0.82	0.74	378	173	165	121	91	130	65	50	55	107	122	107	SCN5A	sodium channel protein type 5 subunit alpha	Organismal Systems	Circulatory system	ko04261//Adrenergic signaling in cardiomyocytes	K04838	-	-	-	0.469718	0.588076
ncbi_395971	1.57	2.71	1.93	8.29	9.16	7.59	7.92	6.99	6.55	5.56	5.37	6.06	66	56	43	212	233	221	168	155	142	125	124	139	ADORA2B	adenosine receptor A2b	Environmental Information Processing;Environmental Information Processing;Environmental Information Processing;Organismal Systems	Signaling molecules and interaction;Signal transduction;Signal transduction;Circulatory system	ko04080//Neuroactive ligand-receptor interaction;ko04015//Rap1 signaling pathway;ko04020//Calcium signaling pathway;ko04270//Vascular smooth muscle contraction	K04267;K04267;K04267;K04267	GO:0031224//intrinsic component of membrane	GO:0004888//transmembrane signaling receptor activity	GO:0001819//positive regulation of cytokine production;GO:0002678//positive regulation of chronic inflammatory response;GO:0002888//positive regulation of myeloid leukocyte mediated immunity;GO:0007188//adenylate cyclase-modulating G-protein coupled receptor signaling pathway;GO:0030828//positive regulation of cGMP biosynthetic process;GO:0035588//G-protein coupled purinergic receptor signaling p…	0.00143608	0.00384336
ncbi_396025	1.76	1.95	1.5	12.27	12.11	12.04	10.23	11.09	9.6	6.9	6.99	7.31	400.5	182.73	171.36	1481.71	1466.34	1681.97	1192.26	1311.58	1185.03	839.35	917.97	939.84	XDH	xanthine dehydrogenase/oxidase isoform X1	Metabolism;Metabolism;Cellular Processes;Metabolism;Metabolism	Global and overview maps;Nucleotide metabolism;Transport and catabolism;Xenobiotics biodegradation and metabolism;Biosynthesis of other secondary metabolites	ko01100//Metabolic pathways;ko00230//Purine metabolism;ko04146//Peroxisome;ko00983//Drug metabolism - other enzymes;ko00232//Caffeine metabolism	K00106;K00106;K00106;K00106;K00106	GO:0042579//microbody;GO:0044421//extracellular region part	GO:0000166//nucleotide binding;GO:0016616//oxidoreductase activity, acting on the CH-OH group of donors, NAD or NADP as acceptor;GO:0016726//oxidoreductase activity, acting on CH or CH2 groups, NAD or NADP as acceptor;GO:0016727//oxidoreductase activity, acting on CH or CH2 groups, oxygen as acceptor;GO:0046914//transition metal ion binding;GO:0046983//protein dimerization activity;GO:0050662//co…	GO:0001570//vasculogenesis;GO:0001936//regulation of endothelial cell proliferation;GO:0006145//purine nucleobase catabolic process;GO:0009968//negative regulation of signal transduction;GO:0010468//regulation of gene expression;GO:0030857//negative regulation of epithelial cell differentiation;GO:0032874//positive regulation of stress-activated MAPK cascade;GO:0043280//positive regulation of cys…	3.58762e-305	4.70708e-303
ncbi_396054	0.58	0.53	0.3	6.8	5.91	6.99	37.76	37.34	34.56	3.25	3.84	3.96	22	10	6	157	136	184	724	748	677	66	80	82	IFNG	interferon gamma precursor	Environmental Information Processing;Environmental Information Processing;Cellular Processes;Organismal Systems;Organismal Systems;Environmental Information Processing;Organismal Systems;Organismal Systems;Environmental Information Processing;Organismal Systems;Organismal Systems;Organismal Systems;Genetic Information Processing	Signaling molecules and interaction;Signal transduction;Cell growth and death;Immune system;Immune system;Signal transduction;Development;Immune system;Signal transduction;Immune system;Immune system;Immune system;Folding, sorting and degradation	ko04060//Cytokine-cytokine receptor interaction;ko04630//Jak-STAT signaling pathway;ko04217//Necroptosis;ko04660//T cell receptor signaling pathway;ko04659//Th17 cell differentiation;ko04066//HIF-1 signaling pathway;ko04380//Osteoclast differentiation;ko04658//Th1 and Th2 cell differentiation;ko04350//TGF-beta signaling pathway;ko04650//Natural killer cell mediated cytotoxicity;ko04657//IL-17 sig…	K04687;K04687;K04687;K04687;K04687;K04687;K04687;K04687;K04687;K04687;K04687;K04687;K04687	-	-	-	0	0
ncbi_396065	2.38	2.4	2.61	1.36	1.18	1.14	6.58	8.56	7.85	1.24	1.18	1.06	132	66	85	49	42	47	198	272	241	40	38	33	AGTR1	type-1 angiotensin II receptor isoform X1	Environmental Information Processing;Environmental Information Processing;Environmental Information Processing;Environmental Information Processing;Environmental Information Processing;Organismal Systems;Organismal Systems;Organismal Systems;Organismal Systems;Organismal Systems;Organismal Systems	Signaling molecules and interaction;Signal transduction;Signal transduction;Signal transduction;Signal transduction;Circulatory system;Circulatory system;Endocrine system;Endocrine system;Endocrine system;Endocrine system	ko04080//Neuroactive ligand-receptor interaction;ko04020//Calcium signaling pathway;ko04022//cGMP - PKG signaling pathway;ko04072//Phospholipase D signaling pathway;ko04371//Apelin signaling pathway;ko04261//Adrenergic signaling in cardiomyocytes;ko04270//Vascular smooth muscle contraction;ko04925//Aldosterone synthesis and secretion;ko04924//Renin secretion;ko04927//Cortisol synthesis and secret…	K04166;K04166;K04166;K04166;K04166;K04166;K04166;K04166;K04166;K04166;K04166	GO:0031224//intrinsic component of membrane	GO:0001595//angiotensin receptor activity;GO:0001664//G-protein coupled receptor binding;GO:0046983//protein dimerization activity	GO:0006935//chemotaxis;GO:0007200//phospholipase C-activating G-protein coupled receptor signaling pathway;GO:0007204//positive regulation of cytosolic calcium ion concentration;GO:0007265//Ras protein signal transduction;GO:0010518//positive regulation of phospholipase activity;GO:0010872//regulation of cholesterol esterification;GO:0019932//second-messenger-mediated signaling;GO:0031325//positi…	1.19322e-216	1.01885e-214
ncbi_396069	10.94	11.24	11.22	23.74	19.59	22.34	30.31	28.9	33.36	20.32	18.02	18.81	178	90	97	235	193	252	249	248	280	177	161	167	GLRX	glutaredoxin-1	-	-	-	-	GO:0031988//membrane-bounded vesicle;GO:0043231//intracellular membrane-bounded organelle	GO:0005515//protein binding;GO:0015036//disulfide oxidoreductase activity	GO:0019725//cellular homeostasis;GO:0032414//positive regulation of ion transmembrane transporter activity;GO:0042391//regulation of membrane potential;GO:0044710//single-organism metabolic process	6.93961e-16	5.16804e-15
ncbi_396081	1.5	2.2	1.62	0.37	0.63	0.3	0.76	0.5	0.32	0.67	0.8	0.54	210	138	122	28	54	30	48	32	22	50	60	40	NTRK3	NT-3 growth factor receptor precursor	Organismal Systems	Nervous system	ko04722//Neurotrophin signaling pathway	K05101	GO:0016021//integral component of membrane;GO:0043234//protein complex;GO:0044424//intracellular part	GO:0004713//protein tyrosine kinase activity;GO:0005515//protein binding;GO:0032550//purine ribonucleoside binding;GO:0038023//signaling receptor activity	GO:0002088//lens development in camera-type eye;GO:0007167//enzyme linked receptor protein signaling pathway;GO:0010467//gene expression;GO:0010646//regulation of cell communication;GO:0030334//regulation of cell migration;GO:0031532//actin cytoskeleton reorganization;GO:0032147//activation of protein kinase activity;GO:0042127//regulation of cell proliferation;GO:0045773//positive regulation of …	0.0343716	0.06796
ncbi_396098	86.36	92	87.49	56.74	56.66	58.53	1.65	2.09	1.62	58.74	54.66	51.49	2896	1518	1558	1157	1150	1360	28	37	28	1054	1006	942	LOC396098	B6.1 precursor	-	-	-	-	-	-	-	1.07345e-06	4.32113e-06
ncbi_396110	0.09	0.18	0.06	0.02	0.02	0.05	0	0.02	0	0.07	0.01	0.02	20	20	7	3	3	8	0	2	0	4	1	3	FOXG1	forkhead box protein G1 isoform X1	Environmental Information Processing	Signal transduction	ko04068//FoxO signaling pathway	K09385	GO:0043231//intracellular membrane-bounded organelle	GO:0001071//nucleic acid binding transcription factor activity;GO:0003677//DNA binding	GO:0006355//regulation of transcription, DNA-templated;GO:0044707//single-multicellular organism process	0	0
ncbi_396119	1	1.17	0.64	2.4	1.49	1.55	12.64	12.19	11.25	2.99	3.31	2.98	50	23	24	65	42	60	335	328	315	88	98	79	FST	follistatin precursor	Environmental Information Processing	Signal transduction	ko04350//TGF-beta signaling pathway	K04661	GO:0043231//intracellular membrane-bounded organelle	GO:0032403//protein complex binding	GO:0008406//gonad development;GO:0010720//positive regulation of cell development;GO:0010975//regulation of neuron projection development;GO:0030097//hemopoiesis;GO:0032925//regulation of activin receptor signaling pathway;GO:0042635//positive regulation of hair cycle;GO:0045665//negative regulation of neuron differentiation;GO:0045992//negative regulation of embryonic development;GO:0050673//epi…	0.669803	0.766996
ncbi_396135	7.44	8.11	9.26	17.79	17.8	17.69	34.91	32.99	34.29	22.01	20.56	20.59	466	250	308	678	675	768	1104	1090	1108	738	707	704	MST1	hepatocyte growth factor-like protein precursor	-	-	-	-	GO:0031988//membrane-bounded vesicle	GO:0004175//endopeptidase activity	GO:0019538//protein metabolic process	5.95833e-11	3.36679e-10
ncbi_396145	50.8	54.06	46.52	0.02	0.01	0.1	24.55	27.95	19.52	0.01	0.01	0.04	768	405	374	4	1	1	188	223	152	1	1	6	INS-IGF2	insulin isoform X1	Environmental Information Processing;Environmental Information Processing;Cellular Processes;Environmental Information Processing;Environmental Information Processing;Environmental Information Processing;Environmental Information Processing;Environmental Information Processing;Environmental Information Processing;Organismal Systems;Cellular Processes;Environmental Information Processing;Cellular …	Signal transduction;Signal transduction;Cell motility;Signal transduction;Signal transduction;Signal transduction;Signal transduction;Signal transduction;Signal transduction;Endocrine system;Transport and catabolism;Signal transduction;Cell growth and death;Signal transduction;Aging;Endocrine system;Endocrine system;Endocrine system;Aging;Endocrine system;Endocrine system;Excretory system	ko04151//PI3K-Akt signaling pathway;ko04010//MAPK signaling pathway;ko04810//Regulation of actin cytoskeleton;ko04014//Ras signaling pathway;ko04015//Rap1 signaling pathway;ko04022//cGMP - PKG signaling pathway;ko04150//mTOR signaling pathway;ko04072//Phospholipase D signaling pathway;ko04068//FoxO signaling pathway;ko04910//Insulin signaling pathway;ko04140//Autophagy - animal;ko04152//AMPK sign…	K04526;K04526;K04526;K04526;K04526;K04526;K04526;K04526;K04526;K04526;K04526;K04526;K04526;K04526;K04526;K04526;K04526;K04526;K04526;K04526;K04526;K04526	GO:0044421//extracellular region part	GO:0005102//receptor binding	GO:0019318//hexose metabolic process;GO:0042981//regulation of apoptotic process	0.0570696	0.105909
ncbi_396146	1.79	2.13	2.12	14.01	11.76	14.99	36.76	35.85	36.13	12.14	12.54	13.26	46	27	29	219	183	267	477	486	479	167	177	186	GCH1	GTP cyclohydrolase 1	Metabolism;Metabolism	Global and overview maps;Metabolism of cofactors and vitamins	ko01100//Metabolic pathways;ko00790//Folate biosynthesis	K01495;K01495	GO:0031090//organelle membrane;GO:0031981//nuclear lumen;GO:0031982//vesicle;GO:0032991//macromolecular complex;GO:0044444//cytoplasmic part	GO:0003933//GTP cyclohydrolase activity;GO:0032550//purine ribonucleoside binding;GO:0046914//transition metal ion binding;GO:0046983//protein dimerization activity;GO:0048037//cofactor binding	GO:0002237//response to molecule of bacterial origin;GO:0008217//regulation of blood pressure;GO:0009396//folic acid-containing compound biosynthetic process;GO:0032770//positive regulation of monooxygenase activity;GO:0033555//multicellular organismal response to stress;GO:0034097//response to cytokine;GO:0042417//dopamine metabolic process;GO:0050880//regulation of blood vessel size;GO:0050905/…	0	0
ncbi_396177	4.44	5.07	4.95	2.66	2.89	2.82	2.51	2.73	2.5	2.88	2.93	2.86	586	329	347	213	231	258	167	190	170	203	212	206	EPHB1	ephrin type-B receptor 1	Organismal Systems	Development	ko04360//Axon guidance	K05110	GO:0005769//early endosome;GO:0016021//integral component of membrane;GO:0031988//membrane-bounded vesicle;GO:0043005//neuron projection;GO:0098589//membrane region	GO:0005003//ephrin receptor activity;GO:0032550//purine ribonucleoside binding	GO:0006468//protein phosphorylation;GO:0007155//cell adhesion;GO:0007163//establishment or maintenance of cell polarity;GO:0007169//transmembrane receptor protein tyrosine kinase signaling pathway;GO:0007411//axon guidance;GO:0008283//cell proliferation;GO:0010941//regulation of cell death;GO:0021602//cranial nerve morphogenesis;GO:0021955//central nervous system neuron axonogenesis;GO:0032872//r…	1.88713e-185	1.37803e-183
ncbi_396197	6.16	5.43	5.78	0.8	0.93	0.9	21.88	21.74	19.81	1.76	2.49	2.53	372.95	165.46	187.69	37.17	38.66	46.68	664.65	692.03	630.39	67.51	92.59	88.07	ALB	serum albumin precursor	Organismal Systems	Endocrine system	ko04918//Thyroid hormone synthesis	K16141	GO:0031988//membrane-bounded vesicle;GO:0032991//macromolecular complex;GO:0043231//intracellular membrane-bounded organelle;GO:0044421//extracellular region part;GO:0044444//cytoplasmic part	GO:0003676//nucleic acid binding;GO:0005515//protein binding;GO:0008289//lipid binding;GO:0043168//anion binding;GO:0043169//cation binding	GO:0001897//cytolysis by symbiont of host cells;GO:0033273//response to vitamin;GO:0033554//cellular response to stress;GO:0042981//regulation of apoptotic process;GO:0051234//establishment of localization;GO:0051646//mitochondrion localization;GO:0051707//response to other organism	1.43458e-290	1.78087e-288
ncbi_396198	5.68	4.26	4.95	3.11	3.11	3.02	1.66	1.52	1.38	2.98	3.16	2.95	788	291	365	262	261	290	116	111	99	221	241	223	PGR	progesterone receptor	Organismal Systems;Cellular Processes;Organismal Systems	Endocrine system;Cell growth and death;Endocrine system	ko04915//Estrogen signaling pathway;ko04114//Oocyte meiosis;ko04914//Progesterone-mediated oocyte maturation	K08556;K08556;K08556	GO:0043231//intracellular membrane-bounded organelle	GO:0000982//transcription factor activity, RNA polymerase II core promoter proximal region sequence-specific binding;GO:0003677//DNA binding;GO:0005515//protein binding;GO:0008289//lipid binding;GO:0038023//signaling receptor activity;GO:0046914//transition metal ion binding	GO:0006357//regulation of transcription from RNA polymerase II promoter;GO:0009755//hormone-mediated signaling pathway;GO:0022602//ovulation cycle process;GO:0030518//intracellular steroid hormone receptor signaling pathway;GO:0042127//regulation of cell proliferation;GO:0048469//cell maturation	0	0
ncbi_396213	0.42	0.62	0.44	0.92	1.12	1	1.52	1.4	1.55	1.44	1.76	1.43	102	71	53	131	162	170	186	178	181	188	224	183	TNR	tenascin-R isoform X1	Environmental Information Processing;Cellular Processes;Environmental Information Processing	Signal transduction;Cellular community - eukaryotes;Signaling molecules and interaction	ko04151//PI3K-Akt signaling pathway;ko04510//Focal adhesion;ko04512//ECM-receptor interaction	K06252;K06252;K06252	GO:0043231//intracellular membrane-bounded organelle;GO:0044420//extracellular matrix component;GO:0098589//membrane region	-	GO:0007162//negative regulation of cell adhesion;GO:0007612//learning;GO:0007626//locomotory behavior;GO:0010648//negative regulation of cell communication;GO:0016337//single organismal cell-cell adhesion;GO:0021537//telencephalon development;GO:0030517//negative regulation of axon extension;GO:0043062//extracellular structure organization;GO:0048167//regulation of synaptic plasticity;GO:0050806/…	8.62032e-05	0.000279403
ncbi_396214	1.06	0.72	1.05	0	0.07	0	0.03	0.05	0.11	0.08	0.22	0.06	52	17	28	0	2	0	1	2	4	3	7	1	PLP1	myelin proteolipid protein	-	-	-	-	GO:0031224//intrinsic component of membrane;GO:0044464//cell part	-	GO:0001676//long-chain fatty acid metabolic process;GO:0006952//defense response;GO:0010467//gene expression;GO:0021700//developmental maturation;GO:0021782//glial cell development;GO:0031175//neuron projection development;GO:0032291//axon ensheathment in central nervous system	0.286251	0.403663
ncbi_396220	189.89	188.84	189.87	471.92	466.13	465.67	726.97	711.59	711.53	376	370.4	372.48	12162	5951	6458	18379	18069	20666	23496	24030	23500	12887	13019	13014	LAMP1	lysosome-associated membrane glycoprotein 1 precursor	Cellular Processes;Cellular Processes;Cellular Processes	Transport and catabolism;Transport and catabolism;Transport and catabolism	ko04145//Phagosome;ko04140//Autophagy - animal;ko04142//Lysosome	K06528;K06528;K06528	GO:0005765//lysosomal membrane;GO:0005770//late endosome;GO:0031224//intrinsic component of membrane;GO:0044459//plasma membrane part;GO:0048770//pigment granule	GO:0005515//protein binding	GO:0001912//positive regulation of leukocyte mediated cytotoxicity;GO:0006896//Golgi to vacuole transport;GO:0031647//regulation of protein stability;GO:0032386//regulation of intracellular transport;GO:0032816//positive regulation of natural killer cell activation;GO:0045184//establishment of protein localization;GO:0097190//apoptotic signaling pathway	1.62992e-23	1.65745e-22
ncbi_396260	13.43	12.8	12.54	347.69	353.05	373.06	3186.77	3166.03	3235.77	216.7	204.81	201.24	226	106	112	3557	3595	4349	27056	28085	28073	1951	1891	1847	AVD	avidin precursor	-	-	-	-	-	-	-	0.0219691	0.0459364
ncbi_396276	12.49	13.24	13.55	8.59	8.29	8.55	2.24	2.2	2.07	6.6	6.97	5.85	2346	1224	1352	981	942	1113	212	218	201	663	719	600	COL14A1	collagen alpha-1(XIV) chain precursor	Organismal Systems	Digestive system	ko04974//Protein digestion and absorption	K08133	GO:0005578//proteinaceous extracellular matrix;GO:0031988//membrane-bounded vesicle	GO:0003723//RNA binding	GO:0001558//regulation of cell growth;GO:0001894//tissue homeostasis;GO:0022610//biological adhesion;GO:0030198//extracellular matrix organization	1.3854e-87	4.64816e-86
ncbi_396323	5.24	6.68	4.41	1.61	1.83	0.94	3.01	3.44	2.75	2.29	2.33	2.57	146	92	65	27	31	18	42	51	40	34	36	39	VIP	VIP peptides isoform 1 preproprotein	-	-	-	-	GO:0044421//extracellular region part	GO:0005179//hormone activity	GO:0002793//positive regulation of peptide secretion;GO:0009306//protein secretion;GO:0009416//response to light stimulus;GO:0009896//positive regulation of catabolic process;GO:0010522//regulation of calcium ion transport into cytosol;GO:0010560//positive regulation of glycoprotein biosynthetic process;GO:0010578//regulation of adenylate cyclase activity involved in G-protein coupled receptor si…	0.0234712	0.0486362
ncbi_396329	250.59	243.96	249	675.98	681.46	687.8	887.6	892.49	905.65	572.56	591.49	590.02	8958	4291	4727	14694	14744	17037	16012	16822	16695	10953	11604	11506	CTSB	cathepsin B precursor	Organismal Systems;Cellular Processes;Cellular Processes;Cellular Processes;Organismal Systems;Organismal Systems	Immune system;Cell growth and death;Transport and catabolism;Transport and catabolism;Endocrine system;Immune system	ko04621//NOD-like receptor signaling pathway;ko04210//Apoptosis;ko04140//Autophagy - animal;ko04142//Lysosome;ko04924//Renin secretion;ko04612//Antigen processing and presentation	K01363;K01363;K01363;K01363;K01363;K01363	GO:0000323//lytic vacuole;GO:0031988//membrane-bounded vesicle;GO:0043232//intracellular non-membrane-bounded organelle	GO:0001948//glycoprotein binding;GO:0032403//protein complex binding;GO:0070011//peptidase activity, acting on L-amino acid peptides	GO:0006508//proteolysis;GO:0019222//regulation of metabolic process;GO:0030154//cell differentiation;GO:0032870//cellular response to hormone stimulus;GO:0032963//collagen metabolic process	5.6994e-105	2.32265e-103
ncbi_396344	99.96	99.83	103.49	0	0.4	0.23	22.07	16.07	24.86	0.45	0	0.74	2475.12	1216.27	1360.89	0	6	4	275.77	209.76	317.48	6	0	10	PRSS2	trypsin II-P29 precursor	Environmental Information Processing;Organismal Systems;Organismal Systems	Signaling molecules and interaction;Digestive system;Digestive system	ko04080//Neuroactive ligand-receptor interaction;ko04972//Pancreatic secretion;ko04974//Protein digestion and absorption	K01312;K01312;K01312	GO:0044421//extracellular region part	GO:0043169//cation binding	GO:0014074//response to purine-containing compound;GO:0019538//protein metabolic process;GO:0031667//response to nutrient levels;GO:0044707//single-multicellular organism process	0.000464626	0.0013537
ncbi_396345	2.26	4.65	3.85	0.2	0.07	0.12	1.04	0.86	0.47	0	0.44	0.42	57.44	57.3	50.69	3	2.03	1.99	12.94	11.24	5.97	0	6.03	5.65	PRSS3	trypsin I-P1 isoform X1	Environmental Information Processing;Organismal Systems;Organismal Systems	Signaling molecules and interaction;Digestive system;Digestive system	ko04080//Neuroactive ligand-receptor interaction;ko04972//Pancreatic secretion;ko04974//Protein digestion and absorption	K01312;K01312;K01312	-	GO:0070011//peptidase activity, acting on L-amino acid peptides	GO:0019538//protein metabolic process	0.847199	0.900666
ncbi_396380	8.29	8.81	7.04	3.84	4.37	4.01	2.13	2.4	2.08	4.97	5.19	5.92	354	176	154	90	109	115	45	54	47	114	116	139	GSTAL3	glutathione S-transferase 3 isoform X1	Organismal Systems;Metabolism;Metabolism;Metabolism;Metabolism	Aging;Xenobiotics biodegradation and metabolism;Metabolism of other amino acids;Xenobiotics biodegradation and metabolism;Xenobiotics biodegradation and metabolism	ko04212//Longevity regulating pathway - worm;ko00983//Drug metabolism - other enzymes;ko00480//Glutathione metabolism;ko00980//Metabolism of xenobiotics by cytochrome P450;ko00982//Drug metabolism - cytochrome P450	K00799;K00799;K00799;K00799;K00799	-	GO:0003824//catalytic activity	-	0.470029	0.58833
ncbi_396382	0.69	0.9	1.21	2.54	2.7	2.42	13.36	11.63	14.2	1.88	1.35	3.01	30	19	27	61	65	76	267	249	291.95	40	32	69	ISL2	insulin gene enhancer protein ISL-2 isoform X1	-	-	-	-	GO:0043231//intracellular membrane-bounded organelle	GO:0003677//DNA binding;GO:0046914//transition metal ion binding	GO:0007411//axon guidance;GO:0010468//regulation of gene expression;GO:0021522//spinal cord motor neuron differentiation;GO:0045596//negative regulation of cell differentiation;GO:0048665//neuron fate specification	3.48826e-19	3.00713e-18
ncbi_396384	62.75	65.43	65.64	238.75	242.95	238.83	299.69	299.51	304.65	194.64	208.9	199.79	3520	1811	1960	8166	8261	9309	8489	8865	8828	5840	6435	6114	IRF1	interferon regulatory factor 1 isoform X1	Environmental Information Processing;Organismal Systems;Organismal Systems	Signal transduction;Immune system;Endocrine system	ko04668//TNF signaling pathway;ko04625//C-type lectin receptor signaling pathway;ko04917//Prolactin signaling pathway	K09444;K09444;K09444	GO:0043231//intracellular membrane-bounded organelle	GO:0000977//RNA polymerase II regulatory region sequence-specific DNA binding;GO:0001071//nucleic acid binding transcription factor activity	GO:0002252//immune effector process;GO:0006357//regulation of transcription from RNA polymerase II promoter;GO:0009612//response to mechanical stimulus;GO:0012501//programmed cell death;GO:0019221//cytokine-mediated signaling pathway;GO:0022402//cell cycle process;GO:0032481//positive regulation of type I interferon production;GO:0032735//positive regulation of interleukin-12 production;GO:003412…	1.07561e-05	3.90597e-05
ncbi_396393	63.77	67.09	66.77	100.53	106.9	112.86	1511.23	1572.34	1563.09	40.12	42.68	42.49	1304	675	725	1250	1323	1599	15594	16952	16482	439	479	474	EXFABP	extracellular fatty acid-binding protein precursor	-	-	-	-	-	GO:0005488//binding	GO:0044238//primary metabolic process;GO:0051234//establishment of localization	2.2515e-66	5.7766e-65
ncbi_396394	21.77	21.47	21.45	46.62	47.79	45.74	35.88	37.03	36.63	33.74	35.53	34.72	2376	1120	1222	3110	3109	3374	2037	2163	2083	1938	2039	2032	PLA2G4A	cytosolic phospholipase A2 isoform X1	Metabolism;Environmental Information Processing;Environmental Information Processing;Organismal Systems;Cellular Processes;Environmental Information Processing;Organismal Systems;Organismal Systems;Organismal Systems;Organismal Systems;Organismal Systems;Metabolism;Organismal Systems;Organismal Systems;Organismal Systems;Organismal Systems;Environmental Information Processing;Organismal Systems;M…	Global and overview maps;Signal transduction;Signal transduction;Endocrine system;Cell growth and death;Signal transduction;Immune system;Circulatory system;Nervous system;Nervous system;Sensory system;Lipid metabolism;Immune system;Endocrine system;Nervous system;Immune system;Signal transduction;Endocrine system;Lipid metabolism;Lipid metabolism;Lipid metabolism;Lipid metabolism	ko01100//Metabolic pathways;ko04010//MAPK signaling pathway;ko04014//Ras signaling pathway;ko04921//Oxytocin signaling pathway;ko04217//Necroptosis;ko04072//Phospholipase D signaling pathway;ko04611//Platelet activation;ko04270//Vascular smooth muscle contraction;ko04724//Glutamatergic synapse;ko04726//Serotonergic synapse;ko04750//Inflammatory mediator regulation of TRP channels;ko00564//Glycero…	K16342;K16342;K16342;K16342;K16342;K16342;K16342;K16342;K16342;K16342;K16342;K16342;K16342;K16342;K16342;K16342;K16342;K16342;K16342;K16342;K16342;K16342	GO:0031982//vesicle;GO:0043231//intracellular membrane-bounded organelle;GO:0044444//cytoplasmic part	GO:0004623//phospholipase A2 activity;GO:0005543//phospholipid binding;GO:0046872//metal ion binding	GO:0006644//phospholipid metabolic process;GO:0006690//icosanoid metabolic process;GO:0008283//cell proliferation;GO:0032309//icosanoid secretion;GO:0046677//response to antibiotic	1.2917e-33	1.76657e-32
ncbi_396398	0.34	0	0	0.28	1.25	0.61	372.36	394.42	409.6	1.99	2.24	1.7	7.45	0	0	3.67	16.65	9.22	4123.31	4563.44	4634.92	23.4	26.93	20.4	IFNA3	interferon type A1/A2 precursor	Environmental Information Processing;Environmental Information Processing;Environmental Information Processing;Cellular Processes;Organismal Systems;Organismal Systems;Organismal Systems;Organismal Systems;Organismal Systems	Signal transduction;Signaling molecules and interaction;Signal transduction;Cell growth and death;Immune system;Immune system;Immune system;Immune system;Immune system	ko04151//PI3K-Akt signaling pathway;ko04060//Cytokine-cytokine receptor interaction;ko04630//Jak-STAT signaling pathway;ko04217//Necroptosis;ko04621//NOD-like receptor signaling pathway;ko04620//Toll-like receptor signaling pathway;ko04650//Natural killer cell mediated cytotoxicity;ko04622//RIG-I-like receptor signaling pathway;ko04623//Cytosolic DNA-sensing pathway	K05414;K05414;K05414;K05414;K05414;K05414;K05414;K05414;K05414	GO:0044421//extracellular region part	GO:0005102//receptor binding	GO:0002252//immune effector process;GO:0006950//response to stress	0.000525996	0.00151852
ncbi_396403	3.53	3.51	3.61	1.07	1.08	1.15	0.82	0.81	0.6	1.98	2.02	2.08	628	320	352	118	112	149	74	73	59	190	212	202	PTPRZ1	receptor-type tyrosine-protein phosphatase zeta isoform X1	-	-	-	-	GO:0044420//extracellular matrix component	GO:0004721//phosphoprotein phosphatase activity	GO:0006470//protein dephosphorylation;GO:0010001//glial cell differentiation;GO:0014013//regulation of gliogenesis;GO:0044708//single-organism behavior;GO:0048812//neuron projection morphogenesis	0	0
ncbi_396427	13.68	13.59	14.61	46.47	44.87	45.47	6.09	5.62	6.74	27.8	25.71	23.47	1190	578	677	2487	2390	2775	269	259	302	1308	1242	1130	TUBB1	tubulin beta-6 chain	Cellular Processes;Cellular Processes	Transport and catabolism;Cellular community - eukaryotes	ko04145//Phagosome;ko04540//Gap junction	K07375;K07375	-	-	-	2.54956e-108	1.08849e-106
ncbi_396432	59.32	64.39	65.26	126.71	135.11	126.21	310.45	318.8	325.87	121.25	128.66	121.98	4724	2523	2760	6136	6512	6964	12476	13386	13382	5167	5623	5299	TGM2	protein-glutamine gamma-glutamyltransferase 2	-	-	-	-	GO:0005924//cell-substrate adherens junction;GO:0031988//membrane-bounded vesicle;GO:0043231//intracellular membrane-bounded organelle;GO:0044444//cytoplasmic part	GO:0016755//transferase activity, transferring amino-acyl groups;GO:0043169//cation binding	GO:0006464//cellular protein modification process;GO:0006909//phagocytosis;GO:0007155//cell adhesion;GO:0032469//endoplasmic reticulum calcium ion homeostasis;GO:0042981//regulation of apoptotic process;GO:0051560//mitochondrial calcium ion homeostasis;GO:0060605//tube lumen cavitation;GO:0061138//morphogenesis of a branching epithelium	6.72447e-07	2.76765e-06
ncbi_396437	230.73	231.74	234.06	441.58	437.57	464.04	549.57	546.1	560.97	538.17	526.2	589.82	4134	2043	2227	4811	4745	5761	4969	5159	5183	5160	5174	5765	TXN	thioredoxin	Organismal Systems	Immune system	ko04621//NOD-like receptor signaling pathway	K03671	GO:0043231//intracellular membrane-bounded organelle	GO:0016667//oxidoreductase activity, acting on a sulfur group of donors	GO:0009628//response to abiotic stimulus;GO:0010468//regulation of gene expression;GO:0018904//ether metabolic process;GO:0034645//cellular macromolecule biosynthetic process;GO:0042306//regulation of protein import into nucleus;GO:0044238//primary metabolic process;GO:0051099//positive regulation of binding	8.79015e-07	3.56959e-06
ncbi_396470	0.08	0	0	0.37	0.37	0.18	0.62	0.92	0.63	0.94	0.45	1	2	0	0	6	6	3	8	13	8	13	6	14	MYL1	myosin light chain 1, skeletal muscle isoform isoform X1	-	-	-	-	GO:0043292//contractile fiber	-	GO:0003012//muscle system process	7.42284e-51	1.452e-49
ncbi_396536	513.57	546.66	558.04	932.74	952.75	1001.79	1961.04	2058.28	2082.97	1049.22	1050.19	1058.1	14692	7702	8483	16236	16508	19871	28333	31071	30746	16074	16497	16521	APOA1	apolipoprotein A-I preproprotein	Organismal Systems;Organismal Systems;Organismal Systems;Organismal Systems	Endocrine system;Digestive system;Digestive system;Digestive system	ko03320//PPAR signaling pathway;ko04979//Cholesterol metabolism;ko04975//Fat digestion and absorption;ko04977//Vitamin digestion and absorption	K08757;K08757;K08757;K08757	GO:0016023//cytoplasmic, membrane-bounded vesicle;GO:0034364//high-density lipoprotein particle;GO:0034385//triglyceride-rich lipoprotein particle	GO:0008047//enzyme activator activity;GO:0015248//sterol transporter activity;GO:0032934//sterol binding;GO:0034190//apolipoprotein receptor binding;GO:0070325//lipoprotein particle receptor binding;GO:0071813//lipoprotein particle binding	GO:0001960//negative regulation of cytokine-mediated signaling pathway;GO:0002719//negative regulation of cytokine production involved in immune response;GO:0006796//phosphate-containing compound metabolic process;GO:0006935//chemotaxis;GO:0008203//cholesterol metabolic process;GO:0010770//positive regulation of cell morphogenesis involved in differentiation;GO:0010872//regulation of cholesterol …	9.106e-08	4.08997e-07
ncbi_403120	53.54	51.01	54.38	433.06	419.58	455.2	3533.26	3430.22	3462.28	832.06	812.14	819.95	736	345	397	3620	3491	4336	24511	24863	24544	6121	6127	6149	IFI6	interferon alpha inducible protein 6	-	-	-	-	-	-	-	3.342e-09	1.68541e-08
ncbi_403121	11.82	13.71	12.25	81.67	70.95	91.74	890.33	951.86	949.87	158.73	148.79	149.23	177.92	104.15	99.92	706.76	607.64	906.88	6396.84	7137.77	6971.24	1209.56	1164.89	1163.15	IFI27L2	interferon alpha-inducible protein 27, mitochondrial isoform X1	-	-	-	-	-	-	-	1.05906e-15	7.822e-15
ncbi_404303	25.5	28.75	25.27	56.27	54.08	55.05	56.46	59.64	59.43	47.16	49.33	47.64	1734	891	889	2096	2023.88	2342	1666	1849	1788.93	1579.88	1689	1594.83	KCNA3	potassium voltage-gated channel subfamily A member 3 isoform X1	-	-	-	-	-	-	-	3.33084e-144	1.87948e-142
ncbi_404755	3.11	3.34	2.6	0.28	0.14	0.06	0.43	0.57	0.42	0.16	0.24	0.4	72	38	32	4	2	1	5	7	5	2	3	5	THRSP	thyroid hormone-inducible hepatic protein	-	-	-	-	-	-	-	5.99576e-06	2.24084e-05
ncbi_404776	13.4	11.84	12.19	4.33	4.43	6.39	2.57	2.85	2.51	7.23	6.88	7.23	444	193	215	86	88	147	43	50	43	128	125	130	BLEC1	C-type lectin domain family 2 member E isoform X1	-	-	-	-	-	-	-	0	0
ncbi_407091	6.49	7.8	7.01	3.67	3.68	3.81	2.47	2.01	2.27	1.68	1.76	1.57	484	286	277.36	166.18	166	197	93	79	87.18	67	72	64	UBAP2	ubiquitin-associated protein 2	-	-	-	-	-	-	-	0.565568	0.678497
ncbi_414139	40.34	43.32	41.89	26.7	26.55	27.64	14	14.59	16.68	23.58	24.91	27.35	3414	1804	1883	1374	1360	1621	598	651	728	1068	1157	1263	AMY1A	amylase, alpha 1A hepatic precursor	Metabolism;Organismal Systems;Organismal Systems;Organismal Systems;Metabolism	Global and overview maps;Digestive system;Digestive system;Digestive system;Carbohydrate metabolism	ko01100//Metabolic pathways;ko04972//Pancreatic secretion;ko04970//Salivary secretion;ko04973//Carbohydrate digestion and absorption;ko00500//Starch and sucrose metabolism	K01176;K01176;K01176;K01176;K01176	-	GO:0016160//amylase activity;GO:0043167//ion binding	GO:0044238//primary metabolic process	5.93363e-43	9.93329e-42
ncbi_414140	1373.57	1361.57	1326.05	0.81	1.04	0.85	366.72	372.08	365.85	3.01	2.62	3.03	66890	32607	34246	72	88	71	8962	9492	9138	163	133	165	AMY2A	pancreatic alpha-amylase precursor	Metabolism;Organismal Systems;Organismal Systems;Organismal Systems;Metabolism	Global and overview maps;Digestive system;Digestive system;Digestive system;Carbohydrate metabolism	ko01100//Metabolic pathways;ko04972//Pancreatic secretion;ko04970//Salivary secretion;ko04973//Carbohydrate digestion and absorption;ko00500//Starch and sucrose metabolism	K01176;K01176;K01176;K01176;K01176	-	GO:0016160//amylase activity;GO:0043167//ion binding	GO:0044238//primary metabolic process	0.929351	0.952488
ncbi_414830	1166.94	1209.82	1187.77	3011.13	2975.27	3251.52	3807.36	3950.24	4019.14	3291.07	3042.89	3188.76	42320	21588	22875	66402	65305	81707	69678	75534	75163	63869	60561	63085	B2M	beta-2-microglobulin precursor	Organismal Systems	Immune system	ko04612//Antigen processing and presentation	K08055	GO:0005924//cell-substrate adherens junction;GO:0031988//membrane-bounded vesicle;GO:0042611//MHC protein complex;GO:0043231//intracellular membrane-bounded organelle;GO:0044421//extracellular region part	GO:0005515//protein binding	GO:0001912//positive regulation of leukocyte mediated cytotoxicity;GO:0002477//antigen processing and presentation of exogenous peptide antigen via MHC class Ib;GO:0006457//protein folding;GO:0009617//response to bacterium;GO:0030217//T cell differentiation;GO:0055076//transition metal ion homeostasis	6.70578e-98	2.57049e-96
ncbi_414896	61.76	64.73	67.63	178.14	192.26	186.25	204.14	214.93	201.69	154.63	160.87	153.09	1618	834.4	941	2837.99	3048.63	3381.29	2699	2969	2725	2168	2312.99	2188	GSTA3	glutathione S-transferase	Organismal Systems;Metabolism;Metabolism;Metabolism;Metabolism	Aging;Xenobiotics biodegradation and metabolism;Metabolism of other amino acids;Xenobiotics biodegradation and metabolism;Xenobiotics biodegradation and metabolism	ko04212//Longevity regulating pathway - worm;ko00983//Drug metabolism - other enzymes;ko00480//Glutathione metabolism;ko00980//Metabolism of xenobiotics by cytochrome P450;ko00982//Drug metabolism - cytochrome P450	K00799;K00799;K00799;K00799;K00799	-	GO:0003824//catalytic activity	-	1.4676e-72	4.09759e-71
ncbi_415298	13.28	12.6	13.25	20.56	19.92	19.6	36.03	37.54	37.42	22.09	23.43	20.7	1494	695	788	1320	1263	1443	1936	2117	2069	1291	1379	1244	SEMA7A	semaphorin-7A precursor	Organismal Systems	Development	ko04360//Axon guidance	K06529	GO:0031224//intrinsic component of membrane;GO:0044459//plasma membrane part	GO:0005102//receptor binding;GO:0060089//molecular transducer activity	GO:0001932//regulation of protein phosphorylation;GO:0007166//cell surface receptor signaling pathway;GO:0010935//regulation of macrophage cytokine production;GO:0021537//telencephalon development;GO:0030307//positive regulation of cell growth;GO:0031347//regulation of defense response;GO:0043410//positive regulation of MAPK cascade;GO:1990138//neuron projection extension	3.06571e-27	3.47676e-26
ncbi_415302	7.14	7.76	7.07	21.59	21.24	20.31	53.7	57.02	57.49	24.45	27.74	25.45	520	277.97	274	955.54	937	1024.92	1976.28	2190.69	2159.52	951.51	1107.46	1011.48	PML	protein PML isoform X1	Cellular Processes;Genetic Information Processing	Transport and catabolism;Folding, sorting and degradation	ko04144//Endocytosis;ko04120//Ubiquitin mediated proteolysis	K10054;K10054	-	GO:0046914//transition metal ion binding	-	0.167727	0.263203
ncbi_415303	10.05	9.58	11.98	16.97	14.55	15.94	57.97	58.69	63.72	24.15	24.43	24.2	524	246	332	538	459	576	1526	1613	1713	674	699	689	STOML1	stomatin-like protein 1 isoform X1	-	-	-	-	-	-	-	0.839633	0.89569
ncbi_415458	0.46	0.26	0.3	0.16	0.27	0.19	0.12	0.14	0.15	0.1	0.15	0.21	86	24	30	18.01	30	24	11	14	14	10	15	21	HOMER2	homer protein homolog 2	Environmental Information Processing;Organismal Systems	Signal transduction;Nervous system	ko04068//FoxO signaling pathway;ko04724//Glutamatergic synapse	K15010;K15010	GO:0016020//membrane;GO:0043231//intracellular membrane-bounded organelle;GO:0043232//intracellular non-membrane-bounded organelle	GO:0004672//protein kinase activity;GO:0030159//receptor signaling complex scaffold activity;GO:0032550//purine ribonucleoside binding	GO:0001894//tissue homeostasis;GO:0006464//cellular protein modification process;GO:0007186//G-protein coupled receptor signaling pathway;GO:0019722//calcium-mediated signaling;GO:0030534//adult behavior	2.29993e-188	1.72634e-186
ncbi_415464	0.78	0.74	0.7	0.49	0.4	0.37	0.41	0.3	0.29	0.5	0.32	0.49	78	37	37	30	24	26	21	16	15	27	18	27	LMINA	lamin-L(III) isoform X1	Cellular Processes;Cellular Processes	Cell growth and death;Cell growth and death	ko04210//Apoptosis;ko04214//Apoptosis - fly	K07611;K07611	GO:0005882//intermediate filament;GO:0019866//organelle inner membrane	-	-	0.0347838	0.0686908
ncbi_415465	0.94	0.99	0.97	0.34	0.3	0.48	0.71	0.44	0.65	0.39	0.5	0.5	189.57	97.93	103.75	41.9	36.96	66.88	73.6	46.44	67.43	42.97	54.89	54.85	ADAMTSL3	ADAMTS-like protein 3 isoform X1	-	-	-	-	-	GO:0046914//transition metal ion binding;GO:0070011//peptidase activity, acting on L-amino acid peptides	GO:0019538//protein metabolic process	0.01058	0.0238859
ncbi_415487	1.33	1.29	1.11	0.1	0.08	0.1	0.32	0.46	0.78	0.09	0.2	0.09	84	42	40	4	3	4	10	17	28	3	7	3	PLIN1	perilipin-1	Organismal Systems;Environmental Information Processing;Organismal Systems;Organismal Systems	Environmental adaptation;Signal transduction;Endocrine system;Endocrine system	ko04714//Thermogenesis;ko04371//Apelin signaling pathway;ko03320//PPAR signaling pathway;ko04923//Regulation of lipolysis in adipocyte	K08768;K08768;K08768;K08768	GO:0044444//cytoplasmic part	-	GO:0006629//lipid metabolic process	0.222644	0.330928
ncbi_415560	2.4	2.25	2.37	1.32	1.65	1.44	0.51	0.72	0.69	1.18	1.56	1.64	312	142	162	104	130	131	34	49	45	82	108	116	ITGA11	integrin alpha-11 isoform X1	Environmental Information Processing;Cellular Processes;Cellular Processes;Environmental Information Processing	Signal transduction;Cell motility;Cellular community - eukaryotes;Signaling molecules and interaction	ko04151//PI3K-Akt signaling pathway;ko04810//Regulation of actin cytoskeleton;ko04510//Focal adhesion;ko04512//ECM-receptor interaction	K06587;K06587;K06587;K06587	-	-	-	4.32068e-05	0.000145873
ncbi_415588	2.55	2.28	2.62	1.68	1.47	1.54	1.26	1.14	1.23	1.57	1.36	1.25	951.61	409.53	513.27	358.36	328.66	395.16	238.37	224.81	236.85	311.86	278.81	250.67	MAP1A	microtubule-associated protein 1A isoform X2	-	-	-	-	GO:0015630//microtubule cytoskeleton;GO:0044444//cytoplasmic part	GO:0015631//tubulin binding	GO:0050954//sensory perception of mechanical stimulus	0.670888	0.767677
ncbi_415619	3.77	3.95	3.5	2.52	2.62	2.2	1.11	1.15	0.98	2.16	2.27	2.28	760	391	374	309	319	307	113	122	102	233	251	250	SMPD3	sphingomyelin phosphodiesterase 3	Metabolism;Metabolism	Global and overview maps;Lipid metabolism	ko01100//Metabolic pathways;ko00600//Sphingolipid metabolism	K12352;K12352	GO:0043231//intracellular membrane-bounded organelle	GO:0004620//phospholipase activity	GO:0002790//peptide secretion;GO:0006644//phospholipid metabolic process;GO:0030097//hemopoiesis	0.0277537	0.0564283
ncbi_415706	2.61	2.58	2.4	5.81	5.64	5.81	10.62	10.73	11.26	4.41	4.88	4.74	198	95	96	260	246	293	391	413	422	168	193	189	OSGIN1	oxidative stress-induced growth inhibitor 1	-	-	-	-	-	-	GO:0001558//regulation of cell growth;GO:0042981//regulation of apoptotic process	0.440429	1
ncbi_415708	3.97	3.88	4.44	8.51	7.68	7.83	18.26	18.78	19.48	6.86	7.2	6.17	246	119	146	321	289	336	566	611	620	228	246	209	RIPK3	receptor-interacting serine/threonine-protein kinase 2 isoform X1	Organismal Systems;Organismal Systems	Immune system;Nervous system	ko04621//NOD-like receptor signaling pathway;ko04722//Neurotrophin signaling pathway	K08846;K08846	GO:0044445//cytosolic part	GO:0004702//receptor signaling protein serine/threonine kinase activity;GO:0005515//protein binding;GO:0032550//purine ribonucleoside binding	GO:0001817//regulation of cytokine production;GO:0002260//lymphocyte homeostasis;GO:0010921//regulation of phosphatase activity;GO:0010940//positive regulation of necrotic cell death;GO:0030217//T cell differentiation;GO:0035698//CD8-positive, alpha-beta cytotoxic T cell extravasation;GO:0042129//regulation of T cell proliferation;GO:0045860//positive regulation of protein kinase activity;GO:0050…	0.564834	0.677868
ncbi_415743	1.4	1.48	1.27	0.79	0.77	0.73	0.46	0.4	0.49	0.79	0.81	0.64	144	77	71	52	50	50	25	21	25	45	44	38	NETO2	neuropilin and tolloid-like protein 2 isoform X1	-	-	-	-	GO:0008328//ionotropic glutamate receptor complex	GO:0035254//glutamate receptor binding	GO:0010469//regulation of receptor activity	0	0
ncbi_415756	5.6	4.27	7.14	37.38	38.53	41.84	313.03	309.16	313.49	58.36	53.83	57.69	124	47	86.36	478.62	494.67	616.2	3300.82	3413.07	3383.57	658.62	621.18	668	LOC415756	uncharacterized protein LOC415756	-	-	-	-	GO:0043231//intracellular membrane-bounded organelle	-	-	0	0
ncbi_415860	0.64	0.49	0.66	0.08	0.19	0.14	0.82	1.3	0.93	0.25	0.21	0.25	66	25	36	5	12	10	43	71	50	14	12	14	CDH1	cadherin-1 isoform X1	Environmental Information Processing;Environmental Information Processing;Environmental Information Processing;Environmental Information Processing;Cellular Processes	Signal transduction;Signal transduction;Signal transduction;Signaling molecules and interaction;Cellular community - eukaryotes	ko04015//Rap1 signaling pathway;ko04390//Hippo signaling pathway;ko04371//Apelin signaling pathway;ko04514//Cell adhesion molecules (CAMs);ko04520//Adherens junction	K05689;K05689;K05689;K05689;K05689	GO:0005856//cytoskeleton;GO:0005911//cell-cell junction;GO:0005924//cell-substrate adherens junction;GO:0016234//inclusion body;GO:0031224//intrinsic component of membrane;GO:0031984//organelle subcompartment;GO:0031988//membrane-bounded vesicle;GO:0033267//axon part;GO:0043218//compact myelin;GO:0043234//protein complex;GO:0044444//cytoplasmic part;GO:0044459//plasma membrane part	GO:0008092//cytoskeletal protein binding;GO:0019902//phosphatase binding;GO:0046872//metal ion binding	GO:0000904//cell morphogenesis involved in differentiation;GO:0001764//neuron migration;GO:0002066//columnar/cuboidal epithelial cell development;GO:0006355//regulation of transcription, DNA-templated;GO:0007009//plasma membrane organization;GO:0007043//cell-cell junction assembly;GO:0007162//negative regulation of cell adhesion;GO:0008285//negative regulation of cell proliferation;GO:0010226//re…	0.592304	0.701739
ncbi_415922	25.97	27.67	25.37	86.75	89.16	88.88	260.38	276.07	268.15	91.53	95.77	89.73	1612	845	836	3274	3349	3822	8155	9034	8582	3040	3262	3038	GBP4L	guanylate-binding protein 1	Organismal Systems	Immune system	ko04621//NOD-like receptor signaling pathway	K20899	-	-	-	0.861893	0.910843
ncbi_415963	0.13	0.28	0.12	0.85	0.77	0.57	0.78	0.89	0.86	0.45	0.81	0.58	10	11	5	41	37	31	31	37	35	19	35	25	SYN2	synapsin-2	-	-	-	-	GO:0016023//cytoplasmic, membrane-bounded vesicle;GO:0044433//cytoplasmic vesicle part	GO:0032550//purine ribonucleoside binding	GO:0001505//regulation of neurotransmitter levels	0	0
ncbi_416048	15.11	13.12	13.78	23.58	23.82	25.72	19.78	21.46	21.9	22.37	22.21	20.95	856	366	415	813	818	1011	570	644	640	679	693	647	MTMR14	myotubularin-related protein 14	Metabolism;Cellular Processes;Environmental Information Processing;Metabolism	Global and overview maps;Transport and catabolism;Signal transduction;Carbohydrate metabolism	ko01100//Metabolic pathways;ko04140//Autophagy - animal;ko04070//Phosphatidylinositol signaling system;ko00562//Inositol phosphate metabolism	K18086;K18086;K18086;K18086	GO:0044444//cytoplasmic part	GO:0004721//phosphoprotein phosphatase activity;GO:0052744//phosphatidylinositol monophosphate phosphatase activity	GO:0006470//protein dephosphorylation	0.926151	0.951383
ncbi_416075	1.14	1.14	1.35	0.63	0.57	0.58	0.7	0.6	0.7	0.66	0.51	0.64	164	81	104	55	50	58	51	46	53	51	40	50	CADPS	calcium-dependent secretion activator 1 isoform X1	-	-	-	-	GO:0012506//vesicle membrane;GO:0044444//cytoplasmic part	GO:0019900//kinase binding;GO:0043169//cation binding	GO:0006996//organelle organization;GO:0008104//protein localization;GO:0016192//vesicle-mediated transport;GO:0032940//secretion by cell;GO:0043623//cellular protein complex assembly	5.65951e-130	2.81025e-128
ncbi_416076	1.12	0.49	0.75	0	0	0	0.16	0.15	0	0.15	0	0	14	3	5	0	0	0	1	1	0	1	0	0	SNTN	sentan	-	-	-	-	GO:0044464//cell part	-	-	2.71242e-17	2.17021e-16
ncbi_416083	4.71	4.41	4.34	2.65	2.55	2.74	2.72	3	2.96	2.75	3.19	2.82	908	422	446	313	301	368	263	303	290	287	338	301	MAGI1	membrane-associated guanylate kinase, WW and PDZ domain-containing protein 1 isoform X1	Environmental Information Processing;Environmental Information Processing;Cellular Processes	Signal transduction;Signal transduction;Cellular community - eukaryotes	ko04151//PI3K-Akt signaling pathway;ko04015//Rap1 signaling pathway;ko04530//Tight junction	K05631;K05631;K05631	-	-	-	0.442717	0.563007
ncbi_416086	0.57	0.54	0.53	0.09	0.29	0.13	0.17	0.14	0.06	0.24	0.16	0.15	73.54	26.22	33.68	7.2	19.38	12.55	10	9.2	4.27	12.28	11.22	11.59	MCT2L	monocarboxylate transporter 2-like isoform X1	-	-	-	-	-	-	-	1.7095e-130	8.51479e-129
ncbi_416093	11.69	10.15	10.55	17.88	15.54	17.07	25.89	25	23.99	16.57	15.98	16.36	718	316	344	694	593	743	819	817	778	554	548	559	EIF4E3	eukaryotic translation initiation factor 4E type 3 isoform X1	-	-	-	-	GO:0044424//intracellular part	GO:0008135//translation factor activity, RNA binding	GO:0006412//translation	2.44844e-97	9.31908e-96
ncbi_416113	5.22	5.53	5.43	3.21	3.55	3.35	2.13	2.17	2.27	3.35	3.2	3.55	660	344	365	247	272	294	136	145	148	227	222	245	LMCD1	LIM and cysteine-rich domains protein 1	-	-	-	-	GO:0043231//intracellular membrane-bounded organelle;GO:0044421//extracellular region part	GO:0003712//transcription cofactor activity;GO:0046914//transition metal ion binding	GO:0003300//cardiac muscle hypertrophy;GO:0050850//positive regulation of calcium-mediated signaling	0.590156	0.699774
ncbi_416147	14.08	13.58	13.41	50.76	51.22	50.45	113.72	112.5	111.61	58.86	57.68	58.83	2956	1461	1583	4827	4786	5502	8342	8722	8412	4869	4930	4967	LOC416147	sulfate transporter isoform X1	-	-	-	-	GO:0031224//intrinsic component of membrane;GO:0031988//membrane-bounded vesicle	GO:0015103//inorganic anion transmembrane transporter activity;GO:0015291//secondary active transmembrane transporter activity	GO:0008272//sulfate transport;GO:0044707//single-multicellular organism process;GO:0044763//single-organism cellular process	7.20527e-05	0.000236339
ncbi_416149	0.49	0.54	0.47	0.26	0.21	0.15	0.88	0.94	0.62	0.14	0.19	0.27	64	35	33	21	17	14	58	65	42	10	14	19	ARHGEF37	rho guanine nucleotide exchange factor 37	-	-	-	-	GO:0044424//intracellular part	-	GO:0043087//regulation of GTPase activity	5.86159e-19	5.01029e-18
ncbi_416188	0.81	0.91	0.98	0.07	0.07	0.19	0.06	0.09	0.09	0.39	0.38	0.6	54	30	35	3	3	9	2	3	3	14	14	22	SLC23A1	solute carrier family 23 member 1	Organismal Systems	Digestive system	ko04977//Vitamin digestion and absorption	K14611	GO:0005886//plasma membrane;GO:0031988//membrane-bounded vesicle;GO:0044424//intracellular part	GO:0005343//organic acid:sodium symporter activity;GO:0015145//monosaccharide transmembrane transporter activity;GO:0051183//vitamin transporter activity	GO:0006814//sodium ion transport;GO:0007417//central nervous system development;GO:0015882//L-ascorbic acid transport;GO:0030323//respiratory tube development;GO:0042221//response to chemical;GO:0044763//single-organism cellular process	2.16115e-12	1.33372e-11
ncbi_416250	82.3	83.17	79.49	41.46	40.76	41.09	9.23	9.38	8.99	35.03	33.82	31.97	3960	1969	2031	1213	1187	1370	224	238	223	902	893	839	TIMD4	T-cell immunoglobulin and mucin domain-containing protein 4 precursor	-	-	-	-	-	-	-	2.17121e-25	2.32662e-24
ncbi_416320	34.37	32.76	32.15	72.31	74.5	75.04	74.78	71.18	72.36	52.77	53.99	56.86	1786	836	887	2279	2344	2687	1943	1933	1917	1464	1536	1602	VDAC1	voltage-dependent anion-selective channel protein 1 isoform X1	Environmental Information Processing;Environmental Information Processing;Cellular Processes;Cellular Processes;Organismal Systems;Organismal Systems	Signal transduction;Signal transduction;Cell growth and death;Cell growth and death;Immune system;Digestive system	ko04020//Calcium signaling pathway;ko04022//cGMP - PKG signaling pathway;ko04217//Necroptosis;ko04218//Cellular senescence;ko04621//NOD-like receptor signaling pathway;ko04979//Cholesterol metabolism	K05862;K05862;K05862;K05862;K05862;K05862	GO:0009295//nucleoid;GO:0019866//organelle inner membrane;GO:0031224//intrinsic component of membrane;GO:0031966//mitochondrial membrane;GO:0031988//membrane-bounded vesicle	GO:0005244//voltage-gated ion channel activity;GO:0019900//kinase binding	GO:0006820//anion transport;GO:0007268//synaptic transmission;GO:0007611//learning or memory;GO:0030154//cell differentiation;GO:0034765//regulation of ion transmembrane transport	1.21305e-59	2.84951e-58
ncbi_416353	0.13	0.07	0.17	0	0.05	0	0.36	0.51	0.51	0.01	0.01	0.02	22	6	15	0	5	0	30	44	43	1	1	2	GFRA3	GDNF family receptor alpha-3	-	-	-	-	-	-	-	0.470621	1
ncbi_416451	10.02	11.63	10.82	20.47	21.65	22.14	19.54	20.5	21.03	20.05	18.82	19.54	874	499	501	1086	1143	1338	860	943	946	936	901	930	ADAP1	arf-GAP with dual PH domain-containing protein 1	-	-	-	-	GO:0016020//membrane;GO:0044424//intracellular part	GO:0046914//transition metal ion binding	GO:0051336//regulation of hydrolase activity	7.94493e-61	1.89108e-59
ncbi_416468	19.49	18.69	19.47	10.64	10.88	11.3	8.02	8.08	7.74	11.1	11.48	12.32	3256	1534	1723	1078	1099	1306	677	712	667	991	1054	1124	SNX8	sorting nexin-8 isoform X1	-	-	-	-	GO:0005769//early endosome	GO:0005515//protein binding;GO:0005543//phospholipid binding	GO:0016482//cytoplasmic transport	6.31836e-128	3.11822e-126
ncbi_416477	1.94	2.43	2.55	6.43	6.44	5.98	5.09	5.57	4.98	6.19	4.22	5.13	116	67	75	228	227	236	148	167	148	187	146	163	CYP3A4	cytochrome P450 3A80	Metabolism;Organismal Systems;Metabolism;Metabolism;Metabolism	Global and overview maps;Digestive system;Metabolism of cofactors and vitamins;Lipid metabolism;Lipid metabolism	ko01100//Metabolic pathways;ko04976//Bile secretion;ko00830//Retinol metabolism;ko00140//Steroid hormone biosynthesis;ko00591//Linoleic acid metabolism	K07424;K07424;K07424;K07424;K07424	-	GO:0004497//monooxygenase activity;GO:0046906//tetrapyrrole binding;GO:0046914//transition metal ion binding	GO:0044710//single-organism metabolic process	0.0229169	0.047616
ncbi_416510	0.8	0.97	1.08	2.29	2.87	3.08	1.93	2.86	2.66	2.92	3.27	2.87	42	25	30	73	91	112	51	79	72	82	94	82	DRC3	dynein regulatory complex subunit 3	-	-	-	-	-	-	-	0.230721	0.340284
ncbi_416577	17.96	18.03	18.83	29.46	30.93	27.78	50.97	48.82	48.04	32.97	31.65	30.69	1160	573	646	1157	1209	1243	1661	1662	1601	1140	1122	1081	GGA2	ADP-ribosylation factor-binding protein GGA2 isoform X1	Cellular Processes	Transport and catabolism	ko04142//Lysosome	K12404	GO:0030119//AP-type membrane coat adaptor complex;GO:0030135//coated vesicle;GO:0031984//organelle subcompartment	GO:0031267//small GTPase binding	GO:0015031//protein transport	3.98886e-08	1.84131e-07
ncbi_416586	11.89	13.07	12.91	30.12	28.16	28.44	27.42	28.03	27.1	24.67	27.4	26.3	830	449	478	1278	1189	1375	965	1031	975	921	1049	1001	IL21R	interleukin-21 receptor isoform X1	Environmental Information Processing;Environmental Information Processing;Organismal Systems	Signaling molecules and interaction;Signal transduction;Immune system	ko04060//Cytokine-cytokine receptor interaction;ko04630//Jak-STAT signaling pathway;ko04659//Th17 cell differentiation	K05075;K05075;K05075	-	-	-	7.06163e-18	5.77601e-17
ncbi_416587	1.03	0.88	1.09	0.41	0.47	0.39	0.23	0.37	0.27	0.59	0.41	0.32	88	37	51	21	25	23	10	17	12	27	20	15	IL9R	interleukin-9 receptor isoform X1	Environmental Information Processing;Environmental Information Processing;Organismal Systems	Signaling molecules and interaction;Signal transduction;Immune system	ko04060//Cytokine-cytokine receptor interaction;ko04630//Jak-STAT signaling pathway;ko04640//Hematopoietic cell lineage	K05073;K05073;K05073	-	-	-	0.683144	0.777418
ncbi_416621	12.7	12.23	12.67	7.23	6.64	6.47	2.9	3.3	2.69	7.37	7.86	6.52	1544	732.1	803.43	526.8	481	539.51	189.58	210.84	186.61	483.67	513.43	446.14	CDR2	cerebellar degeneration-related protein 2	-	-	-	-	GO:0044424//intracellular part	-	-	5.124e-31	6.52138e-30
ncbi_416624	9.93	8.94	9.25	2.87	2.81	2.58	3.67	3.85	3.55	5.14	4.82	5.26	2430	1088	1210	423	408	438	454	497	450	671	652	697	OTOA	otoancorin isoform X1	-	-	-	-	GO:0005886//plasma membrane	-	GO:0050954//sensory perception of mechanical stimulus	0.00177021	0.0046725
ncbi_416630	11.12	11.71	12.43	28.29	31.27	31.65	212.88	219.82	218.14	40.99	38.65	39.12	332	172	197	502	519	611	3207	3460	3358	643	599	614	SOCS1	suppressor of cytokine signaling 1 isoform X1	Environmental Information Processing;Genetic Information Processing;Organismal Systems;Organismal Systems;Organismal Systems	Signal transduction;Folding, sorting and degradation;Endocrine system;Development;Endocrine system	ko04630//Jak-STAT signaling pathway;ko04120//Ubiquitin mediated proteolysis;ko04910//Insulin signaling pathway;ko04380//Osteoclast differentiation;ko04917//Prolactin signaling pathway	K04694;K04694;K04694;K04694;K04694	GO:0044424//intracellular part	GO:0004857//enzyme inhibitor activity;GO:0005102//receptor binding;GO:0019900//kinase binding	GO:0001933//negative regulation of protein phosphorylation;GO:0001959//regulation of cytokine-mediated signaling pathway;GO:0009968//negative regulation of signal transduction;GO:0030154//cell differentiation;GO:0032446//protein modification by small protein conjugation;GO:0042516//regulation of tyrosine phosphorylation of Stat3 protein;GO:0043200//response to amino acid	0.000438524	0.00128437
ncbi_416633	55.08	51.72	51.22	28.07	27.95	26.74	14.67	13.83	13.83	29.3	29.04	30.3	8504	3918	4189	2639	2616	2855	1141	1126	1095	2419	2455	2551	CIITA	MHC class II transactivator isoform X1	Organismal Systems	Immune system	ko04612//Antigen processing and presentation	K08060	-	GO:0032550//purine ribonucleoside binding	GO:0006355//regulation of transcription, DNA-templated;GO:0034097//response to cytokine	0.419931	0.540584
ncbi_416636	50.38	47.4	46.71	30.17	29.31	28.91	24.28	24.52	24.14	31.84	30.95	31.43	4480	2073	2205	1633	1578	1781	1089	1149	1106	1515	1511	1524	EMP2	epithelial membrane protein 2	-	-	-	-	GO:0005886//plasma membrane;GO:0031224//intrinsic component of membrane	GO:0005102//receptor binding	GO:0001570//vasculogenesis;GO:0001977//renal system process involved in regulation of blood volume;GO:0007229//integrin-mediated signaling pathway;GO:0010632//regulation of epithelial cell migration;GO:0022603//regulation of anatomical structure morphogenesis;GO:0042127//regulation of cell proliferation	3.14589e-94	1.14343e-92
ncbi_416640	47.78	49.26	48.89	26.95	26.53	26.24	29.39	29.61	29.27	31.53	30.8	32.96	2880	1461	1565	988	968	1096	894	941	910	1017	1019	1084	CARHSP1	calcium-regulated heat-stable protein 1	-	-	-	-	GO:0031988//membrane-bounded vesicle	GO:0003729//mRNA binding	GO:0010468//regulation of gene expression	3.46131e-07	1.46996e-06
ncbi_416656	11.11	11.98	12.45	19.49	18.3	18.99	21.31	20.29	20.4	18.41	18.85	17.92	1160	614	689	1236	1154	1372	1120	1115	1096	1026	1078	1019	CLCN7	H(+)/Cl(-) exchange transporter 7 isoform X1	-	-	-	-	GO:0005774//vacuolar membrane;GO:0031224//intrinsic component of membrane	GO:0005254//chloride channel activity	GO:0015698//inorganic anion transport;GO:0034765//regulation of ion transmembrane transport	0.000573788	0.00164648
ncbi_416682	86.95	88.65	88.12	0.08	0.04	0.04	25.04	25.36	25.01	0.05	0.23	0.14	3548	1798	1898	2	1	1	509	540	526	1	5	3	CPA2	carboxypeptidase A2 isoform X1	Organismal Systems;Organismal Systems	Digestive system;Digestive system	ko04972//Pancreatic secretion;ko04974//Protein digestion and absorption	K01298;K01298	-	GO:0008235//metalloexopeptidase activity;GO:0046914//transition metal ion binding	GO:0019538//protein metabolic process	1.21647e-49	2.3123e-48
ncbi_416683	35.14	35.18	36.32	0	0	0	11.47	14.34	11.63	0.15	0	0.14	1348	664	740	0	0	0	222	290	230	3	0	3	CPA5	carboxypeptidase A5 precursor	-	-	-	-	-	GO:0008238//exopeptidase activity;GO:0046914//transition metal ion binding	GO:0019538//protein metabolic process	0.061764	0.113293
ncbi_416699	0.14	0.07	0.26	0.53	0.49	0.7	2.03	2.14	2.33	1.14	1.22	0.97	12	3	12	29	27	44	93	102	107	55	60	48	LRGUK	leucine-rich repeat and guanylate kinase domain-containing protein isoform X1	-	-	-	-	-	-	-	0.0358054	0.0704324
ncbi_416720	0.33	0.27	0.27	1.05	0.79	0.95	0.62	0.72	0.58	0.77	0.85	0.92	30	12	13	57	43	59	28	34	27	37	42	45	OVOL2	transcription factor Ovo-like 2	-	-	-	-	-	-	-	0	0
ncbi_416727	24.83	23.55	24.35	45.83	47.04	45.24	38.24	37.47	37.27	38.58	39.51	40.62	1598	757	843	1794	1831	2026	1232	1270	1229	1323	1393	1418	FERMT1	fermitin family homolog 1	-	-	-	-	-	-	-	2.51537e-118	1.16647e-116
ncbi_416753	165.14	172.7	170.89	273.9	260.43	289.55	406.74	404.97	400.42	313.14	301.15	300.36	6174	3177	3393	6227	5893	7501	7674	7983	7720	6265	6179	6126	ATP6V0C	ATPase, H+ transporting, lysosomal 16kDa, V0 subunit c	Metabolism;Cellular Processes;Cellular Processes;Metabolism;Organismal Systems;Organismal Systems	Global and overview maps;Transport and catabolism;Transport and catabolism;Energy metabolism;Nervous system;Excretory system	ko01100//Metabolic pathways;ko04145//Phagosome;ko04142//Lysosome;ko00190//Oxidative phosphorylation;ko04721//Synaptic vesicle cycle;ko04966//Collecting duct acid secretion	K02155;K02155;K02155;K02155;K02155;K02155	GO:0005924//cell-substrate adherens junction;GO:0031224//intrinsic component of membrane;GO:0031988//membrane-bounded vesicle;GO:0033177//proton-transporting two-sector ATPase complex, proton-transporting domain	GO:0015077//monovalent inorganic cation transmembrane transporter activity;GO:0044389//ubiquitin-like protein ligase binding	GO:0009967//positive regulation of signal transduction;GO:0015988//energy coupled proton transmembrane transport, against electrochemical gradient	0.908898	0.941027
ncbi_416803	0.68	0.54	0.59	0.32	0.32	0.47	0.37	0.33	0.35	0.39	0.31	0.39	180	70	83	52	51	87	50	46	47	55	45	56	ADGRD1	adhesion G-protein coupled receptor D1 isoform X1	-	-	-	-	GO:0031224//intrinsic component of membrane	GO:0004888//transmembrane signaling receptor activity	GO:0007166//cell surface receptor signaling pathway	1.04648e-15	7.73263e-15
ncbi_416809	0.25	0.16	0.26	0.08	0.09	0.06	0	0.02	0.06	0.03	0.22	0.06	38	12	18	7	8	6	0	1	5	2	15	5	TMEM132C	transmembrane protein 132C isoform X1	-	-	-	-	-	-	-	0.43367	0.554429
ncbi_416871	81.55	79.96	78.61	36.02	36.11	36.41	6.55	6.87	6.09	38.58	38.44	39.92	13931.8	6728.44	7134.13	3749.24	3740.34	4311.41	563.88	619.48	538	3528.31	3607.71	3724.11	HVCN1	voltage-gated hydrogen channel 1 isoform X1	-	-	-	-	GO:0016021//integral component of membrane	GO:0015252//hydrogen ion channel activity	GO:0006818//hydrogen transport;GO:0009268//response to pH;GO:0010043//response to zinc ion;GO:0034220//ion transmembrane transport	2.16786e-08	1.02146e-07
ncbi_416875	0.17	0.21	0.17	0.08	0.03	0.06	0.05	0.05	0.07	0.12	0.02	0.07	30	18	16	8	3	7	4	5	7	11	2	7	CUX2	homeobox protein cut-like 2 isoform X1	-	-	-	-	GO:0031988//membrane-bounded vesicle;GO:0043231//intracellular membrane-bounded organelle	GO:0000976//transcription regulatory region sequence-specific DNA binding	GO:0006355//regulation of transcription, DNA-templated;GO:0007613//memory;GO:0010033//response to organic substance;GO:0010770//positive regulation of cell morphogenesis involved in differentiation;GO:0031346//positive regulation of cell projection organization;GO:0044089//positive regulation of cellular component biogenesis;GO:0045838//positive regulation of membrane potential	0.434138	0.554852
ncbi_416884	21.44	21.01	21.44	38.77	41.13	40.18	94.18	97.43	94.2	40.78	42.42	43.09	1794	865	953	1973	2083	2330	3977	4299	4065	1826	1948	1967	TRAFD1	TRAF-type zinc finger domain-containing protein 1	-	-	-	-	-	-	-	6.8324e-21	6.35146e-20
ncbi_416920	6.78	8.06	7.23	2.22	2.24	2.11	3.51	3.71	3.65	3.37	3.39	3.71	922.19	534.1	527.08	183.02	183.03	189.26	249	271.03	262	251	257	271	KREMEN1	kremen protein 1	-	-	-	-	-	-	-	2.45819e-277	2.83359e-275
ncbi_416980	216.7	248.98	233.17	0	0.13	0.11	124.09	118.91	120.98	0.44	0.14	0.29	2785.78	1574.87	1591.85	0	1	1	805	806	801.99	3	1	2	PLA2G1B	phospholipase A2 group IB precursor	Metabolism;Environmental Information Processing;Organismal Systems;Metabolism;Organismal Systems;Metabolism;Metabolism;Organismal Systems;Metabolism;Metabolism	Global and overview maps;Signal transduction;Circulatory system;Lipid metabolism;Digestive system;Lipid metabolism;Lipid metabolism;Digestive system;Lipid metabolism;Lipid metabolism	ko01100//Metabolic pathways;ko04014//Ras signaling pathway;ko04270//Vascular smooth muscle contraction;ko00564//Glycerophospholipid metabolism;ko04972//Pancreatic secretion;ko00590//Arachidonic acid metabolism;ko00565//Ether lipid metabolism;ko04975//Fat digestion and absorption;ko00591//Linoleic acid metabolism;ko00592//alpha-Linolenic acid metabolism	K01047;K01047;K01047;K01047;K01047;K01047;K01047;K01047;K01047;K01047	-	GO:0003824//catalytic activity;GO:0046872//metal ion binding	GO:0006629//lipid metabolic process;GO:0006796//phosphate-containing compound metabolic process	2.99824e-17	2.39532e-16
ncbi_417032	10.48	11.06	11.27	20.84	21.5	20.91	22.03	23.68	21.01	22.42	20.37	20.89	884	459	505	1069	1098	1222	938	1053	913	1012	943	962	SLC8B1	mitochondrial sodium/calcium exchanger protein isoform X1	-	-	-	-	GO:0031224//intrinsic component of membrane	-	GO:0044763//single-organism cellular process	0.000551686	0.00158781
ncbi_417039	2.5	2.85	2.39	18.09	17.59	17.54	106.91	107.42	111.5	22.86	23.82	22.05	134	75	68	589	570	651	2889	3033	3079	655	700	644	IL4I1	L-amino-acid oxidase precursor	Metabolism;Metabolism;Metabolism;Metabolism;Metabolism;Metabolism;Metabolism;Metabolism	Global and overview maps;Amino acid metabolism;Amino acid metabolism;Amino acid metabolism;Amino acid metabolism;Amino acid metabolism;Amino acid metabolism;Amino acid metabolism	ko01100//Metabolic pathways;ko00280//Valine, leucine and isoleucine degradation;ko00270//Cysteine and methionine metabolism;ko00380//Tryptophan metabolism;ko00350//Tyrosine metabolism;ko00250//Alanine, aspartate and glutamate metabolism;ko00360//Phenylalanine metabolism;ko00400//Phenylalanine, tyrosine and tryptophan biosynthesis	K03334;K03334;K03334;K03334;K03334;K03334;K03334;K03334	-	GO:0003824//catalytic activity	GO:0044710//single-organism metabolic process	0.138653	0.224117
ncbi_417048	71.51	81.65	77.98	151.52	158.52	158.09	269.24	269.32	284.85	186.92	184.13	175.21	2834	1591	1640	3649	3796	4340	5373	5607	5801	3959	3999	3785	TAPBP	tapasin isoform 1 precursor	-	-	-	-	GO:0031224//intrinsic component of membrane;GO:0043231//intracellular membrane-bounded organelle	-	GO:0006950//response to stress;GO:0042590//antigen processing and presentation of exogenous peptide antigen via MHC class I	4.13496e-40	6.52297e-39
ncbi_417056	1.37	1.24	1.09	0.13	0.07	0.02	5.17	4.61	4.81	0	0.03	0.08	101.31	45.2	42.78	5.66	3.32	1.14	193.4	180.25	183.68	0	1.02	3.1	LOC417056	class I histocompatibility antigen, F10 alpha chain-like	-	-	-	-	GO:0031224//intrinsic component of membrane;GO:0042611//MHC protein complex	GO:0003823//antigen binding	GO:0048002//antigen processing and presentation of peptide antigen	0.37496	0.495993
ncbi_417058	0.94	0.35	0.86	3.34	2.51	3.76	1.26	2.05	1.62	2.45	1.85	2.41	53.37	9.89	26.02	115.78	86.46	148.26	36.35	61.58	47.67	74.71	57.79	74.94	HLA-F10AL1	class I histocompatibility antigen, F10 alpha chain-like isoform X2	-	-	-	-	GO:0031224//intrinsic component of membrane;GO:0042611//MHC protein complex	GO:0003823//antigen binding	GO:0048002//antigen processing and presentation of peptide antigen	2.07702e-10	1.13431e-09
ncbi_417083	11.16	10.52	11.56	23.25	21.05	27.54	25.52	28.08	21.93	30.3	26.1	27.57	655.4	303.66	357.82	830.2	745.8	1111.96	740.22	852.61	654.14	949.21	838.02	882.83	MHCIA9	class I histocompatibility antigen, F10 alpha chain isoform X1	-	-	-	-	GO:0031224//intrinsic component of membrane;GO:0042611//MHC protein complex	GO:0003823//antigen binding	GO:0048002//antigen processing and presentation of peptide antigen	0.0349258	0.0689375
ncbi_417089	5.22	4.39	5.11	2.35	2.22	2.11	1.46	1.8	1.85	2.42	2.27	2.63	1230.32	531.48	616.47	382.54	321.72	414.89	287.8	328.23	315.34	395.78	377.49	394.4	RALGPS1	ras-specific guanine nucleotide-releasing factor RalGPS1 isoform X1	-	-	-	-	GO:0016020//membrane;GO:0044424//intracellular part	GO:0005088//Ras guanyl-nucleotide exchange factor activity	GO:0043087//regulation of GTPase activity
ncbi_417128	2.04	2.18	2.43	5.17	4.69	4.13	12.35	12.87	12.25	4.29	4.76	5.12	122	64.22	77.21	188	170	171.16	373	406	378	137.27	156.31	167	NACC2	nucleus accumbens-associated protein 2	-	-	-	-	GO:0000118//histone deacetylase complex	GO:0000977//RNA polymerase II regulatory region sequence-specific DNA binding;GO:0000982//transcription factor activity, RNA polymerase II core promoter proximal region sequence-specific binding;GO:0000989//transcription factor activity, transcription factor binding;GO:0016811//hydrolase activity, acting on carbon-nitrogen (but not peptide) bonds, in linear amides;GO:0019899//enzyme binding;GO:00…	GO:0000122//negative regulation of transcription from RNA polymerase II promoter;GO:0008283//cell proliferation;GO:0016570//histone modification;GO:0031503//protein complex localization;GO:1902229//regulation of intrinsic apoptotic signaling pathway in response to DNA damage
ncbi_417165	133.55	140.65	140.85	0.06	0.1	0.06	22.55	21.66	20.38	0.22	0.18	0.07	6760	3503	3786	2	3	2	576	578	532	6	5	2	CEL	bile salt-activated lipase precursor	Metabolism;Organismal Systems;Metabolism;Organismal Systems;Metabolism	Global and overview maps;Digestive system;Lipid metabolism;Digestive system;Lipid metabolism	ko01100//Metabolic pathways;ko04972//Pancreatic secretion;ko00561//Glycerolipid metabolism;ko04975//Fat digestion and absorption;ko00100//Steroid biosynthesis	K12298;K12298;K12298;K12298;K12298	GO:0031988//membrane-bounded vesicle	GO:0003824//catalytic activity	GO:0006672//ceramide metabolic process;GO:0007589//body fluid secretion;GO:0008203//cholesterol metabolic process
ncbi_417180	0.39	0.32	0.44	0.05	0.05	0.05	0.01	0.1	0.15	0.05	0.17	0.09	54	22	32	4	4	5	1	7	11	4	13	7	LAMC3	LOW QUALITY PROTEIN: laminin subunit gamma-3	Environmental Information Processing;Cellular Processes;Environmental Information Processing	Signal transduction;Cellular community - eukaryotes;Signaling molecules and interaction	ko04151//PI3K-Akt signaling pathway;ko04510//Focal adhesion;ko04512//ECM-receptor interaction	K06247;K06247;K06247	GO:0044420//extracellular matrix component	-	GO:0009888//tissue development;GO:0021782//glial cell development;GO:0050953//sensory perception of light stimulus
ncbi_417185	120.68	120.5	120.97	309.04	315.75	312.09	544.41	554.2	557.73	267.73	292.36	287.64	5192	2551	2764	8085	8222	9304	11820	12572	12374	6164	6903	6751	ASS1	argininosuccinate synthase	Metabolism;Metabolism;Metabolism;Metabolism	Global and overview maps;Global and overview maps;Amino acid metabolism;Amino acid metabolism	ko01100//Metabolic pathways;ko01230//Biosynthesis of amino acids;ko00250//Alanine, aspartate and glutamate metabolism;ko00220//Arginine biosynthesis	K01940;K01940;K01940;K01940	GO:0031988//membrane-bounded vesicle	GO:0003723//RNA binding;GO:0016879//ligase activity, forming carbon-nitrogen bonds;GO:0031406//carboxylic acid binding;GO:0032550//purine ribonucleoside binding	GO:0006525//arginine metabolic process;GO:0006575//cellular modified amino acid metabolic process;GO:0009066//aspartate family amino acid metabolic process;GO:0019627//urea metabolic process;GO:0022408//negative regulation of cell-cell adhesion;GO:0031328//positive regulation of cellular biosynthetic process;GO:0034616//response to laminar fluid shear stress
ncbi_417192	3.94	4.4	3.91	15.94	15.5	14.68	77.22	78.59	73.44	18.73	18.61	19.08	142	78	75	349	338	367	1408	1498	1368	361	368	375	TOR1BL	torsin family 1, member B-like precursor	-	-	-	-	GO:0043231//intracellular membrane-bounded organelle	-	GO:0051084//'de novo' posttranslational protein folding
ncbi_417245	1.29	1.45	1.12	0.83	0.63	0.79	0.46	0.41	0.38	0.92	0.78	0.8	506	281	235	198	149	216	92	85	77	194	169	172	PAPPA	pappalysin-1 isoform X1	-	-	-	-	-	GO:0004175//endopeptidase activity	GO:0019538//protein metabolic process;GO:0048869//cellular developmental process
ncbi_417253	14.31	13.95	14.12	8.7	9.12	8.74	4.5	4.81	5	8.15	8.29	8.03	1066	520	565	386	411	451	174	192	191	327	339	329	GSL	glutamine synthetase	Metabolism;Cellular Processes;Organismal Systems;Organismal Systems;Metabolism;Metabolism;Metabolism;Metabolism;Metabolism	Global and overview maps;Cell growth and death;Nervous system;Nervous system;Global and overview maps;Amino acid metabolism;Carbohydrate metabolism;Amino acid metabolism;Energy metabolism	ko01100//Metabolic pathways;ko04217//Necroptosis;ko04724//Glutamatergic synapse;ko04727//GABAergic synapse;ko01230//Biosynthesis of amino acids;ko00250//Alanine, aspartate and glutamate metabolism;ko00630//Glyoxylate and dicarboxylate metabolism;ko00220//Arginine biosynthesis;ko00910//Nitrogen metabolism	K01915;K01915;K01915;K01915;K01915;K01915;K01915;K01915;K01915	-	GO:0016211//ammonia ligase activity;GO:0032550//purine ribonucleoside binding	GO:0006541//glutamine metabolic process
ncbi_417279	7.86	9.01	7.96	17.06	19.26	17.59	13.92	12.45	11.98	16.6	16.13	15.36	641.88	354	355	856	962	1003.87	573.9	535.83	495.83	729.71	724.93	674.9	RNF208	RING finger protein 208	-	-	-	-	-	-	-
ncbi_417281	23.75	27.19	25.66	41.63	42.74	40.73	56.59	54.33	55.33	43.29	42.24	40.13	1923.91	1083.97	1103.88	2050.91	2095.81	2286.63	2313.75	2320.83	2311.66	1876.87	1877.92	1773.74	ENTPD8L	ectonucleoside triphosphate diphosphohydrolase 8	Metabolism;Metabolism	Nucleotide metabolism;Nucleotide metabolism	ko00230//Purine metabolism;ko00240//Pyrimidine metabolism	K01510;K01510	-	GO:0003824//catalytic activity	-
ncbi_417346	37.13	41.43	38.38	249.97	256.84	253.25	417.62	415.65	407.14	172.04	182.24	179.76	3342	1805	1870	12313	12654	13937	15111	15919	15349	7554	8283	8131	CD7	T-cell antigen CD7 isoform X1	Organismal Systems	Immune system	ko04640//Hematopoietic cell lineage	K06457	-	-	-
ncbi_417379	0.24	0.38	0.16	0.09	0.11	0.08	0.94	0.76	0.63	0.05	0.09	0.08	20	14	8	5	5	5	38	36	25	2	5	4	CCDC57	coiled-coil domain-containing protein 57 isoform X1	-	-	-	-	-	-	-
ncbi_417401	17	17.04	17.06	43.71	46.26	42.86	60.77	64.41	64.25	43.04	41.64	40.66	1318	650	702	2060	2170	2302	2377	2632	2568	1785	1771	1719	TRIM25	E3 ubiquitin/ISG15 ligase TRIM25	Environmental Information Processing;Organismal Systems	Signal transduction;Immune system	ko04064//NF-kappa B signaling pathway;ko04622//RIG-I-like receptor signaling pathway	K10652;K10652	GO:0043231//intracellular membrane-bounded organelle	GO:0003723//RNA binding;GO:0046914//transition metal ion binding	GO:0006952//defense response;GO:0040013//negative regulation of locomotion;GO:0043122//regulation of I-kappaB kinase/NF-kappaB signaling;GO:0051091//positive regulation of sequence-specific DNA binding transcription factor activity;GO:1902186//regulation of viral release from host cell
ncbi_417409	14.34	13.86	13.72	28.25	29.6	30.81	24.28	24.77	26.6	21	23.67	21.77	990	471	503	1186	1237	1474	846	902	947	776	897	820	ADAP2	arf-GAP with dual PH domain-containing protein 2	-	-	-	-	GO:0016020//membrane;GO:0044424//intracellular part	GO:0043168//anion binding;GO:0046914//transition metal ion binding	GO:0044767//single-organism developmental process
ncbi_417483	7.08	8.57	8.35	5.41	4.66	5.01	3.46	2.88	3.5	4.53	5.4	4.3	586	318	359	235	219	263	129	108	136	200	233	191	GATSL2	cytosolic arginine sensor for mTORC1 subunit 2 isoform X1	-	-	-	-	-	-	-
ncbi_417504	16.77	16.47	16.13	7.98	7.93	7.87	5.17	5.1	5.34	7.14	7.6	7.4	2698	1303	1377	780	772	877	419	433	443	613	671	649	COL26A1	collagen alpha-1(XXVI) chain isoform X1	-	-	-	-	-	-	-
ncbi_417523	3	2.73	3.22	1.56	1.45	1.53	4.06	4.86	4.76	2.1	1.67	1.78	230	103	131	72	67	81	157	193	188	86	70	74	MMP28	matrix metalloproteinase-28 isoform X1	-	-	-	-	GO:0031012//extracellular matrix;GO:0044424//intracellular part	GO:0046914//transition metal ion binding;GO:0070011//peptidase activity, acting on L-amino acid peptides	GO:0002689//negative regulation of leukocyte chemotaxis;GO:0019538//protein metabolic process
ncbi_417534	239.99	244.6	265.25	1128.37	1154.88	1172.33	1820.4	1862.08	1868.69	1162.88	1129.54	1077.03	4727.86	2370.97	2774.99	13517	13770	16002.9	18097.3	19341.7	18983.8	12259.2	12211.9	11574.6	CCL26	C-C motif chemokine 3-like 1	-	-	-	-	GO:0044421//extracellular region part;GO:0044424//intracellular part	GO:0004629//phospholipase C activity;GO:0005125//cytokine activity;GO:0016301//kinase activity;GO:0030296//protein tyrosine kinase activator activity;GO:0046983//protein dimerization activity;GO:0048019//receptor antagonist activity;GO:0048020//CCR chemokine receptor binding;GO:0060229//lipase activator activity	GO:0001960//negative regulation of cytokine-mediated signaling pathway;GO:0002690//positive regulation of leukocyte chemotaxis;GO:0006816//calcium ion transport;GO:0006875//cellular metal ion homeostasis;GO:0008277//regulation of G-protein coupled receptor protein signaling pathway;GO:0008284//positive regulation of cell proliferation;GO:0009891//positive regulation of biosynthetic process;GO:001…
ncbi_417536	0.28	0.84	0.86	4.26	5.02	3.53	16.04	17.01	17.21	16.55	9.48	10.34	2.24	3.28	3.64	20.56	24.12	19.39	64.26	71.21	70.46	70.28	41.29	44.78	CCAH221	uncharacterized protein LOC417536 precursor	-	-	-	-	GO:0044421//extracellular region part;GO:0044424//intracellular part	GO:0004629//phospholipase C activity;GO:0005125//cytokine activity;GO:0016301//kinase activity;GO:0030296//protein tyrosine kinase activator activity;GO:0046983//protein dimerization activity;GO:0048019//receptor antagonist activity;GO:0048020//CCR chemokine receptor binding;GO:0060229//lipase activator activity	GO:0001960//negative regulation of cytokine-mediated signaling pathway;GO:0002690//positive regulation of leukocyte chemotaxis;GO:0006816//calcium ion transport;GO:0006875//cellular metal ion homeostasis;GO:0008277//regulation of G-protein coupled receptor protein signaling pathway;GO:0008284//positive regulation of cell proliferation;GO:0009891//positive regulation of biosynthetic process;GO:001…
ncbi_417587	3.87	4.55	4.31	1.87	2.01	2.19	1.18	1.18	1.04	2.59	2.34	2.65	616	338	342	183	197	234	88	88	83	205	203	218	EFCAB5	EF-hand calcium-binding domain-containing protein 5 isoform X1	-	-	-	-	-	-	-
ncbi_417601	4.01	6.38	6.13	3.11	3.06	2.73	9	10.48	9.17	3.11	4.27	3.54	106	83	86	50	49	50	120	146	125	44	62	51	CENPV	centromere protein V	-	-	-	-	GO:0043231//intracellular membrane-bounded organelle;GO:0044430//cytoskeletal part	GO:0016829//lyase activity	GO:0016477//cell migration;GO:0031055//chromatin remodeling at centromere;GO:0032465//regulation of cytokinesis;GO:0033043//regulation of organelle organization
ncbi_417691	146.06	148.18	149.91	0.04	0.02	0.02	17.94	18.43	18.67	0.27	0.24	0.1	11228	5605	6120	2	1	1	696	747	740	11	10	4	SIIL	sucrase-isomaltase, intestinal	Metabolism;Metabolism;Metabolism	Global and overview maps;Carbohydrate metabolism;Carbohydrate metabolism	ko01100//Metabolic pathways;ko00052//Galactose metabolism;ko00500//Starch and sucrose metabolism	K01187;K01187;K01187	-	GO:0005488//binding;GO:0016798//hydrolase activity, acting on glycosyl bonds	GO:0044238//primary metabolic process
ncbi_417707	44.42	43.78	43.36	99.38	98.12	92.34	177.35	175.86	173.25	75.15	83.58	78.9	3996	1786	2013	5167	5006	5529	8303	8311	8171	3775	3969	3821	NAMPT	nicotinamide phosphoribosyltransferase isoform X1	Metabolism;Organismal Systems;Metabolism	Global and overview maps;Immune system;Metabolism of cofactors and vitamins	ko01100//Metabolic pathways;ko04621//NOD-like receptor signaling pathway;ko00760//Nicotinate and nicotinamide metabolism	K03462;K03462;K03462	-	-	-
ncbi_417761	1.92	1.55	1.79	0.98	1.4	0.99	0.81	0.85	0.92	1.18	1.14	0.91	344	136	170	106	152	123	68	80	85	113	112	89	CPED1	cadherin-like and PC-esterase domain-containing protein 1 isoform X1	-	-	-	-	-	-	-
ncbi_417798	0.22	0.33	0.24	0.19	0.11	0.1	0.17	0.1	0.08	0.12	0.16	0.13	48	22	25	16	11	14	10	8	9	9	15	9	TMEM117	transmembrane protein 117 isoform X1	-	-	-	-	-	-	-
ncbi_417810	11.4	10.69	9.88	3.29	3.21	2.39	0.56	0.4	0.58	2.21	1.37	0.8	626	290	286	112	107	95	15	12	16	64	42	25	AMIGO2	amphoterin-induced protein 2 isoform X1	-	-	-	-	-	-	-
ncbi_417877	0.5	0.64	0.77	0.2	0.17	0.2	0.22	0.21	0.17	0.3	0.33	0.31	76	47	64	19	15	21	17	17	14	26	27	26	PPFIA2	liprin-alpha-2 isoform X1	-	-	-	-	-	-	-
ncbi_417905	8.22	8.22	8.11	4.73	4.49	4.92	4.57	4.18	4.1	5.35	5.21	5.02	1554	771	807	539	516	637	434	413	394	541	537	513	TMCC3	transmembrane and coiled-coil domain protein 3 isoform X1	-	-	-	-	-	-	-
ncbi_417927	3.11	3.02	2.56	1.26	1.53	1.3	1.23	1.73	1.51	2.15	1.61	1.56	276	140	129	70	87	80	49	70	69	96	87	81	ANKS1B	ankyrin repeat and sterile alpha motif domain-containing protein 1B isoform X1	-	-	-	-	-	-	-
ncbi_417940	31.05	29.55	29.93	65.19	67.87	69.39	82.33	84.02	77.78	61.18	61.23	61.89	1512	708	774	1930	2000	2341	2023	2157	1953	1594	1636	1644	TMEM140	transmembrane protein 140	-	-	-	-	-	-	-
ncbi_417961	24.73	24.23	21.84	88.72	91.34	87	48.23	48.47	48.24	42.48	40.12	41.54	2150	1029	1010	4537	4675	5114	2136	2231	2202	1945	1876	1945	HEBP1	heme-binding protein 1 isoform X1	-	-	-	-	GO:0031988//membrane-bounded vesicle;GO:0043231//intracellular membrane-bounded organelle;GO:0044444//cytoplasmic part	GO:0046906//tetrapyrrole binding	-
ncbi_417965	0.78	0.76	0.73	0.28	0.3	0.31	0.09	0.08	0.03	0.28	0.35	0.38	392	189	196	87	92	108	22	21	9	77	98	106	GRIN2B	glutamate receptor ionotropic, NMDA 2B	Environmental Information Processing;Environmental Information Processing;Environmental Information Processing;Environmental Information Processing;Organismal Systems;Organismal Systems;Organismal Systems;Organismal Systems	Signaling molecules and interaction;Signal transduction;Signal transduction;Signal transduction;Nervous system;Environmental adaptation;Nervous system;Nervous system	ko04080//Neuroactive ligand-receptor interaction;ko04024//cAMP signaling pathway;ko04014//Ras signaling pathway;ko04015//Rap1 signaling pathway;ko04728//Dopaminergic synapse;ko04713//Circadian entrainment;ko04724//Glutamatergic synapse;ko04720//Long-term potentiation	K05210;K05210;K05210;K05210;K05210;K05210;K05210;K05210	GO:0008328//ionotropic glutamate receptor complex;GO:0014069//postsynaptic density;GO:0016023//cytoplasmic, membrane-bounded vesicle;GO:0097060//synaptic membrane	GO:0004970//ionotropic glutamate receptor activity;GO:0005231//excitatory extracellular ligand-gated ion channel activity;GO:0005261//cation channel activity;GO:0016597//amino acid binding	GO:0006816//calcium ion transport;GO:0007215//glutamate receptor signaling pathway;GO:0007611//learning or memory;GO:0010737//protein kinase A signaling;GO:0033555//multicellular organismal response to stress;GO:0044767//single-organism developmental process;GO:0050804//modulation of synaptic transmission;GO:0050974//detection of mechanical stimulus involved in sensory perception;GO:0051899//memb…
ncbi_417972	0.32	0.4	0.27	7.53	7.25	7.84	7.37	6.29	6.49	1.57	1.97	1.42	36	20	16	497	480	588	400	356	361	91	112	84	GBE	eye-globin isoform X1	-	-	-	-	-	-	-
ncbi_417973	0.67	0.46	1.11	15.86	17.92	17.7	36.95	41.1	40.59	5.76	5.76	5.39	24	8	21	341	384	434	659	766	740	109	112	104	LOC417973	uncharacterized protein LOC417973 isoform X1	-	-	-	-	-	-	-
ncbi_417983	11.09	12.62	12.37	5.92	5.33	4.48	0.47	0.3	0.28	7.62	6.9	7.6	782	415	473	241	225	226	15	14	13	297	291	288	TNFRSF13C	TNF receptor superfamily member 13C	Environmental Information Processing;Environmental Information Processing;Organismal Systems	Signaling molecules and interaction;Signal transduction;Immune system	ko04060//Cytokine-cytokine receptor interaction;ko04064//NF-kappa B signaling pathway;ko04672//Intestinal immune network for IgA production	K05151;K05151;K05151	-	-	-
ncbi_418028	5.43	6.93	6.97	10.35	10.73	9.71	22.61	22.91	23.63	11.29	11.7	11.95	486	317	338	582	581	621	1066	1127	1134	558	600	611	PLA2G6	85/88 kDa calcium-independent phospholipase A2	Metabolism;Environmental Information Processing;Organismal Systems;Organismal Systems;Metabolism;Organismal Systems;Metabolism;Metabolism;Metabolism;Metabolism	Global and overview maps;Signal transduction;Circulatory system;Sensory system;Lipid metabolism;Immune system;Lipid metabolism;Lipid metabolism;Lipid metabolism;Lipid metabolism	ko01100//Metabolic pathways;ko04014//Ras signaling pathway;ko04270//Vascular smooth muscle contraction;ko04750//Inflammatory mediator regulation of TRP channels;ko00564//Glycerophospholipid metabolism;ko04666//Fc gamma R-mediated phagocytosis;ko00590//Arachidonic acid metabolism;ko00565//Ether lipid metabolism;ko00591//Linoleic acid metabolism;ko00592//alpha-Linolenic acid metabolism	K16343;K16343;K16343;K16343;K16343;K16343;K16343;K16343;K16343;K16343	-	-	GO:0006655//phosphatidylglycerol biosynthetic process
ncbi_418057	0.76	0.75	0.71	0.36	0.29	0.33	1.35	0.9	1.38	0.36	0.39	0.32	70	34	35	20	16	21	63	44	66	18	20	16	RASD2	GTP-binding protein Rhes	-	-	-	-	-	GO:0005515//protein binding;GO:0032550//purine ribonucleoside binding	GO:0007270//neuron-neuron synaptic transmission;GO:0007610//behavior;GO:0035556//intracellular signal transduction
ncbi_418089	12.03	12.71	12.94	7.67	8.61	7.74	5.81	5.63	5.3	7.83	7.98	7.99	3658.76	1901.28	2089.85	1418.36	1584.1	1630.6	891.27	903.07	830.14	1274.08	1331.57	1324.79	STAB2	stabilin-2	-	-	-	-	-	-	-
ncbi_418095	44.25	44.05	46.58	94.53	93.67	95.29	145.75	139.66	139.69	84.62	77.85	79.03	2982	1441	1653	3841	3783	4397	4879	4839	4748	2938	2832	2853	DRAM1	DNA damage-regulated autophagy modulator protein 1 isoform X1	-	-	-	-	GO:0000323//lytic vacuole	-	-
ncbi_418100	41.25	39.54	39.95	77.24	76.41	72.9	147	143.64	144.58	84.42	87.4	84.47	5174	2440	2661	5891	5800	6335	9304	9499	9351	5666	6016	5779	PARP12	poly [ADP-ribose] polymerase 12	-	-	-	-	-	GO:0003723//RNA binding;GO:0043169//cation binding	-
ncbi_418126	0.36	0.35	0.48	0.04	0.09	0.08	0.11	0	0.06	0.1	0.16	0.1	56	21	21	7	4	4	6	0	7	5	10	10	CHRM2	muscarinic acetylcholine receptor M2 isoform X1	Environmental Information Processing;Environmental Information Processing;Environmental Information Processing;Cellular Processes;Environmental Information Processing;Organismal Systems	Signal transduction;Signaling molecules and interaction;Signal transduction;Cell motility;Signal transduction;Nervous system	ko04151//PI3K-Akt signaling pathway;ko04080//Neuroactive ligand-receptor interaction;ko04024//cAMP signaling pathway;ko04810//Regulation of actin cytoskeleton;ko04020//Calcium signaling pathway;ko04725//Cholinergic synapse	K04130;K04130;K04130;K04130;K04130;K04130	GO:0016021//integral component of membrane;GO:0097060//synaptic membrane	GO:0008227//G-protein coupled amine receptor activity	GO:0007188//adenylate cyclase-modulating G-protein coupled receptor signaling pathway;GO:0007200//phospholipase C-activating G-protein coupled receptor signaling pathway;GO:0007204//positive regulation of cytosolic calcium ion concentration;GO:0051707//response to other organism;GO:1903522//regulation of blood circulation
ncbi_418130	0.46	0.26	0.28	0.18	0.08	0.05	0.09	0.14	0.09	0.12	0.15	0.19	50	14	16	12	5	4	5	8	5	7	9	11	PKP2	plakophilin-2	-	-	-	-	GO:0016020//membrane;GO:0043231//intracellular membrane-bounded organelle;GO:0043234//protein complex;GO:0044291//cell-cell contact zone;GO:0070161//anchoring junction	GO:0019901//protein kinase binding;GO:0032403//protein complex binding	GO:0002027//regulation of heart rate;GO:0007267//cell-cell signaling;GO:0022607//cellular component assembly;GO:0045596//negative regulation of cell differentiation;GO:0055008//cardiac muscle tissue morphogenesis;GO:0086002//cardiac muscle cell action potential involved in contraction;GO:0086065//cell communication involved in cardiac conduction;GO:0098602//single organism cell adhesion
ncbi_418143	14.79	13.88	14.43	8.69	8.44	8.34	5.32	5.33	5.27	8.16	7.51	7.06	1378	636	714	492	476	538	250	262	253	407	384	359	TMTC1	transmembrane and TPR repeat-containing protein 1	-	-	-	-	-	-	-
ncbi_418166	0.08	0.13	0.02	0.61	0.57	0.26	1.46	1.25	1.11	0.97	1.46	1.16	6	5	1	29	27	14	58	52	45	41	63	50	TUBA8A	tubulin alpha-4 chain	Cellular Processes;Cellular Processes;Cellular Processes;Cellular Processes	Cellular community - eukaryotes;Transport and catabolism;Cell growth and death;Cellular community - eukaryotes	ko04530//Tight junction;ko04145//Phagosome;ko04210//Apoptosis;ko04540//Gap junction	K07374;K07374;K07374;K07374	GO:0015630//microtubule cytoskeleton;GO:0032991//macromolecular complex	GO:0005198//structural molecule activity;GO:0017111//nucleoside-triphosphatase activity;GO:0032550//purine ribonucleoside binding	GO:0043623//cellular protein complex assembly;GO:0044763//single-organism cellular process
ncbi_418167	23.16	24.03	24.1	104.32	105.59	101.58	443.45	428.15	438.95	153.59	147.27	147.19	1788	913	988	4898	4934	5434	17277	17429	17474	6346	6240	6199	USP18	ubl carboxyl-terminal hydrolase 18 isoform X1	-	-	-	-	-	GO:0019783//ubiquitin-like protein-specific protease activity;GO:0036459//thiol-dependent ubiquitinyl hydrolase activity	GO:0006464//cellular protein modification process;GO:0006511//ubiquitin-dependent protein catabolic process;GO:0080184//response to phenylpropanoid
ncbi_418174	4.61	4.26	4.43	8.73	8.55	8.6	10.24	9.24	9.02	6.97	7.01	7.3	522	239	266	601	585	677	589	550	529	424	436	455	EPS8	epidermal growth factor receptor kinase substrate 8 isoform X1	-	-	-	-	GO:0005902//microvillus;GO:0008328//ionotropic glutamate receptor complex;GO:0031253//cell projection membrane;GO:0031988//membrane-bounded vesicle;GO:0044444//cytoplasmic part;GO:0044456//synapse part	GO:0017048//Rho GTPase binding;GO:0060090//binding, bridging	GO:0007265//Ras protein signal transduction;GO:0007626//locomotory behavior;GO:0009966//regulation of signal transduction;GO:0022604//regulation of cell morphogenesis;GO:0030534//adult behavior;GO:0050900//leukocyte migration;GO:0051693//actin filament capping;GO:1903047//mitotic cell cycle process
ncbi_418178	35.39	34.85	34.64	56.44	52.56	57.38	105.37	102.05	106.54	56.97	52.49	51.16	940	458	481	925	862	1064	1392	1408	1437	799	754	733	MGST1	microsomal glutathione S-transferase 1 isoform X1	Organismal Systems;Metabolism;Metabolism;Metabolism;Metabolism	Aging;Xenobiotics biodegradation and metabolism;Metabolism of other amino acids;Xenobiotics biodegradation and metabolism;Xenobiotics biodegradation and metabolism	ko04212//Longevity regulating pathway - worm;ko00983//Drug metabolism - other enzymes;ko00480//Glutathione metabolism;ko00980//Metabolism of xenobiotics by cytochrome P450;ko00982//Drug metabolism - cytochrome P450	K00799;K00799;K00799;K00799;K00799	GO:0019866//organelle inner membrane;GO:0043231//intracellular membrane-bounded organelle	GO:0004601//peroxidase activity	GO:0006790//sulfur compound metabolic process;GO:0006982//response to lipid hydroperoxide;GO:0044710//single-organism metabolic process
ncbi_418181	2.23	2.14	2.28	1.32	1.07	1.32	1.18	1.25	1.16	1.49	1.54	1.34	460	227	256	166	140	210	143	147	138	188	195	161	PIK3C2G	phosphatidylinositol 4-phosphate 3-kinase C2 domain-containing subunit gamma isoform X1	Metabolism;Environmental Information Processing;Metabolism	Global and overview maps;Signal transduction;Carbohydrate metabolism	ko01100//Metabolic pathways;ko04070//Phosphatidylinositol signaling system;ko00562//Inositol phosphate metabolism	K00923;K00923;K00923	-	-	-
ncbi_418217	29.04	28.92	29.14	18.35	18.54	19.39	14.65	13.51	15.63	14.99	16.4	17.56	4248	2075	2201	1632	1594	1942	1066	1088	1173	1184	1339	1387	STK38L	serine/threonine-protein kinase 38-like isoform X1	-	-	-	-	GO:0005856//cytoskeleton	GO:0004672//protein kinase activity;GO:0032550//purine ribonucleoside binding;GO:0046872//metal ion binding	GO:0006464//cellular protein modification process;GO:0006796//phosphate-containing compound metabolic process;GO:0007165//signal transduction;GO:0016043//cellular component organization
ncbi_418235	24.3	22.16	23.6	51.29	49.73	50.92	38.61	37.92	36.71	38.7	39.53	39.98	2894	1284	1467	3616	3486	4109	2248	2319	2200	2398	2515	2521	PARVB	beta-parvin isoform X1	Cellular Processes	Cellular community - eukaryotes	ko04510//Focal adhesion	K06275	GO:0005924//cell-substrate adherens junction;GO:0031252//cell leading edge	-	GO:0007163//establishment or maintenance of cell polarity;GO:0022610//biological adhesion;GO:0030031//cell projection assembly;GO:0030036//actin cytoskeleton organization
ncbi_418251	0.19	0.23	0.13	0.96	0.92	0.7	0.44	0.26	0.31	0.46	0.55	0.73	26	15.67	9.21	79.29	75.55	65.75	30.15	18.56	22.03	33.63	40.95	53.85	A2M	alpha-2-macroglobulin isoform X1	Organismal Systems	Immune system	ko04610//Complement and coagulation cascades	K03910	GO:0044421//extracellular region part	-	GO:0010466//negative regulation of peptidase activity
ncbi_418257	2.73	3.99	2.98	0.49	1.2	0.8	0	0	0	0.96	1.32	1.25	64	46	37	7	17	13	0	0	0	12	17	16	AICDA	single-stranded DNA cytosine deaminase	Organismal Systems	Immune system	ko04672//Intestinal immune network for IgA production	K10989	GO:0043231//intracellular membrane-bounded organelle	GO:0016814//hydrolase activity, acting on carbon-nitrogen (but not peptide) bonds, in cyclic amidines;GO:0044389//ubiquitin-like protein ligase binding;GO:0046914//transition metal ion binding	GO:0002204//somatic recombination of immunoglobulin genes involved in immune response;GO:0002566//somatic diversification of immune receptors via somatic mutation;GO:0006216//cytidine catabolic process;GO:0031936//negative regulation of chromatin silencing;GO:0032496//response to lipopolysaccharide;GO:0035510//DNA dealkylation
ncbi_418282	0.45	0.62	0.48	0.17	0.31	0.26	0.35	0.16	0.18	0.29	0.29	0.26	106	58	65	28	39	44	37	22	25	39	39	29	PIANP	PILR alpha-associated neural protein isoform X1	-	-	-	-	-	-	-
ncbi_418287	1.75	2.23	2.33	15.28	15.2	15.11	7.9	8.93	8.79	8.18	9.38	8.76	180	113	127	955	946	1076	410	484	466	450	529	491	LAG3	lymphocyte activation gene 3 protein isoform X1	-	-	-	-	GO:0044459//plasma membrane part	GO:0042287//MHC protein binding	GO:0001912//positive regulation of leukocyte mediated cytotoxicity;GO:0007165//signal transduction;GO:0032703//negative regulation of interleukin-2 production;GO:0034111//negative regulation of homotypic cell-cell adhesion
ncbi_418294	45.27	48.05	49.64	210.35	211.59	206.61	567.14	575.73	567.37	213.96	227.9	222.94	3450	1802	2009	9748	9760	10911	21812	23135	22298	8726	9532	9269	C1S	complement C1s subcomponent precursor	Organismal Systems	Immune system	ko04610//Complement and coagulation cascades	K01331	GO:0031988//membrane-bounded vesicle;GO:0044421//extracellular region part	GO:0004175//endopeptidase activity;GO:0005515//protein binding;GO:0046872//metal ion binding	GO:0002252//immune effector process;GO:0019538//protein metabolic process
ncbi_418295	16.55	16.04	15.65	73.95	73.91	73.84	238.85	243.4	241.13	76.26	77.43	74.8	1264	603	635	3435	3417	3908	9207	9803	9498	3117	3246	3117	C1R	complement C1r subcomponent	Cellular Processes;Organismal Systems	Transport and catabolism;Immune system	ko04145//Phagosome;ko04610//Complement and coagulation cascades	K01330;K01330	-	GO:0004175//endopeptidase activity;GO:0046872//metal ion binding	GO:0002252//immune effector process;GO:0019538//protein metabolic process
ncbi_418339	28.3	27.28	29.25	15.92	16.41	15.13	9.26	9.03	9.72	17.66	17.49	17.04	3072	1457	1686	1051	1078	1138	507	517	544	1026	1042	1009	FAAHL	fatty acid amide hydrolase	-	-	-	-	-	-	-
ncbi_418346	0.31	0.57	0.66	0.22	0.25	0.17	0.31	0.26	0.14	0.16	0.29	0.09	26	27	31	13	10	11	14	10	7	8	15	4	IGSF11	immunoglobulin superfamily member 11 precursor	-	-	-	-	-	-	-
ncbi_418356	0.08	0.32	0.24	0	0	0	0	0	0	0	0	0	2	5	4	0	0	0	0	0	0	0	0	0	PLA2G10L	phospholipase A2	Metabolism;Environmental Information Processing;Organismal Systems;Metabolism;Organismal Systems;Metabolism;Metabolism;Organismal Systems;Metabolism;Metabolism	Global and overview maps;Signal transduction;Circulatory system;Lipid metabolism;Digestive system;Lipid metabolism;Lipid metabolism;Digestive system;Lipid metabolism;Lipid metabolism	ko01100//Metabolic pathways;ko04014//Ras signaling pathway;ko04270//Vascular smooth muscle contraction;ko00564//Glycerophospholipid metabolism;ko04972//Pancreatic secretion;ko00590//Arachidonic acid metabolism;ko00565//Ether lipid metabolism;ko04975//Fat digestion and absorption;ko00591//Linoleic acid metabolism;ko00592//alpha-Linolenic acid metabolism	K01047;K01047;K01047;K01047;K01047;K01047;K01047;K01047;K01047;K01047	-	GO:0003824//catalytic activity;GO:0046872//metal ion binding	GO:0006629//lipid metabolic process;GO:0006796//phosphate-containing compound metabolic process
ncbi_418389	0.42	0.34	0.39	0.81	0.82	0.8	3.47	2.95	3.22	0.93	0.99	1.03	56	22	25	63	65	74	234	207	212	66	74	75	TMEM45A	transmembrane protein 45A	-	-	-	-	-	-	-
ncbi_418395	0	0	0.04	0.2	0.17	0.09	0.28	0.19	0.12	0.14	0.15	0.15	0	0	1	6	5	3	7	5	3	4	4	4	FAM172BP	putative protein FAM172B	-	-	-	-	-	-	-
ncbi_418411	5.18	4.72	3.21	8.23	6.87	7.28	10.82	10.6	11.06	7.53	8.49	6.27	320	129	112	235	229	259	284	306	300	185	193	184	SH2D1B	SH2 domain-containing protein 1B isoform X1	-	-	-	-	-	-	-
ncbi_418417	0.18	0.19	0.21	0.66	0.64	0.68	0.43	0.3	0.35	0.33	0.28	0.47	36	19	22	81	78	95	43	32	36	35	31	51	PLCXD2	PI-PLC X domain-containing protein 2	-	-	-	-	-	GO:0042578//phosphoric ester hydrolase activity	-
ncbi_418423	2.46	2.7	2.85	6.53	5.88	7.75	26.89	27.13	26.79	6.72	6.72	6.72	246.04	132.85	151.38	397.23	356.36	537.33	1357.72	1431.4	1382.29	359.68	368.91	366.88	LOC418423	uncharacterized protein LOC418423	-	-	-	-	-	-	-
ncbi_418463	0.4	0.24	0.25	0.18	0.18	0.1	0.05	0.07	0.07	0.09	0.09	0.19	98	30	34	27	27	17	6	9	9	12	13	26	CADM2	cell adhesion molecule 2 isoform X2	-	-	-	-	GO:0031224//intrinsic component of membrane	-	-
ncbi_418466	5.26	3.71	5.25	14.69	14.23	14.08	83.31	79.94	75.33	20.26	18.38	17.41	262	91	139	445	429	486	2093	2099	1935	540	502	473	LIPI	lipase member I isoform X1	-	-	-	-	GO:0016020//membrane;GO:0044421//extracellular region part	GO:0005539//glycosaminoglycan binding;GO:0016788//hydrolase activity, acting on ester bonds	GO:0006629//lipid metabolic process
ncbi_418471	27.88	25.21	26	43.86	42.39	42.07	87.21	88.48	84.99	51.1	46.75	44.93	3170	1438	1589	3020	2967	3318	4905	5213	4908	3032	2930	2803	USP25	ubiquitin carboxyl-terminal hydrolase 25 isoform X1	Organismal Systems	Immune system	ko04657//IL-17 signaling pathway	K11849	-	GO:0032182//ubiquitin-like protein binding;GO:0036459//thiol-dependent ubiquitinyl hydrolase activity;GO:0070011//peptidase activity, acting on L-amino acid peptides	GO:0006511//ubiquitin-dependent protein catabolic process;GO:0016579//protein deubiquitination
ncbi_418489	0.58	0.55	0.67	0.27	0.12	0.18	0.32	0.24	0.18	0.07	0.17	0.3	52	23	30	15	7	10	13	10	8	3	9	14	GRIK1	glutamate receptor ionotropic, kainate 1 isoform X1	Environmental Information Processing;Organismal Systems	Signaling molecules and interaction;Nervous system	ko04080//Neuroactive ligand-receptor interaction;ko04724//Glutamatergic synapse	K05201;K05201	GO:0008328//ionotropic glutamate receptor complex;GO:0014069//postsynaptic density;GO:0043005//neuron projection;GO:0097060//synaptic membrane	GO:0004970//ionotropic glutamate receptor activity;GO:0005231//excitatory extracellular ligand-gated ion channel activity	GO:0007215//glutamate receptor signaling pathway;GO:0014052//regulation of gamma-aminobutyric acid secretion;GO:0032228//regulation of synaptic transmission, GABAergic;GO:0044707//single-multicellular organism process;GO:0044708//single-organism behavior;GO:0050805//negative regulation of synaptic transmission;GO:0051899//membrane depolarization;GO:0060078//regulation of postsynaptic membrane pot…
ncbi_418491	13.4	13.49	12.52	7.29	7.29	7.81	6.22	7.17	6.86	6.05	5.84	6.56	2578	1296	1281	839	845	999	596	726	678	595	616	652	TIAM1	T-lymphoma invasion and metastasis-inducing protein 1 isoform X1	Environmental Information Processing;Cellular Processes;Environmental Information Processing;Environmental Information Processing;Cellular Processes;Organismal Systems	Signal transduction;Cell motility;Signal transduction;Signal transduction;Cellular community - eukaryotes;Immune system	ko04024//cAMP signaling pathway;ko04810//Regulation of actin cytoskeleton;ko04014//Ras signaling pathway;ko04015//Rap1 signaling pathway;ko04530//Tight junction;ko04062//Chemokine signaling pathway	K05731;K05731;K05731;K05731;K05731;K05731	GO:0005911//cell-cell junction;GO:0019897//extrinsic component of plasma membrane	GO:0005089//Rho guanyl-nucleotide exchange factor activity;GO:0005102//receptor binding;GO:0008289//lipid binding	GO:0007169//transmembrane receptor protein tyrosine kinase signaling pathway;GO:0010770//positive regulation of cell morphogenesis involved in differentiation;GO:0031589//cell-substrate adhesion;GO:0043087//regulation of GTPase activity;GO:0048870//cell motility
ncbi_418493	4.73	4.58	4.88	2.42	2.46	2.56	1.37	1.51	1.48	2.92	3.01	3.13	728	351	390	239	236	276	101	120	117	239	257	259	HUNK	hormonally up-regulated neu tumor-associated kinase isoform X1	-	-	-	-	-	GO:0004672//protein kinase activity;GO:0032550//purine ribonucleoside binding	GO:0006464//cellular protein modification process
ncbi_418528	0.08	0.13	0.16	0.32	0.46	0.45	2.49	2.47	2.1	1.09	1.23	0.95	8	6	8	19	27	30	121	125	104	56	65	50	TMPRSS2	transmembrane protease serine 2	-	-	-	-	GO:0016020//membrane;GO:0031988//membrane-bounded vesicle	GO:0004175//endopeptidase activity;GO:0038024//cargo receptor activity	GO:0006897//endocytosis;GO:0016485//protein processing;GO:0040017//positive regulation of locomotion
ncbi_418536	0.65	0.6	0.77	0.1	0.05	0	0.23	0.17	0.11	0	0	0.11	22	10	14	2	1	0	4	3	2	0	0	2	RSPH1	radial spoke head 1 homolog	-	-	-	-	GO:0005929//cilium;GO:0044444//cytoplasmic part	-	GO:0001578//microtubule bundle formation
ncbi_418548	3.87	4.26	3.94	1.51	2.01	2	1.07	0.93	0.68	2.21	2	1.75	168	89	86	46	55	63	23	21	16	53	49	41	HSF2BP	heat shock factor 2-binding protein isoform X1	-	-	-	-	-	-	-
ncbi_418555	5.11	4.97	5.11	2.79	2.95	2.63	2.74	2.62	2.73	3.29	3	2.87	1336	640	710	444	467	476	361	361	368	460	430	409	C1HXORF36	deleted in autism-related protein 1 isoform X1	-	-	-	-	-	-	-
ncbi_418566	0.27	0.38	0.34	0.2	0.2	0.24	0.57	0.55	0.56	0.24	0.17	0.19	124	87	83	57	56	76	134	134	135	59	42	48	NYX	nyctalopin isoform X1	-	-	-	-	-	-	GO:0050953//sensory perception of light stimulus
ncbi_418581	112.96	113.58	113.13	76.24	76.45	73.38	58.2	58.01	57.48	72.07	74.6	71.56	10388	5131	5520	4252	4249	4674	2693	2803	2720	3548	3760	3594	CYBB	cytochrome b-245 beta chain	Cellular Processes;Organismal Systems;Cellular Processes;Organismal Systems;Environmental Information Processing;Cellular Processes	Cell growth and death;Immune system;Transport and catabolism;Immune system;Signal transduction;Cell growth and death	ko04217//Necroptosis;ko04621//NOD-like receptor signaling pathway;ko04145//Phagosome;ko04670//Leukocyte transendothelial migration;ko04066//HIF-1 signaling pathway;ko04216//Ferroptosis	K21421;K21421;K21421;K21421;K21421;K21421	-	-	-
ncbi_418583	0.07	0.04	0.08	0.01	0.03	0.02	0.01	0.01	0.02	0.02	0.03	0.01	20	5	12	1	6	3	1	1	3	3	4	2	C1HXORF59	cilia- and flagella-associated protein 47	-	-	-	-	-	-	-
ncbi_418617	8.19	8.07	7.55	4.59	4.61	4.41	4.01	3.87	3	4.48	4.91	4.78	1284	623	629	438	437	479	318	320	243	376	423	409	REPS2	ralBP1-associated Eps domain-containing protein 2 isoform X1	-	-	-	-	-	-	-
ncbi_418624	3.88	3.73	3.74	6.38	5.96	6.08	13.37	13.47	14.58	6.46	6.41	5.9	479.27	226.65	245.3	478.9	445.39	520	832.9	876.52	927.7	426.73	434	397.31	PIGA	phosphatidylinositol N-acetylglucosaminyltransferase subunit A	Metabolism;Metabolism	Global and overview maps;Glycan biosynthesis and metabolism	ko01100//Metabolic pathways;ko00563//Glycosylphosphatidylinositol(GPI)-anchor biosynthesis	K03857;K03857	GO:0031090//organelle membrane	-	GO:0006497//protein lipidation
ncbi_418625	4.39	4.66	5.09	1.92	2.13	2.72	1.3	1.04	1.21	2.23	2.98	2.71	282	123	163	75	76	102	39	37	36	70	87	82	ASB9	ankyrin repeat and SOCS box protein 9 isoform X1	-	-	-	-	-	-	GO:0007165//signal transduction;GO:0009896//positive regulation of catabolic process
ncbi_418638	24.92	22.49	22.68	10.86	9.89	10.69	5.79	5.45	6.13	13.52	12.78	11.12	2847.29	1308.55	1404.12	769.65	708.35	868.71	328.96	332.49	351.25	845.71	834.8	717.98	TLR7	toll-like receptor 7	Organismal Systems	Immune system	ko04620//Toll-like receptor signaling pathway	K05404	GO:0000323//lytic vacuole;GO:0031224//intrinsic component of membrane;GO:0043234//protein complex;GO:0045335//phagocytic vesicle	GO:0003723//RNA binding;GO:0038023//signaling receptor activity	GO:0002224//toll-like receptor signaling pathway;GO:0006468//protein phosphorylation;GO:0009612//response to mechanical stimulus;GO:0032727//positive regulation of interferon-alpha production;GO:0032728//positive regulation of interferon-beta production;GO:0032729//positive regulation of interferon-gamma production;GO:0032732//positive regulation of interleukin-1 production;GO:0032755//positive r…
ncbi_418639	2.38	2.85	2.2	0.85	1.22	1.07	1.32	1.59	0.67	1.75	1.27	0.64	152.71	63.45	65.88	37.35	40.65	40.29	43.04	43.51	18.75	42.29	30.2	22.02	PRPS2	ribose-phosphate pyrophosphokinase 2	Metabolism;Metabolism;Metabolism;Metabolism;Metabolism	Global and overview maps;Nucleotide metabolism;Global and overview maps;Global and overview maps;Carbohydrate metabolism	ko01100//Metabolic pathways;ko00230//Purine metabolism;ko01200//Carbon metabolism;ko01230//Biosynthesis of amino acids;ko00030//Pentose phosphate pathway	K00948;K00948;K00948;K00948;K00948	GO:0031988//membrane-bounded vesicle	GO:0016778//diphosphotransferase activity;GO:0032550//purine ribonucleoside binding;GO:0043169//cation binding;GO:0046983//protein dimerization activity	GO:0009117//nucleotide metabolic process;GO:0009124//nucleoside monophosphate biosynthetic process;GO:0046390//ribose phosphate biosynthetic process
ncbi_418647	3.66	3.35	3.62	5.27	5.98	5.55	5.17	5.91	5.95	6.68	4.67	5.12	80	36	42	70	79	84	57	68	67	78	56	61	TMEM243	transmembrane protein 243	-	-	-	-	-	-	-
ncbi_418668	1.48	1.5	1.1	3.5	3.55	3.54	10.06	9.55	10.61	4.26	3.99	3.82	68	34	27	98	99	113	234	232	252	105	101	96	CRLF2	cytokine receptor-like factor 2	Environmental Information Processing;Environmental Information Processing	Signaling molecules and interaction;Signal transduction	ko04060//Cytokine-cytokine receptor interaction;ko04630//Jak-STAT signaling pathway	K05078;K05078	-	-	GO:0006952//defense response;GO:0035743//CD4-positive, alpha-beta T cell cytokine production
ncbi_418698	21.37	22.68	22.78	38.23	40.64	40.26	119.76	125.07	123.25	52.83	48.67	52.7	1290	674	733	1406	1490	1689	3657	3992	3844	1709	1614	1740	MITD1	MIT domain-containing protein 1 isoform X1	-	-	-	-	GO:0031988//membrane-bounded vesicle;GO:0044425//membrane part;GO:0044464//cell part	GO:0005543//phospholipid binding;GO:0046983//protein dimerization activity	GO:0009987//cellular process;GO:0043393//regulation of protein binding
ncbi_418700	8.28	7.96	7.88	43.54	43.62	40.84	395.5	403.08	403.95	64.56	66.45	65.35	518	245	262	1657	1652	1771	12490	13300	13036	2162	2282	2231	LYGL	lysozyme g	-	-	-	-	-	-	GO:0000270//peptidoglycan metabolic process;GO:0044036//cell wall macromolecule metabolic process
ncbi_418753	28.59	27.34	29.12	63.88	67.25	68.48	79.04	80.35	81.05	67.06	60.1	59.83	1152	542	623	1565	1640	1912	1607	1707	1684	1446	1329	1315	RAB20	ras-related protein Rab-20	-	-	-	-	GO:0030139//endocytic vesicle	GO:0032550//purine ribonucleoside binding	GO:0006906//vesicle fusion;GO:0035556//intracellular signal transduction;GO:0051452//intracellular pH reduction
ncbi_418795	1.43	1.6	1.63	0.72	0.72	0.67	0.39	0.36	0.51	0.89	0.68	0.74	298	165	173	100	104	115	51	43	53	113	96	101	GPC5	glypican-5 isoform X1	-	-	-	-	GO:0031224//intrinsic component of membrane	GO:0043168//anion binding	-
ncbi_418812	3.09	3.06	2.45	13.45	14.1	13.6	57.92	57.54	57.39	13.04	13.87	13.53	238	116	100	629	656	724	2240	2333	2272	534	590	565	ACOD1	cis-aconitate decarboxylase	Metabolism	Carbohydrate metabolism	ko00660//C5-Branched dibasic acid metabolism	K17724	GO:0043231//intracellular membrane-bounded organelle	GO:0016831//carboxy-lyase activity;GO:0016836//hydro-lyase activity	GO:0001818//negative regulation of cytokine production;GO:0002507//tolerance induction;GO:0019541//propionate metabolic process;GO:0031325//positive regulation of cellular metabolic process;GO:0031348//negative regulation of defense response;GO:0032496//response to lipopolysaccharide;GO:0032570//response to progesterone;GO:0034122//negative regulation of toll-like receptor signaling pathway;GO:00…
ncbi_418837	42.3	38.41	42.16	141.06	144.84	149.66	332.85	342.77	329.15	181.26	176.55	174.69	2012	899	1065	4080	4170	4933	7990	8597	8074	4614	4609	4533	EPSTI1	epithelial-stromal interaction protein 1	-	-	-	-	-	-	-
ncbi_418839	5.12	4.95	4.18	2.58	2.86	2.1	2.03	2.85	2.58	3	3.19	2.33	388	186	174	118	133	114	80	109	103	124	132	97	ENOX1	ecto-NOX disulfide-thiol exchanger 1 isoform X1	-	-	-	-	-	GO:0097159//organic cyclic compound binding	-
ncbi_418866	9.87	10.48	11.17	17.14	17.54	16.23	39.14	40.61	40.63	19.09	19.08	19.08	1384	723	832	1462	1489	1577	2770	3003	2939	1433	1469	1460	SETDB2	histone-lysine N-methyltransferase SETDB2	Metabolism	Amino acid metabolism	ko00310//Lysine degradation	K18494	GO:0043231//intracellular membrane-bounded organelle;GO:0043232//intracellular non-membrane-bounded organelle	GO:0018024//histone-lysine N-methyltransferase activity;GO:0046914//transition metal ion binding	GO:0000280//nuclear division;GO:0034968//histone lysine methylation
ncbi_418962	5.32	5.61	5.69	2.29	2.26	2.38	0.82	0.75	0.54	1.69	2.06	2.09	588	305	334	154	151	182	46	44	31	100	125	126	ARHGAP20	rho GTPase-activating protein 20	-	-	-	-	-	-	GO:0050794//regulation of cellular process
ncbi_418983	1.27	1.37	1.49	0.2	0.85	0.17	16.72	16.67	16.13	0.52	0.58	0.65	32	17	20	3	13	3	213	222	210	7	8	9	MMP7	matrilysin precursor	Environmental Information Processing	Signal transduction	ko04310//Wnt signaling pathway	K01397	GO:0031988//membrane-bounded vesicle	GO:0004175//endopeptidase activity;GO:0046914//transition metal ion binding	GO:0002777//antimicrobial peptide biosynthetic process;GO:0008283//cell proliferation;GO:0019538//protein metabolic process;GO:0032963//collagen metabolic process;GO:0042221//response to chemical;GO:0042742//defense response to bacterium
ncbi_418984	175.55	168.74	165.42	410.86	403.24	396.47	549.17	542.61	537.73	343.13	346.7	344.09	12824	6065	6417	18250	17828	20068	20244	20899	20256	13413	13899	13712	TMEM123	porimin precursor	-	-	-	-	-	-	GO:0070265//necrotic cell death
ncbi_419017	52.06	54.43	53.34	24.43	24.79	24.39	19.97	22.44	20.32	32.1	30.45	32.94	5046	2589	2740	1440	1456	1639	970	1137	1008	1659	1617	1737	PRSS23	serine protease 23	-	-	-	-	GO:0031988//membrane-bounded vesicle;GO:0043231//intracellular membrane-bounded organelle	GO:0004175//endopeptidase activity	GO:0019538//protein metabolic process
ncbi_419024	1.47	1.62	1.15	0.6	0.68	0.71	0.37	0.38	0.47	0.82	0.77	0.83	402	218	168	100	114	135	51	55	66	120	116	124	DLG2	disks large homolog 2 isoform X1	Cellular Processes;Environmental Information Processing	Cellular community - eukaryotes;Signal transduction	ko04530//Tight junction;ko04390//Hippo signaling pathway	K12075;K12075	-	-	-
ncbi_419076	1.95	2.51	2.28	3.98	4.46	4.5	29.33	32	30.56	10.26	12.3	12.93	84	53	52	104	116	134	636	725	677	236	290	303	HPX	hemopexin	-	-	-	-	GO:0044421//extracellular region part	-	GO:0009967//positive regulation of signal transduction;GO:0044260//cellular macromolecule metabolic process;GO:0045089//positive regulation of innate immune response;GO:0051246//regulation of protein metabolic process;GO:0060760//positive regulation of response to cytokine stimulus
ncbi_419096	3.75	3.49	3.6	22.44	20.88	22.17	23.07	21	22.95	18.88	20.65	17.1	290	133	148	1056	978	1189	901	857	916	782	877	722	BCL2L14	apoptosis facilitator Bcl-2-like protein 14	-	-	-	-	GO:0043226//organelle;GO:0044444//cytoplasmic part	GO:0019900//kinase binding	GO:0097191//extrinsic apoptotic signaling pathway
ncbi_419125	20.98	19.67	18.74	33.21	33.93	32.38	85.63	83.8	87.16	29.62	29.81	30.3	2226	1027	1056	2143	2179	2381	4586	4689	4770	1682	1736	1754	SAMHD1	deoxynucleoside triphosphate triphosphohydrolase SAMHD1	-	-	-	-	GO:0016020//membrane;GO:0043231//intracellular membrane-bounded organelle	GO:0003676//nucleic acid binding;GO:0016793//triphosphoric monoester hydrolase activity;GO:0032560//guanyl deoxyribonucleotide binding;GO:0046914//transition metal ion binding	GO:0002252//immune effector process;GO:0009155//purine deoxyribonucleotide catabolic process;GO:0031347//regulation of defense response;GO:0051260//protein homooligomerization
ncbi_419160	1.04	1.17	1.06	0.49	0.55	0.75	0.3	0.24	0.31	0.52	0.68	0.75	360	200	197	102	117	180	52	45	55	97	130	142	PTPRT	receptor-type tyrosine-protein phosphatase T isoform X1	-	-	-	-	-	GO:0016791//phosphatase activity;GO:0042805//actinin binding;GO:0050839//cell adhesion molecule binding	GO:0006470//protein dephosphorylation
ncbi_419178	0.98	1.27	1.29	0.26	0.25	0.3	0.27	0.29	0.49	0.31	0.16	0.64	128	66	68	27	23	22	23	26	43	21	15	31	GHRH	somatoliberin isoform X1	-	-	-	-	-	-	-
ncbi_419184	55.26	57.46	64.26	99.06	101.36	101.04	361.45	355.94	352.81	129.41	125.65	109.34	944	483	583	1029	1048	1196	3116	3206	3108	1183	1178	1019	SDC4	syndecan-4 precursor	Environmental Information Processing;Environmental Information Processing	Signaling molecules and interaction;Signaling molecules and interaction	ko04514//Cell adhesion molecules (CAMs);ko04512//ECM-receptor interaction	K16338;K16338	GO:0031224//intrinsic component of membrane;GO:0031988//membrane-bounded vesicle;GO:0044464//cell part	GO:0038023//signaling receptor activity;GO:0043168//anion binding;GO:0046983//protein dimerization activity	GO:0001954//positive regulation of cell-matrix adhesion;GO:0008284//positive regulation of cell proliferation;GO:0008285//negative regulation of cell proliferation;GO:0010468//regulation of gene expression;GO:0016477//cell migration;GO:0032233//positive regulation of actin filament bundle assembly;GO:0043547//positive regulation of GTPase activity;GO:0045860//positive regulation of protein kinase…
ncbi_419185	1.34	2.26	1.42	0	0.03	0	0.54	0.39	0.66	0.07	0	0.07	80	66	45	0	1	0	16	12	20	2	0	2	RBPJL	recombining binding protein suppressor of hairless-like protein isoform X1	Organismal Systems;Environmental Information Processing	Immune system;Signal transduction	ko04658//Th1 and Th2 cell differentiation;ko04330//Notch signaling pathway	K06053;K06053	GO:0043231//intracellular membrane-bounded organelle;GO:0043234//protein complex	GO:0000981//RNA polymerase II transcription factor activity, sequence-specific DNA binding;GO:0003676//nucleic acid binding	GO:0006355//regulation of transcription, DNA-templated
ncbi_419216	2.2	2.45	1.76	14.4	13.97	12.86	3.43	3.8	3.97	5.86	6.78	6.55	146	80	62	581	561	591	115	133	136	208	247	237	EPB42	erythrocyte membrane protein band 4.2	-	-	-	-	GO:0005856//cytoskeleton	GO:0016755//transferase activity, transferring amino-acyl groups	GO:0006464//cellular protein modification process;GO:0048534//hematopoietic or lymphoid organ development;GO:0055076//transition metal ion homeostasis
ncbi_419218	24.52	25.06	25.57	83.45	83.88	84.46	168.62	171.51	164.54	91.18	95.47	96.63	4690	2358	2597	9705	9709	11193	16274	17295	16227	9332	10020	10081	ZNFX1	NFX1-type zinc finger-containing protein 1	-	-	-	-	-	-	-
ncbi_419265	4.14	4.19	4.31	10.18	10.72	10.08	38	39.07	38.73	10.99	10.77	10.93	1202	601	667	1801	1892	2038	5594	5997	5819	1721	1726	1738	HELZ2	helicase with zinc finger domain 2	-	-	-	-	-	GO:0003713//transcription coactivator activity;GO:0003723//RNA binding;GO:0032550//purine ribonucleoside binding;GO:0043169//cation binding	GO:0006357//regulation of transcription from RNA polymerase II promoter
ncbi_419293	29.98	35.01	33.99	110.94	115.39	108.15	120.21	121.91	128.57	76.68	82.68	84.76	1730	994	1043	3901	4029	4335	3509	3703	3828	2374	2623	2676	LBP	bactericidal permeability-increasing protein isoform X1	-	-	-	-	-	GO:0005488//binding	GO:0002376//immune system process;GO:0042742//defense response to bacterium
ncbi_419333	43.74	44.01	43.98	16.05	15.72	15.22	2.43	2.54	2.64	21.17	21.43	19.96	5964	2918	3174	1296	1268	1409	162	175	179	1527	1591	1470	LOC419333	formin-I isoform X1	-	-	-	-	-	-	-
ncbi_419359	2.9	3.24	2.48	1.79	1.73	1.97	0.66	1.21	0.78	1.3	1.37	1.92	138	76	64	54	51	67	16	32	20	34	37	51	IGSF21	immunoglobulin superfamily member 21 isoform X1	-	-	-	-	-	-	-
ncbi_419401	3.72	3.95	4.11	11.35	10.69	10.92	88.62	88.29	87.27	10.05	10.52	10.8	448	222	252	804	752	892	5149	5364	5189	627	674	688	TMEM52	transmembrane protein 52 isoform X1	-	-	-	-	-	-	-
ncbi_419447	11	8.98	9.64	1.33	1.51	1.48	3.85	4.19	4.5	1.21	0.98	1.28	204	82	95	15	17	19	36	41	43	12	10	13	RBP7	retinoid-binding protein 7	-	-	-	-	-	-	-
ncbi_419472	9.27	8.33	8.97	17.53	18.43	17.92	25.12	23.64	24.33	20.28	17.59	16.79	432	191	222	497	520	579	591	581	585	506	450	427	PQLC2	lysosomal amino acid transporter 1 homolog	-	-	-	-	GO:0000323//lytic vacuole;GO:0005774//vacuolar membrane;GO:0016021//integral component of membrane	GO:0008324//cation transmembrane transporter activity	GO:0003333//amino acid transmembrane transport;GO:0055081//anion homeostasis;GO:0098655//cation transmembrane transport
ncbi_419486	179.72	189.48	187.26	0.13	0.18	0.09	34.15	34.43	33.15	0.45	0.44	0.2	5062	2624	2800	6	5	3	487	513	488	10	10	3	CELA2A	chymotrypsin-like elastase family member 2A isoform X1	-	-	-	-	-	-	-
ncbi_419487	3.1	4.03	4.01	6.2	4.95	7.61	11.12	13.21	11.16	5.96	5.55	5.94	64	41	44	78	62	109	116	144	119	66	63	67	NPPC	C-type natriuretic peptide precursor	-	-	-	-	-	GO:0005102//receptor binding	GO:0003018//vascular process in circulatory system;GO:0007167//enzyme linked receptor protein signaling pathway;GO:0008283//cell proliferation;GO:0009152//purine ribonucleotide biosynthetic process
ncbi_419503	209.8	218.12	212.32	548.92	560.11	562.38	355.95	364.97	358.38	519.47	505.52	488.03	6764	3460	3635	10761	10929	12563	5791	6204	5958	8962	8944	8583	C1QC	complement C1q subcomponent subunit C	-	-	-	-	GO:0031988//membrane-bounded vesicle;GO:0044421//extracellular region part	-	GO:0002762//negative regulation of myeloid leukocyte differentiation
ncbi_419529	1.46	1.85	1.34	0.53	0.42	0.65	3.7	3.46	3.38	0.45	0.34	0.38	182	114	89	40	32	56	233	228	218	30	23	26	ADAM28	disintegrin and metalloproteinase domain-containing protein 28 isoform X1	-	-	-	-	-	GO:0046914//transition metal ion binding;GO:0070011//peptidase activity, acting on L-amino acid peptides	GO:0019538//protein metabolic process
ncbi_419557	2.59	1.58	3.09	18.07	21.87	25.84	21.08	18.37	25.83	19.23	15.92	16.97	30	9	19	127	153	207	123	112	154	119	101	107	FABP3	fatty acid-binding protein, heart	Organismal Systems	Endocrine system	ko03320//PPAR signaling pathway	K08752	GO:0031988//membrane-bounded vesicle;GO:0044421//extracellular region part	GO:0005515//protein binding;GO:0036041//long-chain fatty acid binding	GO:0051234//establishment of localization
ncbi_419563	23.64	25.25	26.15	73.83	74.7	76.21	195.33	202.92	202	87.44	91.69	93.05	2392	1257	1405	4542	4574	5343	9973	10825	10539	4734	5091	5136	GBP1	guanylate-binding protein 1	Organismal Systems	Immune system	ko04621//NOD-like receptor signaling pathway	K20899	-	-	-
ncbi_419565	11.95	12.53	13.52	28.72	28.42	27.42	81.38	84.06	83.47	28.35	28.48	25.52	812	419	488	1187	1169	1291	2791	3012	2925	1031	1062	946	THEMIS2	protein THEMIS2	-	-	-	-	GO:0044424//intracellular part	-	GO:0050851//antigen receptor-mediated signaling pathway
ncbi_419601	18.85	20.23	19.55	45.7	40.36	42.83	38.2	41.45	41.97	44.55	42	43.35	926	488	509	1363	1199	1456	946	1073	1063	1170	1131	1160	MECR	enoyl-[acyl-carrier-protein] reductase, mitochondrial isoform X1	Metabolism;Metabolism;Metabolism	Global and overview maps;Global and overview maps;Lipid metabolism	ko01100//Metabolic pathways;ko01212//Fatty acid metabolism;ko00062//Fatty acid elongation	K07512;K07512;K07512	-	GO:0016628//oxidoreductase activity, acting on the CH-CH group of donors, NAD or NADP as acceptor;GO:0046914//transition metal ion binding	GO:0032787//monocarboxylic acid metabolic process
ncbi_419613	6.29	7.08	7.14	3.56	3.51	3.24	1.75	1.24	1.6	4.08	4.45	4.43	724	398	434	248	241	257	98	74	84	247	274	275	RSPO1	R-spondin-1 isoform X1	-	-	-	-	GO:0043231//intracellular membrane-bounded organelle;GO:0044421//extracellular region part	GO:0005515//protein binding;GO:0005539//glycosaminoglycan binding	GO:0001932//regulation of protein phosphorylation;GO:0002176//male germ cell proliferation;GO:0007126//meiotic nuclear division;GO:0010467//gene expression;GO:0030177//positive regulation of Wnt signaling pathway
ncbi_419669	4.88	4.95	4.79	12.99	13.48	12.23	46.43	45.5	44.78	14.11	16.2	15.06	374	187	195	606	626	650	1797	1840	1771	579	682	630	RNF19B	LOW QUALITY PROTEIN: E3 ubiquitin-protein ligase RNF19B	-	-	-	-	GO:0005764//lysosome	GO:0046914//transition metal ion binding	GO:0001909//leukocyte mediated cytotoxicity;GO:0050663//cytokine secretion
ncbi_419675	2.81	3.36	3.03	1.54	1.44	1.42	1.63	1.38	1.21	1.92	2.34	1.59	240	149	145	84	82	91	75	66	55	93	110	78	NT5C1A	cytosolic 5'-nucleotidase 1A isoform X1	Metabolism;Metabolism;Metabolism;Metabolism	Global and overview maps;Nucleotide metabolism;Nucleotide metabolism;Metabolism of cofactors and vitamins	ko01100//Metabolic pathways;ko00230//Purine metabolism;ko00240//Pyrimidine metabolism;ko00760//Nicotinate and nicotinamide metabolism	K01081;K01081;K01081;K01081	GO:0044424//intracellular part	GO:0008252//nucleotidase activity;GO:0046872//metal ion binding	GO:0009125//nucleoside monophosphate catabolic process
ncbi_419733	9.24	9.27	8.9	5.2	5.49	4.83	3.84	3.57	3.85	3.75	4.08	3.91	1332	657	681	456	479	482	279	271	286	289	323	307	ADAMTS15	A disintegrin and metalloproteinase with thrombospondin motifs 15	-	-	-	-	GO:0031012//extracellular matrix	GO:0046914//transition metal ion binding;GO:0070011//peptidase activity, acting on L-amino acid peptides	GO:0019538//protein metabolic process
ncbi_419762	15.06	13.57	14.38	21.54	23.03	21.97	28.68	29.96	26.98	22.49	21.9	20.66	1618	718	820	1413	1508	1643	1561	1700	1498	1294	1293	1217	CADM1	cell adhesion molecule 1 isoform X1	Environmental Information Processing	Signaling molecules and interaction	ko04514//Cell adhesion molecules (CAMs)	K06781	GO:0016020//membrane;GO:0016023//cytoplasmic, membrane-bounded vesicle;GO:0030054//cell junction;GO:0043005//neuron projection	GO:0019904//protein domain specific binding;GO:0046983//protein dimerization activity	GO:0000902//cell morphogenesis;GO:0001501//skeletal system development;GO:0001819//positive regulation of cytokine production;GO:0022607//cellular component assembly;GO:0045954//positive regulation of natural killer cell mediated cytotoxicity;GO:0098742//cell-cell adhesion via plasma-membrane adhesion molecules
ncbi_419777	12.43	12.94	14.4	4.13	5.51	4.5	6.24	8.56	7.57	5.2	6.1	5.34	538	278	319	109	139	131	134	188	165	121	148	122	JAML	junctional adhesion molecule-like isoform X1	-	-	-	-	GO:0016020//membrane;GO:0043296//apical junction complex	GO:0046983//protein dimerization activity	GO:0042110//T cell activation;GO:0045123//cellular extravasation;GO:0050679//positive regulation of epithelial cell proliferation;GO:0071621//granulocyte chemotaxis;GO:0098742//cell-cell adhesion via plasma-membrane adhesion molecules
ncbi_419779	13.88	16.52	14.57	7.43	8.11	8.36	4.29	4.29	5.17	8.79	8.01	9.6	748	438	418	243	265	313	119	124	143	257	237	282	MPZL2	myelin protein zero-like protein 2 isoform X1	-	-	-	-	-	-	GO:0030217//T cell differentiation
ncbi_419813	3.46	2.86	3.21	11.4	9.97	11.21	29.24	27.69	29.02	14.09	13.34	13.17	178	77	89	345	306	367	711	759	752	364	365	362	ETV7	transcription factor ETV7 isoform X1	Environmental Information Processing;Organismal Systems	Signal transduction;Development	ko04013//MAPK signaling pathway - fly;ko04320//Dorso-ventral axis formation	K03211;K03211	GO:0043231//intracellular membrane-bounded organelle	GO:0000976//transcription regulatory region sequence-specific DNA binding;GO:0000981//RNA polymerase II transcription factor activity, sequence-specific DNA binding	GO:0010468//regulation of gene expression
ncbi_419849	5.1	4.2	4.85	10.93	9.83	9.67	14.56	15.87	13.5	12.41	12.86	13.7	296	122	151	391	344	392	427	493	404	391	408	438	C26H1orf116	specifically androgen-regulated gene protein isoform X1	-	-	-	-	-	-	-
ncbi_419852	8.04	11.64	9.57	20.81	19.31	16.85	19.49	20.49	20.94	17.49	14.81	16.68	324	229	207	490	467	486	390	424	427	368	333	360	CD55	complement decay-accelerating factor isoform X1	Organismal Systems;Organismal Systems	Immune system;Immune system	ko04640//Hematopoietic cell lineage;ko04610//Complement and coagulation cascades	K04006;K04006	-	-	-
ncbi_419872	11.53	11.46	11.25	41.53	40.77	40.75	107.99	107.12	110.79	54.83	56.43	57.29	1132	551	585	2469	2419	2762	5335	5529	5592	2873	3028	3063	MOV10	putative helicase MOV-10 isoform X1	-	-	-	-	GO:0036464//cytoplasmic ribonucleoprotein granule;GO:0044421//extracellular region part	GO:0003723//RNA binding;GO:0017111//nucleoside-triphosphatase activity;GO:0032550//purine ribonucleoside binding	GO:0006379//mRNA cleavage;GO:0016458//gene silencing
ncbi_419914	3.7	4.34	5.07	22.25	22.01	20.82	1.74	1.67	1.28	7.77	7.56	7.14	202	116	147	735	722	784	48	48	36	227	226	212	TSPO2	translocator protein 2	Environmental Information Processing;Cellular Processes;Organismal Systems	Signaling molecules and interaction;Cell growth and death;Digestive system	ko04080//Neuroactive ligand-receptor interaction;ko04214//Apoptosis - fly;ko04979//Cholesterol metabolism	K05770;K05770;K05770	GO:0031224//intrinsic component of membrane	GO:0032934//sterol binding	-
ncbi_419920	2.09	2.55	1.87	0.86	0.52	0.83	0.72	0.59	0.1	0.39	0.86	1.15	40	24	19	10	6	11	7	6	1	4	9	12	TREM2	triggering receptor expressed on myeloid cells 2 precursor	-	-	-	-	-	-	-
ncbi_419921	1.15	0.59	0.91	0.36	0.56	0.14	0.38	0.16	0.33	0.22	0.44	0.4	48	12	20	9	14	4	8	4	7	5	10	9	MDFI	myoD family inhibitor isoform X1	-	-	-	-	-	GO:0005515//protein binding	GO:0000187//activation of MAPK activity;GO:0009798//axis specification;GO:0009968//negative regulation of signal transduction;GO:0048562//embryonic organ morphogenesis;GO:0051100//negative regulation of binding
ncbi_419923	7.82	7.67	7.69	4.58	5.13	4.68	3.98	3.98	3.91	5.17	5.1	5.08	1630	793	859	577	637	680	420	446	425	590	601	593	FRS3	fibroblast growth factor receptor substrate 3	-	-	-	-	-	GO:0005102//receptor binding	GO:0007169//transmembrane receptor protein tyrosine kinase signaling pathway
ncbi_419993	59.42	54.36	54.58	111.42	109.79	110.81	197.91	190.46	203.11	107.61	98.18	107.63	4746	2136	2315	5411	5307	6132	7976	8020	8365	4599	4303	4689	CALCOCO2	calcium-binding and coiled-coil domain-containing protein 2	Cellular Processes	Transport and catabolism	ko04137//Mitophagy - animal	K21348	GO:0043227//membrane-bounded organelle;GO:0044444//cytoplasmic part	GO:0046983//protein dimerization activity	GO:0034097//response to cytokine
ncbi_420011	60.1	61.91	59.59	118.63	118.71	123.06	263.51	267.82	268.74	138.29	141.69	149.24	3113.81	1616.85	1701.61	3650.96	3714.96	4299.86	6109.29	6483.52	6455.91	3750.27	3978.04	4052.13	IFI35	interferon-induced 35 kDa protein isoform X1	-	-	-	-	-	-	-
ncbi_420034	23.3	23.06	23.16	36.06	31.74	36.76	112.35	110.07	108.54	42.11	45.6	43.83	1132	555	605	1056	939	1225	2723	2796	2715	1083	1209	1152	NT5C3B	7-methylguanosine phosphate-specific 5'-nucleotidase isoform X1	Metabolism;Metabolism;Metabolism;Metabolism	Global and overview maps;Nucleotide metabolism;Nucleotide metabolism;Metabolism of cofactors and vitamins	ko01100//Metabolic pathways;ko00230//Purine metabolism;ko00240//Pyrimidine metabolism;ko00760//Nicotinate and nicotinamide metabolism	K01081;K01081;K01081;K01081	GO:0044424//intracellular part	GO:0008252//nucleotidase activity;GO:0046872//metal ion binding	GO:0006753//nucleoside phosphate metabolic process
ncbi_420107	0.31	0.21	0.15	1.39	0.81	0.52	3.92	4.63	4.63	1.82	1.54	1.98	12	4	3	33	19.02	14	77.03	95.02	93.02	38	33.01	42.02	LOC420107	uncharacterized protein LOC420107 isoform X1	-	-	-	-	-	-	-
ncbi_420189	57.95	53.05	51.56	98.07	93.08	92.92	179.78	174.07	169.45	90.56	94.91	88.72	1980	891	935	2035	1924	2198	3096	3135	2982	1655	1779	1653	LY96	lymphocyte antigen 96 isoform X1	Organismal Systems;Environmental Information Processing	Immune system;Signal transduction	ko04620//Toll-like receptor signaling pathway;ko04064//NF-kappa B signaling pathway	K05400;K05400	GO:0016021//integral component of membrane	-	GO:0002224//toll-like receptor signaling pathway;GO:0002833//positive regulation of response to biotic stimulus;GO:0007166//cell surface receptor signaling pathway;GO:0032490//detection of molecule of bacterial origin
ncbi_420195	27.2	26.77	27.76	18.04	17.92	17.94	9.18	9.59	9.2	17.64	16.78	17.71	8582	4159	4642	3464	3433	3932	1468	1597	1501	2990	2908	3049	PAG1	phosphoprotein associated with glycosphingolipid-enriched microdomains 1 isoform X1	-	-	-	-	GO:0098589//membrane region	GO:0019904//protein domain specific binding	GO:0007165//signal transduction;GO:0034111//negative regulation of homotypic cell-cell adhesion
ncbi_420210	2.81	2.23	3.04	23.22	22.37	21.93	8.89	10.08	9.5	27.66	25.46	25.24	136	53	78	683	655	735	217	257	237	716	676	666	ATP6V0D2	V-type proton ATPase subunit d 2	Metabolism;Cellular Processes;Cellular Processes;Metabolism;Organismal Systems;Organismal Systems	Global and overview maps;Transport and catabolism;Transport and catabolism;Energy metabolism;Nervous system;Excretory system	ko01100//Metabolic pathways;ko04145//Phagosome;ko04142//Lysosome;ko00190//Oxidative phosphorylation;ko04721//Synaptic vesicle cycle;ko04966//Collecting duct acid secretion	K02146;K02146;K02146;K02146;K02146;K02146	GO:0005886//plasma membrane;GO:0031988//membrane-bounded vesicle;GO:0033176//proton-transporting V-type ATPase complex;GO:0033177//proton-transporting two-sector ATPase complex, proton-transporting domain	GO:0015077//monovalent inorganic cation transmembrane transporter activity	GO:0015988//energy coupled proton transmembrane transport, against electrochemical gradient
ncbi_420279	0.07	0.08	0.06	0.02	0.05	0.02	0.02	0.01	0.02	0.04	0.02	0.02	34	19	16	7	13	5	4	2	6	11	6	5	CSMD3	LOW QUALITY PROTEIN: CUB and sushi domain-containing protein 3	-	-	-	-	-	-	-
ncbi_420282	4.96	4.48	4.66	2.04	2.02	1.83	1.06	0.95	1.12	1.55	1.85	1.73	1306	583	657	326	322	334	141	132	152	217	267	250	SAMD12	sterile alpha motif domain-containing protein 12 isoform X1	-	-	-	-	-	-	-
ncbi_420299	3.5	3.55	3.87	2.01	1.86	1.77	1.5	1.47	1.61	2.22	2.13	2.11	422	211	248	147	136	148	91	94	100	143	141	139	RHPN1	rhophilin-1 isoform X1	-	-	-	-	-	-	GO:0019222//regulation of metabolic process
ncbi_420302	1.44	2.11	0.83	0	0	0	3.72	3.18	3.25	0	0.29	0.07	36	26	11	0	0	0	47	42	42	0	4	1	PSCA	prostate stem cell antigen	-	-	-	-	-	-	-
ncbi_420304	2.31	2.38	2.28	1.33	1.38	1.3	0.59	0.34	0.77	1.46	1.5	0.72	294	145	147	136	109	132	42	43	53	121	96	79	TSNARE1	t-SNARE domain-containing protein 1 isoform X1	-	-	-	-	-	-	GO:0006810//transport
ncbi_420315	33.49	33.15	33.62	17.27	17.56	16.99	18.67	18.15	18.53	21.14	21.32	21.32	7158	3471	3911	2307	2334	2605	2028	2079	2073	2566	2672	2619	COL22A1	collagen alpha-1(XXII) chain isoform X1	-	-	-	-	-	-	-
ncbi_420328	0.69	0.7	0.64	0.2	0.17	0.11	0.21	0.17	0.13	0.13	0.28	0.33	76	37	36	13	11	8	11	10	7	7	16	19	ADCY8	adenylate cyclase type 8 isoform X1	Environmental Information Processing;Organismal Systems;Environmental Information Processing;Environmental Information Processing;Metabolism;Organismal Systems;Environmental Information Processing;Environmental Information Processing;Environmental Information Processing;Organismal Systems;Organismal Systems;Organismal Systems;Organismal Systems;Organismal Systems;Organismal Systems;Organismal Sys…	Signal transduction;Environmental adaptation;Signal transduction;Signal transduction;Nucleotide metabolism;Endocrine system;Signal transduction;Signal transduction;Signal transduction;Immune system;Circulatory system;Nervous system;Immune system;Circulatory system;Endocrine system;Endocrine system;Environmental adaptation;Nervous system;Nervous system;Cell growth and death;Sensory system;Endocrin…	ko04024//cAMP signaling pathway;ko04714//Thermogenesis;ko04015//Rap1 signaling pathway;ko04020//Calcium signaling pathway;ko00230//Purine metabolism;ko04921//Oxytocin signaling pathway;ko04022//cGMP - PKG signaling pathway;ko04072//Phospholipase D signaling pathway;ko04371//Apelin signaling pathway;ko04062//Chemokine signaling pathway;ko04261//Adrenergic signaling in cardiomyocytes;ko04723//Retro…	K08048;K08048;K08048;K08048;K08048;K08048;K08048;K08048;K08048;K08048;K08048;K08048;K08048;K08048;K08048;K08048;K08048;K08048;K08048;K08048;K08048;K08048;K08048;K08048;K08048;K08048;K08048;K08048;K08048;K08048;K08048;K08048;K08048;K08048;K08048;K08048;K08048;K08048;K08048;K08048;K08048	-	GO:0009975//cyclase activity;GO:0016829//lyase activity	GO:0007165//signal transduction;GO:0007613//memory;GO:0009165//nucleotide biosynthetic process;GO:0046058//cAMP metabolic process
ncbi_420413	12.99	12.87	13.23	31.53	32.26	31.86	36.98	36.91	38.13	26.08	27.82	28.13	1326	647	721	1961	1995	2258	1909	1988	2009	1427	1561	1569	GIMAP5	GTPase IMAP family member 5	-	-	-	-	-	-	-
ncbi_420440	1.44	1	1.39	0.42	0.45	0.5	0.19	0.27	0.22	0.85	0.6	0.57	194	66	90	34	37	44	13	17	15	55	44	42	DPP6	dipeptidyl aminopeptidase-like protein 6 isoform X1	-	-	-	-	GO:0031988//membrane-bounded vesicle	GO:0070011//peptidase activity, acting on L-amino acid peptides	GO:0001508//action potential;GO:0043268//positive regulation of potassium ion transport
ncbi_420461	0.65	0.53	0.6	0.22	0.16	0.22	0.16	0.16	0.28	0.31	0.29	0.32	102	41	50	21	15	24	13	13	23	26	25	27	ADARB2	double-stranded RNA-specific editase B2	-	-	-	-	-	GO:0003723//RNA binding;GO:0016814//hydrolase activity, acting on carbon-nitrogen (but not peptide) bonds, in cyclic amidines	GO:0010467//gene expression
ncbi_420523	0.1	0.14	0.12	0.44	0.44	0.45	0.32	0.3	0.17	0.31	0.25	0.26	32	22	20	84	86	99	52	48	27	51	44	46	CUBN	cubilin isoform X1	Organismal Systems	Digestive system	ko04977//Vitamin digestion and absorption	K14616	GO:0005886//plasma membrane;GO:0016023//cytoplasmic, membrane-bounded vesicle;GO:0042995//cell projection;GO:0044425//membrane part	GO:0046872//metal ion binding;GO:0046983//protein dimerization activity	GO:0006897//endocytosis;GO:0015031//protein transport
ncbi_420526	10.92	8.39	10.73	23.44	19.91	22.05	83.44	79.56	81.86	28.5	25.53	26.84	736	281	386	930	797	1020	2625	2611	2613	958	901	954	FAM188A	ubiquitin carboxyl-terminal hydrolase MINDY-3 isoform X1	-	-	-	-	-	-	-
ncbi_420535	4.96	4.41	4.71	2.24	2.65	2.13	2.99	2.5	2.47	2.38	2.38	2.94	594	251	291	155	182	174	179	158	160	147	151	180	RUNDC3B	RUN domain-containing protein 3B isoform X1	-	-	-	-	-	-	-
ncbi_420546	19.9	20.82	20.23	12.39	13.05	12.54	5.95	5.8	5.69	13.44	13.06	13.41	3302	1686	1782	1253	1317	1440	495	507	484	1185	1178	1203	CDK14	cyclin-dependent kinase 14 isoform X1	-	-	-	-	-	-	-
ncbi_420559	13.85	12.47	13.24	90.7	85.99	84.26	198.45	187.28	194.64	77.87	75.4	75.83	2534	1123	1286	10097	9529	10682	18333	18087	18384	7626	7575	7570	SAMD9L	sterile alpha motif domain-containing protein 9-like	-	-	-	-	GO:0005768//endosome	-	GO:0006906//vesicle fusion;GO:0008283//cell proliferation;GO:0009894//regulation of catabolic process;GO:0048534//hematopoietic or lymphoid organ development;GO:0051301//cell division
ncbi_420578	23.04	22.06	22.64	36.97	39.25	34.4	59.02	56.23	55.49	37.9	39.42	35.32	868	409	453	847	895	898	1122	1117	1078	764	815	726	RPA3	replication protein A 14 kDa subunit	Genetic Information Processing;Genetic Information Processing;Genetic Information Processing;Genetic Information Processing;Genetic Information Processing	Replication and repair;Replication and repair;Replication and repair;Replication and repair;Replication and repair	ko03460//Fanconi anemia pathway;ko03420//Nucleotide excision repair;ko03440//Homologous recombination;ko03030//DNA replication;ko03430//Mismatch repair	K10740;K10740;K10740;K10740;K10740	GO:0043231//intracellular membrane-bounded organelle;GO:0043234//protein complex	GO:0043566//structure-specific DNA binding	GO:0000278//mitotic cell cycle;GO:0006281//DNA repair;GO:0008283//cell proliferation
ncbi_420596	0.41	0.58	0.23	0	0.07	0	1.21	0.85	1.11	0	0	0	10	7	3	0	1	0	15	11	14	0	0	0	AGR2	anterior gradient protein 2 homolog	-	-	-	-	GO:0043231//intracellular membrane-bounded organelle	-	GO:0002067//glandular epithelial cell differentiation;GO:0007589//body fluid secretion
ncbi_420597	2.27	1.73	1.17	0.36	0.44	0.59	0.65	0.19	0.2	0.4	0.72	0.62	106	52	32	13	11	21	12	6	6	11	20	14	AGR3	anterior gradient protein 3 isoform X1	-	-	-	-	-	-	-
ncbi_420599	22.21	21.68	23.42	13.73	12.67	11.12	2.56	1.97	2.52	12.85	11.33	11.69	3146	1483	1740	1173	1064	1087	186	152	191	953	865	907	HDAC9	histone deacetylase 9 isoform X1	-	-	-	-	GO:0034708//methyltransferase complex;GO:0043231//intracellular membrane-bounded organelle	GO:0003712//transcription cofactor activity;GO:0008134//transcription factor binding;GO:0017136//NAD-dependent histone deacetylase activity;GO:0019901//protein kinase binding;GO:0043169//cation binding	GO:0006357//regulation of transcription from RNA polymerase II promoter;GO:0010830//regulation of myotube differentiation;GO:0016575//histone deacetylation;GO:0032868//response to insulin;GO:0043536//positive regulation of blood vessel endothelial cell migration
ncbi_420606	1.94	2.32	2.18	0.39	0.4	0.29	0.53	0.52	0.63	0.54	0.47	0.58	268	157	156	32	33	26	36	38	44	39	35	43	ABCB5	ATP-binding cassette sub-family B member 5 isoform X1	Organismal Systems;Environmental Information Processing	Digestive system;Membrane transport	ko04976//Bile secretion;ko02010//ABC transporters	K05658;K05658	-	-	-
ncbi_420628	19.89	18.21	19.79	43.88	41.12	41.73	142.6	144.14	141.21	52.28	48.13	49.93	1722	777	913	2316	2162	2512	6246	6612	6327	2427	2293	2362	SNX10	sorting nexin-10 isoform X1	-	-	-	-	GO:0005815//microtubule organizing center;GO:0031312//extrinsic component of organelle membrane;GO:0043231//intracellular membrane-bounded organelle	GO:0005543//phospholipid binding;GO:0019899//enzyme binding	GO:0002573//myeloid leukocyte differentiation;GO:0006996//organelle organization;GO:0010927//cellular component assembly involved in morphogenesis;GO:0044380//protein localization to cytoskeleton
ncbi_420696	40.43	38.53	40.11	98	99.27	93.14	73	72.06	71.86	66.56	71.59	66.89	4203.78	1971.21	2214.41	6195.13	6246.62	6709.47	3830.07	3950.15	3852.69	3702.79	4084.77	3793.52	CCR2	C-C chemokine receptor type 2 isoform X1	Cellular Processes;Environmental Information Processing;Organismal Systems	Transport and catabolism;Signaling molecules and interaction;Immune system	ko04144//Endocytosis;ko04060//Cytokine-cytokine receptor interaction;ko04062//Chemokine signaling pathway	K04180;K04180;K04180	GO:0031224//intrinsic component of membrane	GO:0004950//chemokine receptor activity	GO:0002690//positive regulation of leukocyte chemotaxis;GO:0006952//defense response;GO:0019221//cytokine-mediated signaling pathway
ncbi_420718	2.87	3.47	3.71	6.61	7.14	5.84	7.44	8.15	8.07	5.17	5.22	5.12	206	123	142	289	312	291	270	308	301	200	207	201	CCR8	C-C motif chemokine receptor 8	Environmental Information Processing;Organismal Systems	Signaling molecules and interaction;Immune system	ko04060//Cytokine-cytokine receptor interaction;ko04062//Chemokine signaling pathway	K04183;K04183	GO:0031224//intrinsic component of membrane	GO:0004950//chemokine receptor activity	GO:0019221//cytokine-mediated signaling pathway;GO:0036230//granulocyte activation
ncbi_420722	3.5	3.43	3.49	1.36	2.31	1.85	1.54	1.74	2.06	2.66	2.28	1.97	400.96	189.89	206.8	93.3	157.73	141.59	87.36	101.85	117.24	161.12	137.99	121.32	FBXL2	F-box/LRR-repeat protein 2 isoform X4	-	-	-	-	-	-	-
ncbi_420728	11.77	11.83	11	33.03	32.22	31.71	100.27	97.14	97.53	29.46	31.48	31.95	3428	1692	1697	5823	5657	6371	14708	14870	14623	4574	5009	5052	TRANK1	TPR and ankyrin repeat-containing protein 1 isoform X1	-	-	-	-	-	GO:0003824//catalytic activity	-
ncbi_420733	5.02	5.73	6.17	1.96	1.31	1.4	1.02	0.73	1.05	2.2	2.03	1.58	744	416	485	175	116	140	75	57	80	172	162	126	GPR141	probable G-protein coupled receptor 141 isoform X1	-	-	-	-	GO:0031224//intrinsic component of membrane	-	GO:0007166//cell surface receptor signaling pathway
ncbi_420737	16.1	16.85	16.83	38.19	38.25	35.66	25.69	24.81	25.99	28.03	29.46	29.02	2370	1218	1317	3435	3436	3655	1912	1922	1984	2211	2383	2329	AOAH	acyloxyacyl hydrolase isoform X1	-	-	-	-	-	GO:0052689//carboxylic ester hydrolase activity	GO:0031348//negative regulation of defense response;GO:0044255//cellular lipid metabolic process
ncbi_420752	21.97	21.82	21.55	13.65	13.08	12.83	9.18	9.34	8.73	12.92	13.32	13.38	5838	2855	3045	2210	2109	2367	1229	1303	1195	1841	1948	1943	PDE1C	calcium/calmodulin-dependent 3',5'-cyclic nucleotide phosphodiesterase 1C isoform X1	Organismal Systems;Environmental Information Processing;Metabolism;Organismal Systems;Organismal Systems	Sensory system;Signal transduction;Nucleotide metabolism;Endocrine system;Sensory system	ko04740//Olfactory transduction;ko04020//Calcium signaling pathway;ko00230//Purine metabolism;ko04924//Renin secretion;ko04742//Taste transduction	K13755;K13755;K13755;K13755;K13755	GO:0042995//cell projection	GO:0042578//phosphoric ester hydrolase activity;GO:0043169//cation binding	GO:0007606//sensory perception of chemical stimulus;GO:0050794//regulation of cellular process
ncbi_420775	21.66	22.24	20.74	13.75	10.94	12.55	6.67	6.72	5.84	11.09	11.46	10.27	1756	887	893	678	537	705	273	287	244	481	510	454	STK17A	serine/threonine-protein kinase 17A	-	-	-	-	-	GO:0004672//protein kinase activity;GO:0036094//small molecule binding	GO:0006464//cellular protein modification process;GO:0007165//signal transduction;GO:0031323//regulation of cellular metabolic process;GO:0043065//positive regulation of apoptotic process
ncbi_420776	9.3	8.85	7.85	5.23	5.3	5	1.79	1.48	1.53	4.82	5.84	5.29	980	459	439	335	338	365	95	82	83	272	338	304	BLVRA	biliverdin reductase A	Metabolism;Metabolism	Global and overview maps;Metabolism of cofactors and vitamins	ko01100//Metabolic pathways;ko00860//Porphyrin and chlorophyll metabolism	K00214;K00214	GO:0031988//membrane-bounded vesicle;GO:0044424//intracellular part	GO:0003824//catalytic activity;GO:0046914//transition metal ion binding	GO:0006787//porphyrin-containing compound catabolic process;GO:0044710//single-organism metabolic process
ncbi_420803	1.79	1.95	1.94	1.06	0.95	0.94	1.15	1.38	1.12	0.88	1	0.99	468	251	270	166	154	174	152	188	149	127	142	139	COL15A1	collagen alpha-1(XV) chain isoform X1	Organismal Systems	Digestive system	ko04974//Protein digestion and absorption	K08135	GO:0031988//membrane-bounded vesicle;GO:0044420//extracellular matrix component;GO:0044421//extracellular region part	-	GO:0022610//biological adhesion
ncbi_420868	1.21	1.53	1.37	0.53	0.34	0.43	0.34	0.43	0.69	0.94	0.72	0.8	151.74	94.07	91.22	40.11	26.1	37.36	21.28	28.08	44.29	62.98	49.18	54.63	BMP6	bone morphogenetic protein 6	Environmental Information Processing;Environmental Information Processing;Environmental Information Processing;Organismal Systems	Signaling molecules and interaction;Signal transduction;Signal transduction;Endocrine system	ko04060//Cytokine-cytokine receptor interaction;ko04390//Hippo signaling pathway;ko04350//TGF-beta signaling pathway;ko04913//Ovarian Steroidogenesis	K16620;K16620;K16620;K16620	-	-	-
ncbi_420872	108.48	110.18	106.26	49.23	50.16	48.29	34.84	37.62	36.28	39.85	41.52	35.58	3566	1782	1855	984	998	1100	578	652	615	701	749	638	LY86	lymphocyte antigen 86 precursor	-	-	-	-	GO:0044421//extracellular region part	-	GO:0006952//defense response
ncbi_420894	2.43	2.09	2.26	12.19	11.24	9.8	11.65	11.88	11.09	10.02	10.81	9.76	184	78	91	561	515	514	445	474	433	406	449	403	SERPINB1	leukocyte elastase inhibitor	-	-	-	-	GO:0031988//membrane-bounded vesicle;GO:0044421//extracellular region part	-	GO:0010466//negative regulation of peptidase activity
ncbi_420896	3.61	3.33	4.1	8.33	9.18	7.72	20.8	20.94	19.8	9.24	9.07	9.1	214	97	129	300	329	317	622	654	605	293	295	294	SERPINB2	serpin B10	-	-	-	-	-	-	-
ncbi_420899	2.36	2.37	2.48	8.61	8.74	7.06	0.69	0.86	0.64	5.86	6.87	6.52	144	71	80	319	329	304	21	28	20	191	234	218	SERPINB12	serpin B12	-	-	-	-	-	-	-
ncbi_420909	14.92	15.84	15.59	7.23	8.04	7.34	2.42	2.15	2.57	8.67	8.63	7.91	4296	2292	2405	1280	1285	1362	357	372	375	1245	1305	1384	RNF152	E3 ubiquitin-protein ligase RNF152 isoform X1	Environmental Information Processing	Signal transduction	ko04150//mTOR signaling pathway	K15705	GO:0000323//lytic vacuole;GO:0005774//vacuolar membrane;GO:0031224//intrinsic component of membrane	GO:0019787//ubiquitin-like protein transferase activity;GO:0046914//transition metal ion binding	GO:0000209//protein polyubiquitination
ncbi_420921	0.06	0.05	0.06	0.01	0.01	0.03	0.01	0.02	0.01	0	0	0	28	13	17	3	3	9	3	6	3	0	0	0	DNAH5	LOW QUALITY PROTEIN: dynein heavy chain 5, axonemal	-	-	-	-	-	-	-
ncbi_420947	0.49	0.43	0.55	1.27	1.06	1.09	0.17	0.08	0.15	0.97	1.07	0.78	58	25	34	91	76	89	10	5	9	61	70	50	DDC	aromatic-L-amino-acid decarboxylase	Metabolism;Organismal Systems;Organismal Systems;Metabolism;Metabolism;Metabolism	Global and overview maps;Nervous system;Nervous system;Amino acid metabolism;Amino acid metabolism;Amino acid metabolism	ko01100//Metabolic pathways;ko04728//Dopaminergic synapse;ko04726//Serotonergic synapse;ko00380//Tryptophan metabolism;ko00350//Tyrosine metabolism;ko00360//Phenylalanine metabolism	K01593;K01593;K01593;K01593;K01593;K01593	-	-	-
ncbi_420991	3.02	2.48	2.55	1.65	1.69	1.7	1.01	1.13	0.98	1.47	1.48	1.7	838	339	376	279	284	327	142	166	140	219	226	257	MSANTD3	myb/SANT-like DNA-binding domain-containing protein 3	-	-	-	-	-	-	-
ncbi_421003	65.04	68.05	66.5	42.16	42.94	41.77	28.97	30.82	29.53	37.47	41.13	41.37	8750	4491	4726	3430	3500	3858	1912	2139	2021	2668	3015	3022	FAM65B	rho family-interacting cell polarization regulator 2 isoform X1	-	-	-	-	-	-	-
ncbi_421009	8.07	9.23	8.85	5.69	5.84	5.62	2.54	2.5	2.14	4.56	4.58	4.17	1478	807	821	635	644	707	238	258	216	461	472	421	ZNF516	zinc finger protein 516 isoform X1	Organismal Systems	Environmental adaptation	ko04714//Thermogenesis	K22411	-	GO:0043169//cation binding	-
ncbi_421050	7.88	7.42	7.91	18.43	15.13	17.46	14.72	16.31	14.3	14.9	14.64	15.84	364	168	191	524	415	560	343	405	340	371	381	400	MOG	uncharacterized protein MOG isoform X2	-	-	-	-	-	-	-
ncbi_421057	32.93	32.34	30.99	48.57	48.3	48.24	104.89	104.4	102.1	55.57	55.6	55.7	6312	3049	3162	5655	5597	6391	10149	10559	10100	5685	5855	5813	SMCHD1	structural maintenance of chromosomes flexible hinge domain-containing protein 1 isoform X1	-	-	-	-	-	-	-
ncbi_421058	25.5	23.84	24.11	11.09	12.71	10.71	8.76	8.99	9.38	15.55	16.69	15.3	3318	1487	1630	854	982	936	474	515	522	1035	1061	1032	EMILIN2	EMILIN-2 isoform X1	-	-	-	-	-	-	-
ncbi_421123	1.52	1.42	1.16	0.59	0.5	0.53	0.33	0.19	0.28	0.63	0.62	0.87	166	76	67	39	33	40	18	11	16	37	37	52	RP1	lipoxygenase homology domain-containing protein 1	-	-	-	-	-	-	-
ncbi_421134	1.79	1.73	1.55	0.97	1.1	1.14	0.75	0.64	0.55	0.9	1.15	1.02	176	81	78	57	64	76	37	32	28	47	60	54	FAM110B	protein FAM110B isoform X1	-	-	-	-	-	-	-
ncbi_421139	16.3	16.43	15.77	9.48	9.13	9.78	6.53	6.7	7.06	9.99	10.01	8.92	1646	817	848	583	562	675	342	365	372	558	575	506	CA8	carbonic anhydrase-related protein	Metabolism	Energy metabolism	ko00910//Nitrogen metabolism	K01672	GO:0044424//intracellular part	GO:0046914//transition metal ion binding	GO:0044237//cellular metabolic process;GO:0048017//inositol lipid-mediated signaling
ncbi_421199	12.98	12.82	13.58	5.31	6.17	6.34	0.81	0.79	0.84	7.29	6.46	6.77	2086	1009	1159	518	598	703	66	68	69	626	569	590	BCL11A	B-cell lymphoma/leukemia 11A isoform X1	-	-	-	-	GO:0043231//intracellular membrane-bounded organelle	GO:0000977//RNA polymerase II regulatory region sequence-specific DNA binding;GO:0000982//transcription factor activity, RNA polymerase II core promoter proximal region sequence-specific binding;GO:0003712//transcription cofactor activity;GO:0043169//cation binding;GO:0046983//protein dimerization activity	GO:0010468//regulation of gene expression;GO:0010556//regulation of macromolecule biosynthetic process;GO:0010977//negative regulation of neuron projection development;GO:0030098//lymphocyte differentiation;GO:0030307//positive regulation of cell growth;GO:0030308//negative regulation of cell growth
ncbi_421263	8.86	8.08	8.33	0.53	0.65	0.59	0.16	0.03	0.21	2.29	2.11	2.77	518	227	250	18	22	25	5	1	6	71	66	89	PROKR2	prokineticin receptor 1 isoform X1	-	-	-	-	GO:0031224//intrinsic component of membrane	GO:0004888//transmembrane signaling receptor activity	GO:0007186//G-protein coupled receptor signaling pathway
ncbi_421292	2.68	2.72	2.74	0.11	0	0	4.39	4.29	3.94	0.13	0.04	0.38	116	58	63	3	0	0	96	98	88	3	1	9	EPCAM	epithelial cell adhesion molecule precursor	-	-	-	-	GO:0031224//intrinsic component of membrane;GO:0031988//membrane-bounded vesicle;GO:0043296//apical junction complex;GO:0044459//plasma membrane part	GO:0005515//protein binding	GO:0006357//regulation of transcription from RNA polymerase II promoter;GO:0007165//signal transduction;GO:0008284//positive regulation of cell proliferation;GO:0022408//negative regulation of cell-cell adhesion;GO:0030154//cell differentiation
ncbi_421368	11.17	12.09	11.03	26.12	26.06	28.86	115.36	110.04	116.73	33.75	32.45	31.13	314	159	157	445	437	557	1527	1509	1550	508	483	467	BATF3	basic leucine zipper transcriptional factor ATF-like 3 isoform X1	-	-	-	-	GO:0043231//intracellular membrane-bounded organelle	GO:0000977//RNA polymerase II regulatory region sequence-specific DNA binding;GO:0000982//transcription factor activity, RNA polymerase II core promoter proximal region sequence-specific binding	GO:0001773//myeloid dendritic cell activation;GO:0002521//leukocyte differentiation;GO:0006355//regulation of transcription, DNA-templated;GO:0051707//response to other organism
ncbi_421369	1.91	2.26	1.94	3.52	4.06	3.43	47.56	46.93	44.63	3.27	3.54	3.42	146	83	79	160	180	176	1776	1836	1711	130	144	143	ATF3	cyclic AMP-dependent transcription factor ATF-3	-	-	-	-	GO:0043231//intracellular membrane-bounded organelle;GO:0043232//intracellular non-membrane-bounded organelle	GO:0000977//RNA polymerase II regulatory region sequence-specific DNA binding;GO:0000982//transcription factor activity, RNA polymerase II core promoter proximal region sequence-specific binding;GO:0005515//protein binding	GO:0006006//glucose metabolic process;GO:0006357//regulation of transcription from RNA polymerase II promoter;GO:0007519//skeletal muscle tissue development
ncbi_421434	18.65	18.87	18.36	36.63	37.16	36.25	114.6	121.25	117.26	42.1	44	46.08	2946.02	1465.69	1539.21	3518.43	3556.02	3970.93	9138.97	10102.7	9555.94	3563.21	3815.48	3974.38	CMTR1	cap-specific mRNA (nucleoside-2'-O-)-methyltransferase 1	-	-	-	-	GO:0043231//intracellular membrane-bounded organelle	GO:0008171//O-methyltransferase activity	GO:0006397//mRNA processing;GO:0036451//cap mRNA methylation
ncbi_421466	0.7	0.6	0.61	0.45	0.34	0.25	0.14	0.13	0.19	0.33	0.41	0.28	100	42	46	39	29	25	10	10	14	25	32	22	CYP1B1	cytochrome P450 1B1	Organismal Systems;Metabolism;Metabolism;Metabolism	Endocrine system;Lipid metabolism;Xenobiotics biodegradation and metabolism;Amino acid metabolism	ko04913//Ovarian Steroidogenesis;ko00140//Steroid hormone biosynthesis;ko00980//Metabolism of xenobiotics by cytochrome P450;ko00380//Tryptophan metabolism	K07410;K07410;K07410;K07410	-	-	-
ncbi_421487	8.23	8	8.33	13.68	13.34	13.23	5.3	5.7	4.95	12.14	12.54	12.3	1556	748	837	1578	1530	1741	508	571	485	1232	1303	1272	CNST	consortin	-	-	-	-	GO:0016020//membrane;GO:0016023//cytoplasmic, membrane-bounded vesicle;GO:0032991//macromolecular complex	GO:0019899//enzyme binding	GO:0010921//regulation of phosphatase activity;GO:0042996//regulation of Golgi to plasma membrane protein transport
ncbi_421489	0.83	0.89	0.83	0.43	0.37	0.57	0.27	0.3	0.24	0.5	0.52	0.64	395.19	208.59	209.55	123.48	106.5	188.28	64.99	74.45	59	128.23	136.11	166.23	SMYD3	histone-lysine N-methyltransferase SMYD3 isoform X1	-	-	-	-	GO:0043231//intracellular membrane-bounded organelle	GO:0000977//RNA polymerase II regulatory region sequence-specific DNA binding;GO:0001099//basal RNA polymerase II transcription machinery binding;GO:0016279//protein-lysine N-methyltransferase activity	GO:0001933//negative regulation of protein phosphorylation;GO:0001934//positive regulation of protein phosphorylation;GO:0006357//regulation of transcription from RNA polymerase II promoter;GO:0008104//protein localization;GO:0016571//histone methylation;GO:0034728//nucleosome organization;GO:0055002//striated muscle cell development;GO:0071385//cellular response to glucocorticoid stimulus
ncbi_421508	0.03	0.03	0.07	0	0.01	0.01	0.02	0	0.01	0.02	0	0.01	14	7	17	1	2	2	5	0	2	5	1	2	RYR2	ryanodine receptor 2 isoform X1	Environmental Information Processing;Environmental Information Processing;Organismal Systems;Environmental Information Processing;Organismal Systems;Organismal Systems;Organismal Systems;Organismal Systems;Organismal Systems	Signal transduction;Signal transduction;Endocrine system;Signal transduction;Circulatory system;Environmental adaptation;Digestive system;Endocrine system;Circulatory system	ko04024//cAMP signaling pathway;ko04020//Calcium signaling pathway;ko04921//Oxytocin signaling pathway;ko04371//Apelin signaling pathway;ko04261//Adrenergic signaling in cardiomyocytes;ko04713//Circadian entrainment;ko04972//Pancreatic secretion;ko04911//Insulin secretion;ko04260//Cardiac muscle contraction	K04962;K04962;K04962;K04962;K04962;K04962;K04962;K04962;K04962	-	-	-
ncbi_421541	0.43	0.41	0.51	0.22	0.19	0.24	0.2	0.28	0.28	0.24	0.28	0.26	136	63	84	41	36	53	31	46	46	40	48	44	PGBD5	piggyBac transposable element-derived protein 5	-	-	-	-	-	-	-
ncbi_421559	4.93	4.71	5.1	1.26	1.25	1.18	1.83	1.73	1.62	2.05	1.98	2.33	508	239	279	79	78	84	95	94	86	113	112	131	SMOC2	SPARC-related modular calcium-binding protein 2 isoform X1	-	-	-	-	GO:0005578//proteinaceous extracellular matrix;GO:0044420//extracellular matrix component	GO:0005539//glycosaminoglycan binding	GO:0010810//regulation of cell-substrate adhesion;GO:0043062//extracellular structure organization
ncbi_421576	0.86	0.65	0.87	0.14	0.15	0.32	0.24	0.14	0.23	0.21	0.3	0.32	42	22	24	8	9	11	9	6	5	7	9	12	PACRG	parkin coregulated gene protein isoform X1	-	-	-	-	-	-	-
ncbi_421616	12.1	12.62	12.53	26.91	26.04	25.81	17.92	20.88	18.98	19.54	20.41	18.88	764	392	420	1033	995	1129	571	695	618	660	707	650	RAB32	ras-related protein Rab-32	-	-	-	-	GO:0005768//endosome;GO:0030139//endocytic vesicle;GO:0048770//pigment granule	GO:0032403//protein complex binding;GO:0032550//purine ribonucleoside binding	GO:0002376//immune system process;GO:0007264//small GTPase mediated signal transduction;GO:0015031//protein transport;GO:0043485//endosome to pigment granule transport;GO:0048753//pigment granule organization
ncbi_421682	1.02	0.5	1.23	0.44	0.2	0.24	1.62	1.51	1.34	0.61	0.37	0.37	50	12	32	13	6	8	40	39	34	16	10	10	PERP2	p53 apoptosis effector related to PMP-22	Cellular Processes	Cell growth and death	ko04115//p53 signaling pathway	K10136	-	-	-
ncbi_421689	0.36	0.53	0.36	0.14	0.1	0.14	0.03	0.16	0.04	0.26	0.21	0.19	36.85	24.51	21.9	9.58	7	11	1.67	9.55	2.04	12.01	11.3	10	MAP7	ensconsin isoform X1	-	-	-	-	GO:0015630//microtubule cytoskeleton;GO:0016020//membrane;GO:0044444//cytoplasmic part	-	GO:0000226//microtubule cytoskeleton organization;GO:0001101//response to acid chemical;GO:0002064//epithelial cell development;GO:0003006//developmental process involved in reproduction;GO:0006664//glycolipid metabolic process;GO:0006950//response to stress;GO:0040007//growth;GO:0042592//homeostatic process;GO:0048232//male gamete generation
ncbi_421695	0	0	0	0.12	0.12	0.15	0.07	0.13	0.14	0.2	0.16	0.32	0	0	0	4	4	6	2	4	4	6	5	10	ALDH8A1	aldehyde dehydrogenase family 8 member A1	-	-	-	-	GO:0031988//membrane-bounded vesicle;GO:0044464//cell part	GO:0016620//oxidoreductase activity, acting on the aldehyde or oxo group of donors, NAD or NADP as acceptor	GO:0002138//retinoic acid biosynthetic process
ncbi_421709	0.5	0.47	0.63	0.21	0.22	0.2	0.28	0.27	0.28	0.33	0.2	0.22	144	66	96	37	39	40	40	41	41	50	32	34	LAMA2	LOW QUALITY PROTEIN: laminin subunit alpha-2	Environmental Information Processing;Cellular Processes;Environmental Information Processing	Signal transduction;Cellular community - eukaryotes;Signaling molecules and interaction	ko04151//PI3K-Akt signaling pathway;ko04510//Focal adhesion;ko04512//ECM-receptor interaction	K05637;K05637;K05637	-	-	-
ncbi_421712	25.85	22.3	26.06	0	0	0.04	6.13	4.81	5.6	0.05	0.05	0	1020	433	546	0	0	1	122	100	114	1	1	0	C6orf58	protein LEG1 homolog	-	-	-	-	-	-	-
ncbi_421715	12.35	12.97	14.16	23.07	22.06	23.76	23.13	24.13	22.96	22.6	22.73	20.55	294	152	179	334	318	392	278	303	282	288	297	267	RSPO3	R-spondin-3 precursor	-	-	-	-	-	GO:0001664//G-protein coupled receptor binding;GO:0005539//glycosaminoglycan binding	GO:0016055//Wnt signaling pathway
ncbi_421744	5.98	6.3	7.12	11.22	11.28	13.06	51.36	51.56	50.31	12.23	12.54	13.91	212	110	134	242	242	321	919	964	920	232	244	269	FAM26F	calcium homeostasis modulator protein 6	-	-	-	-	-	-	-
ncbi_421757	2.02	1.69	1.74	0.52	0.47	0.58	0.09	0.05	0.07	0.76	0.76	0.88	380.12	161.21	177	58.95	55.32	72.99	8	6	6	79	85	86	SLC22A16	solute carrier family 22 member 16 isoform X1	-	-	-	-	GO:0031224//intrinsic component of membrane	GO:0008028//monocarboxylic acid transmembrane transporter activity;GO:0008324//cation transmembrane transporter activity	GO:0009566//fertilization;GO:0015879//carnitine transport;GO:0046903//secretion;GO:0048870//cell motility
ncbi_421833	10.18	11.08	10.35	2.58	2.46	2.45	4.07	3.95	4.48	5.01	4.8	4.41	1110	594	599	171	162	185	224	227	252	292	287	262	NT5E	5'-nucleotidase	Metabolism;Metabolism;Metabolism;Metabolism	Global and overview maps;Nucleotide metabolism;Nucleotide metabolism;Metabolism of cofactors and vitamins	ko01100//Metabolic pathways;ko00230//Purine metabolism;ko00240//Pyrimidine metabolism;ko00760//Nicotinate and nicotinamide metabolism	K19970;K19970;K19970;K19970	GO:0016020//membrane;GO:0031988//membrane-bounded vesicle;GO:0044424//intracellular part	GO:0008252//nucleotidase activity;GO:0043169//cation binding	GO:0009154//purine ribonucleotide catabolic process;GO:0031348//negative regulation of defense response;GO:0046085//adenosine metabolic process
ncbi_421856	3.79	3.95	3.84	2.02	2.36	2.27	0.29	0.42	0.62	1.65	2.2	2.84	154	79	83	50	58	64	6	9	13	36	49	63	LOC421856	uncharacterized protein LOC421856 isoform X1	-	-	-	-	-	-	-
ncbi_421867	0.38	0.5	0.42	0.14	0.4	0.13	1.71	1.49	1.52	0.24	0.38	0.2	74	35	32	17	26	16	105	106	89	27	25	15	RIMS1	regulating synaptic membrane exocytosis protein 1 isoform X1	Organismal Systems;Organismal Systems	Nervous system;Nervous system	ko04723//Retrograde endocannabinoid signaling;ko04721//Synaptic vesicle cycle	K15291;K15291	-	-	-
ncbi_421871	9.54	9.46	9.23	6.08	6.16	6.05	4.54	4.67	4.91	5.69	6.25	5.81	2072	1013	1065	803	815	908	499	532	552	664	744	691	FAM135A	protein FAM135A isoform X1	-	-	-	-	-	-	-
ncbi_421908	1.31	1.33	0.97	0.73	0.33	0.55	0.55	0.61	0.39	0.52	0.81	0.44	66	33	26	22	10	19	14	16	10	14	22	12	SH3YL1	SH3 domain-containing YSC84-like protein 1 isoform X1	-	-	-	-	GO:0031253//cell projection membrane	GO:0005543//phospholipid binding;GO:0019899//enzyme binding	GO:0060491//regulation of cell projection assembly
ncbi_421921	10.05	10.19	9.38	72.41	71.87	71.54	382.55	377.18	373.22	99.04	99.75	100.95	956	477	474	4189	4138	4716	18366	18920	18310	5042	5208	5239	CMPK2	UMP-CMP kinase 2, mitochondrial	Metabolism;Metabolism	Global and overview maps;Nucleotide metabolism	ko01100//Metabolic pathways;ko00240//Pyrimidine metabolism	K13809;K13809	GO:0043231//intracellular membrane-bounded organelle	GO:0009041//uridylate kinase activity;GO:0032550//purine ribonucleoside binding	GO:0009117//nucleotide metabolic process;GO:0009141//nucleoside triphosphate metabolic process;GO:0009197//pyrimidine deoxyribonucleoside diphosphate biosynthetic process;GO:0032496//response to lipopolysaccharide
ncbi_421925	11.82	12.31	12.48	8.22	8.01	7.55	4.43	4.96	4.19	7.24	7.26	6.89	2508	1245	1382	1025	983	1096	489	571	486	835	868	827	MBOAT2	membrane-bound O-acyltransferase domain-containing protein 2	Metabolism;Metabolism;Metabolism	Global and overview maps;Lipid metabolism;Lipid metabolism	ko01100//Metabolic pathways;ko00564//Glycerophospholipid metabolism;ko00561//Glycerolipid metabolism	K13517;K13517;K13517	GO:0031224//intrinsic component of membrane	GO:0016740//transferase activity	GO:0006796//phosphate-containing compound metabolic process;GO:0044238//primary metabolic process
ncbi_421939	1.85	1.41	1.7	4.18	3.95	4.42	13.2	12.56	12.08	4.44	3.82	5.2	146.97	55.08	73.06	203.56	194.05	246.48	531.03	529.66	500.43	188.73	170.51	229.17	ATP6V1C2	V-type proton ATPase subunit C 2 isoform X1	Metabolism;Environmental Information Processing;Cellular Processes;Metabolism;Organismal Systems;Organismal Systems	Global and overview maps;Signal transduction;Transport and catabolism;Energy metabolism;Nervous system;Excretory system	ko01100//Metabolic pathways;ko04150//mTOR signaling pathway;ko04145//Phagosome;ko00190//Oxidative phosphorylation;ko04721//Synaptic vesicle cycle;ko04966//Collecting duct acid secretion	K02148;K02148;K02148;K02148;K02148;K02148	GO:0031988//membrane-bounded vesicle;GO:0033176//proton-transporting V-type ATPase complex	GO:0005515//protein binding;GO:0015077//monovalent inorganic cation transmembrane transporter activity;GO:0015662//ATPase activity, coupled to transmembrane movement of ions, phosphorylative mechanism	GO:0009967//positive regulation of signal transduction;GO:0015988//energy coupled proton transmembrane transport, against electrochemical gradient
ncbi_421944	0.25	0.14	0.16	0.39	0.38	0.45	0.55	0.5	0.46	0.38	0.31	0.29	58	16	20	55	53	72	64	61	55	47	40	37	GREB1	protein GREB1	-	-	-	-	-	-	-
ncbi_422000	6.38	6.36	6.78	11.71	12.41	12.71	55.31	55.63	56.86	15.56	15.35	17.23	510	249	283	568	604	702	2238	2365	2363	670	685	757	C3H8ORF80	nuclear GTPase SLIP-GC	-	-	-	-	-	-	-
ncbi_422046	0.26	0.1	0.28	0.66	0.3	0.61	0.35	0.62	0.66	0.48	0.57	0.39	16	3	9	25	11	26	11	20	21	16	19	13	CYP2AC1	cytochrome P450 2AC1	-	-	-	-	-	GO:0004497//monooxygenase activity;GO:0046906//tetrapyrrole binding;GO:0046914//transition metal ion binding	GO:0044710//single-organism metabolic process
ncbi_422077	5.02	5.88	5.44	3.96	3.22	3.12	3.17	3.18	2.89	3.51	3.8	3.15	534	307	307	256	207	230	169.54	177	157	200	221	181.42	BAIAP2	brain-specific angiogenesis inhibitor 1-associated protein 2 isoform X1	Cellular Processes;Cellular Processes	Cell motility;Cellular community - eukaryotes	ko04810//Regulation of actin cytoskeleton;ko04520//Adherens junction	K05627;K05627	-	-	-
ncbi_422080	11.62	11.5	12.19	36.87	37.39	36.7	100.01	101.51	100.8	38.22	39.75	39.57	6042.3	2941.9	3368.25	11658.9	11770.8	13226.3	26244.6	27833.4	27027.1	10636.1	11343.8	11225.8	RNF213	E3 ubiquitin-protein ligase RNF213 isoform X1	-	-	-	-	-	-	-
ncbi_422090	48.57	49.44	47.66	85.58	88.98	89.1	71.4	74.02	73.47	83.25	87.06	77.18	1232	617	642	1320	1366	1566	914	990	961	1130	1212	1068	LOC422090	uncharacterized protein LOC422090	-	-	-	-	-	-	-
ncbi_422147	3.57	4.48	3.8	8.31	6.8	5.89	10.07	9.55	9.16	5.35	6.56	6.05	228	141	129	323	263	261	325	322	302	183	230	211	LOC422147	putative P2Y purinoceptor 10	Environmental Information Processing	Signaling molecules and interaction	ko04080//Neuroactive ligand-receptor interaction	K04274	-	-	-
ncbi_422217	1.72	1.48	1.64	6.9	7.03	6.61	0.71	0.88	0.95	3.47	4.09	3.96	136	59	72	346	351	381	29	37	39	150	183	177	GDPD2	glycerophosphoinositol inositolphosphodiesterase GDPD2	-	-	-	-	-	-	-
ncbi_422224	24.05	22.19	23.21	45.61	48.17	44.26	82.85	87.41	88.27	36.77	44.65	39.06	694	332	366	798	852	910	1208	1339	1314	591	734	652	LOC422224	protein FAM162B isoform X1	-	-	-	-	-	-	-
ncbi_422284	25.29	21.72	25.98	55.16	56.65	58.42	74.48	74.79	73.4	47.36	52.96	58.14	944	399	515	1252	1280	1511	1403	1472	1413	946	1085	1184	RGCCL	regulator of cell cycle RGCC	-	-	-	-	-	-	-
ncbi_422371	12.44	14.11	11.31	8.1	7.78	8.22	5.11	4.49	5.08	7.99	8.24	7.63	998	557	482	395	378	457	207	190	210	343	363	334	SLC25A43	solute carrier family 25 member 43	-	-	-	-	-	-	-
ncbi_422415	9.11	8.02	8.48	1.63	1.85	1.84	2.66	2.08	2.32	1.71	1.75	1.68	1036	452	522	112	131	148	152	126	136	103	109	107	RXFP1	relaxin receptor 1 isoform X1	Environmental Information Processing;Organismal Systems	Signaling molecules and interaction;Endocrine system	ko04080//Neuroactive ligand-receptor interaction;ko04926//Relaxin signaling pathway	K04306;K04306	GO:0031224//intrinsic component of membrane	GO:0005488//binding	GO:0007187//G-protein coupled receptor signaling pathway, coupled to cyclic nucleotide second messenger;GO:0030324//lung development;GO:0043062//extracellular structure organization;GO:0044703//multi-organism reproductive process;GO:0048869//cellular developmental process
ncbi_422424	24.03	21.49	21.69	10.51	10.87	9.65	6.69	6.44	5.55	10.12	11.74	11.12	1402	617	672	373	384	390	197	198	167	316	376	354	CPE	carboxypeptidase E	-	-	-	-	GO:0030141//secretory granule;GO:0030659//cytoplasmic vesicle membrane;GO:0043005//neuron projection;GO:0044297//cell body;GO:0044421//extracellular region part;GO:0044456//synapse part;GO:0098589//membrane region	GO:0005102//receptor binding;GO:0008235//metalloexopeptidase activity;GO:0046914//transition metal ion binding	GO:0007166//cell surface receptor signaling pathway;GO:0016486//peptide hormone processing;GO:0034613//cellular protein localization;GO:0048755//branching morphogenesis of a nerve
ncbi_422427	1.22	1.31	1.48	17.14	16.82	16.61	44.51	42.36	42.39	20.29	21.25	19.47	250	132	160	2130	2080	2351	4590	4564	4471	2218	2386	2171	DDX60	probable ATP-dependent RNA helicase DDX60	-	-	-	-	-	GO:0017111//nucleoside-triphosphatase activity;GO:0032550//purine ribonucleoside binding	GO:0002252//immune effector process
ncbi_422463	15.52	15.46	16.07	23.78	23.59	23.44	40.99	42.2	40.86	23.35	24.84	23.07	2328	1141	1280	2167	2141	2437	3102	3335	3159	1874	2044	1885	OTUD4	OTU domain-containing protein 4 isoform X1	-	-	-	-	-	GO:0003723//RNA binding	GO:0016579//protein deubiquitination
ncbi_422488	0.91	1.39	0.94	1.87	1.69	2.2	3.59	2.89	3.62	1.44	1.9	1.59	88	61	46	105	98	138	174	147	174	74	97	80	CSGALNACT1	chondroitin sulfate N-acetylgalactosaminyltransferase 1 isoform X1	Metabolism;Metabolism	Global and overview maps;Glycan biosynthesis and metabolism	ko01100//Metabolic pathways;ko00532//Glycosaminoglycan biosynthesis - chondroitin sulfate / dermatan sulfate	K00746;K00746	GO:0000139//Golgi membrane	GO:0008376//acetylgalactosaminyltransferase activity	GO:0006024//glycosaminoglycan biosynthetic process;GO:0006040//amino sugar metabolic process;GO:0006790//sulfur compound metabolic process;GO:0009225//nucleotide-sugar metabolic process;GO:0033692//cellular polysaccharide biosynthetic process;GO:0043062//extracellular structure organization;GO:0048513//animal organ development
ncbi_422506	0.51	0.71	0.68	0.3	0.26	0.36	0.25	0.22	0.13	0.36	0.35	0.34	200	139	142	76	63	101	50	48	27	77	77	74	FRAS1	extracellular matrix protein FRAS1 isoform X1	-	-	-	-	-	-	-
ncbi_422510	91.41	104.13	89.66	237.72	258.06	262.28	498.83	521.55	519.46	619.36	552.97	577.27	1438	806	749	2274	2457	2859	3960	4326	4214	5214	4774	4954	CXCL13L2	C-X-C motif chemokine ligand 13-like 2 precursor	Environmental Information Processing;Organismal Systems	Signaling molecules and interaction;Immune system	ko04060//Cytokine-cytokine receptor interaction;ko04062//Chemokine signaling pathway	K10032;K10032	-	GO:0005125//cytokine activity	GO:0002376//immune system process;GO:0006935//chemotaxis
ncbi_422511	0.45	0.61	0.42	12.69	11.39	15.79	46.93	51.31	44.9	24.93	19.8	21.29	6	4	3	103	92	146	316	361	309	178	145	155	CXCL13L3	C-X-C motif chemokine ligand 13-like 3 precursor	Environmental Information Processing;Organismal Systems	Signaling molecules and interaction;Immune system	ko04060//Cytokine-cytokine receptor interaction;ko04062//Chemokine signaling pathway	K10032;K10032	-	-	-
ncbi_422513	15.88	16.22	15.47	80.17	78.17	79.49	216.34	227.13	219.36	105.43	107.23	110.4	1738	873	897	5318	5162	6014	11941	13038	12364	6141	6393	6561	HERC4L	probable E3 ubiquitin-protein ligase HERC4 isoform X1	Genetic Information Processing	Folding, sorting and degradation	ko04120//Ubiquitin mediated proteolysis	K10615	-	-	-
ncbi_422520	2.58	2.38	2.07	1.44	1.42	1.81	1.21	0.94	0.77	0.98	1.25	1.26	396	177	199	154	150	191	122	98	90	106	119	117	GRID2	glutamate receptor ionotropic, delta-2 isoform X1	Environmental Information Processing;Organismal Systems	Signaling molecules and interaction;Nervous system	ko04080//Neuroactive ligand-receptor interaction;ko04730//Long-term depression	K05207;K05207	GO:0005887//integral component of plasma membrane;GO:0044309//neuron spine;GO:0097060//synaptic membrane	GO:0005231//excitatory extracellular ligand-gated ion channel activity;GO:0019904//protein domain specific binding	GO:0006811//ion transport;GO:0007215//glutamate receptor signaling pathway;GO:0007270//neuron-neuron synaptic transmission;GO:0008104//protein localization;GO:0021533//cell differentiation in hindbrain;GO:0031344//regulation of cell projection organization;GO:0032102//negative regulation of response to external stimulus;GO:0042981//regulation of apoptotic process;GO:0051899//membrane depolarizati…
ncbi_422592	1.19	1.29	1.28	0.21	0.54	0.32	0.48	0.56	1.19	0.5	0.94	1.04	162	88	87	26	31	30	43	40	68	32	52	56	MAPK10	mitogen-activated protein kinase 10 isoform X1	Environmental Information Processing;Environmental Information Processing;Cellular Processes;Environmental Information Processing;Cellular Processes;Genetic Information Processing;Cellular Processes;Environmental Information Processing;Organismal Systems;Cellular Processes;Environmental Information Processing;Organismal Systems;Organismal Systems;Cellular Processes;Organismal Systems;Organismal S…	Signal transduction;Signal transduction;Cellular community - eukaryotes;Signal transduction;Cellular community - eukaryotes;Folding, sorting and degradation;Cell growth and death;Signal transduction;Immune system;Cell growth and death;Signal transduction;Endocrine system;Nervous system;Transport and catabolism;Nervous system;Endocrine system;Immune system;Nervous system;Signal transduction;Immune…	ko04010//MAPK signaling pathway;ko04024//cAMP signaling pathway;ko04510//Focal adhesion;ko04014//Ras signaling pathway;ko04530//Tight junction;ko04141//Protein processing in endoplasmic reticulum;ko04217//Necroptosis;ko04310//Wnt signaling pathway;ko04621//NOD-like receptor signaling pathway;ko04210//Apoptosis;ko04068//FoxO signaling pathway;ko04910//Insulin signaling pathway;ko04723//Retrograde …	K04440;K04440;K04440;K04440;K04440;K04440;K04440;K04440;K04440;K04440;K04440;K04440;K04440;K04440;K04440;K04440;K04440;K04440;K04440;K04440;K04440;K04440;K04440;K04440;K04440;K04440;K04440;K04440;K04440;K04440;K04440;K04440;K04440;K04440;K04440;K04440;K04440;K04440;K04440;K04440;K04440	GO:0016020//membrane;GO:0043231//intracellular membrane-bounded organelle	GO:0004702//receptor signaling protein serine/threonine kinase activity;GO:0032550//purine ribonucleoside binding	GO:0006464//cellular protein modification process;GO:0006796//phosphate-containing compound metabolic process
ncbi_422614	17.87	19.18	18.47	11.91	12.66	12.31	11.69	11.85	12.32	10.1	10.51	10.54	3068	1620	1684	1243	1316	1464	1013	1073	1091	928	990	987	PPM1K	protein phosphatase 1K, mitochondrial	-	-	-	-	GO:0043231//intracellular membrane-bounded organelle	GO:0004721//phosphoprotein phosphatase activity;GO:0043169//cation binding	GO:0006464//cellular protein modification process
ncbi_422616	1.67	2.05	1.87	0.77	0.69	0.65	0.56	0.64	0.61	1.25	1	0.99	352	213	210	95	87	94	59	72	65	136	114	114	ADGRL3	adhesion G protein-coupled receptor L3 isoform X1	-	-	-	-	-	-	-
ncbi_422618	0.65	0.87	0.68	0.21	0.18	0.21	0.08	0.16	0.26	0.23	0.23	0.23	78	51	43	15	13	17	5	10	16	15	15	15	TECRL	trans-2,3-enoyl-CoA reductase-like	-	-	-	-	GO:0031224//intrinsic component of membrane	GO:0016491//oxidoreductase activity	GO:0044238//primary metabolic process;GO:0044710//single-organism metabolic process
ncbi_422624	65.62	65.32	63.9	146.68	145.8	145.91	268.59	275.4	266.23	129.83	128.99	126.48	4378	2144	2264	5950	5887	6745	9041	9686	9158	4635	4722	4603	SARAF	store-operated calcium entry-associated regulatory factor precursor	-	-	-	-	-	-	GO:0002115//store-operated calcium entry
ncbi_422637	2.17	1.37	1.92	3.28	3.68	3.2	4.48	5.03	4.09	4.22	4.3	4.74	100	31	47	91	102	102	104	122	97	104	108	119	STBD1	starch-binding domain-containing protein 1 isoform X1	-	-	-	-	-	-	-
ncbi_422649	1.41	1.35	1.5	0.94	0.74	0.74	0.77	0.61	0.73	0.9	0.77	0.89	292	137	165	115	92	105	76	65	73	100	86	98	SLC4A4	electrogenic sodium bicarbonate cotransporter 1 isoform X1	Organismal Systems;Organismal Systems;Organismal Systems	Digestive system;Digestive system;Excretory system	ko04972//Pancreatic secretion;ko04976//Bile secretion;ko04964//Proximal tubule bicarbonate reclamation	K13575;K13575;K13575	GO:0031224//intrinsic component of membrane;GO:0031988//membrane-bounded vesicle	GO:0015081//sodium ion transmembrane transporter activity;GO:0015301//anion:anion antiporter activity	GO:0006814//sodium ion transport;GO:0015711//organic anion transport
ncbi_422685	1.85	1.82	1.79	0.96	1.07	0.72	0.41	0.41	0.36	0.9	1.06	1.06	292	141	150	92	102	79	33	34	29	76	92	91	PRSS12	neurotrypsin	-	-	-	-	GO:0016020//membrane;GO:0031982//vesicle;GO:0033267//axon part;GO:0044420//extracellular matrix component	GO:0004175//endopeptidase activity;GO:0038024//cargo receptor activity	GO:0006897//endocytosis;GO:0016485//protein processing
ncbi_422692	11.44	11.4	11.2	31.5	30.04	29.39	34.66	38.24	34.03	24.71	27.64	23.13	520	259	279	881	822	921	812	897	806	593	686	577	TIFA	TRAF-interacting protein with FHA domain-containing protein A isoform X2	-	-	-	-	-	-	-
ncbi_422720	4.92	4.38	4.34	13.43	12.71	12.3	44.17	45.49	45.63	14.56	14.11	13.19	478.53	212.94	230.53	801.6	757.25	828.66	2388.63	2467.96	2435.09	800.58	787.62	740.87	TLR3	toll-like receptor 3 isoform X1	Cellular Processes;Organismal Systems	Cell growth and death;Immune system	ko04217//Necroptosis;ko04620//Toll-like receptor signaling pathway	K05401;K05401	GO:0005774//vacuolar membrane;GO:0031224//intrinsic component of membrane	GO:0003723//RNA binding;GO:0038023//signaling receptor activity	GO:0002224//toll-like receptor signaling pathway;GO:0002252//immune effector process;GO:0006357//regulation of transcription from RNA polymerase II promoter;GO:0006468//protein phosphorylation;GO:0007166//cell surface receptor signaling pathway;GO:0009612//response to mechanical stimulus;GO:0032680//regulation of tumor necrosis factor production;GO:0032722//positive regulation of chemokine produc…
ncbi_422730	0.47	0.5	0.42	0.2	0.3	0.3	0.3	0.35	0.15	0.33	0.25	0.22	98	53	47	18	30	29	32	31	15	37	29	25	SLC7A2	cationic amino acid transporter 2 isoform X1	-	-	-	-	GO:0031224//intrinsic component of membrane	GO:0000064//L-ornithine transmembrane transporter activity;GO:0005287//high-affinity basic amino acid transmembrane transporter activity;GO:0061459//L-arginine transmembrane transporter activity	GO:0002274//myeloid leukocyte activation;GO:0002532//production of molecular mediator involved in inflammatory response;GO:0002694//regulation of leukocyte activation;GO:0015807//L-amino acid transport;GO:0015822//ornithine transport;GO:0031347//regulation of defense response;GO:0044271//cellular nitrogen compound biosynthetic process;GO:0089718//amino acid import across plasma membrane
ncbi_422739	0.2	0.24	0.24	0.05	0.08	0.1	0	0.04	0.01	0.06	0.07	0.15	42	25	27	6	11	15	0	4	1	7	8	18	SGCZ	zeta-sarcoglycan isoform X1	-	-	-	-	-	-	-
ncbi_422748	16.69	13.1	12.53	9.64	9.47	8.26	3.06	2.05	2.38	9.72	8.29	7.83	438	169	174	154	150	149	40	28	32	135	119	112	NMU	neuromedin-U-25 isoform 1 precursor	-	-	-	-	-	GO:0005102//receptor binding	-
ncbi_422771	0.2	0.18	0.22	0.06	0.01	0.02	0	0	0	0.06	0.03	0.01	56	25	33	5	2	3	0	0	0	4	5	2	GABRG1	gamma-aminobutyric acid receptor subunit gamma-1 isoform X1	Environmental Information Processing;Organismal Systems;Organismal Systems	Signaling molecules and interaction;Nervous system;Nervous system	ko04080//Neuroactive ligand-receptor interaction;ko04723//Retrograde endocannabinoid signaling;ko04727//GABAergic synapse	K05186;K05186;K05186	GO:0031224//intrinsic component of membrane	GO:0015276//ligand-gated ion channel activity;GO:0016917//GABA receptor activity	GO:0007186//G-protein coupled receptor signaling pathway;GO:0007267//cell-cell signaling;GO:0015698//inorganic anion transport
ncbi_422776	7.47	7.57	7.37	18.3	16.83	17.21	25.83	24.95	25.68	13.13	12.63	12.88	1840	893	936	2703	2565	2927	3349	3343	3398	1896	1846	1851	ATP8A1	phospholipid-transporting ATPase IA isoform X2	-	-	-	-	GO:0031224//intrinsic component of membrane;GO:0031988//membrane-bounded vesicle;GO:0043231//intracellular membrane-bounded organelle	GO:0003824//catalytic activity;GO:0005548//phospholipid transporter activity;GO:0032550//purine ribonucleoside binding;GO:0046872//metal ion binding	GO:0007611//learning or memory;GO:0015914//phospholipid transport;GO:0030334//regulation of cell migration;GO:0048522//positive regulation of cellular process
ncbi_422810	15.02	13.97	15.09	23.92	23.33	22.75	141.54	142.52	140.57	31.15	34.73	32.89	566	259	302	548	532	594	2691	2831	2731	628	718	676	SOD3	extracellular superoxide dismutase [Cu-Zn]	-	-	-	-	GO:0031984//organelle subcompartment;GO:0031988//membrane-bounded vesicle;GO:0044421//extracellular region part	GO:0003824//catalytic activity;GO:0016209//antioxidant activity;GO:0046914//transition metal ion binding	GO:0006801//superoxide metabolic process;GO:0044710//single-organism metabolic process
ncbi_422831	3.77	3.52	4.14	2.06	2.09	2.12	0.84	0.62	0.71	2.55	1.93	2.68	238	107	133	81	81	93	27	22	23	84	67	91	C1QTNF7	complement C1q tumor necrosis factor-related protein 7	-	-	-	-	GO:0044421//extracellular region part	-	GO:0051259//protein oligomerization
ncbi_422858	0.44	0.67	0.39	0.13	0.14	0.11	0.19	0.09	0.04	0.27	0.22	0.38	50	40	26	9	10	8	11	5	2	16	13	24	PPP2R2C	protein phosphatase 2, regulatory subunit B, gamma isoform X1	Environmental Information Processing;Cellular Processes;Environmental Information Processing;Organismal Systems;Organismal Systems;Environmental Information Processing;Environmental Information Processing;Genetic Information Processing;Environmental Information Processing	Signal transduction;Cellular community - eukaryotes;Signal transduction;Circulatory system;Nervous system;Signal transduction;Signal transduction;Translation;Signal transduction	ko04151//PI3K-Akt signaling pathway;ko04530//Tight junction;ko04390//Hippo signaling pathway;ko04261//Adrenergic signaling in cardiomyocytes;ko04728//Dopaminergic synapse;ko04152//AMPK signaling pathway;ko04071//Sphingolipid signaling pathway;ko03015//mRNA surveillance pathway;ko04391//Hippo signaling pathway -fly	K04354;K04354;K04354;K04354;K04354;K04354;K04354;K04354;K04354	-	GO:0019888//protein phosphatase regulator activity	GO:0019222//regulation of metabolic process;GO:0050794//regulation of cellular process
ncbi_422899	74.15	68.38	71.86	110.39	109.23	109.75	109.39	109.61	108.58	112.46	111.13	113.71	5938	2715	3049	5402	5287	6126	4300	4504	4374	4795	4869	4934	TACC3	transforming acidic coiled-coil-containing protein 3 isoform X1	Genetic Information Processing	Translation	ko03013//RNA transport	K14283	GO:0005815//microtubule organizing center	GO:0005515//protein binding	GO:0006950//response to stress;GO:0007051//spindle organization;GO:0030154//cell differentiation;GO:0042992//negative regulation of transcription factor import into nucleus;GO:0048534//hematopoietic or lymphoid organ development;GO:0051647//nucleus localization
ncbi_422902	19.32	19.16	17.21	72.85	70.58	72.18	116.03	112.37	115.15	80.44	87.66	89.07	1004	490	475	2302	2220	2599	3043	3079	3086	2237	2500	2525	SLBP	histone RNA hairpin-binding protein	-	-	-	-	GO:0030529//intracellular ribonucleoprotein complex;GO:0043231//intracellular membrane-bounded organelle	GO:0036002//pre-mRNA binding;GO:0044822//poly(A) RNA binding	GO:0008334//histone mRNA metabolic process;GO:0044786//cell cycle DNA replication;GO:0050658//RNA transport
ncbi_422906	1.7	1.19	1.54	0	0.05	0	0.74	0.9	0.57	0.03	0	0	104	36	50	0	2	0	23	29	18	1	0	0	TMED11	transmembrane emp24 domain-containing protein 11 precursor	-	-	-	-	GO:0031224//intrinsic component of membrane	-	-
ncbi_422934	20.21	20.41	21.54	12.71	12.5	14.61	7	6.64	6.74	13.17	13.41	13.47	1222	610	693	466	460	615	216	215	214	430	446	445	SMOX	spermine oxidase isoform X1	Metabolism;Metabolism	Amino acid metabolism;Metabolism of other amino acids	ko00330//Arginine and proline metabolism;ko00410//beta-Alanine metabolism	K12259;K12259	-	GO:0016647//oxidoreductase activity, acting on the CH-NH group of donors, oxygen as acceptor	GO:0006595//polyamine metabolic process;GO:0044710//single-organism metabolic process
ncbi_422943	4.78	5.14	4.61	2.72	2.59	2.37	1.66	2.03	1.62	2.5	2.44	2.15	874	467	452	305	270	299	153	195	151	244	242	213	SLC4A11	sodium bicarbonate transporter-like protein 11 isoform X1	-	-	-	-	GO:0031224//intrinsic component of membrane	GO:0005261//cation channel activity;GO:0005515//protein binding;GO:0008514//organic anion transmembrane transporter activity;GO:0015103//inorganic anion transmembrane transporter activity;GO:0015301//anion:anion antiporter activity	GO:0006814//sodium ion transport;GO:0006818//hydrogen transport;GO:0006873//cellular ion homeostasis;GO:0015711//organic anion transport;GO:0034220//ion transmembrane transport
ncbi_423016	0.99	1.29	1.19	0.36	0.41	0.4	0.49	0.42	0.48	0.72	0.6	0.5	36	23	23	8	9	10	9	8	9	14	12	10	DRD4	D(4) dopamine receptor	Environmental Information Processing;Organismal Systems	Signaling molecules and interaction;Nervous system	ko04080//Neuroactive ligand-receptor interaction;ko04728//Dopaminergic synapse	K04147;K04147	GO:0016021//integral component of membrane	GO:0004952//dopamine neurotransmitter receptor activity;GO:0008227//G-protein coupled amine receptor activity;GO:0019904//protein domain specific binding;GO:0043169//cation binding	GO:0007193//adenylate cyclase-inhibiting G-protein coupled receptor signaling pathway;GO:0007626//locomotory behavior;GO:0014075//response to amine;GO:0030534//adult behavior;GO:0030818//negative regulation of cAMP biosynthetic process;GO:0032309//icosanoid secretion;GO:0032415//regulation of sodium:proton antiporter activity;GO:0033555//multicellular organismal response to stress;GO:0042069//reg…
ncbi_423031	3.79	3.85	3.46	2.13	2.04	1.98	1.28	1.43	1.05	1.84	1.74	2.02	990	480	488	346	319	366	172	188	145	259	243	289	MICAL2	F-actin-monooxygenase MICAL2 isoform X1	-	-	-	-	-	-	-
ncbi_423042	6.04	5.88	6.25	11.59	13.88	13.36	40.78	46.29	43.42	15.75	15.45	14.16	240	115	132	280	334	368	818	970	890	335	337	307	ADM	ADM	-	-	-	-	-	-	-
ncbi_423049	1.51	1.65	1.25	0.72	0.59	0.54	0.21	0.25	0.19	0.64	0.91	0.6	368.41	193.23	159.87	104.95	87.56	87.62	32.13	31	25.34	87.09	118.98	75.8	SCUBE2	signal peptide, CUB and EGF-like domain-containing protein 2 isoform X1	-	-	-	-	-	-	-
ncbi_423056	3.74	3.83	3.5	2.64	2.45	2.25	1.43	1.31	1.4	2.22	2.2	1.82	640	330	325	282	259	275	124	125	120	199	207	173	TRIM66	tripartite motif-containing protein 66 isoform X1	-	-	-	-	GO:0016234//inclusion body;GO:0043231//intracellular membrane-bounded organelle;GO:0098687//chromosomal region	GO:0046914//transition metal ion binding;GO:0046983//protein dimerization activity	GO:0006355//regulation of transcription, DNA-templated
ncbi_423085	0.48	0.43	0.42	0.16	0.16	0.15	0.12	0.12	0.06	0.25	0.17	0.24	162	67	76	31	29	37	21	23	11	45	36	44	PTPN5	tyrosine-protein phosphatase non-receptor type 5 isoform X1	Environmental Information Processing	Signal transduction	ko04010//MAPK signaling pathway	K18018	-	GO:0004721//phosphoprotein phosphatase activity	GO:0006470//protein dephosphorylation
ncbi_423090	1.11	1.28	1.18	0.66	0.53	0.58	0.35	0.46	0.31	0.48	0.67	0.78	138	78	78	50	40	50	22	30	20	32	46	53	KCNQ1	potassium voltage-gated channel subfamily KQT member 1 isoform X1	Organismal Systems;Organismal Systems;Organismal Systems;Organismal Systems;Organismal Systems	Circulatory system;Nervous system;Digestive system;Digestive system;Digestive system	ko04261//Adrenergic signaling in cardiomyocytes;ko04725//Cholinergic synapse;ko04972//Pancreatic secretion;ko04974//Protein digestion and absorption;ko04971//Gastric acid secretion	K04926;K04926;K04926;K04926;K04926	-	-	-
ncbi_423095	3.21	3.44	3.31	6.77	7.34	7.66	1.68	1.48	1.26	6.48	6.2	5.64	148	78	81	190	205	245	39	36	30	160	157	142	SYT8	synaptotagmin-8	-	-	-	-	-	-	-
ncbi_423132	29.27	32.09	33.3	123.15	128.72	117.73	270.33	272.62	277.36	106.45	112.79	102.61	1751.97	945.99	1058	4483	4665.99	4882.98	8169	8610.96	8566.99	3409.98	3706.99	3351	SERPING1	plasma protease C1 inhibitor isoform X1	Organismal Systems	Immune system	ko04610//Complement and coagulation cascades	K04001	GO:0031988//membrane-bounded vesicle;GO:0044421//extracellular region part	GO:0004866//endopeptidase inhibitor activity	GO:0002698//negative regulation of immune effector process;GO:0010466//negative regulation of peptidase activity;GO:0032101//regulation of response to external stimulus
ncbi_423165	1.53	1.3	1.61	0.16	0.12	0.1	0.87	0.74	0.88	0.15	0.28	0.18	126	56	80	24	19	18	41	35	43	19	24	25	RAG2	V(D)J recombination-activating protein 2 isoform X1	Environmental Information Processing	Signal transduction	ko04068//FoxO signaling pathway	K10988	GO:0043231//intracellular membrane-bounded organelle	GO:0003676//nucleic acid binding;GO:0042393//histone binding;GO:0046914//transition metal ion binding;GO:1902936//phosphatidylinositol bisphosphate binding	GO:0002562//somatic diversification of immune receptors via germline recombination within a single locus;GO:0006325//chromatin organization;GO:0010468//regulation of gene expression;GO:0030217//T cell differentiation;GO:0042100//B cell proliferation;GO:0045165//cell fate commitment;GO:0045927//positive regulation of growth
ncbi_423233	1.36	1.54	1.53	0.57	0.58	0.51	2.03	2.72	3.06	0.43	0.4	0.46	172.04	89.93	110.55	42.95	46.72	40.25	161.39	184.28	207.88	37.28	38.52	38	CAPN3	calpain-3	-	-	-	-	-	-	-
ncbi_423241	1.71	1.95	1.93	1.22	1.03	1.26	0.84	0.8	0.89	1.17	1.26	1.16	536	297	315	228	195	276	131	131	142	195	216	199	TTBK2	tau-tubulin kinase 2 isoform X1	-	-	-	-	GO:0005815//microtubule organizing center;GO:0043231//intracellular membrane-bounded organelle;GO:0044421//extracellular region part;GO:0044441//ciliary part;GO:0044444//cytoplasmic part	GO:0004672//protein kinase activity;GO:0032550//purine ribonucleoside binding	GO:0000902//cell morphogenesis;GO:0006468//protein phosphorylation;GO:0007166//cell surface receptor signaling pathway;GO:0010927//cellular component assembly involved in morphogenesis
ncbi_423277	1.84	2.76	3.64	8.59	8.84	7.98	1.18	1.01	0.22	4.66	5.19	6.82	66	49	70	188	193	199	21	19	4	90	103	134	LOC423277	galectin-related protein A isoform X1	-	-	-	-	-	-	-
ncbi_423353	161.02	164.89	165.31	383.68	388.32	377.07	248.74	249.83	256.48	294.64	308.83	302.78	5710	2877	3113	8273	8334	9265	4451	4671	4690	5591	6010	5857	NPC2	epididymal secretory protein E1 precursor	Cellular Processes;Organismal Systems	Transport and catabolism;Digestive system	ko04142//Lysosome;ko04979//Cholesterol metabolism	K13443;K13443	GO:0031988//membrane-bounded vesicle	GO:0005515//protein binding;GO:0032934//sterol binding	GO:0030301//cholesterol transport;GO:0051707//response to other organism;GO:0055092//sterol homeostasis
ncbi_423418	76.43	74	75.39	159.51	162.85	163.72	146.89	145.91	151.23	120.8	119.99	122.65	4562	2174	2391	5796	5885	6777	4429	4597	4664	3862	3933	3995	LGMN	legumain	Cellular Processes;Organismal Systems	Transport and catabolism;Immune system	ko04142//Lysosome;ko04612//Antigen processing and presentation	K01369;K01369	GO:0000323//lytic vacuole;GO:0005768//endosome;GO:0031988//membrane-bounded vesicle	GO:0004175//endopeptidase activity	GO:0006508//proteolysis;GO:0009057//macromolecule catabolic process;GO:0009268//response to pH;GO:0009968//negative regulation of signal transduction;GO:0040014//regulation of multicellular organism growth;GO:0043066//negative regulation of apoptotic process
ncbi_423426	1.53	1.81	1.56	0.65	0.77	0.76	0.76	0.9	0.92	0.99	1.03	1.13	402	230	214	99	127	134	98	123	120	141	152	161	UNC79	protein unc-79 homolog isoform X1	-	-	-	-	-	-	GO:0030534//adult behavior;GO:0040007//growth
ncbi_423469	1.49	1.11	2.01	4.6	3.89	4	11.19	9.16	9.22	4.44	3.97	4.13	60	22	43	113	95	112	228	195	192	96	88	91	ANKRD9	ankyrin repeat domain-containing protein 9	-	-	-	-	-	-	-
ncbi_423478	1.39	1.01	1.08	3.79	3.01	3.55	16.18	18.38	18.05	2.17	2.9	2.59	136	50	56	227	179	243	802	956	917	114	156	139	EXOC3L	exocyst complex component 3-like protein	-	-	-	-	-	-	-
ncbi_423518	10.6	10.29	10.92	24.58	24.65	25.64	17.42	15.39	16.59	17.75	18.63	18.87	894	429	502	1313	1316	1540	745	695	719	816	866	889	PRKCH	protein kinase C eta type isoform X1	Organismal Systems;Organismal Systems	Circulatory system;Sensory system	ko04270//Vascular smooth muscle contraction;ko04750//Inflammatory mediator regulation of TRP channels	K18051;K18051	GO:0016020//membrane;GO:0030054//cell junction;GO:0031988//membrane-bounded vesicle;GO:0044444//cytoplasmic part	GO:0004674//protein serine/threonine kinase activity;GO:0017016//Ras GTPase binding;GO:0032550//purine ribonucleoside binding;GO:0043169//cation binding	GO:0006464//cellular protein modification process;GO:0006796//phosphate-containing compound metabolic process;GO:0008284//positive regulation of cell proliferation;GO:0010743//regulation of macrophage derived foam cell differentiation;GO:0043066//negative regulation of apoptotic process;GO:0045606//positive regulation of epidermal cell differentiation;GO:0050855//regulation of B cell receptor sig…
ncbi_423563	0.37	0.55	0.45	0.09	0.14	0.11	0.07	0.14	0.09	0.05	0.1	0.08	56	41	36	8	13	12	5	11	7	4	8	7	MDGA2	MAM domain-containing glycosylphosphatidylinositol anchor protein 2 isoform X1	-	-	-	-	-	-	-
ncbi_423603	1.15	1.05	1.05	0.49	0.67	0.53	0.45	0.47	0.46	0.65	0.58	0.69	104	46	47	28.12	37	33.33	20.02	21.48	22	32	28	31.99	PHYHIPL	phytanoyl-CoA hydroxylase-interacting protein-like	-	-	-	-	GO:0043231//intracellular membrane-bounded organelle	-	-
ncbi_423630	18.08	17.76	18.4	0.07	0.07	0.13	35.16	34.7	35.99	1.53	0.78	1.1	420	203	227	1	1	2	412	425	431	19	10	14	SFTPA1	surfactant protein A1 precursor	-	-	-	-	-	-	-
ncbi_423636	6.92	5.32	6.6	2.69	1.93	2.5	4.54	2.93	4.17	3.23	4	3.68	148	56	75	35	25	37	49	33	46	37	47	43	PLAC9	placenta-specific protein 9 precursor	-	-	-	-	-	-	-
ncbi_423664	3.29	2.86	3.6	1.56	1.79	1.66	1.31	1.31	1.13	1.99	1.95	2.24	408.06	167.64	234.72	114	127.31	140.68	80.9	86.01	72	124.91	131.3	152.61	RHOBTB1	rho-related BTB domain-containing protein 1 isoform X1	Genetic Information Processing	Folding, sorting and degradation	ko04120//Ubiquitin mediated proteolysis	K07868	GO:0044464//cell part	GO:0036094//small molecule binding	GO:0035556//intracellular signal transduction
ncbi_423680	0.03	0.07	0.07	0	0	0	0.15	0.11	0.18	0	0	0	4	4	4	0	0	0	9	7	11	0	0	0	A1CF	APOBEC1 complementation factor isoform X1	-	-	-	-	GO:0043231//intracellular membrane-bounded organelle	GO:0097159//organic cyclic compound binding	GO:0008298//intracellular mRNA localization;GO:0009451//RNA modification
ncbi_423695	84.49	93.07	95.65	162.49	162.1	176.32	194.66	212.38	233.48	164.28	163.42	180.89	1334	723	802	1560	1549	1929	1551	1768	1901	1388	1416	1558	SRGN	serglycin	-	-	-	-	-	-	-
ncbi_423781	57.8	57.41	57.72	29.61	29.56	29.34	11.74	12.13	11.56	29.36	31.29	30.56	16984	8301	9007	5298	5253	5967	1741	1878	1752	4613	5042	4896	WDFY4	WD repeat- and FYVE domain-containing protein 4 isoform X1	-	-	-	-	-	-	-
ncbi_423784	0.34	0.62	0.64	2.12	1.89	1.98	1.1	1.28	1.38	2.03	1.93	1.9	70	62	69	262	232	278	113	137	144	221	215	211	C6H10ORF71	uncharacterized protein C10orf71 homolog	-	-	-	-	-	-	-
ncbi_423789	65.28	64.43	67.55	211.27	208.09	208.3	298.65	304.21	301.88	185.72	184.62	183.6	5510	2676	3028	10844	10631	12183	12721	13539	13140	8389	8552	8454	LIPA	lysosomal acid lipase/cholesteryl ester hydrolase	Cellular Processes;Organismal Systems;Metabolism	Transport and catabolism;Digestive system;Lipid metabolism	ko04142//Lysosome;ko04979//Cholesterol metabolism;ko00100//Steroid biosynthesis	K01052;K01052;K01052	GO:0031988//membrane-bounded vesicle	GO:0016298//lipase activity	GO:0001894//tissue homeostasis;GO:0006952//defense response;GO:0030323//respiratory tube development;GO:0044238//primary metabolic process
ncbi_423790	68.63	64.03	62.43	600.58	577.9	588.15	3318.3	3156.45	3246.15	803.02	745.42	731.71	4074	1870	1968	21678	20762	24191	99399	98790	99365	25508	24283	23694	IFIT5	interferon induced protein with tetratricopeptide repeats 5	-	-	-	-	-	-	-
ncbi_423888	24.5	22.92	24.7	40.59	40.25	41.74	98.74	95.18	93.87	37.94	39.28	39.93	1746	809	931	1765	1752	2066	3512	3537	3418	1438	1529	1555	MXI1	max-interacting protein 1	-	-	-	-	GO:0043231//intracellular membrane-bounded organelle;GO:0043232//intracellular non-membrane-bounded organelle	GO:0005515//protein binding	-
ncbi_423915	1.74	1.69	1.56	0.82	0.85	0.9	1.05	0.65	0.83	0.77	0.84	0.87	388	184	182	111	116	143	116	80	95	93	104	110	ATRNL1	attractin-like protein 1 isoform X1	-	-	-	-	-	-	-
ncbi_423916	293.39	299.81	300.55	0.03	0.11	0.09	75.92	75.56	71.75	0.36	0.7	0.54	13838	6959	7528	1	3	3	1807	1879	1745	9	18	14	PNLIP	pancreatic triacylglycerol lipase precursor	Metabolism;Organismal Systems;Metabolism;Organismal Systems;Organismal Systems	Global and overview maps;Digestive system;Lipid metabolism;Digestive system;Digestive system	ko01100//Metabolic pathways;ko04972//Pancreatic secretion;ko00561//Glycerolipid metabolism;ko04975//Fat digestion and absorption;ko04977//Vitamin digestion and absorption	K14073;K14073;K14073;K14073;K14073	-	GO:0016788//hydrolase activity, acting on ester bonds	GO:0044238//primary metabolic process
ncbi_423921	1.47	1.49	1.4	4.47	3.54	4.11	0.65	0.64	0.61	2.82	3.04	2.69	124	62	62	230	180	241	28	30	26	127	139	126	SLC18A2	synaptic vesicular amine transporter isoform X1	Organismal Systems;Organismal Systems;Organismal Systems	Nervous system;Nervous system;Nervous system	ko04728//Dopaminergic synapse;ko04726//Serotonergic synapse;ko04721//Synaptic vesicle cycle	K08155;K08155;K08155	-	-	-
ncbi_423929	0.9	0.78	1.11	0.51	0.53	0.55	0.41	0.31	0.26	0.51	0.65	0.56	326	139	212	111	115	137	75	59	48	99	129	111	GRK5	G protein-coupled receptor kinase 5 isoform X1	Cellular Processes;Organismal Systems;Environmental Information Processing	Transport and catabolism;Immune system;Signal transduction	ko04144//Endocytosis;ko04062//Chemokine signaling pathway;ko04341//Hedgehog signaling pathway - fly	K08291;K08291;K08291	GO:0016020//membrane	GO:0004674//protein serine/threonine kinase activity;GO:0032550//purine ribonucleoside binding	GO:0006468//protein phosphorylation;GO:0042981//regulation of apoptotic process;GO:0045744//negative regulation of G-protein coupled receptor protein signaling pathway
ncbi_423943	7.99	8.1	7.28	0.04	0.02	0	2.42	2.27	2.42	0.04	0	0.02	680	339	329	2	1	0	104	102	106	2	0	1	CUZD1	LOW QUALITY PROTEIN: CUB and zona pellucida-like domain-containing protein 1	-	-	-	-	GO:0030667//secretory granule membrane	-	-
ncbi_423946	0.6	1.18	0.9	0.35	0.25	0.19	0.2	0.08	0.17	0.41	0.34	0.48	54	47	39	19	14	11	8	4	8	17	15	23	ADAM5P	disintegrin and metalloproteinase domain-containing protein 9 isoform X1	-	-	-	-	-	-	-
ncbi_423961	2.54	2.37	2.43	0.52	0.37	0.73	0	0.03	0	1.07	0.79	0.99	146	67	74	18	13	29	0	1	0	33	25	31	CLRN3	clarin-3	-	-	-	-	GO:0031988//membrane-bounded vesicle	-	-
ncbi_424044	73.67	74.37	71.27	405.56	415.37	404.82	751.47	765.04	745.8	393.19	404.24	391.69	9010	4484	4579	29862	30366	33715	46974	50278	47918	25962	27302	26370.8	STAT1	signal transducer and activator of transcription 1-alpha/beta isoform X1	Environmental Information Processing;Cellular Processes;Organismal Systems;Organismal Systems;Organismal Systems;Organismal Systems;Organismal Systems;Organismal Systems;Organismal Systems;Organismal Systems;Organismal Systems	Signal transduction;Cell growth and death;Immune system;Immune system;Endocrine system;Immune system;Development;Immune system;Immune system;Immune system;Endocrine system	ko04630//Jak-STAT signaling pathway;ko04217//Necroptosis;ko04062//Chemokine signaling pathway;ko04621//NOD-like receptor signaling pathway;ko04919//Thyroid hormone signaling pathway;ko04659//Th17 cell differentiation;ko04380//Osteoclast differentiation;ko04620//Toll-like receptor signaling pathway;ko04625//C-type lectin receptor signaling pathway;ko04658//Th1 and Th2 cell differentiation;ko04917/…	K11220;K11220;K11220;K11220;K11220;K11220;K11220;K11220;K11220;K11220;K11220	GO:0043231//intracellular membrane-bounded organelle;GO:0043232//intracellular non-membrane-bounded organelle	GO:0000977//RNA polymerase II regulatory region sequence-specific DNA binding;GO:0000981//RNA polymerase II transcription factor activity, sequence-specific DNA binding;GO:0032813//tumor necrosis factor receptor superfamily binding;GO:0043566//structure-specific DNA binding;GO:0046983//protein dimerization activity;GO:0060089//molecular transducer activity	GO:0001936//regulation of endothelial cell proliferation;GO:0002237//response to molecule of bacterial origin;GO:0006357//regulation of transcription from RNA polymerase II promoter;GO:0019221//cytokine-mediated signaling pathway;GO:0034239//regulation of macrophage fusion;GO:0035295//tube development;GO:0035456//response to interferon-beta;GO:0043122//regulation of I-kappaB kinase/NF-kappaB sign…
ncbi_424048	0.46	0.51	0.33	0.3	0.18	0.27	0.1	0.12	0.08	0.23	0.2	0.23	162	88	62	65	38	66	18	22	15	43	39	44	DNAH7	dynein heavy chain 7, axonemal	-	-	-	-	-	-	-
ncbi_424072	0.37	0.76	0.62	0.21	0.34	0.22	0.13	0.14	0.09	0.15	0.28	0.11	56	55	49	20	28	21	11	12	7	13	20	9	AOX2	aldehyde oxidase 2 isoform X1	Metabolism;Environmental Information Processing;Metabolism;Metabolism;Metabolism;Metabolism;Metabolism;Metabolism;Metabolism	Global and overview maps;Signal transduction;Amino acid metabolism;Metabolism of cofactors and vitamins;Amino acid metabolism;Xenobiotics biodegradation and metabolism;Amino acid metabolism;Metabolism of cofactors and vitamins;Metabolism of cofactors and vitamins	ko01100//Metabolic pathways;ko04630//Jak-STAT signaling pathway;ko00280//Valine, leucine and isoleucine degradation;ko00830//Retinol metabolism;ko00380//Tryptophan metabolism;ko00982//Drug metabolism - cytochrome P450;ko00350//Tyrosine metabolism;ko00760//Nicotinate and nicotinamide metabolism;ko00750//Vitamin B6 metabolism	K00157;K00157;K00157;K00157;K00157;K00157;K00157;K00157;K00157	GO:0031988//membrane-bounded vesicle	GO:0000166//nucleotide binding;GO:0016616//oxidoreductase activity, acting on the CH-OH group of donors, NAD or NADP as acceptor;GO:0043169//cation binding;GO:0051536//iron-sulfur cluster binding	GO:0044710//single-organism metabolic process
ncbi_424081	2.2	1.76	1.75	3.8	4.2	4.57	5.81	6.26	6.04	4.07	3.55	4.16	212.05	82.44	88.55	225.19	263.32	307.83	289.82	314.14	311.36	210.4	196.45	226.38	CASP10	caspase-10	Cellular Processes;Environmental Information Processing;Organismal Systems	Cell growth and death;Signal transduction;Immune system	ko04210//Apoptosis;ko04668//TNF signaling pathway;ko04622//RIG-I-like receptor signaling pathway	K04400;K04400;K04400	GO:0031264//death-inducing signaling complex;GO:0044445//cytosolic part	GO:0019904//protein domain specific binding;GO:0044389//ubiquitin-like protein ligase binding;GO:0097153//cysteine-type endopeptidase activity involved in apoptotic process	GO:0006915//apoptotic process;GO:0019538//protein metabolic process;GO:0043122//regulation of I-kappaB kinase/NF-kappaB signaling
ncbi_424170	2.82	3.64	3.14	0.49	0.52	0.43	0.3	0.21	0.36	0.75	0.54	0.49	294	183	171	30	33	33.19	18	14	19	41	31	29.25	ABCB11	bile salt export pump isoform X1	Organismal Systems;Organismal Systems;Environmental Information Processing	Digestive system;Digestive system;Membrane transport	ko04976//Bile secretion;ko04979//Cholesterol metabolism;ko02010//ABC transporters	K05664;K05664;K05664	GO:0005911//cell-cell junction;GO:0031224//intrinsic component of membrane;GO:0031988//membrane-bounded vesicle;GO:0044464//cell part	GO:0015405//P-P-bond-hydrolysis-driven transmembrane transporter activity;GO:0017111//nucleoside-triphosphatase activity;GO:0032550//purine ribonucleoside binding	GO:0006869//lipid transport;GO:0044763//single-organism cellular process
ncbi_424185	12.34	12.34	13	65.65	62.71	63.56	232.86	224.55	226.35	67.45	68.1	71.49	1380	679	772	4465	4245	4926	13143	13242	13055	4037	4180	4362	IFIH1	interferon-induced helicase C domain-containing protein 1	Organismal Systems	Immune system	ko04622//RIG-I-like receptor signaling pathway	K12647	-	GO:0003723//RNA binding;GO:0017111//nucleoside-triphosphatase activity;GO:0032550//purine ribonucleoside binding;GO:0046914//transition metal ion binding	GO:0006915//apoptotic process;GO:0006952//defense response;GO:0018205//peptidyl-lysine modification;GO:0051707//response to other organism
ncbi_424267	29.79	29.35	30.4	69.38	69.3	67.54	118.45	115.7	114.82	66.73	68.2	64.95	2746	1331	1488	3889	3866	4314	5510	5623	5458	3291	3450	3266	DTX3L	E3 ubiquitin-protein ligase DTX3L isoform X1	Environmental Information Processing	Signal transduction	ko04330//Notch signaling pathway	K06058	-	-	-
ncbi_424269	19.12	18.28	19.11	47.55	46.69	46.46	101.15	99.93	100.15	47.77	50.51	48.22	2241.67	1059.55	1193.51	3387.38	3307.29	3777.15	5972.32	6167.46	6041.09	2989.56	3242.13	3078.88	PARP9	poly [ADP-ribose] polymerase 9 isoform X1	-	-	-	-	-	-	-
ncbi_424275	2.58	2.1	2.79	4.8	4.13	4.56	12.35	13.98	13.62	4.63	4.55	4.09	148	61	79	155	130	166	319	371	356	129	131	119	STEAP3	metalloreductase STEAP3	Cellular Processes;Cellular Processes	Cell growth and death;Cell growth and death	ko04115//p53 signaling pathway;ko04216//Ferroptosis	K10142;K10142	-	-	-
ncbi_424313	9.61	9.99	10.49	20.62	20.37	18.45	38.91	37.27	39.17	20.75	21.71	23.04	800	418	457	1013	1016	1024	1587	1602	1645	910	997	1030	RBM43	RNA-binding protein 43 isoform X1	-	-	-	-	-	GO:0097159//organic cyclic compound binding	-
ncbi_424314	54.2	59.42	56.37	136.56	136.07	135.45	342.68	344.75	336.61	135.41	143.29	143.16	3732	2013	2061	5717	5670	6462	11906	12515	11951	4989	5414	5377	NMI	N-myc-interactor	-	-	-	-	GO:0044424//intracellular part	-	-
ncbi_424349	1.08	0.11	0.51	7.28	6.78	7.95	11.23	13.11	12.98	10.39	6.79	6.93	20	1	5	82	76	102	105	128	124	103	69	70	ATP6V1G3	V-type proton ATPase subunit G 3	Metabolism;Environmental Information Processing;Cellular Processes;Metabolism;Organismal Systems;Organismal Systems	Global and overview maps;Signal transduction;Transport and catabolism;Energy metabolism;Nervous system;Excretory system	ko01100//Metabolic pathways;ko04150//mTOR signaling pathway;ko04145//Phagosome;ko00190//Oxidative phosphorylation;ko04721//Synaptic vesicle cycle;ko04966//Collecting duct acid secretion	K02152;K02152;K02152;K02152;K02152;K02152	GO:0033176//proton-transporting V-type ATPase complex	GO:0015662//ATPase activity, coupled to transmembrane movement of ions, phosphorylative mechanism;GO:0019899//enzyme binding	GO:0015992//proton transport;GO:0044763//single-organism cellular process
ncbi_424361	66.16	62.71	60.87	105.39	109.24	109.92	129.08	119.9	116.25	95.57	93.26	102.85	1758	820	859	1703	1757	2024	1731	1680	1593	1359	1360	1491	RGS18	regulator of G-protein signaling 18	-	-	-	-	GO:0044424//intracellular part	-	GO:0043087//regulation of GTPase activity;GO:0045744//negative regulation of G-protein coupled receptor protein signaling pathway
ncbi_424384	0.66	1.01	0.57	1.22	1.12	1.49	3.93	3.58	3.85	2.09	2.03	1.69	48	36	22	54	49	75	144	137	144	81	81	67	TNFSF4	tumor necrosis factor ligand superfamily member 4	Environmental Information Processing	Signaling molecules and interaction	ko04060//Cytokine-cytokine receptor interaction	K05469	-	-	-
ncbi_424391	1.19	1.24	1.04	0.45	0.43	0.65	0.26	0.47	0.65	0.79	0.74	0.59	82	42	38	19	18	31	9	17	23	29	28	22	MYOC	myocilin	-	-	-	-	-	-	-
ncbi_424402	0.72	0.8	0.82	1.91	1.9	1.71	6.42	6.51	6.61	1.56	1.42	1.33	184	101	112	298	295	304	831	880	874	214	200	186	SELE	LOW QUALITY PROTEIN: E-selectin	Environmental Information Processing;Environmental Information Processing	Signaling molecules and interaction;Signal transduction	ko04514//Cell adhesion molecules (CAMs);ko04668//TNF signaling pathway	K06494;K06494	-	-	-
ncbi_424406	19.33	22.4	22.36	34.72	33.67	30.22	44.87	43.05	44.35	33.04	39.24	33.35	682	389	419	745	719	739	799	801	807	624	760	642	UCK2	uridine-cytidine kinase 2	Metabolism;Metabolism;Metabolism	Global and overview maps;Nucleotide metabolism;Xenobiotics biodegradation and metabolism	ko01100//Metabolic pathways;ko00240//Pyrimidine metabolism;ko00983//Drug metabolism - other enzymes	K00876;K00876;K00876	-	GO:0019206//nucleoside kinase activity;GO:0032550//purine ribonucleoside binding	GO:0006222//UMP biosynthetic process;GO:0006241//CTP biosynthetic process;GO:0009224//CMP biosynthetic process
ncbi_424419	5.18	5.7	5.8	8.83	8.84	8.13	22.85	25.13	24.05	8.19	9.11	8.97	585.01	316.08	344.86	606.86	602.08	636.17	1294.77	1494.43	1400.96	486.97	560.11	549.35	TOR1AIP2	torsin-1A-interacting protein 2 isoform X1	-	-	-	-	GO:0043231//intracellular membrane-bounded organelle	GO:0019899//enzyme binding	GO:0006996//organelle organization;GO:0043462//regulation of ATPase activity
ncbi_424433	0.59	0.67	0.73	0.31	0.15	0.24	0.05	0.08	0.02	0.27	0.5	0.39	94	48	56	26	16	24	3	6	2	25	39	35	BRINP2	BMP/retinoic acid-inducible neural-specific protein 2 isoform X1	-	-	-	-	-	-	GO:0000278//mitotic cell cycle;GO:0032526//response to retinoic acid
ncbi_424445	8.77	8.63	9.11	13.38	14.19	13.25	34.9	35.49	33.5	15.24	15.4	15.03	446	216	246	414	437	467	896	952	879	415	430	417	NCF2	neutrophil cytosol factor 2	Cellular Processes;Organismal Systems;Organismal Systems	Transport and catabolism;Immune system;Development	ko04145//Phagosome;ko04670//Leukocyte transendothelial migration;ko04380//Osteoclast differentiation	K08010;K08010;K08010	GO:0043232//intracellular non-membrane-bounded organelle	GO:0017048//Rho GTPase binding	GO:0006801//superoxide metabolic process
ncbi_424560	0.33	0.11	0.29	0.02	0.02	0.03	0	0.02	0.06	0.06	0.08	0.09	32	5	15	1	1	2	0	1	3	3	4	5	TMEM125	transmembrane protein 125	-	-	-	-	-	-	-
ncbi_424583	12.64	12.15	13.3	20.75	18.77	19.69	8.03	8.14	8.65	19.34	20.26	18.48	962	455	539	962	868	1039	308	330	340	791	848	771	KIF2C	kinesin-like protein KIF2C isoform X1	-	-	-	-	-	-	-
ncbi_424642	28.07	27.75	28.95	46.44	45.68	43.94	66.22	66.66	65.4	42.75	42.9	42.56	4310	2093.42	2357	4330.52	4245	4678	5127	5393	5179	3512	3614	3566	ZCCHC11	terminal uridylyltransferase 4 isoform X1	-	-	-	-	-	-	-
ncbi_424668	0.48	0.33	0.32	1	1.33	0.96	4.49	4.06	5.32	1.1	1.22	1.3	30	10	11	39	52	43	147	138	177	38	43	46	C8H1orf168	FYN-binding protein 2 isoform X1	-	-	-	-	-	-	-
ncbi_424719	0.87	1.13	0.99	0.27	0.24	0.3	0.5	0.79	0.56	0.39	0.34	0.43	130	83	79	25	22	31	38	62	43	31	28	35	ERICH3	glutamate-rich protein 3	-	-	-	-	-	-	-
ncbi_424799	0.66	0.73	0.95	0.42	0.43	0.28	0.13	0.15	0.1	0.31	0.27	0.3	110	60	85	43	44	32	11	13	9	28	25	27	COL4A4	collagen alpha-4(IV) chain isoform X1	Environmental Information Processing;Cellular Processes;Organismal Systems;Environmental Information Processing;Organismal Systems	Signal transduction;Cellular community - eukaryotes;Endocrine system;Signaling molecules and interaction;Digestive system	ko04151//PI3K-Akt signaling pathway;ko04510//Focal adhesion;ko04926//Relaxin signaling pathway;ko04512//ECM-receptor interaction;ko04974//Protein digestion and absorption	K06237;K06237;K06237;K06237;K06237	-	-	-
ncbi_424819	5.36	5.53	5.48	3.3	3.08	3.1	1.98	1.85	1.83	2.66	2.28	2.82	1602	813	870	599	557	643	299	291	282	426	374	459	CLSTN2	calsyntenin-2	-	-	-	-	-	-	-
ncbi_424855	1.19	0.64	0.94	3.99	4.46	5.61	37.7	39.71	39.69	8.54	7.73	5.82	52.77	17.66	21.72	90.96	80.05	116.66	513.44	564.02	544.97	141.42	137.3	129.35	TM4SF19	transmembrane 4 L6 family member 19 isoform X1	-	-	-	-	GO:0031224//intrinsic component of membrane	-	-
ncbi_424861	0.69	0.56	0.95	0	0.04	0.07	0.14	0.17	0.36	0	0.04	0.04	30	12	22	0	1	2	3	4	8	0	1	1	AQP12A	aquaporin 12A precursor	-	-	-	-	GO:0031224//intrinsic component of membrane;GO:0044424//intracellular part	-	GO:0051234//establishment of localization
ncbi_424865	12.27	14.27	13.44	22.52	22.65	21.7	20.21	22.55	19.54	22.01	20.07	20.21	1246	713	725	1390	1392	1527	1036	1207	1023	1196	1119	1120	IGF2BP2	insulin-like growth factor 2 mRNA-binding protein 2 isoform X1	-	-	-	-	GO:0043231//intracellular membrane-bounded organelle;GO:0043232//intracellular non-membrane-bounded organelle	GO:0003729//mRNA binding	-
ncbi_424888	316.84	313.44	324.6	0.09	0.09	0.04	39.97	42.74	41.56	0.35	0.29	0.39	11782	5735	6410	2	2	1	750	838	797	7	6	8	CPB1	carboxypeptidase B preproprotein	Organismal Systems;Organismal Systems	Digestive system;Digestive system	ko04972//Pancreatic secretion;ko04974//Protein digestion and absorption	K01291;K01291	-	GO:0008235//metalloexopeptidase activity;GO:0046914//transition metal ion binding	GO:0019538//protein metabolic process
ncbi_424899	2.51	3.05	3.76	7.91	7.61	6.84	8.37	8.34	10.08	7.36	7.3	7.61	143.66	86.08	114.27	275.38	263.98	271.54	242.06	251.83	297.73	225.77	229.59	237.68	CPN2	carboxypeptidase N subunit 2	-	-	-	-	-	-	GO:0009987//cellular process
ncbi_424910	2.9	3.64	3.98	0.78	0.99	0.98	6.55	6.81	6.44	1.52	1.9	1.62	214	132	156	35	44	50	244	265	245	60	77	65	CLDN1	claudin-1	Cellular Processes;Environmental Information Processing;Organismal Systems	Cellular community - eukaryotes;Signaling molecules and interaction;Immune system	ko04530//Tight junction;ko04514//Cell adhesion molecules (CAMs);ko04670//Leukocyte transendothelial migration	K06087;K06087;K06087	GO:0016021//integral component of membrane;GO:0043296//apical junction complex;GO:0044459//plasma membrane part	GO:0005515//protein binding	GO:0033561//regulation of water loss via skin;GO:0034330//cell junction organization;GO:0098742//cell-cell adhesion via plasma-membrane adhesion molecules
ncbi_424913	5.64	5.21	5.93	11.87	14.57	12.96	8.62	10.3	8.25	11.38	11.74	11.68	240	109	134	307	375	382	185	231	181	259	274	271	PDCD1	programmed cell death protein 1	Environmental Information Processing;Organismal Systems	Signaling molecules and interaction;Immune system	ko04514//Cell adhesion molecules (CAMs);ko04660//T cell receptor signaling pathway	K06744;K06744	-	-	-
ncbi_424960	5.95	5.41	5.5	16.58	15.9	14.81	13.9	12.77	13.28	10.93	9.57	10.17	862	394	442	1414	1365	1450	1010	937	964	810	755	792	B3GNT5	lactosylceramide 1,3-N-acetyl-beta-D-glucosaminyltransferase isoform X1	Metabolism;Metabolism	Global and overview maps;Glycan biosynthesis and metabolism	ko01100//Metabolic pathways;ko00601//Glycosphingolipid biosynthesis - lacto and neolacto series	K03766;K03766	GO:0031224//intrinsic component of membrane;GO:0043231//intracellular membrane-bounded organelle	GO:0008375//acetylglucosaminyltransferase activity	GO:0006464//cellular protein modification process;GO:0048731//system development
ncbi_424980	1.33	1.71	1.67	1.05	0.91	1.07	0.45	0.31	0.43	0.61	0.89	0.65	206	136	144	97	93	113	43	30	42	62	58	67	NLGN1	neuroligin-1 isoform X1	Environmental Information Processing	Signaling molecules and interaction	ko04514//Cell adhesion molecules (CAMs)	K07378	GO:0044459//plasma membrane part;GO:0045202//synapse	GO:0005102//receptor binding;GO:0019904//protein domain specific binding	GO:0001941//postsynaptic membrane organization;GO:0001956//positive regulation of neurotransmitter secretion;GO:0006903//vesicle targeting;GO:0010469//regulation of receptor activity;GO:0016337//single organismal cell-cell adhesion;GO:0030865//cortical cytoskeleton organization;GO:0035418//protein localization to synapse;GO:0045807//positive regulation of endocytosis;GO:0045838//positive regulati…
ncbi_424994	3.72	3.26	3.36	2.15	2.24	2.14	2.26	1.65	1.88	1.96	2.2	1.77	318	140	156	112	117	123	95	74	83	87	104	84	LRRC31	leucine-rich repeat-containing protein 31	-	-	-	-	-	-	-
ncbi_425002	3.44	3.71	4.77	6.91	6.51	6.89	6.77	7.7	5.22	7.06	7.01	7.42	160	91	115	205	184	219	159	193	128	177	176	189	SERPINI1	neuroserpin isoform X1	-	-	-	-	GO:0031988//membrane-bounded vesicle;GO:0044421//extracellular region part	GO:0004866//endopeptidase inhibitor activity	GO:0010466//negative regulation of peptidase activity
ncbi_425011	15.1	14.7	15.85	8.68	9.48	7.8	8.22	8.46	8.11	10.83	9.81	9.32	1549.01	731.02	839.92	531.62	585.72	545.13	394.78	421.01	403.74	561.7	528.17	501.5	B3GALNT1	UDP-GalNAc:beta-1,3-N-acetylgalactosaminyltransferase 1 isoform X1	Metabolism;Metabolism;Metabolism	Global and overview maps;Glycan biosynthesis and metabolism;Glycan biosynthesis and metabolism	ko01100//Metabolic pathways;ko00601//Glycosphingolipid biosynthesis - lacto and neolacto series;ko00603//Glycosphingolipid biosynthesis - globo and isoglobo series	K00719;K00719;K00719	-	-	-
ncbi_425035	0.33	0.4	0.26	0.73	0.55	0.71	1.52	1.3	1.58	0.53	0.64	0.59	96	56.43	40	129	97	142	222	198	236	82.22	101.21	93	IGSF10	immunoglobulin superfamily member 10	-	-	-	-	-	-	-
ncbi_425055	2.58	2.09	3.45	4.85	5.37	3.88	11.39	11.54	9.11	4.44	3.48	4.71	170	107	148	187	198	213	424	449	392	160	165	198	CYP8B1	cytochrome P450, family 8, subfamily B	Metabolism;Organismal Systems;Metabolism	Global and overview maps;Endocrine system;Lipid metabolism	ko01100//Metabolic pathways;ko03320//PPAR signaling pathway;ko00120//Primary bile acid biosynthesis	K07431;K07431;K07431	-	-	-
ncbi_425104	6.23	5.17	4.34	10.02	9.83	11.28	38.78	39.48	42.88	14.61	11.54	13.01	130	53	48	127	124	163	408	434	461	163	132	148	ZFAND2A	AN1-type zinc finger protein 2A isoform X1	-	-	-	-	-	GO:0046914//transition metal ion binding	GO:0031331//positive regulation of cellular catabolic process;GO:0046685//response to arsenic-containing substance
ncbi_425107	12.51	13.78	13.22	2.98	3.22	2.62	4.64	5.04	5.78	4.91	6.7	5.14	262	142	147	38	38	38	49	48	57	55	77	57	LGALS2	galectin-2 isoform X1	-	-	-	-	-	-	-
ncbi_425113	18.82	19.36	17.21	61.07	61.02	64.81	66.12	70.46	62.93	86.29	72.21	73.73	682.52	345.47	331.47	1346.67	1339.37	1628.67	1210.14	1347.25	1176.81	1674.62	1437.11	1458.63	CHIR-IG1-5	immunoglobulin-like receptor CHIR-AB1-like precursor	-	-	-	-	-	-	-
ncbi_425200	28.64	30.64	30.27	0	0	0.06	7.4	8.79	9.65	0.14	0.07	0.03	762	401	429	0	0	1	100	124	133	2	1	1	CELA1	chymotrypsin-like elastase family member 1 isoform X1	-	-	-	-	-	GO:0004175//endopeptidase activity	GO:0006357//regulation of transcription from RNA polymerase II promoter;GO:0006952//defense response;GO:0007166//cell surface receptor signaling pathway;GO:0008283//cell proliferation;GO:0009887//organ morphogenesis;GO:0019538//protein metabolic process;GO:0030154//cell differentiation;GO:0040007//growth
ncbi_425347	3.35	3.09	2.8	1.44	1.24	1.24	1.05	1.28	0.94	0.68	0.74	0.52	544.74	237.82	230	126.21	121.65	138	88	102	76	58	52	45	LOC425347	zinc finger protein 532 isoform X1	-	-	-	-	-	-	-
ncbi_425389	465.13	493.94	485.53	1444.87	1478.04	1446.74	1588.02	1602.15	1631.39	1406.38	1444	1410.99	16788	8771.88	9306.13	31710.9	32287.6	36182	28924	30489.6	30363.8	27163.4	28602.5	27781.5	BF2	Major histocompatibility complex class I antigen BF2 precursor	Cellular Processes;Cellular Processes;Environmental Information Processing;Cellular Processes;Organismal Systems;Organismal Systems	Transport and catabolism;Cell growth and death;Signaling molecules and interaction;Transport and catabolism;Immune system;Immune system	ko04144//Endocytosis;ko04218//Cellular senescence;ko04514//Cell adhesion molecules (CAMs);ko04145//Phagosome;ko04650//Natural killer cell mediated cytotoxicity;ko04612//Antigen processing and presentation	K06751;K06751;K06751;K06751;K06751;K06751	-	-	-
ncbi_425481	1.92	3.61	3.09	1.24	1.63	1.91	0.57	0.88	0.67	1.82	1.07	1.26	89.95	87.26	77.19	35.42	46.37	64.57	13.54	21.82	16.98	45.8	27.58	32.35	COL23A1	collagen alpha-1(XXIII) chain isoform X1	-	-	-	-	-	-	-
ncbi_425657	283.22	305.09	300.92	610.96	628.3	614.36	547.06	565.45	556.33	511.48	536.58	535.64	12166	6452	6861	15940	16309	18268	11875	12821	12330	11764	12654	12573	CTSS	cathepsin S isoform X1	Cellular Processes;Cellular Processes;Cellular Processes;Organismal Systems	Transport and catabolism;Cell growth and death;Transport and catabolism;Immune system	ko04145//Phagosome;ko04210//Apoptosis;ko04142//Lysosome;ko04612//Antigen processing and presentation	K01368;K01368;K01368;K01368	GO:0000323//lytic vacuole;GO:0044421//extracellular region part	GO:0001948//glycoprotein binding;GO:0004175//endopeptidase activity;GO:0032403//protein complex binding	GO:0006508//proteolysis;GO:0006955//immune response;GO:0022617//extracellular matrix disassembly;GO:0031349//positive regulation of defense response;GO:0032870//cellular response to hormone stimulus;GO:0032963//collagen metabolic process
ncbi_425757	0.71	0.75	0.56	0.34	0.24	0.28	0.25	0.27	0.37	0.34	0.24	0.48	108	56	45	31	22	29	19	22	29	28	20	40	OVSTL	ovostatin	-	-	-	-	GO:0044421//extracellular region part	-	GO:0010466//negative regulation of peptidase activity
ncbi_425801	7.1	8.13	8.29	2.75	2.84	2.45	1.74	2.23	2.01	5.01	4.7	4.8	314.27	177.19	195	74.08	76.04	75.2	39	52	46	118.79	114.31	116.01	CD1C	CD1c molecule precursor	Cellular Processes;Organismal Systems	Cellular community - eukaryotes;Immune system	ko04530//Tight junction;ko04640//Hematopoietic cell lineage	K06448;K06448	-	-	-
ncbi_425954	18.51	20.11	19.37	27.9	29.44	30.25	53.53	51.87	53.15	31.94	34.51	32.53	1090	580	605	995	1046	1230	1591	1611	1612	1003	1112	1041	SLC2A6	solute carrier family 2, facilitated glucose transporter member 6 isoform X1	-	-	-	-	GO:0031224//intrinsic component of membrane	GO:0022857//transmembrane transporter activity	GO:0044763//single-organism cellular process;GO:0051234//establishment of localization
ncbi_426064	35.62	37.3	39.12	147.35	151.89	151.1	124.47	124.18	127.26	92.76	95.23	94.59	1022.22	521.22	588.75	2551.41	2607.66	2974.13	1793.11	1868.61	1874.43	1423.66	1486.31	1474.68	LOC426064	uncharacterized protein LOC426064 isoform X2	-	-	-	-	-	-	-
ncbi_426106	38.63	37.86	37.55	16.62	18.8	16.6	6.91	7.8	7.86	23.1	24.06	23.7	1972	951	1018	516	581	587	178	210	207	631	674	660	CLEC17A	uncharacterized protein CLEC17A	-	-	-	-	-	-	-
ncbi_426108	26.51	27.48	27.31	13.89	14.44	14.45	8.4	8.67	8.22	17.03	16.5	15.95	3712	1882	2046	1171	1205	1410	566	621	566	1231	1223	1178	PLEKHO1	pleckstrin homology domain-containing family O member 1	-	-	-	-	GO:0044424//intracellular part	-	-
ncbi_426132	13.82	16.14	16.38	27.94	26.72	27.91	37.71	40.94	41.3	30.7	30.02	28.54	646.34	369.54	407.14	783.01	750.3	894.1	874	991.11	979	763	763.61	725.39	GSDMA	gasdermin-A isoform X1	-	-	-	-	GO:0044444//cytoplasmic part	-	-
ncbi_426168	2.72	2.72	3.31	39.87	33.69	35.83	9.62	9.73	9.09	14.47	13.2	14.2	130	64	84	1158	974	1186	232	245	224	370	346	370	GZMK	granzyme K	Environmental Information Processing	Signaling molecules and interaction	ko04080//Neuroactive ligand-receptor interaction	K01352	-	-	-
ncbi_426211	4.96	5.35	4.29	7.39	8.95	8.51	17.36	16.79	17.1	9.53	9.44	8.73	406	219	192	370	449	488	712	724	726	424	426	389	KAZN	kazrin isoform X3	-	-	-	-	GO:0005911//cell-cell junction;GO:0043231//intracellular membrane-bounded organelle;GO:0043232//intracellular non-membrane-bounded organelle	GO:0005488//binding	GO:0044707//single-multicellular organism process
ncbi_426234	0.38	0.58	0.63	0.98	1.06	0.89	1.57	2.03	1.84	1.74	1.83	1.63	30	24	26	48	56	54	70	94	83	76	88	74	SEMA3BL	semaphorin-3B isoform X1	-	-	-	-	-	-	-
ncbi_426315	30.04	26.79	27.82	70.4	66.13	68.14	146.47	145.42	146.02	71.84	73.62	73.36	2960	1329	1460	4288	3973	4750	7545	7802	7616	3903	4097	4105	ZC3HAV1	zinc finger CCCH-type antiviral protein 1 isoform X1	-	-	-	-	GO:0016020//membrane;GO:0043231//intracellular membrane-bounded organelle	GO:0003723//RNA binding;GO:0043169//cation binding	GO:0002684//positive regulation of immune system process;GO:0031331//positive regulation of cellular catabolic process;GO:0032481//positive regulation of type I interferon production;GO:0043122//regulation of I-kappaB kinase/NF-kappaB signaling;GO:0045069//regulation of viral genome replication;GO:0051707//response to other organism
ncbi_426340	7.83	7.18	7.58	12.88	13.15	12.3	14.1	14.75	15.17	12.07	11.87	12.49	854	385	439	854	868	929	776	848	853	704	710	743	TAPBPL	tapasin-related protein	-	-	-	-	-	GO:0005515//protein binding	-
ncbi_426356	9.85	8.42	11.65	28.94	25.4	25.65	84.49	84.63	90.25	23.45	19.37	22.13	164	69	103	293	256	296	710	743	775	209	177	201	S100A9	protein MRP-126	-	-	-	-	-	GO:0043169//cation binding	-
ncbi_426456	4.63	3.77	4.1	2.26	2.21	2.28	1.34	1.41	1.58	2.17	2.06	2.58	617.68	259.4	288.53	189.51	190.8	218.47	93.93	97.75	108.69	164.84	160.7	198.85	LOC426456	uncharacterized protein LOC426456 isoform X1	-	-	-	-	-	-	-
ncbi_426516	80.34	80.7	80.51	41.16	38.92	38.15	24.85	23.42	23.05	20.08	22.35	20.58	4930	2389	2605	1508	1426	1613	768	769	740	670	744	690	HNRNPKL	heterogeneous nuclear ribonucleoprotein K isoform X1	Genetic Information Processing	Transcription	ko03040//Spliceosome	K12886	-	-	-
ncbi_426615	6.42	6.86	7.19	2.92	3.2	2.89	3.18	2.88	2.43	1.7	1.82	1.74	654	343	387	180	196	203	163	154	127	92	101	96	MIER3L	mesoderm induction early response protein 3 isoform X1	-	-	-	-	-	-	-
ncbi_426644	13.53	12.2	11.2	20.39	19.72	20.01	27.62	26.67	26.95	19.13	18.04	18.66	1944	863	855	1782	1715	1993	2003	2021	1997	1471	1423	1463	ERMP1	endoplasmic reticulum metallopeptidase 1	-	-	-	-	-	-	-
ncbi_426798	6.69	7.11	6.3	13.5	13.93	14.05	32.98	31.75	33.16	14.87	15.5	15.63	282.76	150.66	149	354.45	386.39	430.64	710.02	728.7	723.28	344.96	369.02	370.21	SNX24	sorting nexin-24 isoform X1	-	-	-	-	-	-	-
ncbi_426819	35.51	37.88	33.48	68.56	66.64	70.05	58.4	56.8	55.74	54.73	54.27	55.65	1452	766	732	1715	1645	1991	1214	1215	1181	1184	1215	1237	DMBT1	scavenger receptor cysteine-rich domain-containing group B protein isoform X1	-	-	-	-	-	-	-
ncbi_426846	12.32	10.36	10.87	16.45	17.98	16.37	48.08	46.29	46.51	22.7	21.72	24.51	1020	422	478	828	901	939	2009	2021	1986	1006	987	1107	LIPG	endothelial lipase	Metabolism;Metabolism;Organismal Systems	Global and overview maps;Lipid metabolism;Digestive system	ko01100//Metabolic pathways;ko00561//Glycerolipid metabolism;ko04979//Cholesterol metabolism	K22284;K22284;K22284	GO:0044421//extracellular region part	GO:0004620//phospholipase activity	GO:0010982//regulation of high-density lipoprotein particle clearance;GO:0030301//cholesterol transport;GO:0031323//regulation of cellular metabolic process;GO:0032373//positive regulation of sterol transport;GO:0034369//plasma lipoprotein particle remodeling;GO:0044238//primary metabolic process;GO:0055081//anion homeostasis;GO:0055092//sterol homeostasis
ncbi_426854	49.2	44.88	49.47	76.92	77.99	77.9	100.14	105.97	101.62	97.76	95.59	99.16	1713.59	769	915	1629	1643.95	1880	1760	1946	1825	1822	1827	1884	TXNL1	thioredoxin-like protein 1	-	-	-	-	GO:0031988//membrane-bounded vesicle	GO:0015036//disulfide oxidoreductase activity	GO:0018904//ether metabolic process;GO:0019725//cellular homeostasis
ncbi_426871	1.69	2.04	1.46	3.3	4.12	4.63	8.28	7.56	8.99	5.03	4.49	4.51	52	31	24	62	77	99	129	123	143	83	76	76	METTL7A	methyltransferase-like protein 7A	-	-	-	-	-	-	-
ncbi_426894	50.83	50.07	50.66	19.09	18.42	19.73	31.42	32.75	30.1	33.14	32.02	34.91	3520	1706	1863	804	772	947	1098	1196	1075	1228	1217	1319	AQP3	aquaporin-3	Organismal Systems	Excretory system	ko04962//Vasopressin-regulated water reabsorption	K09876	GO:0030054//cell junction;GO:0031224//intrinsic component of membrane;GO:0044424//intracellular part	GO:0015168//glycerol transmembrane transporter activity	GO:0001101//response to acid chemical;GO:0003097//renal water transport;GO:0008643//carbohydrate transport;GO:0019755//one-carbon compound transport
ncbi_426899	8.14	7.7	8.54	4.26	4.71	4.72	1.19	1.03	1.14	5.04	4.56	5.12	842	392	469	268	295	338	62	56	61	279	259	289	FAIM2	protein lifeguard 2	-	-	-	-	-	-	-
ncbi_426920	1.53	1.26	1.43	0.44	0.35	0.35	0.15	0.14	0.21	0.68	0.48	0.62	438	178	218	76	61	69	21	21	31	105	76	97	UNC5D	netrin receptor UNC5D isoform X1	-	-	-	-	GO:0044464//cell part	-	GO:0001764//neuron migration;GO:0021953//central nervous system neuron differentiation;GO:0097485//neuron projection guidance
ncbi_426928	1.44	1.35	1.18	2.9	2.68	2.77	4.83	4.85	5.41	3.17	3.04	2.99	206	95	90	252	232	275	349	366	399	243	239	233	ENPP3	ectonucleotide pyrophosphatase/phosphodiesterase family member 3	Metabolism;Metabolism;Metabolism;Metabolism;Metabolism;Metabolism;Metabolism	Global and overview maps;Nucleotide metabolism;Nucleotide metabolism;Carbohydrate metabolism;Metabolism of cofactors and vitamins;Metabolism of cofactors and vitamins;Metabolism of cofactors and vitamins	ko01100//Metabolic pathways;ko00230//Purine metabolism;ko00240//Pyrimidine metabolism;ko00500//Starch and sucrose metabolism;ko00760//Nicotinate and nicotinamide metabolism;ko00770//Pantothenate and CoA biosynthesis;ko00740//Riboflavin metabolism	K01513;K01513;K01513;K01513;K01513;K01513;K01513	GO:0031988//membrane-bounded vesicle;GO:0044444//cytoplasmic part	GO:0001871//pattern binding;GO:0004527//exonuclease activity;GO:0016462//pyrophosphatase activity;GO:0038024//cargo receptor activity;GO:0043169//cation binding	GO:0002376//immune system process;GO:0006897//endocytosis;GO:0009141//nucleoside triphosphate metabolic process;GO:0090304//nucleic acid metabolic process
ncbi_426930	79.02	79.63	84.29	37.47	35.19	35.44	27.03	27.83	28.62	40.14	44.34	40.91	4484	2207	2525	1270	1201	1376	784	844	854	1217	1350	1271	STX7	syntaxin-7 isoform X1	Cellular Processes;Genetic Information Processing	Transport and catabolism;Folding, sorting and degradation	ko04145//Phagosome;ko04130//SNARE interactions in vesicular transport	K08488;K08488	GO:0005774//vacuolar membrane;GO:0031988//membrane-bounded vesicle;GO:0044425//membrane part	-	GO:0015031//protein transport;GO:0044763//single-organism cellular process;GO:0061024//membrane organization
ncbi_426986	10.86	10.81	10.81	6.47	7.04	6.67	6.7	6.49	5.98	7.24	6.98	7.33	2216	1083	1156	805	856	936	665	679	620	783	772	811	MAPK8IP3	C-Jun-amino-terminal kinase-interacting protein 3 isoform X1	Environmental Information Processing	Signal transduction	ko04010//MAPK signaling pathway	K04436	-	-	-
ncbi_427010	6.26	6.65	6.91	3.69	3.26	3.53	3.07	3.26	3	1.57	1.3	1.94	736	367	409	254.21	227.34	293	168.23	201	172	105	79	120	ZFRL1	zinc finger RNA-binding protein isoform X1	-	-	-	-	-	GO:0046914//transition metal ion binding	-
ncbi_427025	11.26	10.37	9.9	6.27	5.84	5.65	3.21	2.9	2.8	2.5	2.12	1.93	2797.27	1292.22	1327.15	949.44	886.9	988.02	415.37	402.29	372.16	332.56	297.33	271.26	NIPBLL	nipped-B homolog-like isoform X1	-	-	-	-	-	-	-
ncbi_427029	2.84	3.34	3.59	4.43	5.62	5.13	4.99	6.03	6.89	6.29	6.43	6.2	76	44	51	72	91	95	67	85	95	90	94	90	LOC427029	uncharacterized protein LOC427029 isoform X1	-	-	-	-	-	-	-
ncbi_427118	1.36	1.51	1.17	5.03	5.05	4.98	2.82	2.35	2.6	3.74	4.52	4.96	66	36	30	148	148	167	69	60	65	97	120	131	RFESD	Rieske domain-containing protein	-	-	-	-	-	GO:0051536//iron-sulfur cluster binding	GO:0044710//single-organism metabolic process
ncbi_427122	26.3	24.72	26.44	62.55	62.79	61	105.19	101.6	103.05	68.18	66.57	68.87	3250	1503	1735	4700	4696	5223	6560	6620	6567	4509	4515	4643	ERAP1	endoplasmic reticulum aminopeptidase 1	-	-	-	-	GO:0031988//membrane-bounded vesicle;GO:0044421//extracellular region part;GO:0044424//intracellular part	GO:0005126//cytokine receptor binding;GO:0008237//metallopeptidase activity;GO:0046914//transition metal ion binding	GO:0033619//membrane protein proteolysis;GO:0045765//regulation of angiogenesis;GO:0051707//response to other organism
ncbi_427134	10.31	10.82	10.76	6.26	6.16	5.72	4.2	3.84	4.23	2.72	2.94	2.8	978	504	541	361	353	373	199	192	207	138	153	145	UBE2R2L	ubiquitin-conjugating enzyme E2 R2 isoform X1	Genetic Information Processing	Folding, sorting and degradation	ko04120//Ubiquitin mediated proteolysis	K02207	-	-	-
ncbi_427201	3.36	3.68	3.35	5.34	5.54	5.72	8.11	7.49	7.68	5.16	5.5	5.93	744	405	400	736	756	895	918	883	878	628	661	724	ARHGEF28	rho guanine nucleotide exchange factor 28 isoform X1	-	-	-	-	-	-	-
ncbi_427209	10.08	10.43	10.41	17.56	18.12	17.98	24.63	26.19	24	16	17.76	17.85	1474	752	809	1564	1606	1826	1824	2026	1815	1255	1427	1424	COL4A3BP	collagen type IV alpha-3-binding protein isoform X1	-	-	-	-	GO:0043231//intracellular membrane-bounded organelle;GO:0044444//cytoplasmic part	GO:0016772//transferase activity, transferring phosphorus-containing groups;GO:0033218//amide binding;GO:0046624//sphingolipid transporter activity;GO:1901981//phosphatidylinositol phosphate binding	GO:0003012//muscle system process;GO:0006665//sphingolipid metabolic process;GO:0006796//phosphate-containing compound metabolic process;GO:0007005//mitochondrion organization;GO:0009887//organ morphogenesis;GO:0032365//intracellular lipid transport;GO:0033554//cellular response to stress;GO:0048878//chemical homeostasis;GO:0050794//regulation of cellular process
ncbi_427224	25.46	20.94	24.06	51.42	51.47	52.08	109.61	102.92	108.11	46.46	39.58	42.73	1709.67	693.67	860.79	2095.75	2081.71	2413.56	3653.76	3585.87	3684.67	1659.86	1451.76	1560.53	CD274	programmed cell death 1 ligand 1 isoform X1	Environmental Information Processing	Signaling molecules and interaction	ko04514//Cell adhesion molecules (CAMs)	K06745	-	-	-
ncbi_427225	23.41	22.28	26.39	63.8	63.21	64	50	45.78	44.6	41.22	42.47	43.64	1390	654	841	2262	2268	2654	1477	1422	1365	1316	1400	1418	PDCD1LG2	programmed cell death 1 ligand 1 isoform X1	Environmental Information Processing	Signaling molecules and interaction	ko04514//Cell adhesion molecules (CAMs)	K06708	GO:0031988//membrane-bounded vesicle	-	GO:0042129//regulation of T cell proliferation
ncbi_427232	2.73	3.02	3.12	5.57	6.19	4.96	11.57	10.57	10.58	7.33	7.72	7.61	280	152	170	347	384	352	598	571	559	402	434	425	HACD4	very-long-chain (3R)-3-hydroxyacyl-CoA dehydratase 4	Metabolism;Metabolism;Metabolism;Metabolism	Global and overview maps;Global and overview maps;Lipid metabolism;Lipid metabolism	ko01100//Metabolic pathways;ko01212//Fatty acid metabolism;ko00062//Fatty acid elongation;ko01040//Biosynthesis of unsaturated fatty acids	K10703;K10703;K10703;K10703	-	-	-
ncbi_427237	39.81	35.43	38.42	65.94	63.95	67.36	119.26	116.72	118.52	58.3	61.09	65.52	3764	1708	1906	3993	3853	4521	6796	6909	6799	3306	3568	3604	PLIN2	perilipin-2 isoform X1	Organismal Systems	Endocrine system	ko03320//PPAR signaling pathway	K17284	GO:0016020//membrane;GO:0043232//intracellular non-membrane-bounded organelle;GO:0044444//cytoplasmic part	-	GO:0015908//fatty acid transport;GO:0051235//maintenance of location
ncbi_427253	5.73	5.6	5.95	12.66	13.31	12.85	18.26	20.06	20.3	9.15	8.58	9.82	370	178	204	497	520	575	595	683	676	316	304	346	GDA	guanine deaminase	Metabolism;Metabolism	Global and overview maps;Nucleotide metabolism	ko01100//Metabolic pathways;ko00230//Purine metabolism	K01487;K01487	GO:0031988//membrane-bounded vesicle	GO:0016814//hydrolase activity, acting on carbon-nitrogen (but not peptide) bonds, in cyclic amidines;GO:0046914//transition metal ion binding	-
ncbi_427284	36.53	41.3	42.08	60.18	65.25	65.77	61.35	58.52	62.94	66.98	68.54	74.89	1034	576	633	1036	1118	1291	877	874	919	1015	1065	1157	CLTA	clathrin light chain A isoform X1	Cellular Processes;Cellular Processes;Organismal Systems;Organismal Systems	Transport and catabolism;Transport and catabolism;Nervous system;Excretory system	ko04144//Endocytosis;ko04142//Lysosome;ko04721//Synaptic vesicle cycle;ko04961//Endocrine and other factor-regulated calcium reabsorption	K04644;K04644;K04644;K04644	GO:0030125//clathrin vesicle coat	-	GO:0015031//protein transport
ncbi_427326	3.44	3.62	3.35	1.54	1.69	1.56	0.92	0.73	0.91	1.56	1.84	1.76	548	284	284	149	163	172	74	61	72	133	161	153	EDIL3	EGF-like repeat and discoidin I-like domain-containing protein 3 isoform X1	-	-	-	-	GO:0031988//membrane-bounded vesicle	GO:0046872//metal ion binding	GO:0010810//regulation of cell-substrate adhesion
ncbi_427328	32.55	33.26	28.87	48.13	50.67	49.65	49.19	52.85	55.16	64.75	64.69	66.36	1070	538	504	962	1008	1131	816	916	935	1139	1167	1190	CCNH	cyclin-H	Cellular Processes;Genetic Information Processing;Genetic Information Processing	Cell growth and death;Transcription;Replication and repair	ko04110//Cell cycle;ko03022//Basal transcription factors;ko03420//Nucleotide excision repair	K06634;K06634;K06634	GO:0019908//nuclear cyclin-dependent protein kinase holoenzyme complex;GO:0032806//carboxy-terminal domain protein kinase complex;GO:0044451//nucleoplasm part	GO:0004674//protein serine/threonine kinase activity;GO:0019887//protein kinase regulator activity;GO:0019900//kinase binding;GO:0042623//ATPase activity, coupled	GO:0006357//regulation of transcription from RNA polymerase II promoter;GO:0006464//cellular protein modification process
ncbi_427333	1.06	1.02	1.18	2.27	2.06	2.07	3.09	2.51	2.71	1.78	1.82	1.53	230	107	135	297	269	309	338	288	301	206	216	179	PTBP3	polypyrimidine tract-binding protein 3 isoform X1	-	-	-	-	GO:0043231//intracellular membrane-bounded organelle	GO:0003723//RNA binding	GO:0033119//negative regulation of RNA splicing
ncbi_427352	0.63	0.64	0.57	0.4	0.31	0.31	0.23	0.28	0.34	0.29	0.18	0.27	64	32	31	25	19	22	12	15	18	16	10	15	SLC1A1	excitatory amino acid transporter 3	Organismal Systems;Organismal Systems	Nervous system;Digestive system	ko04724//Glutamatergic synapse;ko04974//Protein digestion and absorption	K05612;K05612	GO:0031224//intrinsic component of membrane;GO:0031988//membrane-bounded vesicle	GO:0005283//sodium:amino acid symporter activity;GO:0005310//dicarboxylic acid transmembrane transporter activity	GO:0015813//L-glutamate transport;GO:0043090//amino acid import;GO:0044763//single-organism cellular process;GO:0051259//protein oligomerization
ncbi_427365	13.77	11.54	12.99	20.16	19.46	19.68	18.88	21.52	18.13	21.63	22.65	22.1	1028	424	515	915	879	1018	711	847	698	864	928	900	PLAA	phospholipase A-2-activating protein isoform X1	Genetic Information Processing	Folding, sorting and degradation	ko04141//Protein processing in endoplasmic reticulum	K14018	GO:0031988//membrane-bounded vesicle	GO:0016004//phospholipase activator activity	GO:0009893//positive regulation of metabolic process
ncbi_427393	1.54	1.49	1.45	0.93	1.12	0.91	0.83	1.18	0.79	0.94	0.73	0.85	330.7	157.21	165.04	121.75	145.22	134.75	89.46	133.89	87.52	107.63	85.34	99.53	MARVELD2	MARVEL domain-containing protein 2	Cellular Processes	Cellular community - eukaryotes	ko04530//Tight junction	K17291	-	-	-
ncbi_427406	103.31	104.17	111.06	258.68	257.8	260.64	2097.91	2105.75	2127.69	474.87	489.86	494.32	5378	2668	3070	8188	8122	9401	55109	57795	57114	13228	13994	14037	CCL19	C-C motif chemokine 19 precursor	Environmental Information Processing;Organismal Systems;Environmental Information Processing	Signaling molecules and interaction;Immune system;Signal transduction	ko04060//Cytokine-cytokine receptor interaction;ko04062//Chemokine signaling pathway;ko04064//NF-kappa B signaling pathway	K05512;K05512;K05512	-	GO:0005125//cytokine activity;GO:0048020//CCR chemokine receptor binding	GO:0000302//response to reactive oxygen species;GO:0001934//positive regulation of protein phosphorylation;GO:0002407//dendritic cell chemotaxis;GO:0032874//positive regulation of stress-activated MAPK cascade;GO:0034694//response to prostaglandin;GO:0042345//regulation of NF-kappaB import into nucleus;GO:0043066//negative regulation of apoptotic process;GO:0043551//regulation of phosphatidylinos…
ncbi_427410	67.58	68.44	69.13	120.62	120.49	119.42	172.3	170.27	170.14	144.43	152.17	151.07	5671.16	2826	3081	6155	6120	6944	7296.89	7533.89	7362.68	6486	7008	6915.92	VCP	transitional endoplasmic reticulum ATPase	Genetic Information Processing	Folding, sorting and degradation	ko04141//Protein processing in endoplasmic reticulum	K13525	GO:0000835//ER ubiquitin ligase complex;GO:0031981//nuclear lumen;GO:0031988//membrane-bounded vesicle;GO:0044427//chromosomal part	GO:0002020//protease binding;GO:0003723//RNA binding;GO:0016504//peptidase activator activity;GO:0017111//nucleoside-triphosphatase activity;GO:0019902//phosphatase binding;GO:0032550//purine ribonucleoside binding;GO:0043130//ubiquitin binding	GO:0006301//postreplication repair;GO:0006487//protein N-linked glycosylation;GO:0006886//intracellular protein transport;GO:0016032//viral process;GO:0016482//cytoplasmic transport;GO:0031331//positive regulation of cellular catabolic process;GO:0031401//positive regulation of protein modification process;GO:0032446//protein modification by small protein conjugation;GO:0043161//proteasome-mediat…
ncbi_427455	7.95	7	8.61	11.91	13.05	11.59	48.7	50.04	47.95	15.31	14.38	15.94	358	154	202	320	347	353	1053	1132	1054	360	349	384	GKAP1	G kinase-anchoring protein 1 isoform X1	-	-	-	-	-	-	GO:0050794//regulation of cellular process
ncbi_427511	0.33	0.35	0.26	0.15	0.07	0.08	0.05	0.16	0.02	0.09	0.16	0.09	40	21	17	11	5	7	3	10	1	6	11	6	KBTBD13	kelch repeat and BTB domain-containing protein 13	-	-	-	-	-	-	-
ncbi_427531	112.62	128.32	117.8	0.06	0.06	0	23.99	24.44	26.87	0.15	0.28	0.14	2902	1627	1612	1	1	0	312	332	357	2	4	2	CTRL	chymotrypsin-like protease CTRL-1 precursor	Organismal Systems;Organismal Systems	Digestive system;Digestive system	ko04972//Pancreatic secretion;ko04974//Protein digestion and absorption	K09632;K09632	-	GO:0004175//endopeptidase activity	GO:0019538//protein metabolic process
ncbi_427584	1.37	1.53	1.6	0.85	0.74	0.7	0.6	0.39	0.65	0.66	1.03	0.91	380	209	236	143	124	135	84	57	93	98	157	138	COL7A1	collagen alpha-1(VII) chain isoform X1	-	-	-	-	-	-	-
ncbi_427662	0.57	0.53	0.7	0.23	0.3	0.27	0.1	0.19	0.2	0.3	0.3	0.37	88	37	54	19	26	26	7	15	14	22	23	30	KCNJ12	ATP-sensitive inward rectifier potassium channel 12	Organismal Systems;Organismal Systems	Endocrine system;Nervous system	ko04921//Oxytocin signaling pathway;ko04725//Cholinergic synapse	K05005;K05005	-	-	-
ncbi_427721	0.14	0.16	0.14	0.05	0.02	0.04	0.04	0.01	0.04	0.03	0.03	0.05	46.51	27	24.91	10.38	4.23	9.4	7	2.08	6.56	5	6.2	9.26	NOS1	nitric oxide synthase, brain isoform X1	Metabolism;Environmental Information Processing;Environmental Information Processing;Cellular Processes;Organismal Systems;Organismal Systems;Organismal Systems;Organismal Systems;Metabolism;Metabolism	Global and overview maps;Signal transduction;Signal transduction;Transport and catabolism;Endocrine system;Environmental adaptation;Digestive system;Nervous system;Amino acid metabolism;Amino acid metabolism	ko01100//Metabolic pathways;ko04020//Calcium signaling pathway;ko04371//Apelin signaling pathway;ko04145//Phagosome;ko04926//Relaxin signaling pathway;ko04713//Circadian entrainment;ko04970//Salivary secretion;ko04730//Long-term depression;ko00330//Arginine and proline metabolism;ko00220//Arginine biosynthesis	K13240;K13240;K13240;K13240;K13240;K13240;K13240;K13240;K13240;K13240	GO:0005783//endoplasmic reticulum;GO:0005886//plasma membrane;GO:0043232//intracellular non-membrane-bounded organelle;GO:0098589//membrane region	GO:0005515//protein binding;GO:0016491//oxidoreductase activity;GO:0032553//ribonucleotide binding;GO:0046906//tetrapyrrole binding;GO:0046914//transition metal ion binding	GO:0002026//regulation of the force of heart contraction;GO:0006357//regulation of transcription from RNA polymerase II promoter;GO:0006814//sodium ion transport;GO:0006936//muscle contraction;GO:0006950//response to stress;GO:0017014//protein nitrosylation;GO:0031058//positive regulation of histone modification;GO:0031328//positive regulation of cellular biosynthetic process;GO:0042493//response…
ncbi_427727	22.99	24.62	23.11	71.09	73.4	73.9	116.62	117.8	122.63	73.82	71.7	67.86	1176	625	632	2202	2270	2617	3006	3164	3217	2023	2014	1898	TAP1	antigen peptide transporter 1 isoform X1	Cellular Processes;Organismal Systems;Environmental Information Processing	Transport and catabolism;Immune system;Membrane transport	ko04145//Phagosome;ko04612//Antigen processing and presentation;ko02010//ABC transporters	K05653;K05653;K05653	GO:0042824//MHC class I peptide loading complex	GO:0022892//substrate-specific transporter activity;GO:0032550//purine ribonucleoside binding;GO:0042287//MHC protein binding;GO:0042626//ATPase activity, coupled to transmembrane movement of substances;GO:0046977//TAP binding	GO:0002474//antigen processing and presentation of peptide antigen via MHC class I;GO:0006950//response to stress;GO:0016482//cytoplasmic transport;GO:0030581//symbiont intracellular protein transport in host;GO:0042886//amide transport;GO:0044763//single-organism cellular process
ncbi_427728	25.59	26.34	28.63	75.48	74.36	76.78	103.27	105.13	111.64	72.27	72.75	74.68	1772	897	1033	3134	3087	3643	3581	3812	3966	2668	2756	2803	TAP2	antigen peptide transporter 2 isoform X1	Cellular Processes;Organismal Systems;Environmental Information Processing	Transport and catabolism;Immune system;Membrane transport	ko04145//Phagosome;ko04612//Antigen processing and presentation;ko02010//ABC transporters	K05654;K05654;K05654	GO:0042824//MHC class I peptide loading complex	GO:0005102//receptor binding;GO:0032550//purine ribonucleoside binding;GO:0042626//ATPase activity, coupled to transmembrane movement of substances;GO:0046977//TAP binding	GO:0002477//antigen processing and presentation of exogenous peptide antigen via MHC class Ib;GO:0002484//antigen processing and presentation of endogenous peptide antigen via MHC class I via ER pathway;GO:0002488//antigen processing and presentation of endogenous peptide antigen via MHC class Ib via ER pathway;GO:0009617//response to bacterium;GO:0042886//amide transport;GO:0044763//single-organ…
ncbi_427746	18.42	20.23	20.46	37.17	35.97	41.69	91.51	103	101.17	72.39	69.15	71.88	1003.71	542.56	592.03	1232.51	1188.14	1575.36	2516.64	2961.45	2843.3	2111.21	2068.3	2137.07	YF5	MHC class I antigen YF5 isoform X1	-	-	-	-	GO:0031224//intrinsic component of membrane;GO:0042611//MHC protein complex	GO:0003823//antigen binding	GO:0048002//antigen processing and presentation of peptide antigen
ncbi_427789	1.37	1.16	1.55	0.32	0.31	0.34	0.23	0.21	0.2	0.81	0.8	0.77	483.25	200.21	287.61	68.72	66.24	83.88	41.35	39	35.45	153.1	153.55	146.83	MYH1G	myosin, heavy chain 1G, skeletal muscle isoform X1	Cellular Processes;Cellular Processes;Organismal Systems	Cell motility;Cellular community - eukaryotes;Circulatory system	ko04810//Regulation of actin cytoskeleton;ko04530//Tight junction;ko04270//Vascular smooth muscle contraction	K10352;K10352;K10352	GO:0015629//actin cytoskeleton	GO:0008092//cytoskeletal protein binding;GO:0032550//purine ribonucleoside binding	-
ncbi_427807	0	0	0.01	0.06	0.05	0.05	0.89	1.01	0.72	0.11	0.17	0.18	0	0	2	12	10	11	146	172	120	19	31	32	ANKFN1	ankyrin repeat and fibronectin type-III domain-containing protein 1	-	-	-	-	-	-	-
ncbi_427846	0.56	0.8	0.72	0.11	0.14	0.17	0.28	0.39	0.44	0.18	0.31	0.16	68	52	58	10	14	15	16	23	27	15	22	13	CDHR3	cadherin-related family member 3 isoform X4	-	-	-	-	GO:0031224//intrinsic component of membrane	-	GO:0098742//cell-cell adhesion via plasma-membrane adhesion molecules
ncbi_427864	17.47	19.02	18.22	10.56	10.32	9.75	6.78	6.47	6.66	8.54	10.36	9.47	3045.98	1435.99	1568	1090	1008.99	1192	578	533	569	833	910	865	DYRK2	dual specificity tyrosine-phosphorylation-regulated kinase 2 isoform X1	-	-	-	-	GO:0032991//macromolecular complex;GO:0043231//intracellular membrane-bounded organelle	GO:0004672//protein kinase activity;GO:0032182//ubiquitin-like protein binding;GO:0032550//purine ribonucleoside binding;GO:0046914//transition metal ion binding	GO:0005979//regulation of glycogen biosynthetic process;GO:0006464//cellular protein modification process;GO:0007166//cell surface receptor signaling pathway;GO:0008630//intrinsic apoptotic signaling pathway in response to DNA damage;GO:0042992//negative regulation of transcription factor import into nucleus
ncbi_427878	0.99	1.29	1.19	0.28	0.24	0.42	0.17	0.25	0.37	0.58	0.67	0.59	202	119	119	36	27	57	16	26	32	60	71	61	ANO4	anoctamin-4 isoform X1	-	-	-	-	-	-	-
ncbi_427906	0.25	0.23	0.21	0.02	0.03	0.05	0.02	0.05	0.05	0.11	0.05	0.1	68	30.03	30	4	5	9	3	7	7	17	7	14	ELFN2	protein phosphatase 1 regulatory subunit 29	-	-	-	-	-	GO:0019899//enzyme binding	GO:0010921//regulation of phosphatase activity
ncbi_427907	0.06	0.07	0.23	0.44	0.13	0.4	0.34	0.57	0.52	0.55	0.35	0.5	6	4	10	19	9	25	10	34	22	21	9	25	SSTR3	somatostatin receptor type 3 isoform X1	Environmental Information Processing	Signaling molecules and interaction	ko04080//Neuroactive ligand-receptor interaction	K04219	GO:0031090//organelle membrane;GO:0031224//intrinsic component of membrane;GO:0072372//primary cilium	GO:0008188//neuropeptide receptor activity	GO:0007166//cell surface receptor signaling pathway;GO:0009755//hormone-mediated signaling pathway
ncbi_427912	0.26	0.44	0.19	0.9	0.72	0.88	0.8	0.79	1.02	0.98	1.02	0.82	24	20	9	50	40	56	37	38	48	48	51	41	ASCL4	achaete-scute homolog 4	-	-	-	-	-	GO:0005515//protein binding	-
ncbi_427956	1.46	1.63	1.24	0.48	0.66	0.74	0.36	0.35	0.21	0.68	0.6	0.97	80	44	36	16	22	28	10	10	6	20	18	29	GPR15	G-protein coupled receptor 15	-	-	-	-	GO:0031224//intrinsic component of membrane	GO:0001595//angiotensin receptor activity	GO:0007186//G-protein coupled receptor signaling pathway;GO:0072676//lymphocyte migration
ncbi_427964	10.78	9.17	9.52	5.06	5.32	5.11	4.28	4.66	4.67	5.79	5.79	5.57	1322	553	619	377	394	434	265	301	296	380	390	373	GBE1	1,4-alpha-glucan-branching enzyme isoform X1	Metabolism;Metabolism	Global and overview maps;Carbohydrate metabolism	ko01100//Metabolic pathways;ko00500//Starch and sucrose metabolism	K00700;K00700	-	-	-
ncbi_427988	0.1	0.04	0.01	0.2	0.15	0.26	0.15	0.15	0.34	0.09	0.26	0.3	14	3	1	14	11	19	10	10	21	5	16	17	TMPRSS3	transmembrane protease serine 3 isoform X1	-	-	-	-	GO:0031090//organelle membrane;GO:0043231//intracellular membrane-bounded organelle;GO:0044297//cell body	GO:0004175//endopeptidase activity;GO:0016247//channel regulator activity;GO:0038024//cargo receptor activity	GO:0006875//cellular metal ion homeostasis;GO:0006897//endocytosis;GO:0019538//protein metabolic process;GO:0050954//sensory perception of mechanical stimulus
ncbi_427990	1.28	1.18	1.47	0.47	0.52	0.44	0.15	0.11	0.16	0.78	0.77	0.72	324	147	197	72	79	77	19	15	21	105	107	99	SYTL5	synaptotagmin-like protein 5 isoform X1	-	-	-	-	-	-	-
ncbi_428006	0.32	0.62	0.63	0.22	0.25	0.23	0.23	0.05	0.19	0.22	0.31	0.27	44	35	46	18	18	23	13	7	10	20	19	18	NLGN4L	neuroligin-4, X-linked isoform X1	Environmental Information Processing	Signaling molecules and interaction	ko04514//Cell adhesion molecules (CAMs)	K07378	-	GO:0005102//receptor binding	GO:0016043//cellular component organization;GO:0022610//biological adhesion
ncbi_428015	1.68	1.93	1.93	1.15	1.08	1.01	0.95	1.16	0.91	1.09	1.11	1.11	192	101	99	81	70	75	55	71	53	66	68	70	EDAR	tumor necrosis factor receptor superfamily member EDAR isoform X1	Environmental Information Processing	Signaling molecules and interaction	ko04060//Cytokine-cytokine receptor interaction	K05162	GO:0016020//membrane;GO:0044464//cell part	-	GO:0042345//regulation of NF-kappaB import into nucleus;GO:0060605//tube lumen cavitation
ncbi_428092	6.62	6.73	6.17	4.43	4.24	3.94	2.57	2.4	2.08	4.73	3.49	3.75	204	102	101	83	79	84	40	39	33	78	59	63	FUT4	alpha-(1,3)-fucosyltransferase 4	Metabolism;Metabolism;Metabolism	Global and overview maps;Glycan biosynthesis and metabolism;Glycan biosynthesis and metabolism	ko01100//Metabolic pathways;ko00601//Glycosphingolipid biosynthesis - lacto and neolacto series;ko00515//Mannose type O-glycan biosyntheis	K07632;K07632;K07632	GO:0000139//Golgi membrane;GO:0031224//intrinsic component of membrane	GO:0016758//transferase activity, transferring hexosyl groups	GO:0070085//glycosylation
ncbi_428099	1.45	2.22	1.16	0.48	0.54	0.79	0.65	0.66	0.83	0.71	0.8	0.64	40	30	17	8	9	15	9	9	11	10	12	9	NTF3	neurotrophin-3 isoform 1 preproprotein	Environmental Information Processing;Environmental Information Processing;Environmental Information Processing;Organismal Systems	Signal transduction;Signal transduction;Signal transduction;Nervous system	ko04151//PI3K-Akt signaling pathway;ko04010//MAPK signaling pathway;ko04014//Ras signaling pathway;ko04722//Neurotrophin signaling pathway	K04356;K04356;K04356;K04356	-	-	-
ncbi_428105	9.33	6.81	8.55	3.3	4.8	4.36	4.39	5.31	6.3	4.6	4.12	4.34	238.7	86.67	118.33	50.84	72.23	79.11	53.98	68.75	80.53	58	56.75	58.52	KCNE3	potassium voltage-gated channel subfamily E member 3 isoform X1	Organismal Systems	Digestive system	ko04974//Protein digestion and absorption	K04897	-	-	-
ncbi_428123	0.86	1.51	1.68	9.47	10.78	10.29	61.57	62.75	66.47	7.59	6.47	7.97	22	19	22.83	147.6	167.24	182.69	796.18	847.76	878.37	104.1	91	111.48	MADPRT1	erythroblast NAD(P)(+)--arginine ADP-ribosyltransferase precursor	-	-	-	-	-	GO:0016763//transferase activity, transferring pentosyl groups	GO:0006486//protein glycosylation
ncbi_428125	3.92	4.95	4.1	22.45	22.47	19.75	8.36	8.2	7.58	6.66	8.95	7.72	272	144	158	830	829	912	261	277	262	259	322	285	ART7C	erythroblast NAD--arginine ADP-ribosyltransferase-like precursor	-	-	-	-	-	GO:0016763//transferase activity, transferring pentosyl groups	GO:0006486//protein glycosylation
ncbi_428146	0.24	0.22	0.39	0.16	0.2	0.15	0.13	0.08	0.1	0.14	0.18	0.17	116	49	96	47	56	48	30	19	25	34	46	41	KCNB1	potassium voltage-gated channel subfamily B member 1	-	-	-	-	GO:0034705//potassium channel complex	GO:0005267//potassium channel activity	GO:0030001//metal ion transport;GO:0034220//ion transmembrane transport;GO:0051259//protein oligomerization
ncbi_428170	0.66	1.05	0.69	0.33	0.31	0.39	0.2	0.15	0.14	0.28	0.37	0.37	100	79	56	31	29	41	15	12	11	23	31	31	KLHDC7A	kelch domain-containing protein 7A	-	-	-	-	-	-	-
ncbi_428184	0.02	0.01	0.05	0.34	0.31	0.36	0.43	0.56	0.46	0.24	0.37	0.35	8.07	1.02	5.06	42.48	42.7	53.96	44.2	61.97	50.46	26.87	42.8	40.23	SCNN1D	amiloride-sensitive sodium channel subunit delta	-	-	-	-	GO:0005856//cytoskeleton;GO:0031224//intrinsic component of membrane	GO:0005272//sodium channel activity	GO:0006814//sodium ion transport
ncbi_428260	50.87	53.8	53.71	32.25	33.87	33	17.37	16.42	16.22	29.7	31.07	32.33	6594	3431	3697	2542	2657	2964	1136	1122	1084	2060	2210	2286	STK38	serine/threonine-protein kinase 38	-	-	-	-	GO:0035097//histone methyltransferase complex	GO:0004672//protein kinase activity;GO:0019901//protein kinase binding;GO:0032550//purine ribonucleoside binding;GO:0046872//metal ion binding	GO:0043405//regulation of MAP kinase activity
[truncated: 124 more rows]

## Sheet: miRNA-mRNA_target
miRNA	target	cor	p_value	target_start	target_end	energy(kcal/mol)	target_region(3'->5')	mirna-target_pairing(5'->3')	miRNA_sequence(5'->3')	Symbol	Description	KEGG_A_class	KEGG_B_class	Pathway	K_ID	GO Component	GO Function	GO Process
gga-miR-21-5p	MSTRG.1084	0.881213	0.000152096	766	789	-14.61	tTCGAATAGATGTGCAGTCTAAtg	x||||||||x|x||x|x|x:||xx	tAGCTTATC-AGAC-TGATGTTga	--	hypothetical protein AV530_012323 [Patagioenas fasciata monilis]	-	-	-	-	-	-	-
gga-miR-21-5p	MSTRG.1874	-0.80209	0.00169706	456	478	-10.35	cTCGAATA-TCAATAACTAGAtga	x|||||||x||xx|x||||x|xxx	tAGCTTATCAG--ACTGATGTtga	--	Kinesin-like protein KIF9, partial [Megadyptes antipodes antipodes]	-	-	-	-	-	-	-
[truncated: 3,797 more rows]
