# Supplementary material for: Deciphering Immune Modulation in Chickens Co-Infected with ALV-J and CIAV: A Transcriptomic Approach
Source: Microorganisms. 2024 Nov 28;12(12):2453. doi: 10.3390/microorganisms12122453 (PMC11676111; doi:10.3390/microorganisms12122453)
Supplement: Supplementary file 1 [file microorganisms-12-02453-s001.zip › Supplementary Table S5. Specific Activation_mRNA_miRNA.xlsx]

## Sheet: Specific Activation_miRNA
id	length	seq	total	Mock-1_count	Mock-2_count	Mock-3_count	ALV-J-1_count	ALV-J-2_count	ALV-J-3_count	CAV-1_count	CAV-2_count	CAV-3_count	Co-infection-1_count	Co-infection-2_count	Co-infection-3_count	Mock-1_TPM	Mock-2_TPM	Mock-3_TPM	ALV-J-1_TPM	ALV-J-2_TPM	ALV-J-3_TPM	CAV-1_TPM	CAV-2_TPM	CAV-3_TPM	Co-infection-1_TPM	Co-infection-2_TPM	Co-infection-3_TPM
gga-miR-130b-5p	22	CCTCTTTCCCTGTTGCACTACT	5998	677	503	669	569	488	610	398	417	450	450	357	410	80.2309	84.0059	80.8218	67.9432	68.184	62.9025	91.6997	87.1158	82.6544	53.8141	48.7526	54.2643
gga-miR-454-3p	23	TAGTGCAATATTGCTTATAGGGT	2767	323	276	369	237	198	295	106	217	220	222	164	140	38.2786	46.0947	44.5788	28.2997	27.6648	30.4201	24.4225	45.3336	40.4088	26.5483	22.3961	18.5293
gga-miR-365-3p	22	TAATGCCCCTAAAAATCCTTAT	2709	306	198	301	210	216	345	131	136	424	166	143	133	36.2639	33.0679	36.3638	25.0757	30.1798	35.576	30.1826	28.4119	77.8788	19.8514	19.5283	17.6028
gga-miR-7b	22	TGGAAGACTAGTGATTTTTGTT	2116	273	203	307	217	191	278	77	147	133	104	88	98	32.3531	33.903	37.0886	25.9116	26.6868	28.667	17.7409	30.7099	24.429	12.437	12.0174	12.9705
gga-miR-1662	22	TTGACATCATCATACTTGGGAT	1642	189	129	164	139	129	180	103	139	146	126	98	100	22.3983	21.5443	19.8128	16.5977	18.024	18.5614	23.7313	29.0386	26.8168	15.0679	13.3831	13.2352
gga-miR-148b-5p	24	GAGGTTCTGTCCTACACTCCGGCT	843	97	63	78	85	68	115	48	72	67	62	42	46	11.4954	10.5216	9.4232	10.1497	9.501	11.8587	11.0593	15.0416	12.3063	7.4144	5.7356	6.0882
gga-miR-1786	21	ATTCTTTTCTGCTGTGTTACT	606	65	60	74	55	51	59	22	41	40	61	37	41	7.7031	10.0206	8.9399	6.5674	7.1258	6.084	5.0688	8.5653	7.3471	7.2948	5.0528	5.4264
gga-miR-20b-3p	22	ACTGTAATGTGGGCACTTACAG	514	52	31	35	39	46	48	35	24	21	64	51	68	6.1625	5.1773	4.2283	4.6569	6.4272	4.9497	8.064	5.0139	3.8572	7.6536	6.9647	8.9999
gga-miR-9-4-3p	23	ATAAAGCTAGATAACCGAAAGTA	378	28	10	29	33	29	47	35	17	33	40	45	32	3.3183	1.6701	3.5035	3.9405	4.0519	4.8466	8.064	3.5515	6.0613	4.7835	6.1453	4.2353
gga-miR-12211-5p	22	TAAGTGCTGGCCGTTGTCCTCT	336	41	30	32	34	41	42	17	13	23	25	16	22	4.8589	5.0103	3.8659	4.0599	5.7286	4.331	3.9168	2.7158	4.2246	2.9897	2.185	2.9117
gga-miR-18a-3p	22	ACTGCCCTAAGTGCTCCTTCTG	103	13	9	7	16	5	20	4	3	14	4	5	3	1.5406	1.5031	0.8457	1.9105	0.6986	2.0624	0.9216	0.6267	2.5715	0.4783	0.6828	0.3971
gga-miR-2188-3p	22	GATATATGTGGTCAGACCTATC	71	0	6	0	4	8	16	4	2	2	8	10	11	0.01	1.0021	0.01	0.4776	1.1178	1.6499	0.9216	0.4178	0.3674	0.9567	1.3656	1.4559
gga-miR-214b-3p	21	CACAGCAAGTGTAGACAGGCA	51	14	5	7	5	0	8	4	2	4	2	0	0	1.6591	0.835	0.8457	0.597	0.01	0.825	0.9216	0.4178	0.7347	0.2392	0.01	0.01
gga-miR-3533	20	ATGAAGTGTGATGTGGATAT	48	2	0	0	0	0	4	2	0	2	11	23	4	0.237	0.01	0.01	0.01	0.01	0.4125	0.4608	0.01	0.3674	1.3155	3.1409	0.5294
gga-miR-12214-3p	22	ACACATTTCAGTGCTTCCCTGA	18	3	3	3	2	0	2	0	0	5	0	0	0	0.3555	0.501	0.3624	0.2388	0.01	0.2062	0.01	0.01	0.9184	0.01	0.01	0.01
gga-miR-3064-3p	23	TTGCCACACTGCAACACTTTACA	14	0	0	0	0	0	0	0	0	0	5	7	2	0.01	0.01	0.01	0.01	0.01	0.01	0.01	0.01	0.01	0.5979	0.9559	0.2647
miR-2970-x	21	GACAGTCAGCAGTTGGTCTGT	162844	13389	9228	14229	14077	12182	13180	11311	8299	9170	18264	20308	19207	1586.72	1541.17	1719	1680.91	1702.08	1359.11	2606.07	1733.75	1684.31	2184.13	2773.3	2542.08
miR-126-y	23	TCGTACCGTGAGTAATAATGCAA	13727	1020	764	1224	1264	1078	1507	683	709	849	1450	1447	1732	120.88	127.595	147.871	150.932	150.619	155.4	157.364	148.118	155.941	173.401	197.605	229.234
miR-3971-y	23	TCTCCCAACCCCTGTACCAGTGA	8575	1067	774	1019	653	659	870	468	642	930	630	416	447	126.45	129.266	123.105	77.9735	92.0763	89.7134	107.828	134.121	170.819	75.3397	56.8097	59.1613
miR-1246-x	20	AATTGATTTTTGGAGCAGGG	3236	89	71	89	149	125	135	80	63	105	2177	70	83	10.5473	11.8577	10.7521	17.7918	17.4652	13.921	18.4321	13.1614	19.286	260.341	9.5593	10.9852
miR-212-y	24	TAACAGTCTACAGTCATGGCTACT	932	107	83	111	99	73	97	41	73	63	56	64	65	12.6805	13.8618	13.4099	11.8214	10.1997	10.0025	9.4465	15.2505	11.5716	6.6969	8.74	8.6029
miR-1386-x	18	CTCCTGGCTGGCTCGCCA	729	45	35	76	42	55	64	68	46	61	63	87	87	5.3329	5.8453	9.1815	5.0151	7.6847	6.5996	15.6673	9.6099	11.2043	7.534	11.8809	11.5146
miR-145-x	24	CGTCCAGTTTTCCCAGGAATCCCT	715	104	56	66	101	79	82	13	49	36	55	32	42	12.325	9.3525	7.9734	12.0602	11.038	8.4557	2.9952	10.2366	6.6123	6.5773	4.37	5.5588
miR-460-x	24	CCTGCATTGTACACACTGTGTGAA	622	41	24	47	69	55	51	42	52	53	70	47	71	4.8589	4.0082	5.6781	8.2392	7.6847	5.2591	9.6769	10.8634	9.7348	8.3711	6.4184	9.397
miR-1648-x	22	GCGGCTCGGCGCGGCTCCGCGC	557	19	5	24	27	12	41	15	9	15	115	108	167	2.2517	0.835	2.8994	3.224	1.6767	4.2279	3.456	1.8802	2.7551	13.7525	14.7487	22.1028
miR-33-y	21	CAATGCCCCTGCCATGCAGCC	210	24	20	25	27	13	18	17	18	15	15	8	10	2.8442	3.3402	3.0202	3.224	1.8164	1.8561	3.9168	3.7604	2.7551	1.7938	1.0925	1.3235
miR-32-x	23	TATTGCACATTACTAAGTTGCAA	175	8	6	13	16	25	12	12	6	11	19	24	23	0.9481	1.0021	1.5705	1.9105	3.493	1.2374	2.7648	1.2535	2.0204	2.2721	3.2775	3.0441
miR-33-x	23	GTGCATTGTAGTTGCATTGCAAT	160	7	5	10	22	10	10	10	15	7	21	17	26	0.8296	0.835	1.2081	2.627	1.3972	1.0312	2.304	3.1337	1.2857	2.5113	2.3216	3.4412
miR-9226-x	20	AGGTCCCTGTTCGGGCGCCA	158	13	4	9	6	8	10	9	2	16	15	28	38	1.5406	0.668	1.0873	0.7164	1.1178	1.0312	2.0736	0.4178	2.9388	1.7938	3.8237	5.0294
miR-2779-x	18	TCCGGCTCGAAGGACCAT	155	7	10	15	10	7	8	21	2	17	20	24	14	0.8296	1.6701	1.8121	1.1941	0.978	0.825	4.8384	0.4178	3.1225	2.3917	3.2775	1.8529
miR-454-x	23	ACCCTATCAATATTGCCTCTGCT	151	15	18	15	17	19	8	4	16	14	6	10	9	1.7776	3.0062	1.8121	2.0299	2.6547	0.825	0.9216	3.3426	2.5715	0.7175	1.3656	1.1912
miR-1559-x	24	TTCGATGCTTGTATGCTACTCCCT	141	22	13	15	5	16	25	2	6	11	9	5	12	2.6072	2.1711	1.8121	0.597	2.2355	2.578	0.4608	1.2535	2.0204	1.0763	0.6828	1.5882
miR-12258-y	22	GGAGGAGGACGCAGCCATGCGT	132	5	0	10	7	24	11	5	8	14	21	12	15	0.5925	0.01	1.2081	0.8359	3.3533	1.1343	1.152	1.6713	2.5715	2.5113	1.6387	1.9853
miR-1677-x	23	TCCTGCACCGCTGAAGTCAATGT	56	0	4	4	7	2	6	0	0	4	8	6	15	0.01	0.668	0.4832	0.8359	0.2794	0.6187	0.01	0.01	0.7347	0.9567	0.8194	1.9853
miR-1290-y	18	TTGATTTTTGGAGCAGGG	53	2	0	0	4	0	4	0	0	0	43	0	0	0.237	0.01	0.01	0.4776	0.01	0.4125	0.01	0.01	0.01	5.1422	0.01	0.01
miR-2285-y	18	GCAAAATCCATATGAACT	34	0	2	0	3	2	2	8	2	0	3	6	6	0.01	0.334	0.01	0.3582	0.2794	0.2062	1.8432	0.4178	0.01	0.3588	0.8194	0.7941
miR-1456-x	24	AAAGGACGGAGGCGGCCCGCGCTT	31	0	2	2	2	3	3	0	3	0	5	8	3	0.01	0.334	0.2416	0.2388	0.4192	0.3094	0.01	0.6267	0.01	0.5979	1.0925	0.3971
miR-4492-y	18	GGGGGCTGGACGCGCGCC	27	0	0	0	2	0	0	0	0	0	5	7	13	0.01	0.01	0.01	0.2388	0.01	0.01	0.01	0.01	0.01	0.5979	0.9559	1.7206
miR-6240-x	23	CAAAGCATCGCGAAGGCTCTCGG	23	0	0	0	0	0	0	0	0	0	23	0	0	0.01	0.01	0.01	0.01	0.01	0.01	0.01	0.01	0.01	2.7505	0.01	0.01
miR-129-x	24	CTTTTTGCGGTCTGGGCTTGCATT	22	2	0	0	0	3	0	2	2	0	6	2	5	0.237	0.01	0.01	0.01	0.4192	0.01	0.4608	0.4178	0.01	0.7175	0.2731	0.6618
miR-671-x	24	AGGAAGCCCTGGAGGGGCTGGAGG	19	0	0	0	0	0	0	0	0	11	2	3	3	0.01	0.01	0.01	0.01	0.01	0.01	0.01	0.01	2.0204	0.2392	0.4097	0.3971
miR-10240-x	18	CGTCAGGATGGCCGAGTG	17	0	0	0	0	0	2	0	0	0	0	7	8	0.01	0.01	0.01	0.01	0.01	0.2062	0.01	0.01	0.01	0.01	0.9559	1.0588
miR-12004-x	23	CTGGCCCTGGTTCTCTGCCTCCT	17	0	0	0	0	0	0	0	0	0	0	13	4	0.01	0.01	0.01	0.01	0.01	0.01	0.01	0.01	0.01	0.01	1.7753	0.5294
miR-724-x	22	TTAAAGGGAATTTGCGACTGTT	17	0	0	0	0	0	0	0	0	0	17	0	0	0.01	0.01	0.01	0.01	0.01	0.01	0.01	0.01	0.01	2.033	0.01	0.01
miR-663-x	18	TAGGGGCGCTGCGGGACC	15	0	0	0	0	2	0	0	0	0	2	5	6	0.01	0.01	0.01	0.01	0.2794	0.01	0.01	0.01	0.01	0.2392	0.6828	0.7941
miR-9590-x	19	TCAGTGATGCTGAGAACCT	11	0	0	0	0	0	0	0	2	0	3	3	3	0.01	0.01	0.01	0.01	0.01	0.01	0.01	0.4178	0.01	0.3588	0.4097	0.3971
novel-m0074-5p	23	GACAGTCAGCAGTTGGTCTGTGT	96968	7106	4895	7203	10367	8575	9489	5080	5080	5285	11613	11406	10869	842.128	817.513	870.193	1237.9	1198.11	978.495	1170.44	1061.27	970.73	1388.76	1557.62	1438.53
novel-m0138-5p	25	TGGAAGACTAGTGATTTTTGTTGTT	4250	638	460	558	447	394	570	119	304	329	161	125	145	75.609	76.8245	67.4119	53.3754	55.0502	58.7777	27.4178	63.5089	60.4295	19.2535	17.0702	19.191
novel-m0072-5p	23	TGGTGAGAAGCGTGCTGTGGAGC	121	22	9	15	9	6	28	2	7	2	9	8	4	2.6072	1.5031	1.8121	1.0747	0.8383	2.8873	0.4608	1.4624	0.3674	1.0763	1.0925	0.5294
novel-m0080-5p	23	CACCTCCCAGGATCGCATCTGGG	68	8	8	3	15	2	6	5	8	8	2	3	0	0.9481	1.3361	0.3624	1.7911	0.2794	0.6187	1.152	1.6713	1.4694	0.2392	0.4097	0.01
novel-m0032-5p	22	ATTGGTCAACTGTCGGTCAACT	60	4	0	2	7	6	3	4	3	0	8	10	13	0.474	0.01	0.2416	0.8359	0.8383	0.3094	0.9216	0.6267	0.01	0.9567	1.3656	1.7206
novel-m0090-5p	24	CTCCTCCCCCCGGGCCGCGGAGCC	48	2	0	0	4	2	8	2	0	3	4	12	11	0.237	0.01	0.01	0.4776	0.2794	0.825	0.4608	0.01	0.551	0.4783	1.6387	1.4559
novel-m0095-5p	24	CTCCTCCCCCCGGGCCGCGGAGCC	48	2	0	0	4	2	8	2	0	3	4	12	11	0.237	0.01	0.01	0.4776	0.2794	0.825	0.4608	0.01	0.551	0.4783	1.6387	1.4559
novel-m0057-3p	22	CCGAGCGAGCTCTGCAGAGCCT	39	2	0	2	7	0	3	2	3	2	10	5	3	0.237	0.01	0.2416	0.8359	0.01	0.3094	0.4608	0.6267	0.3674	1.1959	0.6828	0.3971
novel-m0144-3p	20	GATGTCAGTCTGTATGGACT	25	0	0	0	0	0	0	2	0	0	6	8	9	0.01	0.01	0.01	0.01	0.01	0.01	0.4608	0.01	0.01	0.7175	1.0925	1.1912
novel-m0082-5p	22	TGGCAGAGCTGTCCTCACTGGC	24	0	0	0	0	0	0	0	0	0	10	5	9	0.01	0.01	0.01	0.01	0.01	0.01	0.01	0.01	0.01	1.1959	0.6828	1.1912
novel-m0051-3p	23	TGGGCAAGAGAGCGGGACCCAGC	22	0	0	0	0	0	0	0	0	0	8	9	5	0.01	0.01	0.01	0.01	0.01	0.01	0.01	0.01	0.01	0.9567	1.2291	0.6618
novel-m0091-5p	23	CGCCGCCGGCGCGGGCGGGGGCC	18	0	0	0	0	0	0	0	0	0	4	5	9	0.01	0.01	0.01	0.01	0.01	0.01	0.01	0.01	0.01	0.4783	0.6828	1.1912
novel-m0096-5p	23	CGCCGCCGGCGCGGGCGGGGGCC	18	0	0	0	0	0	0	0	0	0	4	5	9	0.01	0.01	0.01	0.01	0.01	0.01	0.01	0.01	0.01	0.4783	0.6828	1.1912
novel-m0030-5p	24	ACATGTTGTTGAAATGTGGAGTCT	15	0	0	0	0	0	0	0	0	2	10	0	3	0.01	0.01	0.01	0.01	0.01	0.01	0.01	0.01	0.3674	1.1959	0.01	0.3971
novel-m0123-3p	23	AACAAGTGGAAATGCAATTCATG	13	0	0	0	0	0	0	2	0	0	0	4	7	0.01	0.01	0.01	0.01	0.01	0.01	0.4608	0.01	0.01	0.01	0.5462	0.9265
novel-m0113-5p	22	TTTAAGGCTGCTCTTAAAACCT	12	0	0	0	0	0	0	0	0	2	0	5	5	0.01	0.01	0.01	0.01	0.01	0.01	0.01	0.01	0.3674	0.01	0.6828	0.6618

## Sheet: Specific Activation_mRNA
id	Mock-1_fpkm	Mock-2_fpkm	Mock-3_fpkm	ALV-J-1_fpkm	ALV-J-2_fpkm	ALV-J-3_fpkm	CAV-1_fpkm	CAV-2_fpkm	CAV-3_fpkm	Co-infection-1_fpkm	Co-infection-2_fpkm	Co-infection-3_fpkm	Mock-1_count	Mock-2_count	Mock-3_count	ALV-J-1_count	ALV-J-2_count	ALV-J-3_count	CAV-1_count	CAV-2_count	CAV-3_count	Co-infection-1_count	Co-infection-2_count	Co-infection-3_count	Symbol	Description	KEGG_A_class	KEGG_B_class	Pathway	K_ID	GO Component	GO Function	GO Process	CAV-vs-Co-infection-pvalue	CAV-vs-Co-infection-fdr
MSTRG.11268	2.16	1.34	0.92	1.81	1.58	1.56	0.97	1.17	1.56	3.09	1.89	2.41	102	31	23	52	45	51	23	29	38	78	49	62	--	-	-	-	-	-	-	-	-	0.000319893	0.000955208
MSTRG.12577	0.73	1.59	1.37	0.87	1.16	1.41	0.83	1.33	1.09	2.2	2.45	1.54	26	28	26	19	25	35	15	25	20	42	48	30	--	-	-	-	-	-	-	-	-	1.76757e-20	1.61523e-19
MSTRG.1329	2.17	3.7	3.15	1.86	1.35	1.91	3	3.22	2.78	1.39	1.6	1.72	104	72	56	53	53	63	77	81	92	28	40	46	--	-	-	-	-	-	-	-	-	0.0835318	0.146414
MSTRG.13612	0.96	2.12	2.72	2.44	2.78	3.58	3.89	2.13	2.41	2.47	3.43	4.85	24	26	36	37	42	62	49	28	31	33	47	66	--	spidroin-2-like [Oncorhynchus kisutch]	-	-	-	-	-	-	-	0.233242	0.343185
MSTRG.13908	54	56.44	56.87	55.01	57.17	54.61	56.67	57.37	58.73	84.89	86.16	83.47	9616	4945	5378	5957	6162	6738	5093	5387	5393	8090	8420	8109	CR1	complement receptor type 1 [Numida meleagris]	Organismal Systems;Organismal Systems;Human Diseases;Human Diseases;Human Diseases;Human Diseases	Immune system;Immune system;Infectious diseases;Infectious diseases;Infectious diseases;Infectious diseases	ko04640//Hematopoietic cell lineage;ko04610//Complement and coagulation cascades;ko05144//Malaria;ko05134//Legionellosis;ko05152//Tuberculosis;ko05140//Leishmaniasis	K04011;K04011;K04011;K04011;K04011;K04011	GO:0044425//membrane part;GO:0044464//cell part	GO:0004888//transmembrane signaling receptor activity;GO:0005515//protein binding	GO:0030449//regulation of complement activation;GO:0044763//single-organism cellular process;GO:0050794//regulation of cellular process;GO:0051248//negative regulation of protein metabolic process	3.65495e-05	0.000124675
MSTRG.14701	5.68	8.83	5.51	9.77	10.55	9.09	7.21	8.92	8.94	14.42	10.99	9.27	64	49	33	67	72	71	41	53	52	87	68	57	Ppp5c	PREDICTED: serine/threonine-protein phosphatase 5-like, partial [Tauraco erythrolophus]	Environmental Information Processing	Signal transduction	ko04010//MAPK signaling pathway	K04460	GO:0030425//dendrite;GO:0031981//nuclear lumen;GO:0044297//cell body;GO:0044444//cytoplasmic part	GO:0003676//nucleic acid binding;GO:0004721//phosphoprotein phosphatase activity;GO:0015631//tubulin binding;GO:0043169//cation binding;GO:0060089//molecular transducer activity	GO:0000280//nuclear division;GO:0006259//DNA metabolic process;GO:0006796//phosphate-containing compound metabolic process;GO:0014072//response to isoquinoline alkaloid;GO:0016570//histone modification;GO:0033145//positive regulation of intracellular steroid hormone receptor signaling pathway;GO:0034614//cellular response to reactive oxygen species;GO:0034645//cellular macromolecule biosynthetic …	1.46236e-16	1.12647e-15
MSTRG.14768	0.84	0.6	0.81	0.32	0.16	0.68	0	0.94	0	0	0.18	0	8.49	3	4.33	2	1	4.74	0	5	0	0	1	0	--	LOW QUALITY PROTEIN: uncharacterized protein LOC114010837 [Falco peregrinus]	-	-	-	-	-	-	-	0.0763389	0.135738
MSTRG.15321	1.21	1.1	0.98	1.01	0.89	0.75	0.78	0.99	0.65	0.93	0.63	0.57	116	52	50	59	52	50	38	50	32	48	33	30	--	hypothetical protein llap_16473 [Limosa lapponica baueri]	-	-	-	-	-	-	-	0.348827	0.469388
MSTRG.15587	1.47	0.12	0.23	0.2	0.1	0.35	0.24	0	0.12	0.11	0	0.11	24	1	2	2	1	4	2	0	1	1	0	1	--	maestro heat-like repeat-containing protein family member 6 [Gallus gallus]	-	-	-	-	-	-	-	7.78335e-05	0.000253907
MSTRG.15618	9.56	8.29	8.58	7.96	8.85	8.24	9.5	9.28	10.78	15.88	16.38	13.67	408.48	175.43	196.9	208.28	236.61	250.17	204.81	212.41	240.4	369.7	393.28	321.72	--	leukocyte immunoglobulin-like receptor subfamily B member 5, partial [Gallus gallus]	-	-	-	-	-	-	-	0.0607634	0.111736
MSTRG.15672	3.6	4.58	4.28	5.04	4.38	4.98	5.29	5.87	5.62	13.81	12.31	13.48	222.13	139.09	140.1	189.21	163.55	212.89	164.61	190.96	178.69	455.92	416.91	453.55	FAM120A	immunoglobulin superfamily member 1-like [Gallus gallus]	-	-	-	-	GO:0016020//membrane;GO:0044424//intracellular part	GO:0003723//RNA binding	-	0.0166252	0.0357969
MSTRG.15999	2.75	5.04	2.72	3.4	5.8	5.96	5.59	4.44	4.81	7.33	5.39	7.95	40	36	21	30	51	60	41	34	36	57	43	63	--	-	-	-	-	-	-	-	-	0.000792399	0.00222666
MSTRG.16072	7.89	6.8	7.83	7.7	5.95	5	10.05	12.38	11.04	11.65	11.88	11.7	261.41	109.46	136.73	155.92	120.75	118.05	167.6	215.02	187.38	204.94	217.62	212.28	--	leukocyte immunoglobulin-like receptor subfamily A member 2 [Gallus gallus]	-	-	-	-	-	-	-	7.1624e-06	2.65351e-05
MSTRG.16177	4.97	5.25	6.55	6.05	4.76	5.59	7.28	6.78	6.36	10.4	8.15	7.83	50	26	35	37	29	39	37	36	33	56	45	43	OSGEP	probable tRNA N6-adenosine threonylcarbamoyltransferase, partial [Coturnix japonica]	-	-	-	-	-	-	-	0.253214	0.36574
MSTRG.16201	18.61	18.56	19.13	23.56	23.66	22.16	26.6	28.22	25.98	31.13	29.54	28.73	678.11	332.77	370.09	522.09	521.79	559.56	489.11	542.12	488.15	607.1	590.7	571.01	--	platelet glycoprotein VI-like [Gallus gallus]	-	-	-	-	-	-	-	0.125349	0.205787
MSTRG.16364	3.22	3.57	3.2	2.78	2.9	3.28	4.03	2.98	4.32	5.47	6.27	5.85	157.4	86.08	81.43	84.25	82.1	110.55	97.99	76.19	105.27	139.22	163.54	153.46	--	platelet glycoprotein VI-like [Gallus gallus]	-	-	-	-	-	-	-	0.309185	0.42789
MSTRG.16425	1.48	2.03	1.1	1.12	0	0.85	0.94	0	0.15	0.18	0	0	12.94	8.72	5.1	5.97	0	5.14	4.16	0	0.67	0.86	0	0	VCP	Transitional endoplasmic reticulum ATPase, partial [Eurypyga helias]	Genetic Information Processing;Human Diseases	Folding, sorting and degradation;Infectious diseases	ko04141//Protein processing in endoplasmic reticulum;ko05134//Legionellosis	K13525;K13525	GO:0000835//ER ubiquitin ligase complex;GO:0008023//transcription elongation factor complex;GO:0031988//membrane-bounded vesicle;GO:0044427//chromosomal part	GO:0002020//protease binding;GO:0003723//RNA binding;GO:0016504//peptidase activator activity;GO:0017111//nucleoside-triphosphatase activity;GO:0019902//phosphatase binding;GO:0032550//purine ribonucleoside binding;GO:0043130//ubiquitin binding	GO:0006487//protein N-linked glycosylation;GO:0006886//intracellular protein transport;GO:0007165//signal transduction;GO:0009408//response to heat;GO:0009792//embryo development ending in birth or egg hatching;GO:0016032//viral process;GO:0016482//cytoplasmic transport;GO:0019985//translesion synthesis;GO:0031331//positive regulation of cellular catabolic process;GO:0031401//positive regulation …	0.201914	0.306192
MSTRG.16445	1.21	0.88	1.02	1.18	1.58	1.25	0.56	0.9	1.01	1.94	1.58	1.75	56	20	25	33	44	40	13	22	24	48	40	44	--	-	-	-	-	-	-	-	-	5.47044e-12	3.30768e-11
MSTRG.16543	0.12	0.19	0.23	0.56	0.71	0.22	0.12	0.12	0.06	0.98	1.24	1.24	4	3	4	11	14	5	2	2	1	17	22	22	--	SAGA-associated factor 29 [Lonchura striata domestica]	-	-	-	-	-	-	-	0.0389337	0.0758687
MSTRG.16584	1.83	1.61	1.52	1.15	1.07	1.68	2.43	2.51	2.24	0.45	0.83	0.33	152	66	67	58	54	97	102	110	96	20	38	15	--	transcription factor SOX-5-like [Meleagris gallopavo]	-	-	-	-	GO:0044424//intracellular part	-	GO:0044267//cellular protein metabolic process;GO:0050789//regulation of biological process	0.162991	0.257018
MSTRG.16678	3.22	1.95	3.58	3.3	3.27	4.65	2.23	3.34	4.36	6.63	5.42	4.82	38.04	11.36	22.49	23.73	23.39	38.09	13.31	20.84	26.59	41.95	35.16	31.07	--	T-cell-interacting, activating receptor on myeloid cells protein 1 isoform X1 [Gallus gallus]	-	-	-	-	-	-	-	0.0132467	0.0292122
MSTRG.16731	2.29	2.37	1.2	1.81	1.25	1.46	2.06	0.5	1.26	3.35	4.01	2.44	50.51	25.64	14	24.3	16.67	22.28	22.88	5.82	14.36	39.54	48.49	29.28	--	-	-	-	-	-	-	-	-	0.070876	0.12741
MSTRG.2188	0.88	0.62	1.65	1	1.56	0.81	0.88	0.91	1.56	2.21	2.73	2.64	18.15	4	13.51	11	15.13	10.05	9.16	9.06	15.71	18.78	26.55	25.56	--	ecto-ADP-ribosyltransferase 5-like isoform X2 [Gallus gallus]	-	-	-	-	-	-	-	0.273867	0.389923
MSTRG.3516	2.89	3.65	3.52	4.5	5.35	4.99	3.16	2.45	3.84	6.97	6	6.24	77.19	48	50	73.16	86.58	92.55	42.66	34.6	53	99.7	88	91	--	PREDICTED: pre-mRNA 3' end processing protein WDR33-like [Biomphalaria glabrata]	-	-	-	-	-	-	-	0.0910426	0.157526
MSTRG.41	10.98	11.9	9.96	10.63	12.48	11.48	13.6	14.78	13.47	19.92	15.09	16.14	272	145	131	160	187	197	170	193	172	264	205	218	--	-	-	-	-	-	-	-	-	0.285526	0.402958
MSTRG.67	0.73	0.89	1.14	1.56	1.36	1.23	0.91	0.92	0.52	1.72	1.64	1.38	30	18	25	39	34	35	19	20	11	38	37	31	SMKR1	small lysine-rich protein 1 [Phasianus colchicus]	-	-	-	-	-	-	-	0.241206	0.35227
MSTRG.8048	2.93	2.64	3.08	2.22	1.86	2.46	2.59	2.18	2.49	4.48	4.51	3.99	183.5	81.5	102.52	84.59	70.58	106.87	81.78	71.86	80.34	150.1	155.17	136.35	--	leukocyte immunoglobulin-like receptor subfamily B member 5, partial [Gallus gallus]	-	-	-	-	-	-	-	0.000156771	0.000492021
ncbi_100526758	46.29	60.73	54.22	57.9	53.86	65.55	56.41	61.62	55.63	85.89	79.2	83.26	426	275	265	324	300	418	262	299	264	423	400	418	OST4	dolichyl-diphosphooligosaccharide--protein glycosyltransferase subunit 4	-	-	-	-	-	-	-	0.0728363	0.130299
ncbi_100857231	2.33	2.78	3.27	2.98	3.91	3.41	3.71	4.37	3.51	5.88	5.06	4.53	152	89	113	118	154	154	122	150	118	205	181	161	SLC5A6	sodium-dependent multivitamin transporter	Organismal Systems	Digestive system	ko04977//Vitamin digestion and absorption	K14386	GO:0031224//intrinsic component of membrane	-	GO:0044763//single-organism cellular process;GO:0051234//establishment of localization	0.838818	0.895057
ncbi_100857237	131.68	128.98	130.95	109.64	117.09	117.04	110.53	107.68	115.56	204.33	191.99	195.37	2382	1148	1258	1206	1282	1467	1009	1027	1078	1978	1906	1928	MIF	macrophage migration inhibitory factor	Metabolism;Metabolism	Amino acid metabolism;Amino acid metabolism	ko00350//Tyrosine metabolism;ko00360//Phenylalanine metabolism	K07253;K07253	GO:0031988//membrane-bounded vesicle;GO:0044421//extracellular region part;GO:0044424//intracellular part	GO:0016862//intramolecular oxidoreductase activity, interconverting keto- and enol-groups;GO:0016863//intramolecular oxidoreductase activity, transposing C=C bonds;GO:0042287//MHC protein binding	GO:0001934//positive regulation of protein phosphorylation;GO:0002683//negative regulation of immune system process;GO:0002720//positive regulation of cytokine production involved in immune response;GO:0002833//positive regulation of response to biotic stimulus;GO:0006935//chemotaxis;GO:0006952//defense response;GO:0007568//aging;GO:0008284//positive regulation of cell proliferation;GO:0010468//r…	0.741957	0.818883
ncbi_100857247	0.9	1.53	1.17	1.21	1.63	1.76	1.42	1.52	1.16	1.87	1.88	2.06	53.63	44.63	36.8	43.9	58.5	72.47	42.66	47.72	35.44	59.58	61.32	66.72	TUBA4A	tubulin alpha-5 chain-like	Cellular Processes;Cellular Processes;Cellular Processes;Cellular Processes	Cellular community - eukaryotes;Transport and catabolism;Cell growth and death;Cellular community - eukaryotes	ko04530//Tight junction;ko04145//Phagosome;ko04210//Apoptosis;ko04540//Gap junction	K07374;K07374;K07374;K07374	-	-	-	0.122408	0.201965
ncbi_100857285	17.35	14.7	14.8	19.44	17.66	19.69	16.95	20.03	20.36	27.38	24.86	26.16	276	115	125	188	170	217	136	168	167	233	217	227	BLOC1S1	biogenesis of lysosome-related organelles complex 1 subunit 1	-	-	-	-	GO:0031082//BLOC complex;GO:0031970//organelle envelope lumen;GO:0031988//membrane-bounded vesicle;GO:0044429//mitochondrial part	-	GO:0006473//protein acetylation;GO:0008088//axo-dendritic transport;GO:0030030//cell projection organization;GO:0045333//cellular respiration;GO:0048489//synaptic vesicle transport	0.0210634	0.0441976
ncbi_100857707	10.21	9.47	9.27	13.07	12.65	12.25	9.51	9.84	9.86	14.35	14.46	15.44	960	438	463	747	720	798	451	488	478	722	746	792	MED18	mediator of RNA polymerase II transcription subunit 18	-	-	-	-	GO:0043234//protein complex	-	GO:0006355//regulation of transcription, DNA-templated	7.10437e-06	2.63322e-05
ncbi_100857739	1.74	1.49	1.77	2.58	2.26	2.29	1.29	1.41	0.99	2.41	3.49	2.96	150	63	81	135	118	137	56	64	44	111	165	139	ANKLE1	LOW QUALITY PROTEIN: ankyrin repeat and LEM domain-containing protein 1	-	-	-	-	-	-	-	0.00252189	0.00647134
ncbi_100858057	22.3	20.22	22.7	29.69	29.14	28.79	24.75	25.57	23.77	38.18	38.12	36.4	966	431	522	782	764	864	541	584	531	885	906	860	HSDL2	hydroxysteroid dehydrogenase-like protein 2	-	-	-	-	GO:0042579//microbody	GO:0003824//catalytic activity	GO:0044710//single-organism metabolic process	0.532047	0.647427
ncbi_100858159	0.1	0.1	0.16	0.07	0.14	0.12	0.11	0.05	0.08	0	0.02	0.03	8	4	7	3	7	6	4	2	3	0	1	1	AOC1	amiloride-sensitive amine oxidase [copper-containing] isoform X1	Metabolism;Metabolism;Metabolism;Metabolism	Global and overview maps;Amino acid metabolism;Amino acid metabolism;Amino acid metabolism	ko01100//Metabolic pathways;ko00330//Arginine and proline metabolism;ko00380//Tryptophan metabolism;ko00340//Histidine metabolism	K11182;K11182;K11182;K11182	-	-	-	0.0302728	0.0608473
ncbi_100858219	12.19	17.29	14.51	14.32	13.84	16.63	13.28	16.39	12.08	24.66	22.58	23.21	182	127	115	130	125	172	100	129	93	197	185	189	MRPL55	39S ribosomal protein L55, mitochondrial	-	-	-	-	-	-	-	0.120422	0.199238
ncbi_100858354	1.58	2.6	1.76	2.19	2.77	2.35	1.86	1.59	0.57	3.79	3.05	4.42	32.11	26	19	27.04	34.14	33.04	19.07	17.06	6.02	41.26	34	49.06	HIST1H103	histone H1.03	-	-	-	-	GO:0043231//intracellular membrane-bounded organelle;GO:0043232//intracellular non-membrane-bounded organelle	GO:0003676//nucleic acid binding	GO:0034728//nucleosome organization	0.00144208	0.00385685
ncbi_100858676	13.4	17.01	14.6	19.68	21.69	21.64	17.02	19.52	16.03	23.62	24.02	22.73	496	310	287	443	486	555	318	381	306	468	488	459	MAX	protein max isoform X1	Environmental Information Processing	Signal transduction	ko04010//MAPK signaling pathway	K04453	GO:0044665//MLL1/2 complex	GO:0005515//protein binding	GO:0010468//regulation of gene expression	0.653616	0.753002
ncbi_100858681	1.75	0.37	1.09	2.37	1.68	1.83	0.97	1.48	1.49	2.43	1.99	1.87	42.39	4.37	14.03	34.84	24.55	30.71	11.88	18.86	18.53	31.36	26.41	24.69	HIST1H3H	histone cluster 1 H3 family member h	-	-	-	-	GO:0031988//membrane-bounded vesicle;GO:0043231//intracellular membrane-bounded organelle;GO:0043232//intracellular non-membrane-bounded organelle	GO:0003676//nucleic acid binding;GO:0046983//protein dimerization activity	GO:0034728//nucleosome organization	0.0591197	0.109087
ncbi_100858882	11.56	10.6	13.26	10.65	12.07	11.6	15.6	14.3	15.07	19.61	17.79	17.47	348	157	212	195	220	242	237	227	234	316	294	287	RBP14L	copper chaperone for superoxide dismutase	-	-	-	-	GO:0043231//intracellular membrane-bounded organelle	GO:0043169//cation binding	GO:0006801//superoxide metabolic process;GO:0006812//cation transport;GO:0043085//positive regulation of catalytic activity;GO:0044710//single-organism metabolic process	0.00316224	0.00797753
ncbi_100858919	7.39	7.77	7.65	9.59	10.15	8.89	7.68	8.23	7.99	11.57	12.95	13.15	1207.37	617.03	663.72	943.24	994.95	1006.42	615.52	694.09	664.57	1003.01	1125.93	1150.17	LOC100858919	receptor-type tyrosine-protein phosphatase kappa isoform X1	-	-	-	-	-	GO:0042578//phosphoric ester hydrolase activity	GO:0006470//protein dephosphorylation	0.0344859	0.0681775
ncbi_100858931	10.07	8.83	11.47	13.09	12.55	13.66	13.12	14.87	14.42	16.85	17.99	16.08	248	107	150	196	187	233	163	193	183	222	243	216	EXOSC5	exosome complex component RRP46	Genetic Information Processing	Folding, sorting and degradation	ko03018//RNA degradation	K12590	GO:0000785//chromatin	-	GO:0000291//nuclear-transcribed mRNA catabolic process, exonucleolytic;GO:0002252//immune effector process;GO:0006304//DNA modification	9.26436e-06	3.39252e-05
ncbi_100859022	0.04	0.06	0.07	0.07	0	0.13	0.1	0.03	0	0	0	0	4.26	3.3	4.17	4.83	0	10.27	5.62	1.66	0	0	0	0	LOC100859022	protocadherin gamma-A2-like	-	-	-	-	GO:0031224//intrinsic component of membrane	-	GO:0098742//cell-cell adhesion via plasma-membrane adhesion molecules	0.107048	0.180591
ncbi_100859063	0.29	0.06	0.15	0.16	0.13	0.21	0.41	0.42	0.31	0.48	0.55	0.35	18	2	5	6	5	9	13	14	10	16	19	11.86	LOC100859063	uncharacterized protein LOC100859063	-	-	-	-	-	-	-	4.47901e-05	0.000150945
ncbi_100859748	15.57	16.68	17.81	22.3	23.59	22.44	21.05	24.17	23.47	26.73	26.44	26.4	662	354	398	585	611	656	453	543	514	617	626	616	SIGMAR1	sigma non-opioid intracellular receptor 1 isoform 1	-	-	-	-	GO:0019866//organelle inner membrane;GO:0031224//intrinsic component of membrane;GO:0031965//nuclear membrane	-	GO:0042981//regulation of apoptotic process;GO:0044765//single-organism transport	0.000393479	0.0011596
ncbi_100859759	6.03	6.16	6.22	6.32	6.56	6.91	5.75	6.34	6.65	9.79	9.21	9.17	468	235	256	298	308	371	225	259	266	406	392	388	POLA2	DNA polymerase alpha subunit B isoform X1	Metabolism;Metabolism;Metabolism;Genetic Information Processing	Global and overview maps;Nucleotide metabolism;Nucleotide metabolism;Replication and repair	ko01100//Metabolic pathways;ko00230//Purine metabolism;ko00240//Pyrimidine metabolism;ko03030//DNA replication	K02321;K02321;K02321;K02321	-	-	-	0.794067	0.861084
ncbi_100859910	1.5	1.14	1.45	1.27	1.82	1.44	1.45	1.1	1.98	2.56	2.56	2.13	71.17	23.79	34.7	33.53	49.5	41.5	33.37	22.74	45.86	59.99	66.71	53.73	LOC100859910	uncharacterized protein LOC100859910 isoform X1	-	-	-	-	-	-	GO:0050794//regulation of cellular process	0.287536	0.405015
ncbi_101747242	0	0	0	0.03	0	0	0.07	0.02	0.02	0.02	0.06	0.05	0	0	0	2	0	0	4	1	1	1	4	3	TLX2	T-cell leukemia homeobox protein 2	-	-	-	-	-	-	-	0.0355318	0.0699673
ncbi_101747380	2.87	4.58	3.22	2.7	2.03	2.17	1.9	4.28	2.78	2.43	1.24	1.88	42	33	25	24	18	22	14	33	21	19	10	15	CAMK2N2	calcium/calmodulin-dependent protein kinase II inhibitor 2	-	-	-	-	GO:0005815//microtubule organizing center;GO:0043231//intracellular membrane-bounded organelle;GO:0044444//cytoplasmic part	GO:0004860//protein kinase inhibitor activity;GO:0016772//transferase activity, transferring phosphorus-containing groups;GO:0019900//kinase binding	GO:0001933//negative regulation of protein phosphorylation;GO:0050804//modulation of synaptic transmission	0.224923	0.33356
ncbi_101747516	0	0.13	0.21	0.21	0.22	0.39	0.23	0.22	0.22	0.12	0.45	0.24	0	4	4.18	6.47	8.45	15.13	5.99	4.36	4.16	4.73	16.49	9.31	LOC101747516	uncharacterized protein LOC101747516 isoform X1	-	-	-	-	-	-	-	0.961093	0.974989
ncbi_101747545	4.83	4.22	4.93	6.56	5.27	6.44	4.84	5.31	5.66	7.34	7.92	6.55	78	34	44	64	52	75	41	47	49	66	72	59	COA4	cytochrome c oxidase assembly factor 4 homolog, mitochondrial	Organismal Systems	Environmental adaptation	ko04714//Thermogenesis	K18177	-	-	-	0.00934369	0.021343
ncbi_101747773	0	0	0	0	0	0	0	0	0.32	0.42	0.85	0.62	0	0	0	0	0	0	0	0	4.49	6.11	12.69	9.17	LOC101747773	uncharacterized protein LOC101747773	-	-	-	-	-	-	-	3.20778e-05	0.00011019
ncbi_101747958	0.11	0.2	0	0	0	0	0.14	0.12	0	0	0	0.03	8	7	0	0	0	0	6	5	0	0	0	1	LOC101747958	estradiol 17-beta-dehydrogenase 2-like isoform X1	-	-	-	-	-	-	-	2.13099e-07	9.22726e-07
ncbi_101748467	0.02	0.03	0.08	0.04	0	0.02	0.06	0.01	0.02	0	0.01	0.01	5.16	4.04	10.23	5.35	0	2.56	7.12	1.04	2.02	0	1.06	1.49	LOC101748467	pre-mRNA-splicing factor CWC22 homolog	-	-	-	-	-	-	-	7.47502e-24	7.67378e-23
ncbi_101748887	0.28	0.27	0.33	0.34	0.13	0.16	0.41	0.46	0.32	0.42	0.54	0.65	23.95	11.29	14.71	17.55	6.59	9.21	17.51	20.4	14	19	25.01	30.04	SRM130L2	antigen WC1.1-like	-	-	-	-	-	-	-	0.0995374	0.169964
ncbi_101749156	0.44	0.31	0.36	0	0.23	0.2	0.11	0.21	0.11	0.02	0.03	0.1	16	5.54	7	0	5	5	2	4	2	0.47	0.54	2	TMEM74B	transmembrane protein 74B	-	-	-	-	-	-	-	1.54444e-11	9.06006e-11
ncbi_101749307	0	0.12	0.06	0	0.15	0	0.35	0	0	0.5	0.16	0.22	0	2	1	0	3	0	6	0	0	9	3	4	LOC101749307	uncharacterized protein LOC101749307	-	-	-	-	-	-	-	0.233814	0.34384
ncbi_101749511	1.56	2.28	1.69	2.08	2.81	2.65	2.52	3.01	2.57	3.46	3.83	3.63	96.83	69.57	55.63	78.62	105.75	114.37	78.81	98.37	82.24	115	130.55	122.95	LOC101749511	uncharacterized protein LOC101749511 isoform X1	-	-	-	-	-	-	-	0.091716	0.158521
ncbi_101749643	0.38	0.3	0.51	0.48	0.58	0.6	0.47	0.54	0.55	1.06	0.72	0.75	34	13.27	24	26	31	37	21	25	25	50	35	36	ZNF385A	zinc finger protein 385A isoform X1	-	-	-	-	GO:0097458//neuron part	GO:0044822//poly(A) RNA binding	GO:0006915//apoptotic process;GO:0007610//behavior;GO:0008298//intracellular mRNA localization;GO:0010467//gene expression;GO:0016043//cellular component organization;GO:0030099//myeloid cell differentiation;GO:0048468//cell development;GO:0048522//positive regulation of cellular process;GO:1901796//regulation of signal transduction by p53 class mediator;GO:2001020//regulation of response to DNA …	0.0322275	0.0642717
ncbi_101750235	0.31	0.23	0.31	0.15	0.21	0.04	0.16	0.1	0.14	0.12	0.08	0.08	32	13	18	10	13	3	8	6	9	6	4	4	NXPH2	neurexophilin-2 isoform X1	-	-	-	-	-	-	-	0.767424	1
ncbi_101750251	1.81	1.8	1.55	1.34	1.85	1.35	1.25	1.11	1.57	0.88	1.11	1.08	105.4	51.62	48.01	47.41	64.94	54.56	36.66	34.11	47.13	27.45	35.42	34.41	LOC101750251	uncharacterized protein LOC101750251	-	-	-	-	-	-	-	6.1972e-09	3.0491e-08
ncbi_101750393	1.63	1.46	1.41	1.36	1.53	1.5	1.97	1.96	2.09	2.55	2.81	2.38	138	61	63	70	78	88	84	87	91	115	130	110	TAF1CZ	TATA box-binding protein-associated factor RNA polymerase I subunit C isoform X1	-	-	-	-	-	-	-	0.0695749	0.125312
ncbi_101751202	3.84	4.9	4.68	4.88	4.57	4.55	5.09	4.67	4.54	7.35	7	6.24	88	57	59	70	67	78	62	61	56	91	92	81	NICN1	nicolin-1 isoform X1	-	-	-	-	-	-	-	0.66217	0.760739
ncbi_101751456	6.26	7	7.14	6.46	5.95	5.61	5.2	5.44	4.7	2.67	2.02	2.64	381.65	210.08	231.03	239.49	219.38	237.15	159.95	174.84	147.83	87.04	67.57	87.66	LOC101751456	LOW QUALITY PROTEIN: T-complex protein 1 subunit gamma-like	-	-	-	-	-	-	-	0.0227759	0.0473901
ncbi_101751757	7.64	9.46	7.43	7.86	7.89	8.69	8.31	7.17	6.69	16.3	14.61	14.7	184	112	95	115	115	145	101	91	83	210	193	193	C22orf39	UPF0545 protein C22orf39 homolog	-	-	-	-	-	-	-	6.91179e-07	2.83968e-06
ncbi_101751877	0.38	0.45	0.37	0.28	0.37	0.43	0.26	0.34	0.3	0.24	0.17	0.13	58	34	30	26	34	45	20	27	24	20	14	11	LOC101751877	uncharacterized protein LOC101751877	-	-	-	-	-	-	-	1.023e-06	4.12213e-06
ncbi_101752154	12.44	13.78	13.27	18.33	17.82	18.53	14.51	13.56	13.91	20.41	20.83	18.47	1174	640	665	1052	1018	1212	691	675	677	1031	1079	951	EHBP1L1	EH domain-binding protein 1-like protein 1	-	-	-	-	-	-	-	1.69632e-18	1.42952e-17
ncbi_105694155	8.29	9.51	10.21	6.99	5.97	7.52	6.74	8.67	7.84	18.28	12.79	14.42	78	44	51	40	34	49	32	43	38	92	66	74	PIGBOS1	protein PIGBOS1	-	-	-	-	-	-	-	1.61418e-05	5.75811e-05
ncbi_107049207	9.31	12.24	11.42	12.84	10.43	13.43	10.45	13	11.68	19.02	15.37	15.99	224	145	146	188	152	224	127	165	145	245	203	210	SNRPD2	LOW QUALITY PROTEIN: small nuclear ribonucleoprotein Sm D2	Genetic Information Processing	Transcription	ko03040//Spliceosome	K11096	GO:0005681//spliceosomal complex;GO:0031981//nuclear lumen;GO:0031988//membrane-bounded vesicle;GO:0034708//methyltransferase complex;GO:0044423//virion part;GO:0044444//cytoplasmic part;GO:0097525//spliceosomal snRNP complex	GO:0003723//RNA binding	GO:0000377//RNA splicing, via transesterification reactions with bulged adenosine as nucleophile;GO:0022618//ribonucleoprotein complex assembly	0.0265357	0.0542308
ncbi_107049257	3	2.78	2.41	2.39	4.59	3.44	1.4	1.59	1.63	4.78	3.78	4.69	68	31	29	33	63	54	16	19	19	58	47	58	LOC107049257	uncharacterized protein LOC107049257	-	-	-	-	-	-	-	0.0106718	0.0240567
ncbi_107049411	0.2	0.27	0.5	0.11	0.49	0.38	0	0.31	0.06	0.06	0.06	0	6	4	8	2	9	8	0	5	1	1	1	0	LOC107049411	epoxide hydrolase 3-like	-	-	-	-	-	-	-	2.91177e-40	4.60688e-39
ncbi_107049486	4.02	4.76	4.27	6.34	5.3	4.73	4.21	4.7	5.42	8.19	6.53	5.31	249.93	145.62	140.81	239.41	199.36	203.89	132.13	154.11	173.85	272.36	222.62	179.88	NAA10L	LOW QUALITY PROTEIN: N-alpha-acetyltransferase 10	-	-	-	-	-	-	-	0.0205817	0.0432823
ncbi_107049489	0.07	0.16	0.07	0.11	0.22	0.09	0	0.07	0.17	0.48	0.48	0.27	3.64	4.21	2	3.57	7.09	3.48	0	2.03	4.64	13.79	14.21	8.02	LOC107049489	LOW QUALITY PROTEIN: leukocyte immunoglobulin-like receptor subfamily B member 3A	-	-	-	-	-	-	-	0.101228	0.172377
ncbi_107049631	1.6	1.84	2.19	2.67	2.93	2.12	1.81	2.23	1.4	3.25	2.89	2.5	42	24	31	43	47	39	24	31	19	46	42	36	LOC107049631	cyclin-Q isoform X1	-	-	-	-	-	-	GO:0031323//regulation of cellular metabolic process	0.0136191	0.0299232
ncbi_107049904	0.78	0.96	0.89	0.86	0.94	1.17	1.21	1.31	1.18	2.59	1.52	1.4	106	64	64	71	77	110	83	94	83	188	113	104	LOC107049904	zonadhesin-like	Genetic Information Processing	Translation	ko03008//Ribosome biogenesis in eukaryotes	K14563	-	-	-	0.0158328	0.0342874
ncbi_107049941	0.15	0	0	0.17	0.26	0.14	0.19	0.55	0.09	0.36	0.56	0.88	3.41	0	0	2.45	3.72	2.2	2.27	6.7	1.12	4.51	7.16	11.21	LOC107049941	platelet glycoprotein VI-like	-	-	-	-	-	-	-	0.00453079	0.0110869
ncbi_107049973	3.41	3.86	2.59	3.32	2.56	2.8	2.22	2.61	2.66	4.6	4.75	5.55	192.64	107.35	77.72	114.01	87.54	109.75	63.26	77.69	77.34	139.16	147.37	170.93	LOC107049973	platelet glycoprotein VI-like	-	-	-	-	-	-	-	0.51846	0.634673
ncbi_107050070	0.6	0.53	0.32	0.37	0.28	0.73	0.5	0.4	0	1.09	1.09	1.5	10.02	4.36	2.85	3.7	2.85	8.46	4.23	3.48	0	9.7	9.98	13.61	LOC107050070	T-cell-interacting, activating receptor on myeloid cells protein 1-like	-	-	-	-	-	-	-	0.00084855	0.00237329
ncbi_107050189	0.38	0.18	0.12	0.14	0	0.08	0.55	0.35	0.39	1.1	0.69	0.43	12.75	3.04	2.11	2.89	0	1.77	9.47	6.26	6.87	19.9	12.74	7.99	LOC107050189	platelet glycoprotein VI-like	-	-	-	-	-	-	-	0.0068028	0.0160455
ncbi_107050217	4.63	3.44	4.67	5.5	5.94	6.62	3.76	4.31	3.28	7.64	5.87	9.39	112	41	60	81	87	111	46	55	41	99	78	124	SPC24	kinetochore protein Spc24	-	-	-	-	-	-	-	0.00644967	0.0152953
ncbi_107050283	0.31	0.54	0.29	0.77	0.39	0.54	0.14	0.48	0.85	1.08	0.91	0.8	10	8.56	5.04	15.12	7.67	12.11	2.31	8.08	14.06	18.56	16.02	14.09	LOC107050283	platelet glycoprotein VI-like	-	-	-	-	-	-	-	0.0371864	0.0728737
ncbi_107050349	4	3.49	4.02	3.13	3.4	3.63	3.61	3.13	3.06	5.49	5.68	6.49	286.25	122.94	152.8	136.49	147.43	177.09	130.61	118.18	113.05	207.62	220.36	247.14	LOC107050349	uncharacterized protein LOC107050349 isoform X1	-	-	-	-	-	-	GO:0050794//regulation of cellular process	0.393221	0.514413
ncbi_107050352	8.59	9	10.11	7.95	10.43	12.59	10.38	13.75	13.28	24.34	11.01	15.5	64	33	40	36	47	65	39	54	51	97	45	63	LOC107050352	eukaryotic translation initiation factor 5A-1	-	-	-	-	GO:0030529//intracellular ribonucleoprotein complex;GO:0031090//organelle membrane;GO:0031988//membrane-bounded vesicle;GO:0043005//neuron projection;GO:0043231//intracellular membrane-bounded organelle;GO:0044297//cell body;GO:0044444//cytoplasmic part;GO:0046930//pore complex	GO:0005515//protein binding;GO:0008135//translation factor activity, RNA binding;GO:0017069//snRNA binding;GO:0043021//ribonucleoprotein complex binding	GO:0006405//RNA export from nucleus;GO:0006448//regulation of translational elongation;GO:0006449//regulation of translational termination;GO:0006886//intracellular protein transport;GO:0018205//peptidyl-lysine modification;GO:0042127//regulation of cell proliferation;GO:0042981//regulation of apoptotic process;GO:0045597//positive regulation of cell differentiation	0.313732	0.432625
ncbi_107050441	2.55	2.96	3.15	2.75	3.13	2.47	3.03	2.62	2.97	5.44	4.84	3.34	70	40	46	46	52	47	42	38	42	80	73	50	MRPL4	39S ribosomal protein L4, mitochondrial	Genetic Information Processing	Translation	ko03010//Ribosome	K02926	-	-	-	0.495163	0.612333
ncbi_107050574	0.46	0.3	0.36	0.32	0.36	0.48	0.55	0.7	0.39	0.79	0.76	0.79	60	19	25	25	28	43	36	48	26	55	54	56	LOC107050574	LOW QUALITY PROTEIN: integrin alpha-10-like	Environmental Information Processing;Cellular Processes;Cellular Processes;Environmental Information Processing	Signal transduction;Cell motility;Cellular community - eukaryotes;Signaling molecules and interaction	ko04151//PI3K-Akt signaling pathway;ko04810//Regulation of actin cytoskeleton;ko04510//Focal adhesion;ko04512//ECM-receptor interaction	K06586;K06586;K06586;K06586	GO:0016021//integral component of membrane	-	-	0.0713185	0.128067
ncbi_107050733	2.11	1.93	1.26	0.69	2.15	2.03	2.44	0.73	1.71	4.14	2.63	2.58	60	27	19	12	37	40	35	11	25	63	41	40	LOC107050733	mediator of RNA polymerase II transcription subunit 25-like	-	-	-	-	GO:0005667//transcription factor complex;GO:0031981//nuclear lumen	GO:0042974//retinoic acid receptor binding	GO:0006352//DNA-templated transcription, initiation;GO:0006357//regulation of transcription from RNA polymerase II promoter;GO:0008285//negative regulation of cell proliferation;GO:0031334//positive regulation of protein complex assembly;GO:0035561//regulation of chromatin binding;GO:0071156//regulation of cell cycle arrest	0.00560202	0.0134651
ncbi_107050834	24.66	30.2	25.64	38.27	38.01	41.96	23.69	25.25	26.55	45.67	41.78	41.41	654	394	361	617	610	771	317	353	363	648	608	599	UBE2S	ubiquitin-conjugating enzyme E2 S	Genetic Information Processing	Folding, sorting and degradation	ko04120//Ubiquitin mediated proteolysis	K10583	-	-	-	0.0244381	0.0503359
ncbi_107050973	0.8	1.37	2.3	1.51	2.11	2.58	1.63	0.54	1.67	4.76	4.74	4.2	12.38	10.41	18.84	14.21	19.71	27.57	12.73	4.4	13.3	39.36	40.14	35.38	LOC107050973	LOW QUALITY PROTEIN: osteoclast-associated immunoglobulin-like receptor	-	-	-	-	-	-	-	0.0532809	0.0998082
ncbi_107051071	6.6	7.36	5.75	7.04	6.62	8.16	5.15	6.27	7.2	13.22	10.21	8.9	180.3	98.92	83.41	116.93	109.52	154.55	70.94	90.39	101.38	193.26	153.14	132.72	PAGR1	LOW QUALITY PROTEIN: PAXIP1-associated glutamate-rich protein 1	-	-	-	-	-	-	-	0.429877	0.55054
ncbi_107051138	0.31	0.12	0.11	0.28	0.38	0.19	0.23	0.47	0.15	0.47	0.35	0.77	16	3	3	9	12	7	6	13	4	13	10	22	LOC107051138	platelet glycoprotein VI-like	-	-	-	-	-	-	-	0.0203749	0.0429033
ncbi_107051323	5.38	4.82	4.9	6.8	6.64	6.3	5.67	5.1	5.89	9.4	8.27	6.83	186	82	90	143	139	151	99	93	105	174	157	129	LOC107051323	LOW QUALITY PROTEIN: serine hydroxymethyltransferase, mitochondrial-like	Metabolism;Metabolism;Metabolism;Metabolism;Metabolism;Metabolism	Global and overview maps;Global and overview maps;Global and overview maps;Amino acid metabolism;Carbohydrate metabolism;Metabolism of cofactors and vitamins	ko01100//Metabolic pathways;ko01200//Carbon metabolism;ko01230//Biosynthesis of amino acids;ko00260//Glycine, serine and threonine metabolism;ko00630//Glyoxylate and dicarboxylate metabolism;ko00670//One carbon pool by folate	K00600;K00600;K00600;K00600;K00600;K00600	GO:0043231//intracellular membrane-bounded organelle	GO:0016742//hydroxymethyl-, formyl- and related transferase activity;GO:0043168//anion binding	GO:0006730//one-carbon metabolic process;GO:0009069//serine family amino acid metabolic process	0.0101813	0.023083
ncbi_107051407	0	0	0	0.03	0.03	0.03	0	0	0	0.04	0.14	0.07	0	0	0	1	1	1	0	0	0	1	4	2	LOC107051407	uncharacterized protein LOC107051407	-	-	-	-	-	-	-	0.0185841	0.0394775
ncbi_107051508	9.97	13.3	8.45	11.99	10.91	12.77	13.71	11.7	13.9	16.65	13.74	18.28	160	105	72	117	106	142	111	99	115	143	121	160	LOC107051508	pancreatic trypsin inhibitor-like	-	-	-	-	-	-	-	0.333731	0.453833
ncbi_107051826	1.81	1.8	1.55	1.34	1.85	1.35	1.25	1.11	1.57	0.88	1.11	1.08	105.4	51.62	48.01	47.41	64.94	54.56	36.66	34.11	47.13	27.45	35.42	34.41	LOC107051826	uncharacterized protein LOC107051826	-	-	-	-	-	-	-	0.0153918	0.0334041
ncbi_107052467	3.01	3.93	4.65	4.61	4.21	6.18	5.05	4.06	4.2	7.07	7.53	6.7	161.85	103	132.49	149	136.87	228.95	136.84	112.94	116.29	202.22	218.45	190.44	LOC107052467	ecto-ADP-ribosyltransferase 5-like isoform X1	-	-	-	-	-	GO:0016763//transferase activity, transferring pentosyl groups;GO:0016799//hydrolase activity, hydrolyzing N-glycosyl compounds	GO:0006486//protein glycosylation	0.0172956	0.0370673
ncbi_107052934	0.28	0.39	0.34	0.26	0.38	0.31	0.19	0.21	0.26	0.21	0.19	0.16	60	41	38	33	49	45	20	24	28	24	22	19	LOC107052934	uncharacterized protein LOC107052934 isoform X1	-	-	-	-	-	-	-	0.901874	0.93645
ncbi_107053308	0	0.1	0	0	0.26	0.06	0.03	0.12	0.1	0.21	0.13	0.16	0	3	0	0	9.77	2.39	1	4	3.12	6.85	4.48	5.56	TCD8AL1	T-cell surface glycoprotein CD8 alpha chain-like	Environmental Information Processing;Organismal Systems;Organismal Systems;Organismal Systems	Signaling molecules and interaction;Immune system;Immune system;Immune system	ko04514//Cell adhesion molecules (CAMs);ko04660//T cell receptor signaling pathway;ko04640//Hematopoietic cell lineage;ko04612//Antigen processing and presentation	K06458;K06458;K06458;K06458	-	-	-	0.00388404	0.00964318
ncbi_107053632	0.24	0.18	0.17	0.17	0.14	0.09	0	0.27	0.24	0	0.1	0	16.78	6.33	6.47	7	6	4.29	0	9.77	8.47	0	3.66	0	LOC107053632	uncharacterized protein LOC107053632	-	-	-	-	-	-	-	3.0857e-05	0.000106268
ncbi_107053766	0.27	0.41	0.21	0.37	0.1	0.13	0.3	0.14	0.19	0.09	0.09	0.09	22	16	9	18	5	7	12	6	8	4	4	4	LOC107053766	scavenger receptor cysteine-rich type 1 protein M130-like	-	-	-	-	-	-	-	0.408223	0.529361
ncbi_107054716	6.66	7.23	6.89	5.96	5.78	4.31	7.59	7.09	6.91	3.37	5.2	5.14	200.63	107.06	110.01	109	105.06	90.23	115.24	112.3	107.19	54.38	85.89	84.51	LOC107054716	uncharacterized protein LOC107054716 isoform X1	-	-	-	-	-	-	-	9.83093e-14	6.52887e-13
ncbi_107054855	1.29	1.8	1.64	1.64	1.46	1.99	1.11	1.3	2.5	4.25	2.07	2.59	42	26	37	31	26	42	15	22	35	66	32	42	LOC107054855	corticoliberin isoform X1	-	-	-	-	-	-	GO:0044707//single-multicellular organism process	0.00173089	0.00457471
ncbi_107054980	10.75	14.45	13.39	13.69	10.17	11.89	15.12	12.66	13.45	25.6	19.43	23.05	124	82	82	96	71	95	88	77	80	158	123	145	BOLA3	bolA-like protein 3	-	-	-	-	-	-	-	0.101491	0.172752
ncbi_107055393	2.29	2.01	2.5	2.41	2.28	2.09	2.58	2.4	2.22	3.77	3.6	3.52	188	81	109	121	114	120	107	104	94	167	163	159	TESPA1	protein TESPA1	-	-	-	-	-	-	-	0.0164655	0.0354934
ncbi_107056801	3.01	3.17	4.25	3.33	4.01	6.26	4.13	3.95	4.04	5.19	6.43	6.36	52	27	39	35	42	75	36	36	36	48	61	60	HDDC3	guanosine-3',5'-bis(diphosphate) 3'-pyrophosphohydrolase MESH1	Metabolism	Nucleotide metabolism	ko00230//Purine metabolism	K21138	-	GO:0016794//diphosphoric monoester hydrolase activity;GO:0043169//cation binding	-	0.0181422	0.038666
ncbi_107057103	0.05	0.08	0.02	0.02	0	0.03	0	0.03	0	0	0	0	5.51	3.86	1.22	1.08	0	2.21	0	1.49	0	0	0	0	LOC107057103	class II histocompatibility antigen, B-L beta chain-like	Environmental Information Processing;Cellular Processes;Organismal Systems;Organismal Systems;Organismal Systems;Organismal Systems;Organismal Systems	Signaling molecules and interaction;Transport and catabolism;Immune system;Immune system;Immune system;Immune system;Immune system	ko04514//Cell adhesion molecules (CAMs);ko04145//Phagosome;ko04659//Th17 cell differentiation;ko04658//Th1 and Th2 cell differentiation;ko04640//Hematopoietic cell lineage;ko04612//Antigen processing and presentation;ko04672//Intestinal immune network for IgA production	K06752;K06752;K06752;K06752;K06752;K06752;K06752	GO:0031224//intrinsic component of membrane;GO:0042611//MHC protein complex	-	GO:0019882//antigen processing and presentation	0.000592603	0.00169474
ncbi_107057251	0.04	0.19	0.18	0.25	0.31	0.18	0.15	0.12	0.06	0.25	0.34	0.39	4.13	9.36	9.6	15.44	19.21	12.62	7.61	6.54	3.45	13.57	18.93	22.46	LOC107057251	uncharacterized protein LOC107057251 isoform X1	-	-	-	-	-	-	-	3.29496e-12	2.01953e-11
ncbi_107057317	0.1	0.22	0.08	0.28	0.15	0.28	0.06	0.1	0.06	0.48	0.54	0.49	10.31	10.56	4.24	16.75	9.51	19.48	3.39	5.46	3.45	26.62	30.39	27.13	LOC107057317	uncharacterized protein LOC107057317 isoform X1	-	-	-	-	-	-	-	0.345639	0.465953
ncbi_107057620	2.41	2.03	2.67	2.59	3.73	3.63	1.66	2.39	2.85	7.06	4.78	4.04	46	19	27	30	43	48	16	24	28	72	50	42	ELOF1	transcription elongation factor 1 homolog	-	-	-	-	GO:0043231//intracellular membrane-bounded organelle	GO:0043169//cation binding	GO:0010468//regulation of gene expression;GO:0034645//cellular macromolecule biosynthetic process
ncbi_107057622	34.95	38.46	38.7	39.05	43.81	49.75	42.63	44	43.82	68.69	57.43	66.61	580	314	341	394	440	572	357	385	375	610	523	603	UBL5	ubiquitin-like protein 5	Organismal Systems	Aging	ko04212//Longevity regulating pathway - worm	K13113	-	-	-
ncbi_107057642	3.67	2.97	3.81	4.35	5.1	5.4	4	3.3	3.42	5.6	5.29	5.96	158	63	87	114	133	161	87	75	76	129	125	140	VASP	LOW QUALITY PROTEIN: vasodilator-stimulated phosphoprotein	Cellular Processes;Environmental Information Processing;Cellular Processes;Environmental Information Processing;Organismal Systems;Organismal Systems;Organismal Systems	Cellular community - eukaryotes;Signal transduction;Cellular community - eukaryotes;Signal transduction;Immune system;Immune system;Immune system	ko04510//Focal adhesion;ko04015//Rap1 signaling pathway;ko04530//Tight junction;ko04022//cGMP - PKG signaling pathway;ko04611//Platelet activation;ko04670//Leukocyte transendothelial migration;ko04666//Fc gamma R-mediated phagocytosis	K06274;K06274;K06274;K06274;K06274;K06274;K06274	GO:0005924//cell-substrate adherens junction;GO:0016020//membrane;GO:0031252//cell leading edge;GO:0042995//cell projection;GO:0043226//organelle;GO:0044424//intracellular part	GO:0005515//protein binding	GO:0006461//protein complex assembly;GO:0008154//actin polymerization or depolymerization;GO:0097485//neuron projection guidance
ncbi_109648311	511.83	522.45	510.72	454.48	441.02	461.23	628.16	629.77	649.89	889.12	814.96	867.75	8464	4251	4485	4570	4414	5285	5242	5491	5542	7868	7396	7828	CXCL13	C-X-C motif chemokine 13 precursor	Environmental Information Processing;Organismal Systems	Signaling molecules and interaction;Immune system	ko04060//Cytokine-cytokine receptor interaction;ko04062//Chemokine signaling pathway	K10032;K10032	-	-	-
ncbi_112529962	0.96	1.24	0	0.57	0.79	0.81	1.43	0.81	1.09	3.89	3.96	3.58	22	14.01	0	8	11	13	16.59	9.79	13	48	50.05	45	LOC112529962	platelet glycoprotein VI-like	-	-	-	-	-	-	-
ncbi_112530170	41.12	45.08	41.77	59.73	55.64	58.99	56.67	54.98	58.33	69.72	68.31	71.82	1166	629	629	1030	955	1159	811	822	853	1058	1063	1111	LOC112530170	U5 small nuclear ribonucleoprotein 200 kDa helicase-like	Genetic Information Processing	Transcription	ko03040//Spliceosome	K12854	GO:0005681//spliceosomal complex;GO:0031981//nuclear lumen;GO:0044423//virion part;GO:0097525//spliceosomal snRNP complex	GO:0003723//RNA binding;GO:0003724//RNA helicase activity;GO:0005515//protein binding;GO:0032550//purine ribonucleoside binding;GO:0042623//ATPase activity, coupled	GO:0000245//spliceosomal complex assembly;GO:0001503//ossification
ncbi_112530174	0.4	0.6	0.37	0.65	0.91	0.51	0.43	0.37	0.57	0.89	0.94	0.83	20	15	10	20	28	18	11	10	15	24	26	23	LOC112530174	mucin-22-like	-	-	-	-	-	-	-
ncbi_112530184	0.04	0.12	0.15	0.06	0.22	0.14	0.06	0.04	0.17	0.28	0.16	0.28	4	6	8	4	14	10	3	2	9	15.7	9	16	LOC112530184	leucine-rich repeat extensin-like protein 5	-	-	-	-	-	-	-
ncbi_112530321	1.08	0.98	1.44	0.7	0.75	0.53	0.28	0.75	0.61	0.32	0.62	0.47	38	17	27	15	16	13	5	14	11	6	12	9	LOC112530321	uncharacterized protein LOC112530321	-	-	-	-	-	-	-
ncbi_112530367	0.17	0.2	0.25	0.08	0.18	0.11	0.14	0.25	0.07	0.02	0.07	0.02	14	8	11	4	9	6	6	11	3	1	3	1	LOC112530367	formin-like protein 2	-	-	-	-	-	-	-
ncbi_112530470	1.92	1.15	1.69	1.47	1.04	1.15	1.12	1.57	0.77	3.16	2.6	2.07	58	17	27	27	19	24	17	25	12	51	43	34	RTN2	reticulon-2	-	-	-	-	-	-	-
ncbi_112530480	0.19	0.11	0.14	0.15	0.06	0.07	0.07	0.09	0.07	0	0	0.07	20	6	8	10	4	5	4	5	4	0	0	4	LOC112530480	uncharacterized protein LOC112530480	-	-	-	-	-	-	-
ncbi_112530679	0.9	0.66	0.85	1.11	0.83	0.98	0.69	0.38	0.78	1.17	1.64	1.38	36	13	18	27	20	27	14	8	16	25	36	30	LOC112530679	uncharacterized protein LOC112530679	-	-	-	-	-	-	-
ncbi_112530686	0.03	0	0	0.05	0	0.04	0	0.03	0	0.08	0.12	0.11	2	0	0	2.07	0	2.13	0	1.25	0	2.99	4.61	4.05	LOC112530686	maestro heat-like repeat-containing protein family member 7	-	-	-	-	-	-	-
ncbi_112530773	2.09	2.68	2.57	2.84	3.64	2.98	2.34	2.33	2.29	4.37	4.85	5.04	92	58	60	76	97	91	52	54	52	103	117	121	LOC112530773	uncharacterized protein LOC112530773	-	-	-	-	-	-	-
ncbi_112530929	3.56	4.28	2.94	3.94	5.34	4.46	4.9	5.79	4.37	6.99	5.89	4.73	98	58	43	66	89	85	68	84	62	103	89	71	LOC112530929	proline-rich receptor-like protein kinase PERK2	Environmental Information Processing;Cellular Processes;Organismal Systems;Organismal Systems	Signal transduction;Cell growth and death;Immune system;Immune system	ko04630//Jak-STAT signaling pathway;ko04217//Necroptosis;ko04659//Th17 cell differentiation;ko04658//Th1 and Th2 cell differentiation	K11225;K11225;K11225;K11225	-	-	-
ncbi_112530945	1.04	1.41	0.83	0.99	1.17	0.56	0.55	0.65	0.83	0.88	0.37	0.76	78.17	52.49	33.38	45.34	53.52	29.26	21.11	26.04	32.34	35.47	15.35	31.41	LOC112530945	uncharacterized protein LOC112530945	-	-	-	-	-	-	-
ncbi_112530994	23.59	24.16	22.38	22.41	26.52	28.38	30.33	27.08	30.55	40.01	35.54	34.97	339.84	171.25	171.22	196.33	231.26	283.3	220.51	205.7	227.02	308.48	281.03	274.83	C30H19orf53	leydig cell tumor 10 kDa protein homolog	-	-	-	-	-	-	-
ncbi_112531098	0.86	2.5	1.13	1.94	1.78	1.97	2.47	0.6	1.28	2.46	3.18	2.61	14.97	21.45	10.42	20.58	18.82	23.82	21.74	5.55	11.52	22.93	30.45	24.84	LOC112531098	leukocyte immunoglobulin-like receptor subfamily B member 4	-	-	-	-	-	-	-
ncbi_112531106	1.31	1.77	0.49	0.86	0.98	0.47	1.75	1.03	1.62	2.47	2.47	1.84	24.25	16.15	4.83	9.69	11.02	6.1	16.38	10.1	15.51	24.51	25.12	18.63	LOC112531106	platelet glycoprotein VI-like	-	-	-	-	-	-	-
ncbi_112531115	0.34	0.46	0.49	0.65	0.61	0.21	0.86	0.58	0.17	0	0	0	6	4	4.61	6.97	6.52	2.56	7.71	5.42	1.57	0	0	0	LOC112531115	platelet glycoprotein VI-like	-	-	-	-	-	-	-
ncbi_112531163	0.7	1.41	1.4	1.19	1.5	0.99	1.35	1.15	1.33	2.42	2.27	2.46	42.06	41.79	44.58	43.61	54.7	41.22	40.88	36.38	41.34	77.69	74.83	80.65	LOC112531163	platelet glycoprotein VI-like	-	-	-	-	-	-	-
ncbi_112531164	2.02	1.2	1.46	1.18	1.1	0.89	1.31	1.3	1.06	0.95	0.46	0.72	77.95	22.84	29.86	27.76	25.56	23.7	25.49	26.47	20.99	19.69	9.7	15.04	LOC112531164	platelet glycoprotein VI-like	-	-	-	-	-	-	-
ncbi_112531360	2.52	2.81	2.6	3.53	3.22	3.57	1.47	1.97	2.01	3.74	3.65	4.75	102	56	56	87	79	100	30	42	42	81	81	105	LOC112531360	uncharacterized protein LOC112531360 isoform X1	-	-	-	-	-	-	-
ncbi_112531449	0	0	0.03	0	0	0.03	0.04	0.03	0	0.33	0.06	0.03	0	0	1	0	0	1	1	1	0	10	2	1	LOC112531449	uncharacterized protein LOC112531449	-	-	-	-	-	-	-
ncbi_112531454	0	0	0	0	0	0	0	0	0	0.4	0.6	0.54	0	0	0	0	0	0	0	0	0	8.45	12.97	11.62	LOC112531454	guanylate-binding protein 1-like	Organismal Systems	Immune system	ko04621//NOD-like receptor signaling pathway	K20899	-	GO:0032550//purine ribonucleoside binding	-
ncbi_112531455	0	0	0	0	0	0	0	0.04	0	0.48	0.36	0.29	0	0	0	0	0	0	0	1	0	15	11.68	9.26	LOC112531455	guanylate-binding protein 2-like isoform X1	Organismal Systems	Immune system	ko04621//NOD-like receptor signaling pathway	K20899	-	GO:0032550//purine ribonucleoside binding	-
ncbi_112532382	0.06	0.11	0.05	0.09	0.09	0.24	0.22	0.16	0.13	0.21	0.13	0.38	4	4	2	4	4	12	8	6	5	8	5	15	LOC112532382	uncharacterized protein LOC112532382	-	-	-	-	-	-	-
ncbi_112532784	0.16	0.23	0.18	0.04	0.09	0.1	0.2	0.08	0.17	0.03	0.08	0.05	18	13	11	3	6	8	12	5	10	2	5	3	LOC112532784	teneurin-a-like	-	-	-	-	-	-	-
ncbi_112533334	0	0.29	0.14	0.12	0.36	0.58	0.14	0.14	0.21	0.81	0.26	0.66	0	4	2	2	6	11	2	2	3	12	4	10	LOC112533334	uncharacterized protein LOC112533334	-	-	-	-	-	-	-
ncbi_112533566	6.21	6.75	6.76	8.9	7.44	11.6	9.98	9.45	7.69	11.21	11.32	10.02	116	62	67	101	84	150	94	93	74	112	116	102	LOC112533566	arf-GAP with Rho-GAP domain, ANK repeat and PH domain-containing protein 1-like	Cellular Processes	Transport and catabolism	ko04144//Endocytosis	K18439	-	-	-
ncbi_373885	0.43	0.13	0.29	0.18	0.46	0.36	0.31	0.12	0.18	0.12	0.08	0.06	28	4	10	7	18	16	10	4	6	4	3	2	FZD10	frizzled-10 precursor	Environmental Information Processing;Environmental Information Processing;Environmental Information Processing;Cellular Processes;Organismal Systems	Signal transduction;Signal transduction;Signal transduction;Cellular community - eukaryotes;Endocrine system	ko04150//mTOR signaling pathway;ko04390//Hippo signaling pathway;ko04310//Wnt signaling pathway;ko04550//Signaling pathways regulating pluripotency of stem cells;ko04916//Melanogenesis	K02842;K02842;K02842;K02842;K02842	GO:0031224//intrinsic component of membrane;GO:0044464//cell part	GO:0004888//transmembrane signaling receptor activity;GO:0005515//protein binding	GO:0032970//regulation of actin filament-based process;GO:0038030//non-canonical Wnt signaling pathway via MAPK cascade;GO:0043406//positive regulation of MAP kinase activity;GO:0044707//single-multicellular organism process
ncbi_374008	0.02	0.05	0.03	0.02	0.03	0.01	0.04	0	0.01	0.01	0	0	8	10	7	4	6	4	7	0	2	2	1	0	EPHA6	ephrin type-A receptor 6 isoform X1	Organismal Systems	Development	ko04360//Axon guidance	K05107	-	-	-
ncbi_378893	4.61	3.66	4.02	5.95	6.33	5.47	4.39	4.72	4.81	5.81	7.57	8.08	318	124	148	249	263	261	152	171	171	214	286	305	FANCG	Fanconi anemia group G protein isoform X1	Genetic Information Processing	Replication and repair	ko03460//Fanconi anemia pathway	K10894	GO:0016020//membrane;GO:0031981//nuclear lumen;GO:0043232//intracellular non-membrane-bounded organelle;GO:0043234//protein complex	-	GO:0006259//DNA metabolic process;GO:0006996//organelle organization;GO:0007281//germ cell development;GO:0009628//response to abiotic stimulus;GO:0033554//cellular response to stress
ncbi_395173	15.88	13.1	13.08	16.37	15.81	19.5	17.86	17.25	17.5	26.07	24.2	25.1	608	255	274	399	379	544	365	353	355	541	524	551	APTX	aprataxin	-	-	-	-	GO:0000785//chromatin;GO:0031981//nuclear lumen	GO:0003723//RNA binding;GO:0005515//protein binding;GO:0035312//5'-3' exodeoxyribonuclease activity;GO:0043169//cation binding;GO:0043566//structure-specific DNA binding;GO:0098518//polynucleotide phosphatase activity	GO:0000302//response to reactive oxygen species;GO:0006281//DNA repair;GO:0006308//DNA catabolic process;GO:0010608//posttranscriptional regulation of gene expression;GO:0016311//dephosphorylation
ncbi_395205	0	0	0	0.05	0.02	0.02	0	0	0	0.05	0.1	0.05	0	0	0	2	1	1	0	0	0	2	4	2	NODAL	nodal homolog	Environmental Information Processing;Cellular Processes;Environmental Information Processing	Signaling molecules and interaction;Cellular community - eukaryotes;Signal transduction	ko04060//Cytokine-cytokine receptor interaction;ko04550//Signaling pathways regulating pluripotency of stem cells;ko04350//TGF-beta signaling pathway	K04666;K04666;K04666	GO:0044421//extracellular region part	GO:0070697//activin receptor binding	GO:0001667//ameboidal-type cell migration;GO:0001819//positive regulation of cytokine production;GO:0001934//positive regulation of protein phosphorylation;GO:0003143//embryonic heart tube morphogenesis;GO:0007179//transforming growth factor beta receptor signaling pathway;GO:0007267//cell-cell signaling;GO:0007417//central nervous system development;GO:0007492//endoderm development;GO:0007501//m…
ncbi_395227	21.22	19.94	20.95	31.24	30.5	30.97	21.14	19.53	19.71	36.49	34.81	32.2	669.38	309.48	351	599.29	582.43	677	336.6	324.89	320.61	616	602.68	554.18	SULT1B1	sulfotransferase family cytosolic 1B member 1	-	-	-	-	-	GO:0016782//transferase activity, transferring sulfur-containing groups	GO:0006629//lipid metabolic process
ncbi_395294	40.33	45.53	42.12	33.89	35.05	33.7	33.78	31.95	30.1	24.19	26.62	26.15	1190	661	660	608	626	689	503	497	458	382	431	421	IL2RA	interleukin-15 receptor subunit alpha precursor	Environmental Information Processing;Cellular Processes;Environmental Information Processing;Environmental Information Processing;Organismal Systems;Organismal Systems;Organismal Systems	Signal transduction;Transport and catabolism;Signaling molecules and interaction;Signal transduction;Immune system;Immune system;Immune system	ko04151//PI3K-Akt signaling pathway;ko04144//Endocytosis;ko04060//Cytokine-cytokine receptor interaction;ko04630//Jak-STAT signaling pathway;ko04659//Th17 cell differentiation;ko04658//Th1 and Th2 cell differentiation;ko04640//Hematopoietic cell lineage	K05068;K05068;K05068;K05068;K05068;K05068;K05068	-	-	-
ncbi_395416	38.05	36.41	36.66	29.69	28.64	28.59	27.14	27.48	27.09	23.52	23.92	25.43	6461.12	3041.86	3305.56	3065.35	2942.91	3363.42	2325.64	2459.88	2372.05	2137.45	2228.99	2355.39	ABCC1	multidrug resistance-associated protein 1	Environmental Information Processing;Environmental Information Processing;Organismal Systems	Signal transduction;Membrane transport;Digestive system	ko04071//Sphingolipid signaling pathway;ko02010//ABC transporters;ko04977//Vitamin digestion and absorption	K05665;K05665;K05665	GO:0016021//integral component of membrane;GO:0031988//membrane-bounded vesicle	GO:0015405//P-P-bond-hydrolysis-driven transmembrane transporter activity;GO:0017111//nucleoside-triphosphatase activity;GO:0032550//purine ribonucleoside binding	GO:0044763//single-organism cellular process;GO:0051234//establishment of localization
ncbi_395424	124.3	126.93	122.85	155.91	166.15	168.55	157.01	157.74	157.76	243.72	228.16	234.97	2052	1031	1077	1565	1660	1928	1308	1373	1343	2153	2067	2116	HINT1Z	histidine triad nucleotide-binding protein 1	-	-	-	-	GO:0016020//membrane;GO:0031988//membrane-bounded vesicle;GO:0043231//intracellular membrane-bounded organelle	GO:0003824//catalytic activity	GO:0006195//purine nucleotide catabolic process;GO:0010468//regulation of gene expression;GO:0072331//signal transduction by p53 class mediator
ncbi_395548	0.45	0.53	0.4	0.37	0.31	0.36	0.23	0.31	0.32	0.9	0.71	0.78	38	22	18	19	16	21	10	14	14	41	33	36	PHOX2B	paired mesoderm homeobox protein 2B	-	-	-	-	GO:0043231//intracellular membrane-bounded organelle	GO:0003676//nucleic acid binding	GO:0010468//regulation of gene expression;GO:0048485//sympathetic nervous system development
ncbi_395554	0.38	0.38	0.32	0.24	0.24	0.23	0.21	0.22	0.21	0.3	0.17	0.17	78	38	34	30	30	32	22	24	22	33	19	19	FGF14	fibroblast growth factor 14	-	-	-	-	-	GO:0005102//receptor binding;GO:0005539//glycosaminoglycan binding	GO:0002028//regulation of sodium ion transport;GO:0007267//cell-cell signaling;GO:0007626//locomotory behavior;GO:0048731//system development;GO:0050877//neurological system process;GO:0051403//stress-activated MAPK cascade
ncbi_395714	0.31	0.32	0.29	0.13	0.13	0	0.31	0.37	0.08	0.07	0	0	8	4	4	2	2	0	4	5	1	1	0	0	BARX2	homeobox protein BarH-like 2	-	-	-	-	-	-	-
ncbi_395721	0.04	0.08	0.07	0.02	0.03	0	0.04	0.02	0.04	0	0.02	0	4	4	4	1	2	0	2	1	2	0	1	0	KCNA4	potassium voltage-gated channel subfamily A member 4	Organismal Systems	Endocrine system	ko04927//Cortisol synthesis and secretion	K04877	GO:0034705//potassium channel complex	GO:0005267//potassium channel activity;GO:0031420//alkali metal ion binding	GO:0030001//metal ion transport;GO:0034220//ion transmembrane transport;GO:0051259//protein oligomerization
ncbi_395754	0.13	0.04	0.21	0	0	0.03	0.22	0.08	0.08	0	0	0	6	1	5	0	0	1	5	2	2	0	0	0	NEUROD1	neurogenic differentiation factor 1	-	-	-	-	GO:0043231//intracellular membrane-bounded organelle	GO:0000982//transcription factor activity, RNA polymerase II core promoter proximal region sequence-specific binding;GO:0001085//RNA polymerase II transcription factor binding;GO:0001104//RNA polymerase II transcription cofactor activity;GO:0044212//transcription regulatory region DNA binding;GO:0046983//protein dimerization activity	GO:0001654//eye development;GO:0002067//glandular epithelial cell differentiation;GO:0003002//regionalization;GO:0006357//regulation of transcription from RNA polymerase II promoter;GO:0007420//brain development;GO:0009306//protein secretion;GO:0009746//response to hexose;GO:0009887//organ morphogenesis;GO:0010564//regulation of cell cycle process;GO:0010720//positive regulation of cell developme…
ncbi_395785	31.98	29.12	31.3	44.2	43.69	45.39	36.51	39.29	36.5	50.94	53.48	53.45	2342	1049	1217	1968	1936	2303	1349	1519	1378	1996	2149	2135	HSD17B4	peroxisomal multifunctional enzyme type 2	Metabolism;Cellular Processes;Metabolism	Global and overview maps;Transport and catabolism;Lipid metabolism	ko01100//Metabolic pathways;ko04146//Peroxisome;ko00120//Primary bile acid biosynthesis	K12405;K12405;K12405	GO:0044439//peroxisomal part	GO:0016836//hydro-lyase activity;GO:0033764//steroid dehydrogenase activity, acting on the CH-OH group of donors, NAD or NADP as acceptor;GO:0046983//protein dimerization activity	GO:0001503//ossification;GO:0002064//epithelial cell development;GO:0008202//steroid metabolic process;GO:0009062//fatty acid catabolic process;GO:0035337//fatty-acyl-CoA metabolic process
ncbi_395794	0.57	0.48	0.67	0.23	0.31	0.44	0.33	0.54	0.32	0.35	0.09	0.17	24	10	15	6	8	13	7	12	7	8	2	4	FOXD3	forkhead box protein D3	-	-	-	-	-	-	-
ncbi_395834	0.19	0.11	0.2	0.13	0.04	0.06	0.1	0.12	0.05	0.08	0	0.06	24.1	7	13	10	3	5.03	6.06	8.15	3	5	0	4.02	PDE6C	cone cGMP-specific 3',5'-cyclic phosphodiesterase subunit alpha'	Metabolism	Nucleotide metabolism	ko00230//Purine metabolism	K13757	GO:0016020//membrane	GO:0004114//3',5'-cyclic-nucleotide phosphodiesterase activity;GO:0030551//cyclic nucleotide binding;GO:0043169//cation binding	GO:0007602//phototransduction;GO:0042462//eye photoreceptor cell development;GO:0050953//sensory perception of light stimulus
ncbi_395840	0.44	0.15	0.42	0.49	0.12	0.38	0.73	0.56	0.14	1.37	1.08	1.62	6	1	3	4	1	4	5	4	1	10	8	12	AvBD2	gallinacin-2 isoform X1	Organismal Systems	Immune system	ko04657//IL-17 signaling pathway	K21100	-	-	GO:0006950//response to stress;GO:0009617//response to bacterium
ncbi_395846	0.23	0.49	0.4	0.21	0.47	0.2	0.19	0.21	0.23	0.12	0.15	0.13	72	39	50	37	47	40	30	31	36	23	29	14	GJA8	gap junction alpha-8 protein isoform X1	-	-	-	-	GO:0005911//cell-cell junction;GO:0031224//intrinsic component of membrane;GO:0043234//protein complex	GO:0005488//binding	GO:0001654//eye development;GO:0044763//single-organism cellular process
ncbi_396013	0.1	0.24	0.21	0.1	0.1	0.11	0.15	0.12	0.11	0.06	0.06	0.06	14	17	16	9	9	11	11	9	8	5	5	5	MYBPC3	myosin-binding protein C, cardiac-type	-	-	-	-	GO:0016459//myosin complex	GO:0008092//cytoskeletal protein binding	GO:0006937//regulation of muscle contraction;GO:0022610//biological adhesion;GO:0043462//regulation of ATPase activity
ncbi_396039	0.41	0.33	0.31	0.17	0.27	0.32	0.16	0.12	0.12	0.11	0.07	0.15	20	8	8	5	8	11	4	3	3	3	2	4	FOXC2	forkhead box protein C2	-	-	-	-	-	-	-
ncbi_396048	5.57	5.97	6.97	3.89	3.78	5.67	6.43	4.56	6.51	3.07	4.31	3.57	146	77	97	62	60	103	85	63	88	43	62	51	NCALD	neurocalcin-delta	-	-	-	-	GO:0030125//clathrin vesicle coat	GO:0015631//tubulin binding;GO:0046872//metal ion binding	GO:0006810//transport;GO:0007267//cell-cell signaling;GO:0008217//regulation of blood pressure;GO:0019932//second-messenger-mediated signaling
ncbi_396050	0.72	0.68	0.65	0.41	0.66	0.61	0.46	0.54	0.56	0.42	0.23	0.48	69.5	32.26	33.58	24.27	38.99	41.23	22.72	27.67	28.14	21.72	12.27	25.38	SCNN1A	amiloride-sensitive sodium channel subunit alpha	Organismal Systems;Organismal Systems	Sensory system;Excretory system	ko04742//Taste transduction;ko04960//Aldosterone-regulated sodium reabsorption	K04824;K04824	GO:0005929//cilium;GO:0031090//organelle membrane;GO:0031988//membrane-bounded vesicle;GO:0034703//cation channel complex;GO:0044444//cytoplasmic part;GO:0044459//plasma membrane part	GO:0005272//sodium channel activity;GO:0019904//protein domain specific binding	GO:0006814//sodium ion transport;GO:0007606//sensory perception of chemical stimulus;GO:0030104//water homeostasis;GO:0055065//metal ion homeostasis
ncbi_396180	42.43	48.77	40.59	47.15	44.01	51.26	41.5	42.94	44.95	72.96	60.89	73.68	626	354	318	423	393	524	309	334	342	576	493	593	SNRPE	small nuclear ribonucleoprotein E	Genetic Information Processing	Transcription	ko03040//Spliceosome	K11097	-	-	-
ncbi_396206	0.97	0.52	0.48	0.89	1.03	1.21	0.59	0.74	0.65	2.29	1.89	2.67	72	19	19	40	46	62	22	29	25	91	77	108	NEFM	neurofilament medium polypeptide	-	-	-	-	GO:0005882//intermediate filament;GO:0016234//inclusion body;GO:0043005//neuron projection;GO:0045202//synapse	-	GO:0010970//establishment of localization by movement along microtubule;GO:0022607//cellular component assembly;GO:0032536//regulation of cell projection size;GO:0045104//intermediate filament cytoskeleton organization
ncbi_396269	0	0	0.04	0.03	0	0.06	0.08	0	0	0.12	0.08	0.19	0	0	1	1	0	2	2	0	0	3	2	5	SRL	sarcalumenin precursor	-	-	-	-	GO:0005788//endoplasmic reticulum lumen	-	-
ncbi_396370	24.73	25.2	25.63	24.15	25.26	24.42	26.92	29.27	28.34	16.19	16.97	16.38	3574	1792	1967	2122	2209	2445	1963	2230	2112	1252	1346	1291	C3	complement C3 precursor	Cellular Processes;Organismal Systems	Transport and catabolism;Immune system	ko04145//Phagosome;ko04610//Complement and coagulation cascades	K03990;K03990	GO:0031988//membrane-bounded vesicle;GO:0044421//extracellular region part	GO:0031714//C5a anaphylatoxin chemotactic receptor binding;GO:0061135//endopeptidase regulator activity	GO:0001796//regulation of type IIa hypersensitivity;GO:0001819//positive regulation of cytokine production;GO:0001932//regulation of protein phosphorylation;GO:0001969//regulation of activation of membrane attack complex;GO:0008277//regulation of G-protein coupled receptor protein signaling pathway;GO:0010466//negative regulation of peptidase activity;GO:0010827//regulation of glucose transport;G…
ncbi_407087	5.59	4.43	4.37	4.82	6.08	7.58	5.67	5.43	4.76	8.03	7.7	6.87	82	32	34	43	54	77	42	42	36	63	62	55	KK34	interleukin-like precursor	-	-	-	-	-	-	-
ncbi_408032	0.3	0.44	0.44	0.53	0.67	0.77	0.42	0.61	0.46	1.04	0.7	1.26	14	10	11	15	19	25	10	15	11	26	18	32	BVES	blood vessel epicardial substance	Cellular Processes	Cellular community - eukaryotes	ko04530//Tight junction	K21108	GO:0031224//intrinsic component of membrane;GO:0043296//apical junction complex;GO:0044459//plasma membrane part	GO:0030551//cyclic nucleotide binding	GO:0000904//cell morphogenesis involved in differentiation;GO:0001919//regulation of receptor recycling;GO:0006810//transport;GO:0008016//regulation of heart contraction;GO:0016337//single organismal cell-cell adhesion;GO:0022604//regulation of cell morphogenesis;GO:0030097//hemopoiesis;GO:0040012//regulation of locomotion;GO:0051336//regulation of hydrolase activity;GO:0060926//cardiac pacemaker…
ncbi_414873	11.28	10.81	12.76	8.89	8.98	8.57	8.83	8.94	10.7	6.47	6.79	6.01	698	309	378	316	305	334	273	288	322	203	202	190	PDLIM3	PDZ and LIM domain protein 3 isoform X1	-	-	-	-	GO:0005856//cytoskeleton	GO:0005198//structural molecule activity;GO:0005515//protein binding;GO:0046914//transition metal ion binding	GO:0030036//actin cytoskeleton organization;GO:0044767//single-organism developmental process
ncbi_415326	0.86	1.15	0.88	0.69	0.95	1.03	1.02	1.58	1.28	1.36	1.64	1.65	76	51	42	38	52	63	46	73	59	65	78	81	CPEB1	cytoplasmic polyadenylation element-binding protein 1 isoform X1	Cellular Processes;Organismal Systems;Organismal Systems	Cell growth and death;Endocrine system;Development	ko04114//Oocyte meiosis;ko04914//Progesterone-mediated oocyte maturation;ko04320//Dorso-ventral axis formation	K02602;K02602;K02602	GO:0005819//spindle	GO:0044822//poly(A) RNA binding	GO:0010608//posttranscriptional regulation of gene expression;GO:0022607//cellular component assembly;GO:0048167//regulation of synaptic plasticity
ncbi_415422	0.37	0.34	0.31	0.27	0.21	0.17	0.37	0.23	0.3	0.22	0.12	0.09	50	22	26	21	16	16	29	16	20	17	10	9	TMOD2	tropomodulin-2	-	-	-	-	-	GO:0008092//cytoskeletal protein binding	GO:0003008//system process;GO:0007268//synaptic transmission;GO:0008277//regulation of G-protein coupled receptor protein signaling pathway;GO:0044708//single-organism behavior;GO:0051693//actin filament capping
ncbi_415455	9.74	9.96	10.53	8	8.22	7.96	13.75	13.85	13.12	6.46	6.3	6.57	1088	559	630	554	567	629	774	819	747	387	376	408	PDE8A	high affinity cAMP-specific and IBMX-insensitive 3',5'-cyclic phosphodiesterase 8A isoform X1	Metabolism;Organismal Systems	Nucleotide metabolism;Endocrine system	ko00230//Purine metabolism;ko04927//Cortisol synthesis and secretion	K18437;K18437	GO:0031988//membrane-bounded vesicle	GO:0004114//3',5'-cyclic-nucleotide phosphodiesterase activity;GO:0043169//cation binding;GO:0060089//molecular transducer activity	GO:0050794//regulation of cellular process
ncbi_415578	1.19	1.11	1.24	0.79	0.76	0.89	0.7	0.77	0.83	0.71	0.89	0.61	160	74	89	65	62	83	48	55	58	51	66	45	RASGRF1	ras-specific guanine nucleotide-releasing factor 1 isoform X1	Environmental Information Processing;Cellular Processes;Environmental Information Processing	Signal transduction;Cellular community - eukaryotes;Signal transduction	ko04010//MAPK signaling pathway;ko04510//Focal adhesion;ko04014//Ras signaling pathway	K04349;K04349;K04349	GO:0043005//neuron projection;GO:0044444//cytoplasmic part	GO:0005088//Ras guanyl-nucleotide exchange factor activity;GO:0005102//receptor binding	GO:0010469//regulation of receptor activity;GO:0030030//cell projection organization;GO:0043087//regulation of GTPase activity;GO:0048167//regulation of synaptic plasticity
ncbi_415609	18.41	19.39	18.95	26.38	27.54	27.83	24.81	24.37	24.06	31.69	32.97	32.57	1808	937	989	1578	1638	1891	1229	1261	1217	1665	1777	1744	WDR36	WD repeat-containing protein 36 isoform X1	Genetic Information Processing	Translation	ko03008//Ribosome biogenesis in eukaryotes	K14554	GO:0030684//preribosome	GO:0003723//RNA binding	GO:0016072//rRNA metabolic process;GO:0048638//regulation of developmental growth
ncbi_415952	10.4	11.93	8.41	13.76	13.31	12.62	7.47	7.05	7.15	16.12	15.09	16.65	432.78	232.23	211.4	346.01	292.1	346.39	205.03	194.67	195.33	379.3	363.29	370	CENPP	centromere protein P isoform X1	-	-	-	-	GO:0043231//intracellular membrane-bounded organelle;GO:0043232//intracellular non-membrane-bounded organelle	-	GO:0043486//histone exchange
ncbi_415993	0.95	0.92	1.17	0.98	1.19	1.18	0.96	1.39	1.37	1.91	1.42	1.51	106.29	44.23	66	61.94	71.43	85.22	50.68	77.13	80.11	103.18	80.71	91.31	CHDH	choline dehydrogenase, mitochondrial isoform X1	Metabolism;Metabolism	Global and overview maps;Amino acid metabolism	ko01100//Metabolic pathways;ko00260//Glycine, serine and threonine metabolism	K00108;K00108	GO:0019866//organelle inner membrane;GO:0043231//intracellular membrane-bounded organelle	GO:0000166//nucleotide binding;GO:0016614//oxidoreductase activity, acting on CH-OH group of donors	GO:0019695//choline metabolic process
ncbi_416158	30.36	33.51	29.02	43.87	44.28	46.13	23.15	22.12	20.83	52.23	49.31	51.5	788	427	399	691	694	828	303	303	279	722	701	726	PTTG1	securin isoform 1	Cellular Processes;Cellular Processes	Cell growth and death;Cell growth and death	ko04110//Cell cycle;ko04114//Oocyte meiosis	K06635;K06635	GO:0043231//intracellular membrane-bounded organelle	-	GO:0007127//meiosis I;GO:0010466//negative regulation of peptidase activity
ncbi_416283	8.52	8.65	7.87	9.83	9.13	10.62	9.56	9.44	8.39	13.8	12.75	14.99	313.15	164.04	154.78	227.52	202.52	267.76	188.69	200.82	165.61	278.86	272.56	312.64	MRNIP	MRN complex-interacting protein isoform X1	-	-	-	-	-	-	-
ncbi_416336	120.33	115.13	113.15	139.29	131.3	155.17	151.28	151.9	147.28	169.23	169	185.78	1540	725	769	1084	1017	1376	977	1025	972	1159	1187	1297	UQCRQ	cytochrome b-c1 complex subunit 8	Metabolism;Organismal Systems;Metabolism;Organismal Systems	Global and overview maps;Environmental adaptation;Energy metabolism;Circulatory system	ko01100//Metabolic pathways;ko04714//Thermogenesis;ko00190//Oxidative phosphorylation;ko04260//Cardiac muscle contraction	K00418;K00418;K00418;K00418	-	-	-
ncbi_416367	22.97	23.98	22.75	30.51	30.69	35.1	31.27	30.42	29.5	43.41	36.91	38.89	888	456	467	717	718	940	610	620	588	898	783	820	TBCA	tubulin-specific chaperone A	-	-	-	-	GO:0015630//microtubule cytoskeleton;GO:0031988//membrane-bounded vesicle;GO:0044444//cytoplasmic part	GO:0003723//RNA binding;GO:0005515//protein binding	GO:0006457//protein folding;GO:0043623//cellular protein complex assembly
ncbi_417386	0.23	0.25	0.12	0.13	0.13	0.11	0.28	0.24	0.1	0.32	0.38	0.38	38	21	11	13	13	13	24	21	9	29	35	35	LOC417386	myeloid-associated differentiation marker-like protein 2	-	-	-	-	GO:0031224//intrinsic component of membrane	-	-
ncbi_417506	0	0.07	0	0.18	0.06	0.16	0	0	0	0.28	0.4	0.07	0	1	0	3	1	3	0	0	0	4	6	1	MYL10	myosin regulatory light chain 2B, cardiac muscle isoform	Cellular Processes;Cellular Processes;Organismal Systems	Cell motility;Cellular community - eukaryotes;Immune system	ko04810//Regulation of actin cytoskeleton;ko04510//Focal adhesion;ko04670//Leukocyte transendothelial migration	K12756;K12756;K12756	GO:0043231//intracellular membrane-bounded organelle	-	-
ncbi_417737	0.23	0.19	0.18	0.03	0.03	0.31	0.12	0.07	0.04	0.04	0	0.04	12	5	5	1	1	12	3	2	1	1	0	1	MLC1	membrane protein MLC1 isoform X1	-	-	-	-	GO:0005886//plasma membrane;GO:0030054//cell junction;GO:0031224//intrinsic component of membrane;GO:0031982//vesicle;GO:0043231//intracellular membrane-bounded organelle;GO:0044444//cytoplasmic part	GO:0005515//protein binding	GO:0006461//protein complex assembly;GO:0006970//response to osmotic stress;GO:0032386//regulation of intracellular transport
ncbi_417754	0.6	0.89	1	0.54	0.44	0.64	0.54	0.67	0.36	0.44	0.6	0.58	82.5	61.84	72.7	46.41	38.05	61.61	38.04	49.51	24.81	32.28	46.63	43.68	IQUB	IQ and ubiquitin-like domain-containing protein isoform X1	-	-	-	-	GO:0005929//cilium	-	GO:0007166//cell surface receptor signaling pathway;GO:0048858//cell projection morphogenesis
ncbi_417794	0.12	0.11	0.17	0.07	0.11	0.12	0.07	0.05	0.04	0.07	0.07	0.03	30	13	19	9	12	13	10	5	4	10	8	4	ADAMTS20	A disintegrin and metalloproteinase with thrombospondin motifs 20 isoform X1	-	-	-	-	-	-	-
ncbi_417830	7.73	7.56	7.44	5.77	4.73	5.45	5.21	5.39	5.17	5.11	4.63	4.73	1020	491	521	463	378	498	347	376	352	361	335	341	TBC1D30	TBC1 domain family member 30 isoform X1	-	-	-	-	-	-	-
ncbi_417964	6.23	4.75	5.28	4.91	4.85	5.05	4.41	4.59	4.35	3.04	3.38	2.78	386	145	174	185	182	217	138	150	139	101	115	94	EMP1	epithelial membrane protein 1	-	-	-	-	GO:0031224//intrinsic component of membrane	-	GO:0040007//growth
ncbi_418058	28.85	32.03	28.91	40.58	40.64	39.8	23.02	23.42	23.03	44.33	45.88	47.17	2138	1168	1138	1829	1823	2044	861	915	880	1758	1866	1907	MCM5	DNA replication licensing factor MCM5	Cellular Processes;Genetic Information Processing	Cell growth and death;Replication and repair	ko04110//Cell cycle;ko03030//DNA replication	K02209;K02209	GO:0043231//intracellular membrane-bounded organelle;GO:0043234//protein complex	GO:0003676//nucleic acid binding;GO:0004386//helicase activity;GO:0032550//purine ribonucleoside binding	GO:0006259//DNA metabolic process;GO:0032392//DNA geometric change
ncbi_418415	6.8	5.37	5.96	5.42	4.51	4.66	4.46	4.48	4.09	4.2	3.48	4.39	752	338	388	393	305	385	282	294	262	284	239	302	NECTIN3	nectin-3 isoform X1	Environmental Information Processing;Cellular Processes	Signaling molecules and interaction;Cellular community - eukaryotes	ko04514//Cell adhesion molecules (CAMs);ko04520//Adherens junction	K06592;K06592	-	-	-
ncbi_418715	16.07	15.01	17.86	12.74	12.47	12.4	19.82	19.66	19.33	9.05	8.85	9.26	1116	511	658	536	522	595	689	716	691	336	337	351	IL1R2	interleukin-1 receptor type 2 isoform X1	Environmental Information Processing;Organismal Systems	Signaling molecules and interaction;Immune system	ko04060//Cytokine-cytokine receptor interaction;ko04640//Hematopoietic cell lineage	K04387;K04387	-	GO:0004908//interleukin-1 receptor activity	GO:0007166//cell surface receptor signaling pathway
ncbi_419077	25.07	28.31	27.26	40.69	40.01	38.98	31.02	31.17	34.61	43.56	42.04	40.56	1382	768	798	1364	1335	1489	863	906	984	1285	1272	1220	SMPD1	LOW QUALITY PROTEIN: sphingomyelin phosphodiesterase	Metabolism;Cellular Processes;Cellular Processes;Environmental Information Processing;Metabolism	Global and overview maps;Cell growth and death;Transport and catabolism;Signal transduction;Lipid metabolism	ko01100//Metabolic pathways;ko04217//Necroptosis;ko04142//Lysosome;ko04071//Sphingolipid signaling pathway;ko00600//Sphingolipid metabolism	K12350;K12350;K12350;K12350;K12350	GO:0000323//lytic vacuole;GO:0016020//membrane;GO:0030141//secretory granule;GO:0044421//extracellular region part	GO:0016787//hydrolase activity	GO:0006672//ceramide metabolic process;GO:0009968//negative regulation of signal transduction;GO:0014070//response to organic cyclic compound;GO:0031401//positive regulation of protein modification process;GO:0042981//regulation of apoptotic process;GO:0043405//regulation of MAP kinase activity
ncbi_419249	0.07	0.07	0.04	0.01	0.02	0	0.07	0.03	0.05	0	0	0.01	10	5	3	1	2	0	5	2	4	0	0	1	MYT1	myelin transcription factor 1 isoform X1	-	-	-	-	-	-	-
ncbi_419491	2.69	2.6	1.61	2.14	3.44	5.57	1.49	1.03	3.19	6.28	3.89	4.31	32.77	15.55	10.42	15.85	25.35	46.98	9.14	6.59	20.02	40.87	25.97	28.63	AGTRAP	type-1 angiotensin II receptor-associated protein	-	-	-	-	GO:0016020//membrane;GO:0044444//cytoplasmic part	-	GO:0007186//G-protein coupled receptor signaling pathway;GO:0008015//blood circulation
ncbi_419620	9.4	10.13	9.71	6.6	7.23	7.2	10.34	9.68	9.81	3.86	4.11	4.03	782	415	429	334	364	415	434	425	421	172	188	183	CSF3R	granulocyte colony-stimulating factor receptor isoform X1	Environmental Information Processing;Environmental Information Processing;Environmental Information Processing;Organismal Systems	Signal transduction;Signaling molecules and interaction;Signal transduction;Immune system	ko04151//PI3K-Akt signaling pathway;ko04060//Cytokine-cytokine receptor interaction;ko04630//Jak-STAT signaling pathway;ko04640//Hematopoietic cell lineage	K05061;K05061;K05061;K05061	-	-	-
ncbi_419654	3.75	4.43	4.94	3.7	3.81	3.94	3.27	5.8	4.69	5.81	6.88	7.49	77.81	45.19	54.38	46.71	47.79	56.67	34.18	63.41	50.11	64.42	78.34	84.75	TMEM234	transmembrane protein 234	-	-	-	-	-	-	-
ncbi_419896	3.69	4	3.98	5.68	5.7	5.74	3.52	3.63	4.01	6.7	7.25	7.16	624	333	358	585	585	674	301	324	351	607	675	662	SCUBE3	signal peptide, CUB and EGF-like domain-containing protein 3 isoform X1	-	-	-	-	GO:0044464//cell part	-	GO:0051259//protein oligomerization
ncbi_419897	0.08	0.25	0.26	0.18	0.38	0.16	0.3	0.25	0.17	0.39	0.39	0.56	8.21	13.83	14.85	12.3	25.58	11.9	16.93	14.43	9.59	23.12	23.89	33.16	TCP11	T-complex protein 11 homolog isoform X1	-	-	-	-	-	-	-
ncbi_419997	85.84	91.64	87.83	110.36	101.44	108.8	121.31	123.91	122.92	134.18	134.71	134.71	1938	1018	1053	1515	1386	1702	1382	1475	1431	1621	1669	1659	PSMB3	proteasome subunit beta type-3	Genetic Information Processing	Folding, sorting and degradation	ko03050//Proteasome	K02735	GO:0005856//cytoskeleton;GO:0031988//membrane-bounded vesicle;GO:0043231//intracellular membrane-bounded organelle;GO:0043234//protein complex	GO:0004175//endopeptidase activity	GO:0006508//proteolysis
ncbi_420122	0.21	0.12	0.28	0.1	0.1	0.06	0.09	0.25	0.11	0.03	0.03	0.08	14	4	10	4	4	3	3	9	4	1	1	3	TMEM59L	transmembrane protein 59-like	-	-	-	-	-	-	-
ncbi_420383	2.98	3.22	3.13	2.09	2.43	2.27	2.45	2.25	2.8	2.01	1.89	2.04	450	239	251	192	222	237	187	179	218	162	157	168	FAM188B	probable ubiquitin carboxyl-terminal hydrolase MINDY-4	-	-	-	-	-	-	-
ncbi_420384	42.85	44.5	49.37	30.24	30.24	32.1	50.77	49.89	55.07	22.14	22.37	25.32	1002	512	613	430	428	520	599	615	664	277	287	323	AQP1	aquaporin-1	Organismal Systems;Organismal Systems;Organismal Systems	Digestive system;Endocrine system;Excretory system	ko04976//Bile secretion;ko04924//Renin secretion;ko04964//Proximal tubule bicarbonate reclamation	K09864;K09864;K09864	GO:0005886//plasma membrane;GO:0016021//integral component of membrane;GO:0031988//membrane-bounded vesicle;GO:0033655//host cell cytoplasm part;GO:0043005//neuron projection	GO:0005102//receptor binding;GO:0005372//water transmembrane transporter activity;GO:0015077//monovalent inorganic cation transmembrane transporter activity;GO:0046873//metal ion transmembrane transporter activity	GO:0003097//renal water transport;GO:0007586//digestion;GO:0007600//sensory perception;GO:0009611//response to wounding;GO:0015672//monovalent inorganic cation transport;GO:0016050//vesicle organization;GO:0030001//metal ion transport;GO:0030072//peptide hormone secretion;GO:0030334//regulation of cell migration;GO:0034220//ion transmembrane transport;GO:0043010//camera-type eye development;GO:00…
ncbi_420392	0.72	0.65	0.78	0.45	0.68	0.58	0.86	0.83	0.42	0.5	0.45	0.45	131.54	58.67	75.79	50.09	75.03	73.84	79.8	80.32	40.08	49.24	45.09	44.48	CCDC13	coiled-coil domain-containing protein 13 isoform X1	-	-	-	-	-	-	-
ncbi_420456	3.53	3.63	3.49	2.73	3.19	2.54	2.6	2.48	2.64	2.47	2.13	2.24	498	252	261	234	272	248	185	184	192	186	165	172	DIP2C	disco-interacting protein 2 homolog C	-	-	-	-	GO:0043231//intracellular membrane-bounded organelle	GO:0005515//protein binding	-
ncbi_420592	2.79	4.18	4.3	3.81	3.96	3.91	3.46	2.97	2.49	6.62	6.46	5.14	78	58	64	65	69	76	48	44	37	101	100	80	LRRC72	leucine-rich repeat-containing protein 72 isoform X1	-	-	-	-	-	-	-
ncbi_420703	1.15	1.49	1.26	0.95	0.85	0.82	1.01	1.1	1.04	0.66	0.96	0.96	170	109	99	80	76	82	75	87	79	53	79	76	CDCP1	CUB domain-containing protein 1 isoform X1	-	-	-	-	-	-	-
ncbi_420798	6.59	8.24	6.47	9.43	9.79	9.92	6.37	6.1	6.7	10.36	10.79	11.2	336	207	175	292	301	348	162	164	177	286	302	310	TRIP13	pachytene checkpoint protein 2 homolog	-	-	-	-	GO:0043073//germ cell nucleus	GO:0005515//protein binding;GO:0032550//purine ribonucleoside binding	GO:0006281//DNA repair;GO:0007127//meiosis I;GO:0007281//germ cell development;GO:0022607//cellular component assembly;GO:0048232//male gamete generation
ncbi_420821	0.03	0.02	0.06	0.01	0.01	0.02	0.12	0.14	0.05	0	0	0	4	1	6	1	1	2	8	9	3	0	0	0	DCDC2	doublecortin domain-containing protein 2 isoform X1	-	-	-	-	-	-	GO:0007165//signal transduction;GO:0007632//visual behavior;GO:0048812//neuron projection morphogenesis
ncbi_420978	6.73	6.35	7.04	7.18	6.82	6.96	4.8	4.78	4.75	4.31	4.41	4.4	688	320	383	446	421	494	248	258	251	236	248	246	GALNT12	polypeptide N-acetylgalactosaminyltransferase 12 isoform X1	Metabolism;Metabolism	Global and overview maps;Glycan biosynthesis and metabolism	ko01100//Metabolic pathways;ko00512//Mucin type O-glycan biosynthesis	K00710;K00710	GO:0031224//intrinsic component of membrane;GO:0043231//intracellular membrane-bounded organelle	GO:0005488//binding;GO:0016740//transferase activity	GO:0006464//cellular protein modification process
ncbi_421149	10.9	10.87	11.8	14.95	15.52	16.16	7.49	10.5	8.24	18.73	19.96	16.64	282	139	162	236	245	292	98	145	110	260	285	237	UBE2T	ubiquitin-conjugating enzyme E2 T isoform X1	Genetic Information Processing	Replication and repair	ko03460//Fanconi anemia pathway	K13960	-	GO:0019787//ubiquitin-like protein transferase activity;GO:0044389//ubiquitin-like protein ligase binding	GO:0000209//protein polyubiquitination;GO:0006259//DNA metabolic process;GO:0033554//cellular response to stress
ncbi_421170	8.11	7.25	7.54	10.7	8.23	10.92	7.01	8.88	9.13	13.84	11.26	9.98	298	131	147	239	183	278	130	172	173	272	227	200	RABIF	guanine nucleotide exchange factor MSS4	-	-	-	-	-	GO:0046914//transition metal ion binding	GO:0043087//regulation of GTPase activity
ncbi_421488	13.83	15.65	13.63	20.24	18.5	19.04	12.92	14.67	11.82	21.88	21.68	22.97	810	451	424	721	656	773	382	453	357	686	697	734	TFB2M	dimethyladenosine transferase 2, mitochondrial	-	-	-	-	GO:0009295//nucleoid;GO:0044429//mitochondrial part	GO:0000989//transcription factor activity, transcription factor binding;GO:0003723//RNA binding	GO:0000154//rRNA modification;GO:0000959//mitochondrial RNA metabolic process;GO:0006355//regulation of transcription, DNA-templated
ncbi_421518	0.08	0.08	0.21	0.08	0.04	0.05	0.2	0.12	0.1	0.02	0	0	6	3	9	4	2	3	8	5	4	1	0	0	SLC35F3	putative thiamine transporter SLC35F3 isoform X1	-	-	-	-	GO:0031224//intrinsic component of membrane	-	GO:0051180//vitamin transport
ncbi_421862	1.16	1	1.05	0.71	0.86	0.77	1	0.91	1.11	0.65	0.63	0.58	452	193	218	168	204	209	197	187	224	135	135	123	CD109	CD109 antigen	-	-	-	-	GO:0044421//extracellular region part;GO:0044464//cell part	GO:0019838//growth factor binding;GO:0061135//endopeptidase regulator activity	GO:0000768//syncytium formation by plasma membrane fusion;GO:0010466//negative regulation of peptidase activity;GO:0010837//regulation of keratinocyte proliferation;GO:0017015//regulation of transforming growth factor beta receptor signaling pathway;GO:0032102//negative regulation of response to external stimulus;GO:0045604//regulation of epidermal cell differentiation
ncbi_421977	2.02	1.66	2.11	2.38	1.96	3.37	2.71	2.32	2.31	3.7	3.97	3.28	78	31	41	53	47	86	52	49	44	73	82	68	TP53I3	quinone oxidoreductase PIG3 isoform X1	Cellular Processes	Cell growth and death	ko04115//p53 signaling pathway	K10133	GO:0031988//membrane-bounded vesicle	GO:0003824//catalytic activity;GO:0043168//anion binding;GO:0046914//transition metal ion binding;GO:0046983//protein dimerization activity;GO:0048037//cofactor binding	GO:0046496//nicotinamide nucleotide metabolic process
ncbi_422105	29.6	28.08	34.59	37.53	31.97	34.5	36.81	40.43	37.83	47.96	48.84	43.73	572	267	355	441	374	462	359	412	377	496	518	461	MRPL27	39S ribosomal protein L27, mitochondrial	Genetic Information Processing	Translation	ko03010//Ribosome	K02899	GO:0030529//intracellular ribonucleoprotein complex;GO:0043231//intracellular membrane-bounded organelle	GO:0003723//RNA binding	GO:0010467//gene expression
ncbi_422129	0.35	0.19	0.32	0.46	0.33	0.6	0.17	0.12	0.18	0.48	0.52	0.65	46	12	22	37	26	54	11	8	12	34	37	46	DGKK	diacylglycerol kinase delta isoform X1	Metabolism;Environmental Information Processing;Environmental Information Processing;Metabolism;Metabolism	Global and overview maps;Signal transduction;Signal transduction;Lipid metabolism;Lipid metabolism	ko01100//Metabolic pathways;ko04072//Phospholipase D signaling pathway;ko04070//Phosphatidylinositol signaling system;ko00564//Glycerophospholipid metabolism;ko00561//Glycerolipid metabolism	K00901;K00901;K00901;K00901;K00901	-	-	-
ncbi_422384	1.94	1.61	1.95	1.46	1.39	1.57	1.65	1.45	1.62	1.28	0.99	1.29	340	137	182	157	147	190	147	135	147	120	95	120	PASD1	circadian clock protein PASD1 isoform X1	Organismal Systems	Environmental adaptation	ko04710//Circadian rhythm	K09026	GO:0043231//intracellular membrane-bounded organelle;GO:0043234//protein complex	GO:0001071//nucleic acid binding transcription factor activity;GO:0005515//protein binding;GO:0060089//molecular transducer activity	GO:0010468//regulation of gene expression;GO:0034645//cellular macromolecule biosynthetic process;GO:0050794//regulation of cellular process
ncbi_422599	3.28	2.93	3.22	1.87	2.5	1.97	3.42	3.95	3.84	1.32	1.43	2.03	355.19	155.75	184.56	120.01	160.57	151.11	183.45	225.44	212.64	76.97	85.81	121.29	TMEM150C	transmembrane protein 150C	-	-	-	-	-	-	-
ncbi_422782	0.06	0.05	0.34	0.04	0.02	0.08	0.22	0.15	0.24	0.02	0.05	0.02	8.12	2.06	18.4	2.03	1.02	5.19	10.29	7.33	11.38	1.02	3.07	1.02	NSUN7	putative methyltransferase NSUN7 isoform X1	-	-	-	-	-	-	-
ncbi_422802	22.86	21.34	22.04	19.4	18.26	17.5	15	16.48	14.36	14.51	14.29	14.35	3742	1672	1916	1846	1764	1997	1282	1415	1310	1382	1355	1423	RBPJ	recombining binding protein suppressor of hairless isoform X1	Organismal Systems;Environmental Information Processing	Immune system;Signal transduction	ko04658//Th1 and Th2 cell differentiation;ko04330//Notch signaling pathway	K06053;K06053	GO:0043231//intracellular membrane-bounded organelle;GO:0043232//intracellular non-membrane-bounded organelle;GO:0043234//protein complex	GO:0000977//RNA polymerase II regulatory region sequence-specific DNA binding;GO:0000982//transcription factor activity, RNA polymerase II core promoter proximal region sequence-specific binding;GO:0001085//RNA polymerase II transcription factor binding	GO:0001773//myeloid dendritic cell activation;GO:0003128//heart field specification;GO:0006954//inflammatory response;GO:0006955//immune response;GO:0008284//positive regulation of cell proliferation;GO:0009617//response to bacterium;GO:0009913//epidermal cell differentiation;GO:0009967//positive regulation of signal transduction;GO:0010455//positive regulation of cell fate commitment;GO:0019827/…
ncbi_422883	12.9	12.01	12.51	8.79	7.65	8.64	11.02	9.57	10.51	7.4	6.51	6.7	1466	677	755	605	524	675	633	568	604	447	408	416	SH3BP2	SH3 domain-binding protein 2 isoform X3	-	-	-	-	-	-	-
ncbi_422996	0.08	0.3	0.1	0.34	0.36	0.28	0.29	0.35	0.18	0.48	0.44	0.24	8	17	7	21	23	20	15	19	12	27	25	14	ANO9	anoctamin-9 isoform X1	-	-	-	-	GO:0031224//intrinsic component of membrane;GO:0044464//cell part	GO:0005548//phospholipid transporter activity	GO:0006821//chloride transport;GO:0010360//negative regulation of anion channel activity;GO:0061588//calcium activated phospholipid scrambling
ncbi_423133	13.25	15	14.15	19.74	21.47	20.63	16.92	17.76	17.97	21.44	23.56	21.46	712	394	397	629	678	748	454	507	489	603	680	609	SLC43A3	solute carrier family 43 member 3 isoform X1	-	-	-	-	-	-	GO:0044763//single-organism cellular process
ncbi_423344	0.2	0.19	0.15	0.29	0.31	0.19	0.13	0.19	0.09	0.17	0.64	0.4	30.1	14.16	12.14	26.2	27.81	19.95	9.47	14.75	7.02	13.2	52.39	32.33	BBOF1	basal body-orientation factor 1	-	-	-	-	-	-	-
ncbi_423430	0.37	0.24	0.39	0.19	0.15	0.24	0.31	0.17	0.2	0.15	0.11	0.15	38	13	21	12	9	18	17	10	12	9	7	9	PPP4R4	serine/threonine-protein phosphatase 4 regulatory subunit 4 isoform X1	-	-	-	-	GO:0044464//cell part	GO:0019208//phosphatase regulator activity	GO:0010923//negative regulation of phosphatase activity;GO:0043666//regulation of phosphoprotein phosphatase activity
ncbi_423490	2.23	1.95	1.88	2.04	2.68	2.39	2.76	2.01	2.5	3.79	2.92	3.38	144	62	65	80	105	107	91	69	84	131	104	119	C14orf180	nutritionally-regulated adipose and cardiac enriched protein homolog isoform X1	-	-	-	-	-	-	-
ncbi_423610	1.15	0.74	0.9	0.51	0.75	0.63	1.42	1.19	1.19	0.45	0.69	0.52	200	66	88	58	86	79	134	121	117	46	72	54	LDB3	LIM domain-binding protein 3 isoform X1	-	-	-	-	-	-	-
ncbi_423635	0.88	0.99	0.92	0.65	0.49	0.56	0.86	0.77	1.03	0.55	0.63	0.46	62	33	34	29	20	26	28	28	36	20	24	16	SRRL	uncharacterized protein SRRL isoform X1	Metabolism;Metabolism;Metabolism;Metabolism;Metabolism	Global and overview maps;Global and overview maps;Global and overview maps;Amino acid metabolism;Amino acid metabolism	ko01100//Metabolic pathways;ko01200//Carbon metabolism;ko01230//Biosynthesis of amino acids;ko00260//Glycine, serine and threonine metabolism;ko00290//Valine, leucine and isoleucine biosynthesis	K01754;K01754;K01754;K01754;K01754	-	-	-
ncbi_424025	0.49	0.45	0.43	0.41	0.29	0.18	0.54	0.43	0.25	0.12	0.22	0.2	94.55	36.28	40.33	38.1	34.24	29.28	36.2	26.1	16.64	16.66	28.56	24.59	TRPM8	transient receptor potential cation channel subfamily M member 8 isoform X1	Organismal Systems	Sensory system	ko04750//Inflammatory mediator regulation of TRP channels	K04983	GO:0031224//intrinsic component of membrane;GO:0044459//plasma membrane part	GO:0005261//cation channel activity;GO:0046983//protein dimerization activity	GO:0006816//calcium ion transport;GO:0006875//cellular metal ion homeostasis;GO:0006950//response to stress;GO:0009266//response to temperature stimulus;GO:0050951//sensory perception of temperature stimulus;GO:0051260//protein homooligomerization
ncbi_424150	1.38	1.77	0.74	1.72	1.84	1.97	1.4	1.82	2.29	1.49	2.58	2.55	80	52	24	62	66	80	42	56	69	48	84	80	METAP1D	methionine aminopeptidase 1D, mitochondrial isoform X1	-	-	-	-	-	-	-
ncbi_424355	0.33	0.31	0.41	0.53	0.45	0.67	0.2	0.12	0.17	0.12	0.19	0.14	26	12	17	25	21	36	8	5	7	5	8	6	F13B	coagulation factor XIII B chain isoform X1	-	-	-	-	-	-	-
ncbi_424404	18.23	19.89	21.18	27.9	26.27	28.93	23.13	18.96	21.16	37.22	32.07	32.57	330	180	204	313	291	362	213	181	196	360	321	323	MGST3	microsomal glutathione S-transferase 3	Organismal Systems;Metabolism;Metabolism;Metabolism;Metabolism	Aging;Xenobiotics biodegradation and metabolism;Metabolism of other amino acids;Xenobiotics biodegradation and metabolism;Xenobiotics biodegradation and metabolism	ko04212//Longevity regulating pathway - worm;ko00983//Drug metabolism - other enzymes;ko00480//Glutathione metabolism;ko00980//Metabolism of xenobiotics by cytochrome P450;ko00982//Drug metabolism - cytochrome P450	K00799;K00799;K00799;K00799;K00799	GO:0031988//membrane-bounded vesicle	GO:0003824//catalytic activity	-
ncbi_424421	0	0	0	0	0.02	0.03	0	0.02	0	0.09	0	0.05	0	0	0	0	1	2	0	1	0	5	0	3	TDRD5	tudor domain-containing protein 5 isoform X1	-	-	-	-	GO:0043186//P granule	-	GO:0006306//DNA methylation;GO:0022412//cellular process involved in reproduction in multicellular organism
ncbi_424430	5.6	5.52	6.64	8.15	7.96	9.45	7.16	7.75	6.41	10.41	9.74	9.24	200	97	126	177	172	234	129	146	118	199	191	180	LOC424430	quinone oxidoreductase-like protein 2	-	-	-	-	-	GO:0003824//catalytic activity;GO:0046914//transition metal ion binding	GO:0044710//single-organism metabolic process
ncbi_424473	0.07	0.07	0.09	0.03	0.03	0.09	0.04	0.03	0.02	0.02	0.02	0	8	4	5	2	2	7	2	2	1	1	1	0	LOC424473	hornerin isoform X1	-	-	-	-	-	-	-
ncbi_424547	0.4	0.46	0.39	0.27	0.26	0.39	0.21	0.29	0.29	0.24	0.14	0.14	68	39	35	28	27	46	18	26	26	22	13	13	VTG1	vitellogenin-1 precursor	-	-	-	-	-	-	GO:0044765//single-organism transport
ncbi_424640	12.44	11.89	13.06	17.16	18.4	18.14	11.79	11.45	12.9	20.17	22.47	20.55	1010	475	563	847	904	1020	483	490	540	876	1001	910	ORC1	origin recognition complex subunit 1	Cellular Processes	Cell growth and death	ko04110//Cell cycle	K02603	GO:0000808//origin recognition complex;GO:0016020//membrane;GO:0043231//intracellular membrane-bounded organelle	GO:0032550//purine ribonucleoside binding	-
ncbi_424711	0.05	0.13	0.03	0.08	0.09	0.1	0.08	0.05	0.1	0.15	0.13	0.13	14.44	17.6	4.49	13.92	14.71	19.66	10.94	7.62	14.92	23.43	21.69	18.97	LRRC7	leucine-rich repeat-containing protein 7 isoform X1	-	-	-	-	-	-	-
ncbi_424901	0.1	0.05	0.02	0.01	0	0.01	0.05	0.12	0.02	0	0	0	12	3	1	1	0	1	3	8	1	0	0	0	ATP13A4	probable cation-transporting ATPase 13A4	-	-	-	-	GO:0031090//organelle membrane;GO:0031224//intrinsic component of membrane	GO:0017111//nucleoside-triphosphatase activity;GO:0032550//purine ribonucleoside binding;GO:0043169//cation binding	GO:0006811//ion transport;GO:0006875//cellular metal ion homeostasis
ncbi_425215	7.43	7.27	7.86	10.41	11.34	10.8	9.8	9.1	10.35	12.67	12.25	12.28	644	310	362	549	595	649	429	416	463	588	583	581	AK6	adenylate kinase isoenzyme 6	Metabolism;Metabolism;Genetic Information Processing	Global and overview maps;Nucleotide metabolism;Translation	ko01100//Metabolic pathways;ko00230//Purine metabolism;ko03008//Ribosome biogenesis in eukaryotes	K18532;K18532;K18532	GO:0016604//nuclear body	GO:0016776//phosphotransferase activity, phosphate group as acceptor;GO:0017111//nucleoside-triphosphatase activity;GO:0032550//purine ribonucleoside binding	GO:0009117//nucleotide metabolic process
ncbi_425372	2.51	2.55	2.34	3.44	3.19	3.47	2.13	2.38	2.58	4.1	3.65	4.02	746	374	369	622	575	716	320	374	396	653	596	652	FREM3	chondroitin sulfate proteoglycan 4	-	-	-	-	-	-	-
ncbi_426015	33.41	32.35	28.89	36.89	37.42	39.5	38.19	45.05	34.95	46.97	47.23	49.46	568	270	260	380	384	464	327	403	306	426	439	460	SDHAF2	succinate dehydrogenase assembly factor 2, mitochondrial isoform X1	-	-	-	-	-	-	GO:0010717//regulation of epithelial to mesenchymal transition;GO:0018065//protein-cofactor linkage;GO:0030178//negative regulation of Wnt signaling pathway
ncbi_426075	0.15	0.13	0.13	0.02	0.12	0.09	0.14	0.16	0.06	0.02	0.06	0.04	20.55	8.67	10.08	1.48	10.29	8.96	10.24	11.86	4.41	1.44	4.36	2.84	LMOD3	LOW QUALITY PROTEIN: leiomodin-3	-	-	-	-	-	GO:0003779//actin binding	GO:0051693//actin filament capping
ncbi_426153	14.61	15.41	15.81	17.98	20.4	20.15	18.11	18.78	20.52	23.83	24.62	24.42	810	429	468	613	698	786	507	554	597	701	751	738	ANKRA2	ankyrin repeat family A protein 2 isoform X1	-	-	-	-	GO:0044444//cytoplasmic part	GO:0019899//enzyme binding;GO:0071813//lipoprotein particle binding	-
ncbi_426276	8.45	6.97	8.31	11.34	9.9	10.87	6.43	6.89	6.53	11.75	13.53	12.94	554	225	290	452	393	494	213	240	222	414	487	463	NCAPH2	condensin-2 complex subunit H2 isoform X1	-	-	-	-	-	-	-
ncbi_426758	3.14	2.97	4.24	3.58	4.08	3.95	3.8	3.57	4.02	4.98	5.15	6.08	129.02	60.03	92.41	89.24	101.22	112.29	78.8	77.2	85.01	109.26	115.93	136.04	TMEM79	LOW QUALITY PROTEIN: transmembrane protein 79	-	-	-	-	-	-	-
ncbi_426795	14.62	13.3	14.67	19.34	19.19	22.61	20.99	21.61	21.24	24.79	24.47	24.14	726	325	387	584	577	778	526	566	544	659	667	654	SRFBP1	serum response factor-binding protein 1	-	-	-	-	-	GO:0003723//RNA binding	-
ncbi_426803	93.28	97.04	99.11	113.5	104.57	110.07	108.87	97.03	117.54	147.13	139.64	159.83	1776	909	1002	1314	1205	1452	1046	974	1154	1499	1459	1660	TOMM5	mitochondrial import receptor subunit TOM5 homolog	-	-	-	-	GO:0043234//protein complex	-	-
ncbi_426805	20.71	19.25	21.68	25.06	23.68	24.7	27.9	29.66	30.98	34.02	34.67	32.87	984	450	547	724	681	813	669	743	759	865	904	852	POLR1E	DNA-directed RNA polymerase I subunit RPA49	Metabolism;Metabolism;Metabolism;Genetic Information Processing	Global and overview maps;Nucleotide metabolism;Nucleotide metabolism;Transcription	ko01100//Metabolic pathways;ko00230//Purine metabolism;ko00240//Pyrimidine metabolism;ko03020//RNA polymerase	K03005;K03005;K03005;K03005	GO:0043231//intracellular membrane-bounded organelle;GO:0043232//intracellular non-membrane-bounded organelle	GO:0003676//nucleic acid binding;GO:0034062//RNA polymerase activity	GO:0001188//RNA polymerase I transcriptional preinitiation complex assembly
ncbi_426812	33.22	36.6	34.97	41.28	41.09	41.04	38.72	40.68	43.03	54.71	55.75	56.8	2020	1095	1129	1526	1512	1729	1188	1304	1349	1780	1860	1884	ALDH7A1	alpha-aminoadipic semialdehyde dehydrogenase	Metabolism;Metabolism;Metabolism;Metabolism;Metabolism;Metabolism;Metabolism;Metabolism;Metabolism;Metabolism;Metabolism;Metabolism;Metabolism	Global and overview maps;Lipid metabolism;Amino acid metabolism;Carbohydrate metabolism;Amino acid metabolism;Amino acid metabolism;Amino acid metabolism;Amino acid metabolism;Lipid metabolism;Carbohydrate metabolism;Metabolism of other amino acids;Amino acid metabolism;Carbohydrate metabolism	ko01100//Metabolic pathways;ko00561//Glycerolipid metabolism;ko00310//Lysine degradation;ko00010//Glycolysis / Gluconeogenesis;ko00280//Valine, leucine and isoleucine degradation;ko00330//Arginine and proline metabolism;ko00260//Glycine, serine and threonine metabolism;ko00380//Tryptophan metabolism;ko00071//Fatty acid degradation;ko00620//Pyruvate metabolism;ko00410//beta-Alanine metabolism;ko00…	K14085;K14085;K14085;K14085;K14085;K14085;K14085;K14085;K14085;K14085;K14085;K14085;K14085	GO:0031988//membrane-bounded vesicle;GO:0043231//intracellular membrane-bounded organelle	GO:0016903//oxidoreductase activity, acting on the aldehyde or oxo group of donors	GO:0044710//single-organism metabolic process
ncbi_426844	45.37	45.35	46.46	63.45	60.43	65.68	61.51	63.72	61.84	73.41	68.76	67.54	1632	805	890	1390	1320	1644	1117	1210	1151	1414	1363	1328	CZH18ORF32	UPF0729 protein C18orf32 homolog	-	-	-	-	-	-	-
ncbi_426847	34.93	36.98	35.53	51.43	47.53	49.5	49.96	47.62	45.4	50.99	53.46	61.6	1768	921	955	1583	1456	1736	1276	1271	1185	1381	1485	1701	ACAA2	3-ketoacyl-CoA thiolase, mitochondrial	Metabolism;Metabolism;Metabolism;Metabolism;Metabolism	Global and overview maps;Global and overview maps;Amino acid metabolism;Lipid metabolism;Lipid metabolism	ko01100//Metabolic pathways;ko01212//Fatty acid metabolism;ko00280//Valine, leucine and isoleucine degradation;ko00071//Fatty acid degradation;ko00062//Fatty acid elongation	K07508;K07508;K07508;K07508;K07508	GO:0019866//organelle inner membrane;GO:0031988//membrane-bounded vesicle;GO:0043231//intracellular membrane-bounded organelle	GO:0003723//RNA binding;GO:0016746//transferase activity, transferring acyl groups	GO:0001666//response to hypoxia;GO:0010823//negative regulation of mitochondrion organization;GO:0035795//negative regulation of mitochondrial membrane permeability
ncbi_427125	5.33	3.84	4.61	4.89	4.96	5.32	3.8	5.11	4.86	8.51	7.11	7.89	172	61	79	96	97	119	62	87	81	147	126	139	CZH5ORF63	glutaredoxin-like protein C5orf63 homolog	-	-	-	-	-	-	-
ncbi_427137	24.67	24.24	23.42	35.69	33.38	34.55	33.12	33.06	31.48	38.6	40.03	42.97	2306.09	1114.76	1162.54	2033.93	1888.29	2240.7	1562.65	1630.43	1518.49	1933.07	2053.94	2191.68	SKIV2L2	exosome RNA helicase MTR4 isoform X1	Genetic Information Processing	Folding, sorting and degradation	ko03018//RNA degradation	K12598	GO:0005681//spliceosomal complex	GO:0003723//RNA binding;GO:0017111//nucleoside-triphosphatase activity;GO:0032550//purine ribonucleoside binding	GO:0006364//rRNA processing
ncbi_427157	14.5	12.85	14.75	17.25	18.53	16.48	16.36	18.06	19.68	20.58	21.17	22.37	720	314	389	521	557	567	410	473	504	547	577	606	DIMT1	probable dimethyladenosine transferase	-	-	-	-	GO:0043231//intracellular membrane-bounded organelle;GO:0043232//intracellular non-membrane-bounded organelle	GO:0003723//RNA binding;GO:0008170//N-methyltransferase activity;GO:0008173//RNA methyltransferase activity	GO:0000154//rRNA modification
ncbi_427163	18.45	19.28	20.33	27.62	27	27.52	27.22	27.42	27.4	32.37	34.12	34.66	1128	580	660	1027	999	1166	840	884	864	1059	1145	1156	PPWD1	peptidylprolyl isomerase domain and WD repeat-containing protein 1	-	-	-	-	GO:0005681//spliceosomal complex	GO:0016853//isomerase activity	GO:0018208//peptidyl-proline modification
ncbi_427165	18.01	16.93	16.35	20.49	21.96	20.12	24.6	22.39	20.79	25.72	26.53	25.57	790	364	382	549	583	611	544.54	518	473	606	642	612	TRAPPC13	trafficking protein particle complex subunit 13 isoform 1	-	-	-	-	-	-	-
ncbi_427191	4.36	5.34	4.58	4.91	5.58	6.57	7.36	6.57	7.15	6.94	7.84	7.99	156	94	87	107	121	163	133	124	132	133	154	156	CZH5ORF51	UPF0600 protein C5orf51 homolog	-	-	-	-	-	-	-
ncbi_427199	11.04	11.05	10.07	11.46	13.38	12.7	12.89	10.78	10.29	14.41	16.42	18.49	311.88	146.98	144.65	190.88	224.59	237.99	176.86	158.89	141.99	205.47	242.78	271.72	MOCS2	molybdopterin synthase catalytic subunit	Metabolism;Metabolism;Genetic Information Processing	Global and overview maps;Metabolism of cofactors and vitamins;Folding, sorting and degradation	ko01100//Metabolic pathways;ko00790//Folate biosynthesis;ko04122//Sulfur relay system	K03635;K03635;K03635	GO:0043234//protein complex;GO:0044444//cytoplasmic part	GO:0003824//catalytic activity;GO:0005515//protein binding	GO:0009108//coenzyme biosynthetic process
ncbi_427216	19.45	18.4	17.58	20.66	20	21.47	20.14	20.88	21.02	28.3	30.75	28.19	786	366	377	508	487	601	411	444	437	612	682	621	MRPS27	28S ribosomal protein S27, mitochondrial isoform X1	-	-	-	-	-	-	-
ncbi_427217	8.09	8.35	9.35	10.91	10.47	11.93	9.39	8.81	10.92	15.32	14.52	14.59	314	159	192	258	245	319	185	179	217	316	306	309	PTCD2	pentatricopeptide repeat-containing protein 2, mitochondrial isoform X1	-	-	-	-	-	-	-
ncbi_427300	29.61	31.97	32.32	36.61	35.87	38.21	42.85	44.23	45.69	49.31	51.02	46.23	1342	713	778	1009	984	1200	980	1057	1068	1196	1269	1143	NIPSNAP3L	protein NipSnap homolog 3A	-	-	-	-	-	-	-
ncbi_427302	1.87	2.01	2.37	2.55	3.01	2.36	2.53	2.56	2.34	2.69	3.32	3.53	104	55	70	86	101	91	71	75	67	80	101	107	FSD1L	FSD1-like protein isoform X1	-	-	-	-	-	-	-
ncbi_427307	20.65	21.32	18.72	29.36	27.86	28.86	29.83	29.9	29.19	37.06	40.24	43.1	376	191	181	325	307	364	274	287	274	361	402	428	MRPL50	39S ribosomal protein L50, mitochondrial	-	-	-	-	GO:0030529//intracellular ribonucleoprotein complex	-	-
ncbi_427310	29.21	30.5	28.72	38.15	39.38	37.83	35.31	34.8	33.58	44.47	45.84	46.72	3078	1581	1599	2463	2521	2762	1875	1927	1817	2534	2720	2705	RNF20	E3 ubiquitin-protein ligase BRE1A isoform X1	-	-	-	-	GO:0000151//ubiquitin ligase complex;GO:0043231//intracellular membrane-bounded organelle;GO:0043232//intracellular non-membrane-bounded organelle	GO:0003712//transcription cofactor activity;GO:0019787//ubiquitin-like protein transferase activity;GO:0044389//ubiquitin-like protein ligase binding;GO:0046914//transition metal ion binding	GO:0006355//regulation of transcription, DNA-templated;GO:0006513//protein monoubiquitination;GO:0016574//histone ubiquitination;GO:0019941//modification-dependent protein catabolic process;GO:0030334//regulation of cell migration;GO:0031058//positive regulation of histone modification
ncbi_427316	2.09	1.97	1.95	2.74	3.03	2.48	3.18	2.95	2.85	3.98	4.62	4.23	104.79	49.6	53.99	85.01	90.31	87.13	81.6	79.25	74.53	108.41	132.72	120.66	FAM151BL	protein FAM151B isoform X1	-	-	-	-	-	-	-
ncbi_427325	5.27	6.2	5.33	6.13	7.81	6.65	5.34	6.44	6.64	8.8	7.43	10.12	266	154	143	188	237	233	136	170	173	236	205	280	XRCC4	DNA repair protein XRCC4 isoform X1	Genetic Information Processing	Replication and repair	ko03450//Non-homologous end-joining	K10886	-	-	-
ncbi_427347	12.41	11.64	13.68	18.26	19.43	18.63	19.47	16.54	17.71	21.44	19.64	18.73	572	264	335	512	542	595	453	402	421	529	497	471	CBWD1	COBW domain-containing protein 1	-	-	-	-	-	-	-
ncbi_427350	22.92	22.34	22	30.6	29.96	29.89	29.64	30.93	30.32	36.63	35.3	35.09	1400	674	716	1147	1115	1273	918	1001	962	1199	1190	1169	PUM3	pumilio homolog 3 isoform X1	-	-	-	-	-	-	-
ncbi_427367	7.53	7.78	6.63	12.17	9.87	10.68	7.89	7.96	7.63	13.17	11.22	12.94	512	260	239	504	406	503	271	285	267	481	418	480	IFT74	intraflagellar transport protein 74 homolog	-	-	-	-	GO:0043231//intracellular membrane-bounded organelle	GO:0005488//binding	GO:0006357//regulation of transcription from RNA polymerase II promoter;GO:0007166//cell surface receptor signaling pathway;GO:0008285//negative regulation of cell proliferation;GO:0009888//tissue development;GO:0033627//cell adhesion mediated by integrin;GO:0042073//intraciliary transport;GO:0048858//cell projection morphogenesis
ncbi_427375	14.62	15.08	15.01	18.27	18.05	16.96	19.06	19.39	19.19	22.2	23.51	22.75	1746	886	952	1327	1305	1404	1149	1221	1182	1419	1541	1482	IKBKAP	elongator complex protein 1	-	-	-	-	GO:0043232//intracellular non-membrane-bounded organelle;GO:0043234//protein complex;GO:0044451//nucleoplasm part	GO:0019887//protein kinase regulator activity	GO:0001932//regulation of protein phosphorylation;GO:0006354//DNA-templated transcription, elongation;GO:0030334//regulation of cell migration
ncbi_427399	5.65	5.86	5.41	6.73	7.74	7.6	6	5.48	6.69	9.86	9.51	9.73	248	127	124	177	203	226	131	124	150	229	224	229	NUDT2	bis(5'-nucleosyl)-tetraphosphatase [asymmetrical]	Metabolism;Metabolism	Nucleotide metabolism;Nucleotide metabolism	ko00230//Purine metabolism;ko00240//Pyrimidine metabolism	K01518;K01518	-	GO:0004551//nucleotide diphosphatase activity	-
ncbi_427427	25.07	27.71	25.78	36.78	38.53	39.92	37.81	38.76	34.96	48.77	50.14	51.66	1780	968	972	1588	1656	1964	1355	1451	1280	1853	1954	2001	TARS	threonine--tRNA ligase, cytoplasmic	Genetic Information Processing	Translation	ko00970//Aminoacyl-tRNA biosynthesis	K01868	GO:0005856//cytoskeleton;GO:0031988//membrane-bounded vesicle	GO:0016876//ligase activity, forming aminoacyl-tRNA and related compounds;GO:0032550//purine ribonucleoside binding	GO:0006418//tRNA aminoacylation for protein translation
ncbi_427444	17.34	15.91	14.75	21.33	22.2	20.61	18	18.76	16.59	23.66	24.58	24.96	1304	588	590	976	1007	1072	684	743	644	952	1016	1021	WDR70	WD repeat-containing protein 70 isoform X1	-	-	-	-	-	-	-
ncbi_427458	96.89	97.16	96.49	130.38	131.68	129.71	118.45	114.72	115.18	145.85	148.18	151.92	6404	3141	3378	5240	5244	5897	3988	4093	3989	5201	5357	5478	HNRNPK	heterogeneous nuclear ribonucleoprotein K isoform X1	Genetic Information Processing	Transcription	ko03040//Spliceosome	K12886	GO:0005681//spliceosomal complex;GO:0005924//cell-substrate adherens junction;GO:0031981//nuclear lumen;GO:0031988//membrane-bounded vesicle	GO:0000977//RNA polymerase II regulatory region sequence-specific DNA binding;GO:0000982//transcription factor activity, RNA polymerase II core promoter proximal region sequence-specific binding;GO:0003723//RNA binding	GO:0006396//RNA processing;GO:0010870//positive regulation of receptor biosynthetic process;GO:0010984//regulation of lipoprotein particle clearance;GO:0045807//positive regulation of endocytosis;GO:0045944//positive regulation of transcription from RNA polymerase II promoter
ncbi_427469	6.48	6.74	7.06	8.97	8.55	9.29	7.94	8.18	7.99	10.35	10.9	10.57	1012	510	589	871	828	1021	649	676	650	885	949	908	ERCC6L2	DNA excision repair protein ERCC-6-like 2 isoform X1	-	-	-	-	-	-	-
ncbi_427583	20.8	20.16	19.26	14.08	13.36	13.71	17.5	15.84	16.43	12.47	12.59	13.13	3828	1830	1880	1571	1491	1744	1621	1536	1550	1229	1266	1320	FBLN2	fibulin-2	-	-	-	-	GO:0031988//membrane-bounded vesicle	GO:0005488//binding	GO:0010810//regulation of cell-substrate adhesion
ncbi_427631	0	0.09	0.04	0.06	0.13	0.16	0.18	0	0.04	0.22	0.17	0.25	0	2	1	2	4	5	4	0	1	6	4	7	ADRA2BL2	alpha-2Db adrenergic receptor isoform X1	-	-	-	-	GO:0031224//intrinsic component of membrane	GO:0008227//G-protein coupled amine receptor activity	GO:0007186//G-protein coupled receptor signaling pathway
ncbi_428005	2.25	2.1	2.02	3.25	2.99	2.72	2.49	2.23	2.42	3.28	3.21	3.14	424	195	202	373	341	355	237	222	235	331	332	323	CLCN4	H(+)/Cl(-) exchange transporter 4	-	-	-	-	GO:0031224//intrinsic component of membrane	GO:0005254//chloride channel activity	GO:0006821//chloride transport;GO:0034765//regulation of ion transmembrane transport
ncbi_428073	0.18	0.28	0.07	0.06	0	0.11	0.31	0.12	0.15	0.07	0	0.05	14	11	3	3	0	6	12	5	6	3	0	2.01	FGL1L	fibrinogen-like protein 1 isoform X1	-	-	-	-	-	-	-
ncbi_428138	8.95	7.84	7.26	6.34	4.67	6.61	5.2	5.07	7.58	4.42	4.31	6.03	174	75	75	75	55	89	51	52	76	46	46	64	MANBAL4	mannosidase, beta A, lysosomal-like 4	-	-	-	-	-	-	-
ncbi_428140	0.18	0.13	0.24	0.04	0.04	0.09	0.15	0.17	0.13	0.02	0	0.02	14	5	10	2	2	5	6	7	5	1	0	1	MATN4	matrilin-4	-	-	-	-	-	-	-
ncbi_428569	0.6	0.48	0.35	0.44	0.27	0.16	0.2	0.22	0.18	0.12	0.08	0.19	37.95	15.14	11.84	16.87	10.38	6.93	6.55	7.42	5.89	3.94	2.88	6.58	SLC3A1	neutral and basic amino acid transport protein rBAT	Organismal Systems	Digestive system	ko04974//Protein digestion and absorption	K14210	GO:0005903//brush border;GO:0019866//organelle inner membrane;GO:0031988//membrane-bounded vesicle	GO:0043167//ion binding	GO:0044238//primary metabolic process
ncbi_428741	7.15	6.16	5.78	5.07	4.82	4.33	5.07	4.47	4.18	3.95	4.15	3.94	968	410	415	417	395	406	346	319	292	286	308	291	MMRN1	multimerin-1 isoform X1	-	-	-	-	-	-	-
ncbi_428907	0.35	0.52	0.42	0.33	0.36	0.23	0.33	0.41	0.35	0.26	0.15	0.21	48.85	36.16	31.41	28.16	30.88	22.81	23.75	30.55	25.77	19.86	11.85	15.93	AK7	adenylate kinase 7	Metabolism;Metabolism;Metabolism	Global and overview maps;Nucleotide metabolism;Metabolism of cofactors and vitamins	ko01100//Metabolic pathways;ko00230//Purine metabolism;ko00730//Thiamine metabolism	K00939;K00939;K00939	GO:0043231//intracellular membrane-bounded organelle	GO:0016776//phosphotransferase activity, phosphate group as acceptor;GO:0019201//nucleotide kinase activity;GO:0032550//purine ribonucleoside binding	GO:0001578//microtubule bundle formation;GO:0003341//cilium movement;GO:0007417//central nervous system development;GO:0009132//nucleoside diphosphate metabolic process;GO:0009141//nucleoside triphosphate metabolic process;GO:0048232//male gamete generation
ncbi_428910	0.71	0.62	0.57	0.47	0.29	0.7	0.51	0.59	0.42	0.35	0.33	0.28	94	47	36	42	33	62	33	37	33.01	25	27	26	MOK	MAPK/MAK/MRK overlapping kinase isoform X1	-	-	-	-	-	GO:0004672//protein kinase activity;GO:0032550//purine ribonucleoside binding	GO:0006464//cellular protein modification process
ncbi_428919	0.07	0.13	0.06	0.07	0.01	0.02	0.02	0.08	0.05	0	0	0	8	8	4	5	1	2	1	5	3	0	0	0	GPHB5	glycoprotein hormone beta-5	-	-	-	-	-	GO:0005102//receptor binding	-
ncbi_428953	0.03	0.04	0.05	0.04	0.08	0.06	0.06	0.08	0.04	0.05	0.08	0.08	16.52	10.43	15.46	14.52	26.79	23.86	18.12	23.16	11.64	15.77	25.23	25.24	WNT8B	protein Wnt-8b isoform X1	Environmental Information Processing;Environmental Information Processing;Environmental Information Processing;Cellular Processes;Organismal Systems	Signal transduction;Signal transduction;Signal transduction;Cellular community - eukaryotes;Endocrine system	ko04150//mTOR signaling pathway;ko04390//Hippo signaling pathway;ko04310//Wnt signaling pathway;ko04550//Signaling pathways regulating pluripotency of stem cells;ko04916//Melanogenesis	K00714;K00714;K00714;K00714;K00714	GO:0031012//extracellular matrix	-	GO:0007166//cell surface receptor signaling pathway;GO:0010468//regulation of gene expression;GO:0044707//single-multicellular organism process
ncbi_428997	25.48	27.49	28.13	17.75	18.83	18.36	29.34	28.24	26.94	15.95	17.77	19.61	1458	769	851	612	649	728	843	847	795	487	552	607	ACKR3	atypical chemokine receptor 3 isoform X1	Environmental Information Processing	Signaling molecules and interaction	ko04060//Cytokine-cytokine receptor interaction	K04304	GO:0031224//intrinsic component of membrane;GO:0043231//intracellular membrane-bounded organelle	GO:0004950//chemokine receptor activity;GO:0019956//chemokine binding;GO:0038024//cargo receptor activity	GO:0006898//receptor-mediated endocytosis;GO:0019221//cytokine-mediated signaling pathway;GO:0030154//cell differentiation;GO:0043410//positive regulation of MAPK cascade;GO:1902229//regulation of intrinsic apoptotic signaling pathway in response to DNA damage
ncbi_429058	0.29	0.31	0.29	0.21	0.21	0.21	0.18	0.17	0.22	0.18	0.16	0.16	122	64	65	54	54	60	39	38	47	40	37	36	KCNT2	potassium channel subfamily T member 2 isoform X1	-	-	-	-	-	-	-
ncbi_429329	1.04	0.61	1.2	1.11	1.7	1.27	0.84	0.32	0.22	2.31	1.99	1.95	34.33	9.88	21.08	22.21	33.89	28.9	14	5.61	3.69	40.74	36.05	35.02	LOC429329	osteoclast-associated immunoglobulin-like receptor	-	-	-	-	-	-	-
ncbi_429696	0	0	0	0	0	0	0	0	0	2.16	2.49	2.1	0	0	0	0	0	0	0	0	0	101.55	120.36	99.12	GBP7	guanylate-binding protein 1 isoform X1	Organismal Systems	Immune system	ko04621//NOD-like receptor signaling pathway	K20899	-	GO:0032550//purine ribonucleoside binding	-
ncbi_429828	1.21	1.52	1.78	2.39	2.04	2.23	1.49	1.33	1.74	3.21	2.56	3.64	50	31	39	60	51	64	31	29	37	71	58	82	CYP21A1	steroid 21-hydroxylase precursor	Metabolism;Organismal Systems;Organismal Systems;Metabolism	Global and overview maps;Endocrine system;Endocrine system;Lipid metabolism	ko01100//Metabolic pathways;ko04925//Aldosterone synthesis and secretion;ko04927//Cortisol synthesis and secretion;ko00140//Steroid hormone biosynthesis	K00513;K00513;K00513;K00513	-	GO:0016491//oxidoreductase activity;GO:0046906//tetrapyrrole binding;GO:0046914//transition metal ion binding	GO:0044710//single-organism metabolic process
ncbi_430071	0.27	0.81	0.46	0.44	0.44	0.27	0.51	0.04	0.33	0.09	0.12	0.18	18.19	27.49	16.91	18.32	18.28	12.74	17.54	1.42	11.79	3.29	4.59	6.69	FFAR3L1	free fatty acid receptor 2-like	Environmental Information Processing	Signal transduction	ko04024//cAMP signaling pathway	K04328	-	-	-
ncbi_430102	1.17	1.06	1.72	1.4	1.28	1.09	1.75	1.92	2.23	2.27	2.39	1.53	74	33	58	54	49	48	56	64	73	77	83	53	ENGASE	cytosolic endo-beta-N-acetylglucosaminidase	Metabolism	Glycan biosynthesis and metabolism	ko00511//Other glycan degradation	K01227	GO:0044444//cytoplasmic part	GO:0004553//hydrolase activity, hydrolyzing O-glycosyl compounds	-
ncbi_430337	5.26	6.07	6.19	8.63	8.99	7.97	7.15	7.92	7.29	9.01	9.59	8.84	442	251	276	441	457	464	303	351	316	405	442	405	ENTPD7	ectonucleoside triphosphate diphosphohydrolase 7	-	-	-	-	-	-	-
ncbi_430689	18.19	20.61	20.52	24.81	23.88	27.58	26.6	24.56	26.51	31.18	34.04	32.25	886	494	531	735	704	931	654	631	666	813	910	857	PELO	protein pelota homolog	Genetic Information Processing	Translation	ko03015//mRNA surveillance pathway	K06965	GO:0005924//cell-substrate adherens junction;GO:0008305//integrin complex;GO:0031988//membrane-bounded vesicle;GO:0043231//intracellular membrane-bounded organelle	GO:0004518//nuclease activity;GO:0005518//collagen binding;GO:0019902//phosphatase binding;GO:0043169//cation binding	GO:0000956//nuclear-transcribed mRNA catabolic process;GO:0006996//organelle organization;GO:0008283//cell proliferation;GO:0010922//positive regulation of phosphatase activity;GO:0031589//cell-substrate adhesion;GO:0042058//regulation of epidermal growth factor receptor signaling pathway;GO:0071621//granulocyte chemotaxis
ncbi_431092	0.9	0.87	0.76	1.07	0.95	1.23	0.6	0.81	1.12	1.22	1.97	1.1	36	17	16	26	23	34	12	17	23	26	43	24	LOC431092	EEF1A lysine methyltransferase 4	-	-	-	-	-	-	GO:0008152//metabolic process
ncbi_431201	8.18	9.31	9.51	11.94	12.59	12.54	9.63	9.75	10.46	14.88	12.91	13.23	382	214	236	339	356	406	227	240	252	372	331	337	PGAP3	post-GPI attachment to proteins factor 3 isoform X1	-	-	-	-	GO:0031300//intrinsic component of organelle membrane	GO:0016787//hydrolase activity	-
ncbi_431629	103.37	106.96	111.81	135.72	128.88	160.9	150.67	141.13	143.31	214.57	190.7	227.24	1210	616	695	966	913	1305	890	871	865	1344	1225	1451	COX7C	cytochrome c oxidase subunit 7C, mitochondrial	Metabolism;Organismal Systems;Metabolism;Organismal Systems	Global and overview maps;Environmental adaptation;Energy metabolism;Circulatory system	ko01100//Metabolic pathways;ko04714//Thermogenesis;ko00190//Oxidative phosphorylation;ko04260//Cardiac muscle contraction	K02272;K02272;K02272;K02272	GO:0019866//organelle inner membrane;GO:0031224//intrinsic component of membrane;GO:0043231//intracellular membrane-bounded organelle	-	GO:0015992//proton transport
ncbi_431658	10.23	9.29	10.01	11.57	12	11.88	14.49	14.49	14.15	15.69	17.75	16.49	564	252	293	388	401	454	403	422	406	463	537	496	RGP1	RAB6A-GEF complex partner protein 2 isoform X1	-	-	-	-	-	-	-
ncbi_751791	0.4	0.6	0.43	0.22	0.27	0.05	0.52	0.69	0.51	0.06	0.18	0.12	12	9	7	4	5	1	8	11	8	1	3	2	RHO	rhodopsin	Organismal Systems	Sensory system	ko04744//Phototransduction	K04250	GO:0001917//photoreceptor inner segment;GO:0030054//cell junction;GO:0031224//intrinsic component of membrane;GO:0031513//nonmotile primary cilium;GO:0043231//intracellular membrane-bounded organelle;GO:0060170//ciliary membrane	GO:0004888//transmembrane signaling receptor activity	GO:0006464//cellular protein modification process;GO:0007166//cell surface receptor signaling pathway;GO:0009416//response to light stimulus;GO:0009888//tissue development;GO:0050953//sensory perception of light stimulus
ncbi_768672	8.14	8.61	8.57	11.27	10.41	9.76	8.81	9.23	9.11	14.74	14.46	12.97	385.83	200.91	215.93	324.81	298.94	320.89	210.95	230.86	222.87	373.9	375.81	335.9	TRMT10B	tRNA methyltransferase 10 homolog B isoform X1	-	-	-	-	-	-	-
ncbi_768709	8.89	10.24	8.77	12.61	11.48	14.49	14.6	13.49	12.24	15.51	18.29	18.17	210	119	110	181	164	237	174	168	149	196	237	234	LOC768709	uncharacterized protein LOC768709	-	-	-	-	-	-	-
ncbi_768796	5.61	7.29	6.5	8.46	8.1	9.17	4.47	4.75	5.1	11.15	11.29	10.16	222.23	147	140	205	198	253.31	91	101	105	236	247	222	HYLS1	hydrolethalus syndrome protein 1	-	-	-	-	GO:0005815//microtubule organizing center;GO:0016020//membrane	-	-
ncbi_768860	20.16	20.48	19.79	17.46	22.65	24.78	20.58	21.64	24.03	34.05	26.05	35	236	118	123	124	161	201	122	134	145	214	168	225	NDUFA2	NADH dehydrogenase [ubiquinone] 1 alpha subcomplex subunit 2	Metabolism;Organismal Systems;Organismal Systems;Metabolism	Global and overview maps;Environmental adaptation;Nervous system;Energy metabolism	ko01100//Metabolic pathways;ko04714//Thermogenesis;ko04723//Retrograde endocannabinoid signaling;ko00190//Oxidative phosphorylation	K03946;K03946;K03946;K03946	GO:0019866//organelle inner membrane;GO:0043231//intracellular membrane-bounded organelle;GO:0044425//membrane part	-	GO:0044710//single-organism metabolic process
ncbi_768932	7.78	6.55	8.11	9.68	7.82	8.68	8.98	6.64	6.54	13.25	11.3	10.54	272	113	153	195	167	201	145	117	119	232	211	192	LYRM7	complex III assembly factor LYRM7 isoform X1	-	-	-	-	-	-	-
ncbi_769146	102.01	101.78	99.69	129.53	113.53	162.26	107.1	116.5	104.45	210.1	167.89	206.44	1106	543	574	854	745	1219	586	666	584	1219	999	1221	ATP5I	ATP synthase subunit e, mitochondrial	Metabolism;Organismal Systems;Metabolism	Global and overview maps;Environmental adaptation;Energy metabolism	ko01100//Metabolic pathways;ko04714//Thermogenesis;ko00190//Oxidative phosphorylation	K02129;K02129;K02129	GO:0044455//mitochondrial membrane part	GO:0015077//monovalent inorganic cation transmembrane transporter activity;GO:0017111//nucleoside-triphosphatase activity	GO:0006754//ATP biosynthetic process
ncbi_769473	0.6	0.56	0.61	0.51	0.81	0.64	0.77	0.71	0.44	0.91	1.01	1.07	60	30	33	32	54	48	42	41	24	52	61	63	CFAP70	cilia- and flagella-associated protein 70 isoform X1	-	-	-	-	-	-	-
ncbi_769533	0.21	0.24	0.19	0.08	0.13	0.15	0.18	0.12	0.2	0.1	0.11	0.1	42	23	20	10	16	21	18	12	20	11	12	11	ERC2	ERC protein 2	-	-	-	-	-	-	-
ncbi_769549	14.39	15.86	13.65	16.84	17.84	20.92	17.18	13.46	15.92	25.95	27.25	27.6	284	154	143	202	213	286	171	140	162	274	295	297	NDUFAF2	mimitin, mitochondrial precursor	Organismal Systems	Environmental adaptation	ko04714//Thermogenesis	K18160	-	GO:0050136//NADH dehydrogenase (quinone) activity	GO:0015980//energy derivation by oxidation of organic compounds;GO:0022900//electron transport chain;GO:0032845//negative regulation of homeostatic process
ncbi_769609	8.95	11.63	10.8	13.18	15.89	14.97	8.64	9.21	8.17	19.4	17.56	15.87	248	158	158	221	265	285	120	134	116	286	266	239	CHTF8	chromosome transmission fidelity protein 8 homolog isoform X1	-	-	-	-	-	-	-
ncbi_769646	2.5	3.46	2.49	3.84	3.52	4.03	2.49	2.03	2.11	5.26	4.05	4.19	104	65	52	92	84	105	50	42	42	105	82	85	LOC769646	uncharacterized protein LOC769646 isoform X2	-	-	-	-	-	-	-
ncbi_770005	2.18	3.27	4.34	2.64	2.51	3.35	2.75	3.3	4.3	6.49	7.94	5.74	27.82	20.54	29.4	20.5	19.39	29.62	17.72	22.25	28.29	44.35	55.61	39.97	HIST1H4B	histone H4 type VIII	-	-	-	-	-	-	-
ncbi_770239	14.91	14.27	14.13	18.62	19.39	18.86	19.81	19.7	20.94	21.99	22.22	21.75	1452	684	731	1103	1143	1273	974	1012	1052	1146	1188	1156	KCMF1	E3 ubiquitin-protein ligase KCMF1	-	-	-	-	-	-	-
ncbi_770483	17.48	19.53	17.68	25.23	23.66	25.54	26.53	23.8	23.26	29.71	25.24	27.78	564	310	303	495	462	571	432	405	387	513	447	489	C9orf85	uncharacterized protein C9orf85 homolog	-	-	-	-	-	-	-
ncbi_770517	20.98	20.16	22.96	30.52	30.21	30	17.22	12.34	15.13	34.31	31.76	32.32	654	312	386	586	576	655	272	206	247	576	547	555	CDCA3	cell division cycle-associated protein 3 isoform 1	-	-	-	-	-	-	-
ncbi_770644	2.05	2.13	1.89	2.97	3.19	2.49	2.85	2.49	2.43	3.07	3.22	3.42	100	51	49	88	94	84	70	64	61	80	86	91	CCDC112	coiled-coil domain-containing protein 112	-	-	-	-	-	-	-
ncbi_770671	0.07	0.07	0.03	0	0.05	0.02	0.07	0.04	0.04	0.01	0	0	10	5	2	0	4	2	5	3	3	1	0	0	MMEL1	membrane metallo-endopeptidase-like 1 isoform X1	-	-	-	-	GO:0043231//intracellular membrane-bounded organelle	GO:0070011//peptidase activity, acting on L-amino acid peptides	GO:0019538//protein metabolic process
ncbi_771001	2.43	3	2.63	4.15	4.34	3.57	2.31	2.52	2.23	4.82	5.47	4.89	86	54	50	92	95	90	42	47	43	92	107	97	OGG1	N-glycosylase/DNA lyase isoform X1	Genetic Information Processing	Replication and repair	ko03410//Base excision repair	K03660	GO:0016604//nuclear body	GO:0003677//DNA binding;GO:0008534//oxidized purine nucleobase lesion DNA N-glycosylase activity;GO:0015631//tubulin binding	GO:0006281//DNA repair;GO:0009628//response to abiotic stimulus;GO:0010468//regulation of gene expression;GO:0042306//regulation of protein import into nucleus
ncbi_771273	11.23	9.49	10.57	11.46	10.51	15.33	13.41	15.01	13.91	18.46	16.27	18.35	166	69	83	103	94	157	100	117	106	146	132	148	MRPS36	28S ribosomal protein S36, mitochondrial	-	-	-	-	GO:0000314//organellar small ribosomal subunit	-	-
ncbi_771294	17.48	17.48	17.4	20.67	21.32	22.87	24.64	23.11	21.53	30.23	27.26	29.25	630	310	333	453	465	571	448	439	400	583	539	575	CDK7	cyclin-dependent kinase 7	Cellular Processes;Genetic Information Processing;Genetic Information Processing	Cell growth and death;Transcription;Replication and repair	ko04110//Cell cycle;ko03022//Basal transcription factors;ko03420//Nucleotide excision repair	K02202;K02202;K02202	GO:0032806//carboxy-terminal domain protein kinase complex	GO:0004674//protein serine/threonine kinase activity;GO:0005515//protein binding;GO:0032550//purine ribonucleoside binding;GO:0042623//ATPase activity, coupled	GO:0006357//regulation of transcription from RNA polymerase II promoter;GO:0006464//cellular protein modification process
ncbi_771344	91.64	96.78	95.76	90.43	82.09	111.38	123.74	120.82	123.18	157.32	123.93	146.58	1020	530	566	612	553	859	695	709	707	937	757	890	SNRPG	small nuclear ribonucleoprotein G	Genetic Information Processing	Transcription	ko03040//Spliceosome	K11099	GO:0005681//spliceosomal complex;GO:0031981//nuclear lumen;GO:0034708//methyltransferase complex;GO:0044444//cytoplasmic part;GO:0097525//spliceosomal snRNP complex	GO:0003723//RNA binding	GO:0000377//RNA splicing, via transesterification reactions with bulged adenosine as nucleophile;GO:0006353//DNA-templated transcription, termination;GO:0006397//mRNA processing;GO:0022618//ribonucleoprotein complex assembly
ncbi_771469	0.1	0.18	0.08	0.02	0.02	0.08	0.2	0.15	0.1	0	0	0	8	6	3	1	1	4	7	6	4	0	0	0	ZBBX	zinc finger B-box domain-containing protein 1 isoform X1	-	-	-	-	-	-	-
ncbi_771880	2.09	1.78	2.22	2.19	1.95	2.36	1.38	1.09	1.18	4.61	4.82	3.86	107.85	47.48	61.64	69.29	62.69	85.4	36.58	32.06	33.16	128.36	139.33	111.01	LOC771880	T-cell surface glycoprotein CD8 alpha chain-like isoform X1	-	-	-	-	-	-	-
ncbi_771943	1.58	2.22	1.85	1.57	1.85	2.13	2.38	2.07	2.6	2.45	2.29	4.26	58	40	36	35	41	54	44	40	49	48	46	85	C26H1orf74	UPF0739 protein C1orf74 homolog	-	-	-	-	-	-	-
ncbi_772150	48.5	54.12	44.63	47.1	51.1	57.97	67.63	59.35	59.98	85.67	76.7	89.91	530	291	259	313	338	439	373	342	338	501	460	536	NDUFA1	NADH dehydrogenase [ubiquinone] 1 alpha subcomplex subunit 1	Metabolism;Organismal Systems;Organismal Systems;Metabolism	Global and overview maps;Environmental adaptation;Nervous system;Energy metabolism	ko01100//Metabolic pathways;ko04714//Thermogenesis;ko04723//Retrograde endocannabinoid signaling;ko00190//Oxidative phosphorylation	K03945;K03945;K03945;K03945	GO:0044455//mitochondrial membrane part	-	-
ncbi_772251	15.45	19.38	15.02	19.88	16.68	17.18	14.32	17.49	17.88	26.67	23.16	29.47	248	153	128	194	162	191	116	148	148	229	204	258	COA3	cytochrome c oxidase assembly factor 3 homolog, mitochondrial	Organismal Systems	Environmental adaptation	ko04714//Thermogenesis	K18175	GO:0031304//intrinsic component of mitochondrial inner membrane	-	GO:0008535//respiratory chain complex IV assembly;GO:0010822//positive regulation of mitochondrion organization
ncbi_772256	0.83	0.54	0.94	0.23	0.41	0.27	0.18	0.31	0.25	0.17	0.34	0.17	20	6	12	3	6	4	2	4.07	3.12	2	4	2	MORN5	MORN repeat-containing protein 5 isoform X4	-	-	-	-	-	-	-
ncbi_772294	0.96	1.06	0.87	0.52	0.64	0.79	0.86	1.06	0.82	0.69	0.56	0.64	94	51	45	31	38	53	42	53	41	36	30	34	LDLRAD1	low-density lipoprotein receptor class A domain-containing protein 1	-	-	-	-	-	-	-
ncbi_776262	0.04	0.07	0.07	0.01	0.01	0.02	0.04	0	0	0	0	0	6	6	6	1	1	2	3	0	0	0	0	0	ST8SIA3W	sia-alpha-2,3-Gal-beta-1,4-GlcNAc-R:alpha 2,8-sialyltransferase	-	-	-	-	GO:0031228//intrinsic component of Golgi membrane	GO:0008373//sialyltransferase activity	GO:0006464//cellular protein modification process;GO:0009311//oligosaccharide metabolic process

## Sheet: miRNA-mRNA.target
miRNA	target	cor	下·	target_start	target_end	energy(kcal/mol)	target_region(3'->5')	mirna-target_pairing(5'->3')	miRNA_sequence(5'->3')	Symbol	Description	KEGG_A_class	KEGG_B_class	Pathway	K_ID	GO Component	GO Function	GO Process
gga-miR-130b-5p	MSTRG.11268	-0.661499	0.152481	1017	1038	-17.41	gGAGAAAGAGGGAATAAAATtg	x|||||||x|:x||:xxx||xx	cCTCTTTCCCTGTTGCACTAct	--	-	-	-	-	-	-	-	-
gga-miR-130b-5p	MSTRG.1329	0.869183	0.0245503	278	298	-26.58	gGAGAAAGGTG-AACGTGAagt	x||||||||x:x|||||||xxx	cCTCTTTCCCTGTTGCACTact	--	-	-	-	-	-	-	-	-
gga-miR-454-3p	MSTRG.16445	-0.907022	0.0125656	172	194	-12.91	tTCACGTTAAAATctcggggttt	x||||||||x||:xxxxxxxxxx	tAGTGCAATATTGcttatagggt	--	-	-	-	-	-	-	-	-
gga-miR-454-3p	MSTRG.67	-0.75238	0.0843822	490	511	-17.33	aTCACGTTG-AACGGTAAGCagt	x|||||||:x||||:xx|x|xxx	tAGTGCAATATTGCTTATAGggt	SMKR1	small lysine-rich protein 1 [Phasianus colchicus]	-	-	-	-	-	-	-
gga-miR-365-3p	MSTRG.13908	-0.983483	0.000406942	2235	2256	-10.17	cTTACGGGttagtcgaacatgg	x|||||||xxxxxxxxxxxxxx	tAATGCCCctaaaaatccttat	CR1	complement receptor type 1 [Numida meleagris]	Organismal Systems;Organismal Systems;Human Diseases;Human Diseases;Human Diseases;Human Diseases	Immune system;Immune system;Infectious diseases;Infectious diseases;Infectious diseases;Infectious diseases	ko04640//Hematopoietic cell lineage;ko04610//Complement and coagulation cascades;ko05144//Malaria;ko05134//Legionellosis;ko05152//Tuberculosis;ko05140//Leishmaniasis	K04011;K04011;K04011;K04011;K04011;K04011	GO:0044425//membrane part;GO:0044464//cell part	GO:0004888//transmembrane signaling receptor activity;GO:0005515//protein binding	GO:0030449//regulation of complement activation;GO:0044763//single-organism cellular process;GO:0050794//regulation of cellular process;GO:0051248//negative regulation of protein metabolic process
gga-miR-365-3p	MSTRG.16177	-0.812081	0.0496522	311	332	-19.52	tTTACGGGGGGTTTCCGGGtgg	x||||||||:x|||xx||:xxx	tAATGCCCCTAAAAATCCTtat	OSGEP	probable tRNA N6-adenosine threonylcarbamoyltransferase, partial [Coturnix japonica]	-	-	-	-	-	-	-
gga-miR-365-3p	MSTRG.16543	-0.980489	0.000567287	902	923	-10.25	tTTACGGGTAaaaaccagtaac	x|||||||x|xxxxxxxxxxxx	tAATGCCCCTaaaaatccttat	--	SAGA-associated factor 29 [Lonchura striata domestica]	-	-	-	-	-	-	-
gga-miR-7b	MSTRG.12577	-0.716706	0.109015	824	844	-15.97	tCCTTCTGA-CGCCAccctcct	x||||||||x|:|x|xxxxxxx	tGGAAGACTAGTGATttttgtt	--	-	-	-	-	-	-	-	-
gga-miR-7b	MSTRG.13908	-0.983345	0.000413778	2367	2391	-11.95	cCCTTCTGTAGGTAGTTAGGGGgtg	x|||||||xxx:|x::||::::xxx	tGGAAGAC---TAGTGATTTTTgtt	CR1	complement receptor type 1 [Numida meleagris]	Organismal Systems;Organismal Systems;Human Diseases;Human Diseases;Human Diseases;Human Diseases	Immune system;Immune system;Infectious diseases;Infectious diseases;Infectious diseases;Infectious diseases	ko04640//Hematopoietic cell lineage;ko04610//Complement and coagulation cascades;ko05144//Malaria;ko05134//Legionellosis;ko05152//Tuberculosis;ko05140//Leishmaniasis	K04011;K04011;K04011;K04011;K04011;K04011	GO:0044425//membrane part;GO:0044464//cell part	GO:0004888//transmembrane signaling receptor activity;GO:0005515//protein binding	GO:0030449//regulation of complement activation;GO:0044763//single-organism cellular process;GO:0050794//regulation of cellular process;GO:0051248//negative regulation of protein metabolic process
gga-miR-7b	MSTRG.16584	0.921624	0.00897346	545	565	-14.02	tCCTTCTGCT-ACGGCAAcggt	x|||||||x|x||x:x||xxxx	tGGAAGACTAGTGATTTTtgtt	--	transcription factor SOX-5-like [Meleagris gallopavo]	-	-	-	-	GO:0044424//intracellular part	-	GO:0044267//cellular protein metabolic process;GO:0050789//regulation of biological process
gga-miR-7b	MSTRG.16731	-0.799589	0.0562223	494	515	-17.28	gCCTTCTGGACAGGACActggt	x|||||||:x||xx|x|xxxxx	tGGAAGACTAGTGATTTttgtt	--	-	-	-	-	-	-	-	-
gga-miR-1662	MSTRG.13908	-0.97372	0.00102686	755	778	-21	gACTGTAG-ACTCGTGACCACCCag	x|||||||x|x|x:|||xx||||xx	tTGACATCATCA-TACT--TGGGat	CR1	complement receptor type 1 [Numida meleagris]	Organismal Systems;Organismal Systems;Human Diseases;Human Diseases;Human Diseases;Human Diseases	Immune system;Immune system;Infectious diseases;Infectious diseases;Infectious diseases;Infectious diseases	ko04640//Hematopoietic cell lineage;ko04610//Complement and coagulation cascades;ko05144//Malaria;ko05134//Legionellosis;ko05152//Tuberculosis;ko05140//Leishmaniasis	K04011;K04011;K04011;K04011;K04011;K04011	GO:0044425//membrane part;GO:0044464//cell part	GO:0004888//transmembrane signaling receptor activity;GO:0005515//protein binding	GO:0030449//regulation of complement activation;GO:0044763//single-organism cellular process;GO:0050794//regulation of cellular process;GO:0051248//negative regulation of protein metabolic process
gga-miR-1662	MSTRG.16201	-0.9463	0.00424814	639	662	-15.37	gACTGTAGACAGTCGTGGTCgagg	x|||||||xx|||x:||:x|xxxx	tTGACATCA-TCA-TACTTGggat	--	platelet glycoprotein VI-like [Gallus gallus]	-	-	-	-	-	-	-
gga-miR-1786	MSTRG.1329	0.865923	0.0257599	790	812	-13.66	tAAGAAAAGTGTAGACCCAtctt	x||||||||x::x|||x||xxxx	aTTCTTTTC-TG-CTGTGTtact	--	-	-	-	-	-	-	-	-
gga-miR-1786	MSTRG.15321	0.819438	0.0459605	1583	1602	-11.17	tAAGAAAAC-CTTCACAAaag	x|||||||xx|xx|||||xxx	aTTCTTTTCTGCTGTGTTact	--	hypothetical protein llap_16473 [Limosa lapponica baueri]	-	-	-	-	-	-	-
gga-miR-1786	MSTRG.16364	-0.85687	0.029263	1684	1707	-17.63	aAAGAAAAAAAAAGGACGCAATgg	x|||||||x|xxxx|||:||||xx	aTTCTTTTCTG---CTGTGTTAct	--	platelet glycoprotein VI-like [Gallus gallus]	-	-	-	-	-	-	-
gga-miR-1786	MSTRG.16584	0.712742	0.111924	1296	1315	-10.28	gAAGAAAAGG-GGTGAAAgga	x||||||||:x|:::x||xxx	aTTCTTTTCTGCTGTGTTact	--	transcription factor SOX-5-like [Meleagris gallopavo]	-	-	-	-	GO:0044424//intracellular part	-	GO:0044267//cellular protein metabolic process;GO:0050789//regulation of biological process
gga-miR-1786	MSTRG.8048	-0.816995	0.0471718	1273	1294	-12.32	aAAGAAAAAAGGGACTTAATgg	x|||||||x|x|x||x:|||xx	aTTCTTTTCTGC-TGTGTTAct	--	leukocyte immunoglobulin-like receptor subfamily B member 5, partial [Gallus gallus]	-	-	-	-	-	-	-
gga-miR-20b-3p	MSTRG.13908	0.810726	0.0503465	1407	1428	-20.1	cGACATTACGCCGGCAAGAGcc	x||||||||:||x|xx|:x|xx	aCTGTAATGTGGGCACTTACag	CR1	complement receptor type 1 [Numida meleagris]	Organismal Systems;Organismal Systems;Human Diseases;Human Diseases;Human Diseases;Human Diseases	Immune system;Immune system;Infectious diseases;Infectious diseases;Infectious diseases;Infectious diseases	ko04640//Hematopoietic cell lineage;ko04610//Complement and coagulation cascades;ko05144//Malaria;ko05134//Legionellosis;ko05152//Tuberculosis;ko05140//Leishmaniasis	K04011;K04011;K04011;K04011;K04011;K04011	GO:0044425//membrane part;GO:0044464//cell part	GO:0004888//transmembrane signaling receptor activity;GO:0005515//protein binding	GO:0030449//regulation of complement activation;GO:0044763//single-organism cellular process;GO:0050794//regulation of cellular process;GO:0051248//negative regulation of protein metabolic process
gga-miR-12211-5p	MSTRG.13908	-0.923984	0.00844812	5910	5931	-12.77	tTTCACGAAAGAAAACcaagtc	x|||||||xx|xx|||xxxxxx	tAAGTGCTGGCCGTTGtcctct	CR1	complement receptor type 1 [Numida meleagris]	Organismal Systems;Organismal Systems;Human Diseases;Human Diseases;Human Diseases;Human Diseases	Immune system;Immune system;Infectious diseases;Infectious diseases;Infectious diseases;Infectious diseases	ko04640//Hematopoietic cell lineage;ko04610//Complement and coagulation cascades;ko05144//Malaria;ko05134//Legionellosis;ko05152//Tuberculosis;ko05140//Leishmaniasis	K04011;K04011;K04011;K04011;K04011;K04011	GO:0044425//membrane part;GO:0044464//cell part	GO:0004888//transmembrane signaling receptor activity;GO:0005515//protein binding	GO:0030449//regulation of complement activation;GO:0044763//single-organism cellular process;GO:0050794//regulation of cellular process;GO:0051248//negative regulation of protein metabolic process
gga-miR-18a-3p	MSTRG.13908	-0.857077	0.0291807	1062	1087	-26.6	tGACGGGACGTCCGACATCGGAAGga	x|||||||xx:x|||xxxx|||||xx	aCTGCCCTAAGTGCT----CCTTCtg	CR1	complement receptor type 1 [Numida meleagris]	Organismal Systems;Organismal Systems;Human Diseases;Human Diseases;Human Diseases;Human Diseases	Immune system;Immune system;Infectious diseases;Infectious diseases;Infectious diseases;Infectious diseases	ko04640//Hematopoietic cell lineage;ko04610//Complement and coagulation cascades;ko05144//Malaria;ko05134//Legionellosis;ko05152//Tuberculosis;ko05140//Leishmaniasis	K04011;K04011;K04011;K04011;K04011;K04011	GO:0044425//membrane part;GO:0044464//cell part	GO:0004888//transmembrane signaling receptor activity;GO:0005515//protein binding	GO:0030449//regulation of complement activation;GO:0044763//single-organism cellular process;GO:0050794//regulation of cellular process;GO:0051248//negative regulation of protein metabolic process
gga-miR-18a-3p	MSTRG.16584	0.916578	0.0101486	1500	1521	-16.07	aGACGGGAaagaatggcgtgtg	x|||||||xxxxxxxxxxxxxx	aCTGCCCTaagtgctccttctg	--	transcription factor SOX-5-like [Meleagris gallopavo]	-	-	-	-	GO:0044424//intracellular part	-	GO:0044267//cellular protein metabolic process;GO:0050789//regulation of biological process
gga-miR-18a-3p	MSTRG.16731	-0.331567	0.520875	91	110	-23.2	cGACGGGAAGAA--GGGAAGgg	x|||||||xxx|xx:|||||xx	aCTGCCCTAAGTGCTCCTTCtg	--	-	-	-	-	-	-	-	-
gga-miR-2188-3p	MSTRG.15321	-0.771716	0.0722217	2036	2055	-12.04	tTATATAC--CGTTCTctacga	x|||||||xx|:x|||xxxxxx	gATATATGTGGTCAGAcctatc	--	hypothetical protein llap_16473 [Limosa lapponica baueri]	-	-	-	-	-	-	-
gga-miR-3533	MSTRG.13908	0.741522	0.091582	5325	5345	-16.24	gACTTCACAACGGAACCTcga	x||||||||x|x:x||||xxx	aTGAAGTGT-GATGTGGAtat	CR1	complement receptor type 1 [Numida meleagris]	Organismal Systems;Organismal Systems;Human Diseases;Human Diseases;Human Diseases;Human Diseases	Immune system;Immune system;Infectious diseases;Infectious diseases;Infectious diseases;Infectious diseases	ko04640//Hematopoietic cell lineage;ko04610//Complement and coagulation cascades;ko05144//Malaria;ko05134//Legionellosis;ko05152//Tuberculosis;ko05140//Leishmaniasis	K04011;K04011;K04011;K04011;K04011;K04011	GO:0044425//membrane part;GO:0044464//cell part	GO:0004888//transmembrane signaling receptor activity;GO:0005515//protein binding	GO:0030449//regulation of complement activation;GO:0044763//single-organism cellular process;GO:0050794//regulation of cellular process;GO:0051248//negative regulation of protein metabolic process
gga-miR-3533	MSTRG.15321	-0.597982	0.20994	2159	2178	-11.92	tACTTCACAggaatgtttta	x||||||||xxxxxxxxxxx	aTGAAGTGTgatgtggatat	--	hypothetical protein llap_16473 [Limosa lapponica baueri]	-	-	-	-	-	-	-
gga-miR-3533	MSTRG.16584	-0.489111	0.324839	1915	1935	-13.69	gACTTCACGGAAATACTgttg	x|||||||:xx|x:||:xxxx	aTGAAGTGTGAT-GTGGatat	--	transcription factor SOX-5-like [Meleagris gallopavo]	-	-	-	-	GO:0044424//intracellular part	-	GO:0044267//cellular protein metabolic process;GO:0050789//regulation of biological process
gga-miR-12214-3p	MSTRG.11268	-0.70889	0.114782	1213	1232	-12.1	aGTGTAAA--TATGGGGtttgt	x|||||||xx:|:|::|xxxxx	aCACATTTCAGTGCTTCcctga	--	-	-	-	-	-	-	-	-
gga-miR-12214-3p	MSTRG.13908	-0.963464	0.00197794	2780	2799	-15.58	aGTGTAAA--CATGGAGTGtct	x|||||||xx||:|:||x|xxx	aCACATTTCAGTGCTTCCCtga	CR1	complement receptor type 1 [Numida meleagris]	Organismal Systems;Organismal Systems;Human Diseases;Human Diseases;Human Diseases;Human Diseases	Immune system;Immune system;Infectious diseases;Infectious diseases;Infectious diseases;Infectious diseases	ko04640//Hematopoietic cell lineage;ko04610//Complement and coagulation cascades;ko05144//Malaria;ko05134//Legionellosis;ko05152//Tuberculosis;ko05140//Leishmaniasis	K04011;K04011;K04011;K04011;K04011;K04011	GO:0044425//membrane part;GO:0044464//cell part	GO:0004888//transmembrane signaling receptor activity;GO:0005515//protein binding	GO:0030449//regulation of complement activation;GO:0044763//single-organism cellular process;GO:0050794//regulation of cellular process;GO:0051248//negative regulation of protein metabolic process
gga-miR-12214-3p	MSTRG.16543	-0.952515	0.00332872	9	30	-14.69	aGTGTAAAAACCTGGGGtttta	x|||||||xx|x:|::|xxxxx	aCACATTTCAGTGCTTCcctga	--	SAGA-associated factor 29 [Lonchura striata domestica]	-	-	-	-	-	-	-
gga-miR-3064-3p	MSTRG.13908	0.857806	0.0288912	2098	2120	-12.5	cACGGTGTCTGGTCGAGActaag	x|||||||xxx||x|x||xxxxx	tTGCCACACTGCAACACTttaca	CR1	complement receptor type 1 [Numida meleagris]	Organismal Systems;Organismal Systems;Human Diseases;Human Diseases;Human Diseases;Human Diseases	Immune system;Immune system;Infectious diseases;Infectious diseases;Infectious diseases;Infectious diseases	ko04640//Hematopoietic cell lineage;ko04610//Complement and coagulation cascades;ko05144//Malaria;ko05134//Legionellosis;ko05152//Tuberculosis;ko05140//Leishmaniasis	K04011;K04011;K04011;K04011;K04011;K04011	GO:0044425//membrane part;GO:0044464//cell part	GO:0004888//transmembrane signaling receptor activity;GO:0005515//protein binding	GO:0030449//regulation of complement activation;GO:0044763//single-organism cellular process;GO:0050794//regulation of cellular process;GO:0051248//negative regulation of protein metabolic process
gga-miR-3064-3p	MSTRG.15672	0.78309	0.065472	220	243	-18.97	aACGGTGTCCCCAACGTGAGAgga	x|||||||xx|xxxx||||:|xxx	tTGCCACACTGCAA-CACTTTaca	FAM120A	immunoglobulin superfamily member 1-like [Gallus gallus]	-	-	-	-	GO:0016020//membrane;GO:0044424//intracellular part	GO:0003723//RNA binding	-
gga-miR-3064-3p	MSTRG.15999	0.493526	0.319814	208	231	-21.25	gACGGTGTAGGCCCCGTGcggggg	x|||||||x|:|xxx|||xxxxxx	tTGCCACA-CTGCAACACtttaca	--	-	-	-	-	-	-	-	-
gga-miR-3064-3p	MSTRG.67	0.862011	0.0272476	515	538	-14.65	cACGGTGTCGACTTTaatgctgtc	x|||||||x|||x||xxxxxxxxx	tTGCCACA-CTGCAAcactttaca	SMKR1	small lysine-rich protein 1 [Phasianus colchicus]	-	-	-	-	-	-	-
miR-3971-y	MSTRG.13908	-0.97976	0.000610344	4248	4270	-15.77	cGAGGGTTGccctttccgacagt	x||||||||xxxxxxxxxxxxxx	tCTCCCAACccctgtaccagtga	CR1	complement receptor type 1 [Numida meleagris]	Organismal Systems;Organismal Systems;Human Diseases;Human Diseases;Human Diseases;Human Diseases	Immune system;Immune system;Infectious diseases;Infectious diseases;Infectious diseases;Infectious diseases	ko04640//Hematopoietic cell lineage;ko04610//Complement and coagulation cascades;ko05144//Malaria;ko05134//Legionellosis;ko05152//Tuberculosis;ko05140//Leishmaniasis	K04011;K04011;K04011;K04011;K04011;K04011	GO:0044425//membrane part;GO:0044464//cell part	GO:0004888//transmembrane signaling receptor activity;GO:0005515//protein binding	GO:0030449//regulation of complement activation;GO:0044763//single-organism cellular process;GO:0050794//regulation of cellular process;GO:0051248//negative regulation of protein metabolic process
miR-3971-y	MSTRG.16445	-0.873152	0.023115	1459	1482	-22.11	cGAGGGTTTAGGGAGCTAGGCAag	x|||||||xx||||xx|x|x||xx	tCTCCCAAC-CCCTGTACCAGTga	--	-	-	-	-	-	-	-	-
miR-1386-x	MSTRG.12577	0.55152	0.256599	1129	1146	-20.64	aAGGACCGACCctaccta	x||||||||||xxxxxxx	cTCCTGGCTGGctcgcca	--	-	-	-	-	-	-	-	-
miR-1386-x	MSTRG.13908	0.710662	0.113463	2993	3010	-33	gAGGACCGACGGGGCGtc	x|||||||||x|:|||xx	cTCCTGGCTGGCTCGCca	CR1	complement receptor type 1 [Numida meleagris]	Organismal Systems;Organismal Systems;Human Diseases;Human Diseases;Human Diseases;Human Diseases	Immune system;Immune system;Infectious diseases;Infectious diseases;Infectious diseases;Infectious diseases	ko04640//Hematopoietic cell lineage;ko04610//Complement and coagulation cascades;ko05144//Malaria;ko05134//Legionellosis;ko05152//Tuberculosis;ko05140//Leishmaniasis	K04011;K04011;K04011;K04011;K04011;K04011	GO:0044425//membrane part;GO:0044464//cell part	GO:0004888//transmembrane signaling receptor activity;GO:0005515//protein binding	GO:0030449//regulation of complement activation;GO:0044763//single-organism cellular process;GO:0050794//regulation of cellular process;GO:0051248//negative regulation of protein metabolic process
miR-1386-x	MSTRG.15618	0.606532	0.201768	357	376	-20.39	gAGGACCGCGACCTATCccc	x|||||||xx|||x|x|xxx	cTCCTGGC--TGGCTCGcca	--	leukocyte immunoglobulin-like receptor subfamily B member 5, partial [Gallus gallus]	-	-	-	-	-	-	-
miR-1386-x	MSTRG.15999	0.434291	0.389519	181	198	-28.95	gAGGACCGCCAGGGCGtc	x|||||||x|x|:|||xx	cTCCTGGCTGGCTCGCca	--	-	-	-	-	-	-	-	-
miR-1386-x	MSTRG.16072	0.721024	0.105885	511	526	-15.72	cAGGACCG--CGACCtct	x|||||||xx|||x|xxx	cTCCTGGCTGGCTCGcca	--	leukocyte immunoglobulin-like receptor subfamily A member 2 [Gallus gallus]	-	-	-	-	-	-	-
miR-1386-x	MSTRG.16201	0.637061	0.173683	788	807	-15.72	cAGGACCGTGACCtctccca	x|||||||xx|||xxxxxxx	cTCCTGGC--TGGctcgcca	--	platelet glycoprotein VI-like [Gallus gallus]	-	-	-	-	-	-	-
miR-1386-x	MSTRG.16364	0.744611	0.0895064	236	251	-15.72	cAGGACCG--CGACCtct	x|||||||xx|||x|xxx	cTCCTGGCTGGCTCGcca	--	platelet glycoprotein VI-like [Gallus gallus]	-	-	-	-	-	-	-
miR-1386-x	MSTRG.8048	0.670778	0.144739	1606	1623	-21.34	tAGGACCGTCCtcggtaa	x|||||||x||xxxxxxx	cTCCTGGCTGGctcgcca	--	leukocyte immunoglobulin-like receptor subfamily B member 5, partial [Gallus gallus]	-	-	-	-	-	-	-
miR-460-x	MSTRG.1329	-0.755462	0.082387	9	32	-13.25	aGACGTAAAAATTC-GATCGGACtt	x|||||||x|xx|xx||x|:x||xx	cCTGCATTGTACACACT-GTGTGaa	--	-	-	-	-	-	-	-	-
miR-460-x	MSTRG.15672	0.877718	0.0215152	719	742	-17.4	cGACGTAACATTAGGGGTCCttga	x||||||||||xx|x|::x|xxxx	cCTGCATTGTACACACTGTGtgaa	FAM120A	immunoglobulin superfamily member 1-like [Gallus gallus]	-	-	-	-	GO:0016020//membrane;GO:0044424//intracellular part	GO:0003723//RNA binding	-
miR-460-x	MSTRG.16364	0.755927	0.0820875	1567	1590	-13	cGACGTAAAAGGGGTtcttaaacc	x|||||||x|x|x||xxxxxxxxx	cCTGCATTGTACACActgtgtgaa	--	platelet glycoprotein VI-like [Gallus gallus]	-	-	-	-	-	-	-
miR-460-x	MSTRG.16584	-0.938965	0.00547428	2552	2573	-17.29	gGACGTAA-A-GTCGGACtgggat	x|||||||x|x||xx|||xxxxxx	cCTGCATTGTACACACTGtgtgaa	--	transcription factor SOX-5-like [Meleagris gallopavo]	-	-	-	-	GO:0044424//intracellular part	-	GO:0044267//cellular protein metabolic process;GO:0050789//regulation of biological process
miR-460-x	MSTRG.67	0.738706	0.0934922	790	813	-21.13	tGACGTAACGTGTCGAGA-AGACtg	x||||||||:|||x|x||x|x||xx	cCTGCATTGTACA-CACTGTGTGaa	SMKR1	small lysine-rich protein 1 [Phasianus colchicus]	-	-	-	-	-	-	-
miR-460-x	MSTRG.8048	0.775721	0.0698107	1155	1178	-13	cGACGTAAAAGGGGTtcttaaacc	x|||||||x|x|x||xxxxxxxxx	cCTGCATTGTACACActgtgtgaa	--	leukocyte immunoglobulin-like receptor subfamily B member 5, partial [Gallus gallus]	-	-	-	-	-	-	-
miR-1648-x	MSTRG.12577	0.533441	0.275736	880	901	-37.05	cGCCGAGCC-CGACGGGTGCccc	x||||||||x||x||:|x||xxx	gCGGCTCGGCGCGGCTC-CGcgc	--	-	-	-	-	-	-	-	-
miR-33-y	MSTRG.13908	-0.950641	0.00359435	2236	2256	-13.98	cTTACGGGttagtcgaacatg	x|||||||xxxxxxxxxxxxx	cAATGCCCctgccatgcagcc	CR1	complement receptor type 1 [Numida meleagris]	Organismal Systems;Organismal Systems;Human Diseases;Human Diseases;Human Diseases;Human Diseases	Immune system;Immune system;Infectious diseases;Infectious diseases;Infectious diseases;Infectious diseases	ko04640//Hematopoietic cell lineage;ko04610//Complement and coagulation cascades;ko05144//Malaria;ko05134//Legionellosis;ko05152//Tuberculosis;ko05140//Leishmaniasis	K04011;K04011;K04011;K04011;K04011;K04011	GO:0044425//membrane part;GO:0044464//cell part	GO:0004888//transmembrane signaling receptor activity;GO:0005515//protein binding	GO:0030449//regulation of complement activation;GO:0044763//single-organism cellular process;GO:0050794//regulation of cellular process;GO:0051248//negative regulation of protein metabolic process
miR-33-y	MSTRG.16177	-0.731281	0.0986125	312	332	-20.29	tTTACGGGGGGTTTCCGggtg	x||||||||:xxx|x||xxxx	cAATGCCCCTGCCATGCagcc	OSGEP	probable tRNA N6-adenosine threonylcarbamoyltransferase, partial [Coturnix japonica]	-	-	-	-	-	-	-
miR-33-y	MSTRG.16543	-0.974156	0.000993215	903	923	-11.44	tTTACGGGTAaaaaccagtaa	x|||||||x|xxxxxxxxxxx	cAATGCCCCTgccatgcagcc	--	SAGA-associated factor 29 [Lonchura striata domestica]	-	-	-	-	-	-	-
miR-32-x	MSTRG.13908	0.928072	0.00757442	4801	4825	-17.93	cTAACGTGGATGTGGTTTACACaga	x|||||||x|x:||:||:|x||xxx	tATTGCACAT-TACTAAGT-TGcaa	CR1	complement receptor type 1 [Numida meleagris]	Organismal Systems;Organismal Systems;Human Diseases;Human Diseases;Human Diseases;Human Diseases	Immune system;Immune system;Infectious diseases;Infectious diseases;Infectious diseases;Infectious diseases	ko04640//Hematopoietic cell lineage;ko04610//Complement and coagulation cascades;ko05144//Malaria;ko05134//Legionellosis;ko05152//Tuberculosis;ko05140//Leishmaniasis	K04011;K04011;K04011;K04011;K04011;K04011	GO:0044425//membrane part;GO:0044464//cell part	GO:0004888//transmembrane signaling receptor activity;GO:0005515//protein binding	GO:0030449//regulation of complement activation;GO:0044763//single-organism cellular process;GO:0050794//regulation of cellular process;GO:0051248//negative regulation of protein metabolic process
miR-32-x	MSTRG.14701	0.557254	0.250641	275	302	-13.49	aTAACGTGAGGACCATGAAGTCGAaccg	x|||||||x:xxxx||||xx||:|xxxx	tATTGCACAT----TACTA-AGTTgcaa	Ppp5c	PREDICTED: serine/threonine-protein phosphatase 5-like, partial [Tauraco erythrolophus]	Environmental Information Processing	Signal transduction	ko04010//MAPK signaling pathway	K04460	GO:0030425//dendrite;GO:0031981//nuclear lumen;GO:0044297//cell body;GO:0044444//cytoplasmic part	GO:0003676//nucleic acid binding;GO:0004721//phosphoprotein phosphatase activity;GO:0015631//tubulin binding;GO:0043169//cation binding;GO:0060089//molecular transducer activity	GO:0000280//nuclear division;GO:0006259//DNA metabolic process;GO:0006796//phosphate-containing compound metabolic process;GO:0014072//response to isoquinoline alkaloid;GO:0016570//histone modification;GO:0033145//positive regulation of intracellular steroid hormone receptor signaling pathway;GO:0034614//cellular response to reactive oxygen species;GO:0034645//cellular macromolecule biosynthetic …
miR-32-x	MSTRG.67	0.849754	0.0321648	787	809	-15	gTAACGTGTCGAGAagactgggt	x||||||||x:x||xxxxxxxxx	tATTGCACATTACTaagttgcaa	SMKR1	small lysine-rich protein 1 [Phasianus colchicus]	-	-	-	-	-	-	-
miR-33-x	MSTRG.1329	-0.742069	0.0912127	2566	2588	-12.3	tACGTAACACGTTCTTAGattgc	x||||||||xxxx|x||:xxxxx	gTGCATTGTAGTTGCATTgcaat	--	-	-	-	-	-	-	-	-
miR-33-x	MSTRG.13908	0.909637	0.0118793	3952	3974	-17.59	aACGTAACAGTCATGTCATGTct	x||||||||x:x|:||x|:||xx	gTGCATTGTAGTTGCATTGCAat	CR1	complement receptor type 1 [Numida meleagris]	Organismal Systems;Organismal Systems;Human Diseases;Human Diseases;Human Diseases;Human Diseases	Immune system;Immune system;Infectious diseases;Infectious diseases;Infectious diseases;Infectious diseases	ko04640//Hematopoietic cell lineage;ko04610//Complement and coagulation cascades;ko05144//Malaria;ko05134//Legionellosis;ko05152//Tuberculosis;ko05140//Leishmaniasis	K04011;K04011;K04011;K04011;K04011;K04011	GO:0044425//membrane part;GO:0044464//cell part	GO:0004888//transmembrane signaling receptor activity;GO:0005515//protein binding	GO:0030449//regulation of complement activation;GO:0044763//single-organism cellular process;GO:0050794//regulation of cellular process;GO:0051248//negative regulation of protein metabolic process
miR-33-x	MSTRG.15672	0.937193	0.00579321	719	741	-16.69	gACGTAACATTAGGGgtccttga	x|||||||||:|:x|xxxxxxxx	gTGCATTGTAGTTGCattgcaat	FAM120A	immunoglobulin superfamily member 1-like [Gallus gallus]	-	-	-	-	GO:0016020//membrane;GO:0044424//intracellular part	GO:0003723//RNA binding	-
miR-33-x	MSTRG.67	0.781969	0.066124	791	812	-15.32	gACGTAACGT-GTCGAGAAGact	x|||||||:|x:x||x:|x|xxx	gTGCATTGTAGTTGCATTGCaat	SMKR1	small lysine-rich protein 1 [Phasianus colchicus]	-	-	-	-	-	-	-
miR-9226-x	MSTRG.13908	0.758535	0.0804188	919	938	-20.74	tCCAGGGACTAcgagatgtt	x||||||||x|xxxxxxxxx	aGGTCCCTGTTcgggcgcca	CR1	complement receptor type 1 [Numida meleagris]	Organismal Systems;Organismal Systems;Human Diseases;Human Diseases;Human Diseases;Human Diseases	Immune system;Immune system;Infectious diseases;Infectious diseases;Infectious diseases;Infectious diseases	ko04640//Hematopoietic cell lineage;ko04610//Complement and coagulation cascades;ko05144//Malaria;ko05134//Legionellosis;ko05152//Tuberculosis;ko05140//Leishmaniasis	K04011;K04011;K04011;K04011;K04011;K04011	GO:0044425//membrane part;GO:0044464//cell part	GO:0004888//transmembrane signaling receptor activity;GO:0005515//protein binding	GO:0030449//regulation of complement activation;GO:0044763//single-organism cellular process;GO:0050794//regulation of cellular process;GO:0051248//negative regulation of protein metabolic process
miR-9226-x	MSTRG.15321	-0.907622	0.0124065	2112	2131	-26.09	tCCAGGGACGttttgtccta	x||||||||:xxxxxxxxxx	aGGTCCCTGTtcgggcgcca	--	hypothetical protein llap_16473 [Limosa lapponica baueri]	-	-	-	-	-	-	-
miR-9226-x	MSTRG.16072	0.800774	0.0555828	418	437	-24.7	aCCAGGGACAAGGGTGTaca	x|||||||||||xx:|:xxx	aGGTCCCTGTTCGGGCGcca	--	leukocyte immunoglobulin-like receptor subfamily A member 2 [Gallus gallus]	-	-	-	-	-	-	-
miR-9226-x	MSTRG.16201	0.699123	0.122171	699	718	-24.7	aCCAGGGACAAGGGTGTaca	x|||||||||||xx:|:xxx	aGGTCCCTGTTCGGGCGcca	--	platelet glycoprotein VI-like [Gallus gallus]	-	-	-	-	-	-	-
miR-9226-x	MSTRG.16364	0.817754	0.046794	143	162	-24.7	aCCAGGGACAAGGGTGTaca	x|||||||||||xx:|:xxx	aGGTCCCTGTTCGGGCGcca	--	platelet glycoprotein VI-like [Gallus gallus]	-	-	-	-	-	-	-
miR-9226-x	MSTRG.2188	0.82203	0.0446914	425	444	-25.71	cCCAGGGACAGGgggggtcc	x|||||||||:|xxxxxxxx	aGGTCCCTGTTCgggcgcca	--	ecto-ADP-ribosyltransferase 5-like isoform X2 [Gallus gallus]	-	-	-	-	-	-	-
miR-2779-x	MSTRG.13908	0.771884	0.07212	567	584	-19.68	cGGCCGAGGTCGCGGGgc	x|||||||x|xx|x||xx	tCCGGCTCGAAGGACCat	CR1	complement receptor type 1 [Numida meleagris]	Organismal Systems;Organismal Systems;Human Diseases;Human Diseases;Human Diseases;Human Diseases	Immune system;Immune system;Infectious diseases;Infectious diseases;Infectious diseases;Infectious diseases	ko04640//Hematopoietic cell lineage;ko04610//Complement and coagulation cascades;ko05144//Malaria;ko05134//Legionellosis;ko05152//Tuberculosis;ko05140//Leishmaniasis	K04011;K04011;K04011;K04011;K04011;K04011	GO:0044425//membrane part;GO:0044464//cell part	GO:0004888//transmembrane signaling receptor activity;GO:0005515//protein binding	GO:0030449//regulation of complement activation;GO:0044763//single-organism cellular process;GO:0050794//regulation of cellular process;GO:0051248//negative regulation of protein metabolic process
miR-1559-x	MSTRG.15672	-0.822677	0.0443771	2008	2031	-21.25	tAGCTACGGGCGTCGGATtgcctc	x|||||||::|:|xx|||xxxxxx	tTCGATGCTTGTATGCTActccct	FAM120A	immunoglobulin superfamily member 1-like [Gallus gallus]	-	-	-	-	GO:0016020//membrane;GO:0044424//intracellular part	GO:0003723//RNA binding	-
miR-12258-y	MSTRG.12577	0.573313	0.234251	1219	1240	-23.24	cCTCCTCCTCAGCCcccctcga	x||||||||xx|x|xxxxxxxx	gGAGGAGGACGCAGccatgcgt	--	-	-	-	-	-	-	-	-
miR-12258-y	MSTRG.13908	0.854535	0.0302011	5436	5457	-22.01	aCTCCTCCTCCCGAGGTCCaag	x||||||||x|xxx|||x|xxx	gGAGGAGGACGCAGCCATGcgt	CR1	complement receptor type 1 [Numida meleagris]	Organismal Systems;Organismal Systems;Human Diseases;Human Diseases;Human Diseases;Human Diseases	Immune system;Immune system;Infectious diseases;Infectious diseases;Infectious diseases;Infectious diseases	ko04640//Hematopoietic cell lineage;ko04610//Complement and coagulation cascades;ko05144//Malaria;ko05134//Legionellosis;ko05152//Tuberculosis;ko05140//Leishmaniasis	K04011;K04011;K04011;K04011;K04011;K04011	GO:0044425//membrane part;GO:0044464//cell part	GO:0004888//transmembrane signaling receptor activity;GO:0005515//protein binding	GO:0030449//regulation of complement activation;GO:0044763//single-organism cellular process;GO:0050794//regulation of cellular process;GO:0051248//negative regulation of protein metabolic process
miR-12258-y	MSTRG.15618	0.832361	0.0397986	619	638	-20.31	tCTCCTCCTTCTAC--TACtat	x||||||||x|xx|xx|||xxx	gGAGGAGGACGCAGCCATGcgt	--	leukocyte immunoglobulin-like receptor subfamily B member 5, partial [Gallus gallus]	-	-	-	-	-	-	-
miR-12258-y	MSTRG.16177	0.938852	0.00549436	95	114	-36.22	cCTCCTCC-GCC-CGGTGCGcc	x|||||||x||xx||||:||xx	gGAGGAGGACGCAGCCATGCgt	OSGEP	probable tRNA N6-adenosine threonylcarbamoyltransferase, partial [Coturnix japonica]	-	-	-	-	-	-	-
miR-12258-y	MSTRG.16584	-0.888583	0.0179291	782	802	-23.75	cCTCCTCC-GTTTTGTTGAGgt	x|||||||x|:x|:|x|:x|xx	gGAGGAGGACGCAGCCATGCgt	--	transcription factor SOX-5-like [Meleagris gallopavo]	-	-	-	-	GO:0044424//intracellular part	-	GO:0044267//cellular protein metabolic process;GO:0050789//regulation of biological process
miR-1677-x	MSTRG.15672	0.761352	0.0786332	794	817	-15	cGGACGTGACCGAgataccgccga	x|||||||x|x||xxxxxxxxxxx	tCCTGCACCG-CTgaagtcaatgt	FAM120A	immunoglobulin superfamily member 1-like [Gallus gallus]	-	-	-	-	GO:0016020//membrane;GO:0044424//intracellular part	GO:0003723//RNA binding	-
miR-1677-x	MSTRG.16584	-0.850225	0.031969	1134	1156	-19.95	aGGACGTGCTCGCggtgaggaag	x|||||||x:x:|xxxxxxxxxx	tCCTGCACCGCTGaagtcaatgt	--	transcription factor SOX-5-like [Meleagris gallopavo]	-	-	-	-	GO:0044424//intracellular part	-	GO:0044267//cellular protein metabolic process;GO:0050789//regulation of biological process
miR-1677-x	MSTRG.2188	0.682249	0.135408	315	339	-30.48	gGGACGTGGGGCGTCTTCGGTgtcg	x||||||||xx||x||||:||xxxx	tCCTGCACC--GCTGAAGTCAatgt	--	ecto-ADP-ribosyltransferase 5-like isoform X2 [Gallus gallus]	-	-	-	-	-	-	-
miR-1290-y	MSTRG.1329	-0.478186	0.337393	1376	1395	-13.33	gACTAAAATCGTTACGTTcg	x|||||||x|x|xx|||:xx	tTGATTTTTGGA--GCAGgg	--	-	-	-	-	-	-	-	-
miR-1290-y	MSTRG.13908	0.428539	0.396541	3389	3406	-17.29	gACTAAAAATTCCGTgca	x||||||||::x|||xxx	tTGATTTTTGGAGCAggg	CR1	complement receptor type 1 [Numida meleagris]	Organismal Systems;Organismal Systems;Human Diseases;Human Diseases;Human Diseases;Human Diseases	Immune system;Immune system;Infectious diseases;Infectious diseases;Infectious diseases;Infectious diseases	ko04640//Hematopoietic cell lineage;ko04610//Complement and coagulation cascades;ko05144//Malaria;ko05134//Legionellosis;ko05152//Tuberculosis;ko05140//Leishmaniasis	K04011;K04011;K04011;K04011;K04011;K04011	GO:0044425//membrane part;GO:0044464//cell part	GO:0004888//transmembrane signaling receptor activity;GO:0005515//protein binding	GO:0030449//regulation of complement activation;GO:0044763//single-organism cellular process;GO:0050794//regulation of cellular process;GO:0051248//negative regulation of protein metabolic process
miR-1290-y	MSTRG.14768	-0.485423	0.329057	111	127	-13.45	tACTAAAA-CGTTGTCat	x|||||||x|x|:|||xx	tTGATTTTTGGAGCAGgg	--	LOW QUALITY PROTEIN: uncharacterized protein LOC114010837 [Falco peregrinus]	-	-	-	-	-	-	-
miR-1290-y	MSTRG.16445	0.623698	0.185762	294	309	-12.56	cACTAAAAA--TCGTCac	x||||||||xx|||||xx	tTGATTTTTGGAGCAGgg	--	-	-	-	-	-	-	-	-
miR-2285-y	MSTRG.16445	0.590321	0.217376	1105	1122	-10.2	gGTTTTAGGggaaaaagt	x||||||||xxxxxxxxx	gCAAAATCCatatgaact	--	-	-	-	-	-	-	-	-
miR-2285-y	MSTRG.16543	0.894264	0.0161791	1	15	-11	gGTTTTAGGGGTAaa---	x||||||||x:||xxxxx	gCAAAATCCATATgaact	--	SAGA-associated factor 29 [Lonchura striata domestica]	-	-	-	-	-	-	-
miR-2285-y	MSTRG.16584	-0.759945	0.0795226	1331	1348	-10.85	tGTTTTAGGggaggagtc	x||||||||xxxxxxxxx	gCAAAATCCatatgaact	--	transcription factor SOX-5-like [Meleagris gallopavo]	-	-	-	-	GO:0044424//intracellular part	-	GO:0044267//cellular protein metabolic process;GO:0050789//regulation of biological process
miR-2285-y	MSTRG.41	0.586876	0.220753	655	672	-10.2	gGTTTTAGGggggggggg	x||||||||xxxxxxxxx	gCAAAATCCatatgaact	--	-	-	-	-	-	-	-	-
miR-1456-x	MSTRG.15618	0.804343	0.0536776	597	620	-16.99	aTTCCTGCTCCTACTtctgtttcc	x|||||||:x|:x|:xxxxxxxxx	aAAGGACGGAGGCGGcccgcgctt	--	leukocyte immunoglobulin-like receptor subfamily B member 5, partial [Gallus gallus]	-	-	-	-	-	-	-
miR-1456-x	MSTRG.16584	-0.5858	0.221812	1448	1471	-22.25	gTTCCTGCCctaggacccgagaag	x||||||||xxxxxxxxxxxxxxx	aAAGGACGGaggcggcccgcgctt	--	transcription factor SOX-5-like [Meleagris gallopavo]	-	-	-	-	GO:0044424//intracellular part	-	GO:0044267//cellular protein metabolic process;GO:0050789//regulation of biological process
miR-4492-y	MSTRG.12577	0.423575	0.402635	83	100	-27.35	cCCCCGACCCCCGAGgaa	x||||||||xx||x|xxx	gGGGGCTGGACGCGCgcc	--	-	-	-	-	-	-	-	-
miR-4492-y	MSTRG.13908	0.830796	0.0405228	422	441	-29	cCCCCGACTCCTGTGTagtg	x|||||||xx|||:|:xxxx	gGGGGCTG--GACGCGcgcc	CR1	complement receptor type 1 [Numida meleagris]	Organismal Systems;Organismal Systems;Human Diseases;Human Diseases;Human Diseases;Human Diseases	Immune system;Immune system;Infectious diseases;Infectious diseases;Infectious diseases;Infectious diseases	ko04640//Hematopoietic cell lineage;ko04610//Complement and coagulation cascades;ko05144//Malaria;ko05134//Legionellosis;ko05152//Tuberculosis;ko05140//Leishmaniasis	K04011;K04011;K04011;K04011;K04011;K04011	GO:0044425//membrane part;GO:0044464//cell part	GO:0004888//transmembrane signaling receptor activity;GO:0005515//protein binding	GO:0030449//regulation of complement activation;GO:0044763//single-organism cellular process;GO:0050794//regulation of cellular process;GO:0051248//negative regulation of protein metabolic process
miR-4492-y	MSTRG.15321	-0.918109	0.0097846	1823	1841	-20.09	tCCCCGACACAGGGGGTca	x|||||||x|x|x|x|:xx	gGGGGCTG-GACGCGCGcc	--	hypothetical protein llap_16473 [Limosa lapponica baueri]	-	-	-	-	-	-	-
miR-4492-y	MSTRG.15618	0.707269	0.115995	344	361	-21.02	tCCCCGACTCGAGGGTag	x|||||||:x|x|x|:xx	gGGGGCTGGACGCGCGcc	--	leukocyte immunoglobulin-like receptor subfamily B member 5, partial [Gallus gallus]	-	-	-	-	-	-	-
miR-4492-y	MSTRG.15672	0.846569	0.0335057	2063	2079	-22.58	tCCCCGAC--GCGACGaca	x|||||||xx|||x||xxx	gGGGGCTGGACGC-GCgcc	FAM120A	immunoglobulin superfamily member 1-like [Gallus gallus]	-	-	-	-	GO:0016020//membrane;GO:0044424//intracellular part	GO:0003723//RNA binding	-
miR-4492-y	MSTRG.15999	0.802652	0.0545764	65	81	-26.07	aCCCCGACGGGC-CGggg	x|||||||xx||x||xxx	gGGGGCTGGACGCGCgcc	--	-	-	-	-	-	-	-	-
miR-4492-y	MSTRG.16177	0.549253	0.25897	121	138	-22.15	gCCCCGACCCTAGCaacc	x||||||||xxx||xxxx	gGGGGCTGGACGCGcgcc	OSGEP	probable tRNA N6-adenosine threonylcarbamoyltransferase, partial [Coturnix japonica]	-	-	-	-	-	-	-
miR-4492-y	MSTRG.16364	0.861899	0.027291	511	528	-24.61	cCCCCGACCccccgacac	x||||||||xxxxxxxxx	gGGGGCTGGacgcgcgcc	--	platelet glycoprotein VI-like [Gallus gallus]	-	-	-	-	-	-	-
miR-4492-y	MSTRG.16584	-0.870124	0.0242062	268	285	-28.26	gCCCCGACGGTG-GCGgga	x|||||||xx||x|||xxx	gGGGGCTGG-ACGCGCgcc	--	transcription factor SOX-5-like [Meleagris gallopavo]	-	-	-	-	GO:0044424//intracellular part	-	GO:0044267//cellular protein metabolic process;GO:0050789//regulation of biological process
miR-4492-y	MSTRG.2188	0.835671	0.0382871	478	496	-27.79	aCCCCGACTCGACGTGggg	x|||||||:x|x||:|xxx	gGGGGCTGGAC-GCGCgcc	--	ecto-ADP-ribosyltransferase 5-like isoform X2 [Gallus gallus]	-	-	-	-	-	-	-
miR-4492-y	MSTRG.8048	0.708997	0.114702	1165	1182	-19.06	aCCCCGACGTaaaagggg	x|||||||x|xxxxxxxx	gGGGGCTGGAcgcgcgcc	--	leukocyte immunoglobulin-like receptor subfamily B member 5, partial [Gallus gallus]	-	-	-	-	-	-	-
miR-6240-x	MSTRG.13908	0.44727	0.373833	5394	5416	-13.83	cTTTCGTAGGGGTcactcactta	x||||||||x|x|xxxxxxxxxx	cAAAGCATCGCGAaggctctcgg	CR1	complement receptor type 1 [Numida meleagris]	Organismal Systems;Organismal Systems;Human Diseases;Human Diseases;Human Diseases;Human Diseases	Immune system;Immune system;Infectious diseases;Infectious diseases;Infectious diseases;Infectious diseases	ko04640//Hematopoietic cell lineage;ko04610//Complement and coagulation cascades;ko05144//Malaria;ko05134//Legionellosis;ko05152//Tuberculosis;ko05140//Leishmaniasis	K04011;K04011;K04011;K04011;K04011;K04011	GO:0044425//membrane part;GO:0044464//cell part	GO:0004888//transmembrane signaling receptor activity;GO:0005515//protein binding	GO:0030449//regulation of complement activation;GO:0044763//single-organism cellular process;GO:0050794//regulation of cellular process;GO:0051248//negative regulation of protein metabolic process
miR-6240-x	MSTRG.15321	0.0512305	0.923221	2591	2608	-12.88	tTTTCGTA---CT--CGAGAtca	x|||||||xxx||xx|||||xxx	cAAAGCATCGCGAAGGCTCTcgg	--	hypothetical protein llap_16473 [Limosa lapponica baueri]	-	-	-	-	-	-	-
miR-6240-x	MSTRG.15618	0.505897	0.305892	1213	1234	-14.88	cTTTCGTA-CGATTCCtgtgtgt	x|||||||x||x||||xxxxxxx	cAAAGCATCGCGAAGGctctcgg	--	leukocyte immunoglobulin-like receptor subfamily B member 5, partial [Gallus gallus]	-	-	-	-	-	-	-
miR-6240-x	MSTRG.16364	0.302026	0.560737	852	873	-14.88	cTTTCGTA-CGATTCCtgtgtgt	x|||||||x||x||||xxxxxxx	cAAAGCATCGCGAAGGctctcgg	--	platelet glycoprotein VI-like [Gallus gallus]	-	-	-	-	-	-	-
miR-6240-x	MSTRG.8048	0.520183	0.290103	441	462	-14.88	cTTTCGTA-CGATTCCtgtgtgt	x|||||||x||x||||xxxxxxx	cAAAGCATCGCGAAGGctctcgg	--	leukocyte immunoglobulin-like receptor subfamily B member 5, partial [Gallus gallus]	-	-	-	-	-	-	-
miR-129-x	MSTRG.11268	0.925617	0.0080934	1217	1240	-10.67	gAAAAACGagtgtaaatatggggt	x|||||||xxxxxxxxxxxxxxxx	cTTTTTGCggtctgggcttgcatt	--	-	-	-	-	-	-	-	-
miR-129-x	MSTRG.13908	0.785874	0.0638661	395	418	-18.71	gAAAAACGTGCGGCCgtttccccc	x|||||||:xx|:||xxxxxxxxx	cTTTTTGCGGTCTGGgcttgcatt	CR1	complement receptor type 1 [Numida meleagris]	Organismal Systems;Organismal Systems;Human Diseases;Human Diseases;Human Diseases;Human Diseases	Immune system;Immune system;Infectious diseases;Infectious diseases;Infectious diseases;Infectious diseases	ko04640//Hematopoietic cell lineage;ko04610//Complement and coagulation cascades;ko05144//Malaria;ko05134//Legionellosis;ko05152//Tuberculosis;ko05140//Leishmaniasis	K04011;K04011;K04011;K04011;K04011;K04011	GO:0044425//membrane part;GO:0044464//cell part	GO:0004888//transmembrane signaling receptor activity;GO:0005515//protein binding	GO:0030449//regulation of complement activation;GO:0044763//single-organism cellular process;GO:0050794//regulation of cellular process;GO:0051248//negative regulation of protein metabolic process
miR-129-x	MSTRG.16445	0.949435	0.00377063	703	724	-13.69	aAAAAACG--GGGCTTagggagct	x|||||||xx:|:|::xxxxxxxx	cTTTTTGCGGTCTGGGcttgcatt	--	-	-	-	-	-	-	-	-
miR-671-x	MSTRG.15999	0.759135	0.0800369	409	432	-24.29	gCCTTCGGGGCgggggaggcggcg	x||||||||:|xxxxxxxxxxxxx	aGGAAGCCCTGgaggggctggagg	--	-	-	-	-	-	-	-	-
miR-671-x	MSTRG.16177	0.687751	0.131027	252	273	-33.12	gCCTTCGG--TTGTCCCGACCcca	x|||||||xx::x:|||||||xxx	aGGAAGCCCTGGAGGGGCTGGagg	OSGEP	probable tRNA N6-adenosine threonylcarbamoyltransferase, partial [Coturnix japonica]	-	-	-	-	-	-	-
miR-671-x	MSTRG.16584	-0.879246	0.0209919	1921	1946	-28.28	tCCTTCGGGTCGACTTCACGGaaata	x||||||||x|xx||:|x||:xxxxx	aGGAAGCCCTG--GAGGGGCTggagg	--	transcription factor SOX-5-like [Meleagris gallopavo]	-	-	-	-	GO:0044424//intracellular part	-	GO:0044267//cellular protein metabolic process;GO:0050789//regulation of biological process
miR-10240-x	MSTRG.13908	0.698802	0.122418	2174	2191	-14.58	cCAGTCCTGGTGTCgaga	x|||||||:x:|x|xxxx	cGTCAGGATGGCCGagtg	CR1	complement receptor type 1 [Numida meleagris]	Organismal Systems;Organismal Systems;Human Diseases;Human Diseases;Human Diseases;Human Diseases	Immune system;Immune system;Infectious diseases;Infectious diseases;Infectious diseases;Infectious diseases	ko04640//Hematopoietic cell lineage;ko04610//Complement and coagulation cascades;ko05144//Malaria;ko05134//Legionellosis;ko05152//Tuberculosis;ko05140//Leishmaniasis	K04011;K04011;K04011;K04011;K04011;K04011	GO:0044425//membrane part;GO:0044464//cell part	GO:0004888//transmembrane signaling receptor activity;GO:0005515//protein binding	GO:0030449//regulation of complement activation;GO:0044763//single-organism cellular process;GO:0050794//regulation of cellular process;GO:0051248//negative regulation of protein metabolic process
miR-12004-x	MSTRG.1329	-0.456356	0.362986	245	267	-16.1	tACCGGGAAATGGTCACTGtata	x|||||||xxx:|xx||x|xxxx	cTGGCCCTGGTTCTCTGCCtcct	--	-	-	-	-	-	-	-	-
miR-12004-x	MSTRG.14701	0.283893	0.585601	123	147	-25.12	tACCGGGACCACCGCAGCCGGtccc	x||||||||||xx:x||x|||xxxx	cTGGCCCTGGT--TCTCTGCCtcct	Ppp5c	PREDICTED: serine/threonine-protein phosphatase 5-like, partial [Tauraco erythrolophus]	Environmental Information Processing	Signal transduction	ko04010//MAPK signaling pathway	K04460	GO:0030425//dendrite;GO:0031981//nuclear lumen;GO:0044297//cell body;GO:0044444//cytoplasmic part	GO:0003676//nucleic acid binding;GO:0004721//phosphoprotein phosphatase activity;GO:0015631//tubulin binding;GO:0043169//cation binding;GO:0060089//molecular transducer activity	GO:0000280//nuclear division;GO:0006259//DNA metabolic process;GO:0006796//phosphate-containing compound metabolic process;GO:0014072//response to isoquinoline alkaloid;GO:0016570//histone modification;GO:0033145//positive regulation of intracellular steroid hormone receptor signaling pathway;GO:0034614//cellular response to reactive oxygen species;GO:0034645//cellular macromolecule biosynthetic …
miR-12004-x	MSTRG.16543	0.680567	0.136759	35	54	-22.82	tACCGGGA--AAAAG-CGGGGtt	x|||||||xx||x||x|||:|xx	cTGGCCCTGGTTCTCTGCCTCct	--	SAGA-associated factor 29 [Lonchura striata domestica]	-	-	-	-	-	-	-
miR-12004-x	MSTRG.8048	0.615007	0.193798	1411	1433	-17.02	tACCGGGACatttgctgaacaaa	x||||||||xxxxxxxxxxxxxx	cTGGCCCTGgttctctgcctcct	--	leukocyte immunoglobulin-like receptor subfamily B member 5, partial [Gallus gallus]	-	-	-	-	-	-	-
miR-724-x	MSTRG.1329	-0.471661	0.344973	1758	1780	-17.47	gATTTCCCGTTACATGacccgtc	x|||||||x|||x|:|xxxxxxx	tTAAAGGG-AATTTGCgactgtt	--	-	-	-	-	-	-	-	-
miR-724-x	MSTRG.15672	0.50395	0.308068	601	623	-15.7	tATTTCCCGACTTAAC-CTGGaga	x|||||||xxx|x|||x|||:xxx	tTAAAGGGA--ATTTGCGACTgtt	FAM120A	immunoglobulin superfamily member 1-like [Gallus gallus]	-	-	-	-	GO:0016020//membrane;GO:0044424//intracellular part	GO:0003723//RNA binding	-
miR-663-x	MSTRG.13908	0.847397	0.0331545	772	792	-24.87	gTCCCCGCCTGGGCGACTgta	x|||||||xxx|:||x|:xxx	tAGGGGCG---CTGCGGGacc	CR1	complement receptor type 1 [Numida meleagris]	Organismal Systems;Organismal Systems;Human Diseases;Human Diseases;Human Diseases;Human Diseases	Immune system;Immune system;Infectious diseases;Infectious diseases;Infectious diseases;Infectious diseases	ko04640//Hematopoietic cell lineage;ko04610//Complement and coagulation cascades;ko05144//Malaria;ko05134//Legionellosis;ko05152//Tuberculosis;ko05140//Leishmaniasis	K04011;K04011;K04011;K04011;K04011;K04011	GO:0044425//membrane part;GO:0044464//cell part	GO:0004888//transmembrane signaling receptor activity;GO:0005515//protein binding	GO:0030449//regulation of complement activation;GO:0044763//single-organism cellular process;GO:0050794//regulation of cellular process;GO:0051248//negative regulation of protein metabolic process
miR-663-x	MSTRG.16364	0.906708	0.0126491	320	337	-21.18	gTCCCCGCCATCCTCgtg	x|||||||x|:x|:|xxx	tAGGGGCGCTGCGGGacc	--	platelet glycoprotein VI-like [Gallus gallus]	-	-	-	-	-	-	-
miR-9590-x	MSTRG.67	0.88862	0.0179174	992	1011	-15.76	tGTCACTAATGACATTctcc	x|||||||x:|||x:|xxxx	tCAGTGAT-GCTGAGAacct	SMKR1	small lysine-rich protein 1 [Phasianus colchicus]	-	-	-	-	-	-	-
novel-m0138-5p	MSTRG.12577	-0.755666	0.0822553	821	844	-15.97	tCCTTCTGA-CGCCAccctccttct	x||||||||x|:|x|xxxxxxxxxx	tGGAAGACTAGTGATttttgttgtt	--	-	-	-	-	-	-	-	-
novel-m0138-5p	MSTRG.13908	-0.995169	3.5e-05	2363	2391	-15.68	cCCTTCTGTAGGTAGTTAGGGGGTGACac	x|||||||xxx:|x::||::::x::||xx	tGGAAGAC---TAGTGATTTTT-GTTGtt	CR1	complement receptor type 1 [Numida meleagris]	Organismal Systems;Organismal Systems;Human Diseases;Human Diseases;Human Diseases;Human Diseases	Immune system;Immune system;Infectious diseases;Infectious diseases;Infectious diseases;Infectious diseases	ko04640//Hematopoietic cell lineage;ko04610//Complement and coagulation cascades;ko05144//Malaria;ko05134//Legionellosis;ko05152//Tuberculosis;ko05140//Leishmaniasis	K04011;K04011;K04011;K04011;K04011;K04011	GO:0044425//membrane part;GO:0044464//cell part	GO:0004888//transmembrane signaling receptor activity;GO:0005515//protein binding	GO:0030449//regulation of complement activation;GO:0044763//single-organism cellular process;GO:0050794//regulation of cellular process;GO:0051248//negative regulation of protein metabolic process
novel-m0138-5p	MSTRG.16584	0.951878	0.00341782	534	565	-25.07	tCCTTCTGCTACGGCAACGGTAGGAACGACgt	x|||||||x|x|xxxx||xx||::|||:||xx	tGGAAGACTA-G----TG--ATTTTTGTTGtt	--	transcription factor SOX-5-like [Meleagris gallopavo]	-	-	-	-	GO:0044424//intracellular part	-	GO:0044267//cellular protein metabolic process;GO:0050789//regulation of biological process
novel-m0138-5p	MSTRG.16731	-0.703643	0.118727	491	515	-17.28	gCCTTCTGGACAGGACActggtttc	x|||||||:x||xx|x|xxxxxxxx	tGGAAGACTAGTGATTTttgttgtt	--	-	-	-	-	-	-	-	-
novel-m0080-5p	MSTRG.16543	-0.744673	0.0894651	858	882	-16.11	cTGGAGGGGTTTTTTACGTttaaaa	x|||||||xx|::|xx|||xxxxxx	cACCTCCC--AGGATCGCAtctggg	--	SAGA-associated factor 29 [Lonchura striata domestica]	-	-	-	-	-	-	-
novel-m0080-5p	MSTRG.16584	0.800774	0.055583	750	775	-31.57	gTGGAGGGTACGACTGAGCGT-GATaa	x||||||||x|xx||x|||||x||:xx	cACCTCCCA-G--GA-TCGCATCTGgg	--	transcription factor SOX-5-like [Meleagris gallopavo]	-	-	-	-	GO:0044424//intracellular part	-	GO:0044267//cellular protein metabolic process;GO:0050789//regulation of biological process
novel-m0032-5p	MSTRG.15321	-0.886394	0.0186263	2644	2665	-14.49	aAACCAGTCGAAAACggacttt	x|||||||x||x|x|xxxxxxx	aTTGGTCAACTGTCGgtcaact	--	hypothetical protein llap_16473 [Limosa lapponica baueri]	-	-	-	-	-	-	-
novel-m0032-5p	MSTRG.16543	0.93725	0.00578288	892	912	-12.69	aAACCAGTA-ACGGgtttaaac	x|||||||xx||:|xxxxxxxx	aTTGGTCAACTGTCggtcaact	--	SAGA-associated factor 29 [Lonchura striata domestica]	-	-	-	-	-	-	-
novel-m0090-5p	MSTRG.13908	0.825943	0.0428071	256	279	-24.55	gAGGAGGGtaagagctacacaccg	x|||||||xxxxxxxxxxxxxxxx	cTCCTCCCcccgggccgcggagcc	CR1	complement receptor type 1 [Numida meleagris]	Organismal Systems;Organismal Systems;Human Diseases;Human Diseases;Human Diseases;Human Diseases	Immune system;Immune system;Infectious diseases;Infectious diseases;Infectious diseases;Infectious diseases	ko04640//Hematopoietic cell lineage;ko04610//Complement and coagulation cascades;ko05144//Malaria;ko05134//Legionellosis;ko05152//Tuberculosis;ko05140//Leishmaniasis	K04011;K04011;K04011;K04011;K04011;K04011	GO:0044425//membrane part;GO:0044464//cell part	GO:0004888//transmembrane signaling receptor activity;GO:0005515//protein binding	GO:0030449//regulation of complement activation;GO:0044763//single-organism cellular process;GO:0050794//regulation of cellular process;GO:0051248//negative regulation of protein metabolic process
novel-m0090-5p	MSTRG.15321	-0.911171	0.0114855	853	876	-29.14	gAGGAGGGGGaagtaaaggaaaca	x|||||||||xxxxxxxxxxxxxx	cTCCTCCCCCcgggccgcggagcc	--	hypothetical protein llap_16473 [Limosa lapponica baueri]	-	-	-	-	-	-	-
novel-m0090-5p	MSTRG.16364	0.899464	0.0146533	1456	1479	-22.39	gAGGAGGGTCTCCAACCACTTTtg	x|||||||xxx||xxx|x|:|:xx	cTCCTCCCCCCGGGCCGCGGAGcc	--	platelet glycoprotein VI-like [Gallus gallus]	-	-	-	-	-	-	-
novel-m0090-5p	MSTRG.16584	-0.717057	0.10876	107	131	-36.12	gAGGAGGGGGCTGCCGGGGaggtac	x|||||||||x:x||||x|xxxxxx	cTCCTCCCCCCG-GGCCGCggagcc	--	transcription factor SOX-5-like [Meleagris gallopavo]	-	-	-	-	GO:0044424//intracellular part	-	GO:0044267//cellular protein metabolic process;GO:0050789//regulation of biological process
novel-m0090-5p	MSTRG.8048	0.76315	0.0775032	940	962	-26.58	tAGGAGGGAGTCTTT-CGTCTTac	x|||||||x|x|::xx||:||:xx	cTCCTCCCCCCGGGCCGCGGAGcc	--	leukocyte immunoglobulin-like receptor subfamily B member 5, partial [Gallus gallus]	-	-	-	-	-	-	-
novel-m0095-5p	MSTRG.13908	0.825943	0.0428071	256	279	-24.55	gAGGAGGGtaagagctacacaccg	x|||||||xxxxxxxxxxxxxxxx	cTCCTCCCcccgggccgcggagcc	CR1	complement receptor type 1 [Numida meleagris]	Organismal Systems;Organismal Systems;Human Diseases;Human Diseases;Human Diseases;Human Diseases	Immune system;Immune system;Infectious diseases;Infectious diseases;Infectious diseases;Infectious diseases	ko04640//Hematopoietic cell lineage;ko04610//Complement and coagulation cascades;ko05144//Malaria;ko05134//Legionellosis;ko05152//Tuberculosis;ko05140//Leishmaniasis	K04011;K04011;K04011;K04011;K04011;K04011	GO:0044425//membrane part;GO:0044464//cell part	GO:0004888//transmembrane signaling receptor activity;GO:0005515//protein binding	GO:0030449//regulation of complement activation;GO:0044763//single-organism cellular process;GO:0050794//regulation of cellular process;GO:0051248//negative regulation of protein metabolic process
novel-m0095-5p	MSTRG.15321	-0.911171	0.0114855	853	876	-29.14	gAGGAGGGGGaagtaaaggaaaca	x|||||||||xxxxxxxxxxxxxx	cTCCTCCCCCcgggccgcggagcc	--	hypothetical protein llap_16473 [Limosa lapponica baueri]	-	-	-	-	-	-	-
novel-m0095-5p	MSTRG.16364	0.899464	0.0146533	1456	1479	-22.39	gAGGAGGGTCTCCAACCACTTTtg	x|||||||xxx||xxx|x|:|:xx	cTCCTCCCCCCGGGCCGCGGAGcc	--	platelet glycoprotein VI-like [Gallus gallus]	-	-	-	-	-	-	-
novel-m0095-5p	MSTRG.16584	-0.717057	0.10876	107	131	-36.12	gAGGAGGGGGCTGCCGGGGaggtac	x|||||||||x:x||||x|xxxxxx	cTCCTCCCCCCG-GGCCGCggagcc	--	transcription factor SOX-5-like [Meleagris gallopavo]	-	-	-	-	GO:0044424//intracellular part	-	GO:0044267//cellular protein metabolic process;GO:0050789//regulation of biological process
novel-m0095-5p	MSTRG.8048	0.76315	0.0775032	940	962	-26.58	tAGGAGGGAGTCTTT-CGTCTTac	x|||||||x|x|::xx||:||:xx	cTCCTCCCCCCGGGCCGCGGAGcc	--	leukocyte immunoglobulin-like receptor subfamily B member 5, partial [Gallus gallus]	-	-	-	-	-	-	-
novel-m0144-3p	MSTRG.1329	-0.778447	0.0681913	2396	2415	-30.77	cTACAGTCAGACACGCTTgt	x||||||||||||x:|:|xx	gATGTCAGTCTGTATGGAct	--	-	-	-	-	-	-	-	-
novel-m0082-5p	MSTRG.12577	0.595975	0.211878	459	480	-18.35	cCCGTCTCCCCAGaccccaacc	x|||||||xx|||xxxxxxxxx	tGGCAGAGCTGTCctcactggc	--	-	-	-	-	-	-	-	-
novel-m0082-5p	MSTRG.1329	-0.805305	0.0531692	1742	1763	-15.35	cCCGTCTCTACGactcttttct	x|||||||x||:xxxxxxxxxx	tGGCAGAGCTGTcctcactggc	--	-	-	-	-	-	-	-	-
novel-m0082-5p	MSTRG.13908	0.930436	0.00709048	1758	1778	-22.55	cCCGTCTCG-TAGGAcgaagag	x||||||||x:||||xxxxxxx	tGGCAGAGCTGTCCTcactggc	CR1	complement receptor type 1 [Numida meleagris]	Organismal Systems;Organismal Systems;Human Diseases;Human Diseases;Human Diseases;Human Diseases	Immune system;Immune system;Infectious diseases;Infectious diseases;Infectious diseases;Infectious diseases	ko04640//Hematopoietic cell lineage;ko04610//Complement and coagulation cascades;ko05144//Malaria;ko05134//Legionellosis;ko05152//Tuberculosis;ko05140//Leishmaniasis	K04011;K04011;K04011;K04011;K04011;K04011	GO:0044425//membrane part;GO:0044464//cell part	GO:0004888//transmembrane signaling receptor activity;GO:0005515//protein binding	GO:0030449//regulation of complement activation;GO:0044763//single-organism cellular process;GO:0050794//regulation of cellular process;GO:0051248//negative regulation of protein metabolic process
novel-m0082-5p	MSTRG.15618	0.862308	0.0271334	623	644	-13.72	cCCGTCTCtcctccttctacta	x|||||||xxxxxxxxxxxxxx	tGGCAGAGctgtcctcactggc	--	leukocyte immunoglobulin-like receptor subfamily B member 5, partial [Gallus gallus]	-	-	-	-	-	-	-
novel-m0082-5p	MSTRG.2188	0.817213	0.0470631	248	272	-23.87	cCCGTCTCGCCTTTGGAGGTGGTtt	x||||||||x|xxx||||x||::xx	tGGCAGAGCTGT--CCTC-ACTGgc	--	ecto-ADP-ribosyltransferase 5-like isoform X2 [Gallus gallus]	-	-	-	-	-	-	-
novel-m0051-3p	MSTRG.13908	0.958632	0.00253155	3057	3079	-21.83	tCCCGTTCCGTCGCgaccgagcg	x|||||||xx||||xxxxxxxxx	tGGGCAAGAGAGCGggacccagc	CR1	complement receptor type 1 [Numida meleagris]	Organismal Systems;Organismal Systems;Human Diseases;Human Diseases;Human Diseases;Human Diseases	Immune system;Immune system;Infectious diseases;Infectious diseases;Infectious diseases;Infectious diseases	ko04640//Hematopoietic cell lineage;ko04610//Complement and coagulation cascades;ko05144//Malaria;ko05134//Legionellosis;ko05152//Tuberculosis;ko05140//Leishmaniasis	K04011;K04011;K04011;K04011;K04011;K04011	GO:0044425//membrane part;GO:0044464//cell part	GO:0004888//transmembrane signaling receptor activity;GO:0005515//protein binding	GO:0030449//regulation of complement activation;GO:0044763//single-organism cellular process;GO:0050794//regulation of cellular process;GO:0051248//negative regulation of protein metabolic process
novel-m0051-3p	MSTRG.16072	0.938613	0.00553683	692	714	-22.37	cCCCGTTCGTTTACCCccgtcca	x|||||||x:|:x|||xxxxxxx	tGGGCAAGAGAGCGGGacccagc	--	leukocyte immunoglobulin-like receptor subfamily A member 2 [Gallus gallus]	-	-	-	-	-	-	-
novel-m0091-5p	MSTRG.15672	0.872399	0.0233843	1000	1022	-28.77	cCGGCGGCGGTGTCGGTggagtc	x|||||||x|:|:|x|:xxxxxx	cGCCGCCGGCGCGGGCGggggcc	FAM120A	immunoglobulin superfamily member 1-like [Gallus gallus]	-	-	-	-	GO:0016020//membrane;GO:0044424//intracellular part	GO:0003723//RNA binding	-
novel-m0091-5p	MSTRG.15999	0.822041	0.044686	347	369	-34.56	gCGGCGGCGGAGGTCGCggttgg	x|||||||x|x|x:|||xxxxxx	cGCCGCCGGCGCGGGCGggggcc	--	-	-	-	-	-	-	-	-
novel-m0091-5p	MSTRG.16584	-0.892612	0.0166791	14	36	-34.56	gCGGCGGCTTCGGCTTCggctgc	x|||||||:x||x|:x|xxxxxx	cGCCGCCGGCGCGGGCGggggcc	--	transcription factor SOX-5-like [Meleagris gallopavo]	-	-	-	-	GO:0044424//intracellular part	-	GO:0044267//cellular protein metabolic process;GO:0050789//regulation of biological process
novel-m0091-5p	MSTRG.2188	0.849854	0.0321235	563	584	-32.54	gCGGCGGC-GCGTCGGgagcatg	x|||||||x|||:|x|xxxxxxx	cGCCGCCGGCGCGGGCgggggcc	--	ecto-ADP-ribosyltransferase 5-like isoform X2 [Gallus gallus]	-	-	-	-	-	-	-
novel-m0096-5p	MSTRG.15672	0.872399	0.0233843	1000	1022	-28.77	cCGGCGGCGGTGTCGGTggagtc	x|||||||x|:|:|x|:xxxxxx	cGCCGCCGGCGCGGGCGggggcc	FAM120A	immunoglobulin superfamily member 1-like [Gallus gallus]	-	-	-	-	GO:0016020//membrane;GO:0044424//intracellular part	GO:0003723//RNA binding	-
novel-m0096-5p	MSTRG.15999	0.822041	0.044686	347	369	-34.56	gCGGCGGCGGAGGTCGCggttgg	x|||||||x|x|x:|||xxxxxx	cGCCGCCGGCGCGGGCGggggcc	--	-	-	-	-	-	-	-	-
novel-m0096-5p	MSTRG.16584	-0.892612	0.0166791	14	36	-34.56	gCGGCGGCTTCGGCTTCggctgc	x|||||||:x||x|:x|xxxxxx	cGCCGCCGGCGCGGGCGggggcc	--	transcription factor SOX-5-like [Meleagris gallopavo]	-	-	-	-	GO:0044424//intracellular part	-	GO:0044267//cellular protein metabolic process;GO:0050789//regulation of biological process
novel-m0096-5p	MSTRG.2188	0.849854	0.0321235	563	584	-32.54	gCGGCGGC-GCGTCGGgagcatg	x|||||||x|||:|x|xxxxxxx	cGCCGCCGGCGCGGGCgggggcc	--	ecto-ADP-ribosyltransferase 5-like isoform X2 [Gallus gallus]	-	-	-	-	-	-	-
novel-m0030-5p	MSTRG.16072	0.569291	0.238315	401	423	-20.87	tGTACAACGAGTCC-CACTTCcct	x|||||||:|x|xxx|||:||xxx	aCATGTTGTTGAAATGTGGAGtct	--	leukocyte immunoglobulin-like receptor subfamily A member 2 [Gallus gallus]	-	-	-	-	-	-	-
novel-m0030-5p	MSTRG.16201	0.675069	0.141217	682	704	-20.87	tGTACAACGAGTCC-CACTTCcct	x|||||||:|x|xxx|||:||xxx	aCATGTTGTTGAAATGTGGAGtct	--	platelet glycoprotein VI-like [Gallus gallus]	-	-	-	-	-	-	-
novel-m0030-5p	MSTRG.16364	0.448933	0.37184	126	148	-20.87	tGTACAACGAGTCC-CACTTCcct	x|||||||:|x|xxx|||:||xxx	aCATGTTGTTGAAATGTGGAGtct	--	platelet glycoprotein VI-like [Gallus gallus]	-	-	-	-	-	-	-
novel-m0123-3p	MSTRG.1329	-0.484294	0.330352	196	218	-11.73	gTGTTCACTTCAAAATTActttt	x|||||||:|xx|xx|||xxxxx	aACAAGTGGAAATGCAATtcatg	--	-	-	-	-	-	-	-	-
novel-m0123-3p	MSTRG.15321	-0.900125	0.0144643	709	734	-15.94	tTGTTCACAATTAGATCGTAGAGgac	x|||||||xx|||xxx|||x:||xxx	aACAAGTGGAAAT---GCAATTCatg	--	hypothetical protein llap_16473 [Limosa lapponica baueri]	-	-	-	-	-	-	-
novel-m0123-3p	MSTRG.16072	0.671036	0.144526	18	42	-20.94	cTGTTCACCTCTCCACGTGAGacgt	x|||||||||x|xx||||x|:xxxx	aACAAGTGGAAA--TGCAATTcatg	--	leukocyte immunoglobulin-like receptor subfamily A member 2 [Gallus gallus]	-	-	-	-	-	-	-
novel-m0123-3p	MSTRG.16201	0.574255	0.233303	122	146	-22.67	cTGTTCACCTCTCTACGTGAGacgt	x|||||||||x|x|||||x|:xxxx	aACAAGTGGA-A-ATGCAATTcatg	--	platelet glycoprotein VI-like [Gallus gallus]	-	-	-	-	-	-	-
novel-m0123-3p	MSTRG.16364	0.733328	0.0971888	639	662	-13.79	gTGTTCACGTGACACGTacgacct	x|||||||x|xxx||||xxxxxxx	aACAAGTGGAAA-TGCAattcatg	--	platelet glycoprotein VI-like [Gallus gallus]	-	-	-	-	-	-	-
novel-m0123-3p	MSTRG.8048	0.516413	0.29424	228	251	-13.79	gTGTTCACGTGACACGTacgacct	x|||||||x|xxx||||xxxxxxx	aACAAGTGGAAA-TGCAattcatg	--	leukocyte immunoglobulin-like receptor subfamily B member 5, partial [Gallus gallus]	-	-	-	-	-	-	-
novel-m0113-5p	MSTRG.13908	0.704461	0.118109	3379	3400	-11	aAATTCCGtgcattatcaccca	x|||||||xxxxxxxxxxxxxx	tTTAAGGCtgctcttaaaacct	CR1	complement receptor type 1 [Numida meleagris]	Organismal Systems;Organismal Systems;Human Diseases;Human Diseases;Human Diseases;Human Diseases	Immune system;Immune system;Infectious diseases;Infectious diseases;Infectious diseases;Infectious diseases	ko04640//Hematopoietic cell lineage;ko04610//Complement and coagulation cascades;ko05144//Malaria;ko05134//Legionellosis;ko05152//Tuberculosis;ko05140//Leishmaniasis	K04011;K04011;K04011;K04011;K04011;K04011	GO:0044425//membrane part;GO:0044464//cell part	GO:0004888//transmembrane signaling receptor activity;GO:0005515//protein binding	GO:0030449//regulation of complement activation;GO:0044763//single-organism cellular process;GO:0050794//regulation of cellular process;GO:0051248//negative regulation of protein metabolic process
gga-miR-7b	ncbi_427427	-0.985683	0.00030601	290	22	-24.1	UCCUUCUGAUC-UUAG-UACAAU	x||||||||||x:||:xx||||x	UGGAAGACUAGUGAUUUUUGUU-	TARS	threonine--tRNA ligase, cytoplasmic	Genetic Information Processing	Translation	ko00970//Aminoacyl-tRNA biosynthesis	K01868	GO:0005856//cytoskeleton;GO:0031988//membrane-bounded vesicle	GO:0016876//ligase activity, forming aminoacyl-tRNA and related compounds;GO:0032550//purine ribonucleoside binding	GO:0006418//tRNA aminoacylation for protein translation
gga-miR-7b	ncbi_422802	0.980094	0.000590442	3862	2700	-21	AACCUUCUGG---U-AAAGACAU	x||||||||:xxx:x|||:|||x	#NAME?	RBPJ	recombining binding protein suppressor of hairless isoform X1	Organismal Systems;Environmental Information Processing	Immune system;Signal transduction	ko04658//Th1 and Th2 cell differentiation;ko04330//Notch signaling pathway	K06053;K06053	GO:0043231//intracellular membrane-bounded organelle;GO:0043232//intracellular non-membrane-bounded organelle;GO:0043234//protein complex	GO:0000977//RNA polymerase II regulatory region sequence-specific DNA binding;GO:0000982//transcription factor activity, RNA polymerase II core promoter proximal region sequence-specific binding;GO:0001085//RNA polymerase II transcription factor binding	GO:0001773//myeloid dendritic cell activation;GO:0003128//heart field specification;GO:0006954//inflammatory response;GO:0006955//immune response;GO:0008284//positive regulation of cell proliferation;GO:0009617//response to bacterium;GO:0009913//epidermal cell differentiation;GO:0009967//positive regulation of signal transduction;GO:0010455//positive regulation of cell fate commitment;GO:0019827/…
gga-miR-7b	ncbi_101750235	0.952597	0.00331733	1966	365	-18.7	UCUUUCUG-UUAGUAAAGGACGAU	x|:|||||x|:|x||||:x||:|x	UGGAAGACUAGUGAUUUU-UGUU-	NXPH2	neurexophilin-2 isoform X2	-	-	-	-	-	-	-
gga-miR-7b	ncbi_418715	0.988412	0.000200657	1163	146	-18.1	UACCUUCUG--UACC--------	x||||||||xx:||xxxxxxxxx	#NAME?	IL1R2	interleukin-1 receptor type 2 isoform X2	Environmental Information Processing;Organismal Systems	Signaling molecules and interaction;Immune system	ko04060//Cytokine-cytokine receptor interaction;ko04640//Hematopoietic cell lineage	K04387;K04387	-	GO:0004908//interleukin-1 receptor activity	GO:0007166//cell surface receptor signaling pathway
gga-miR-7b	ncbi_427469	-0.974937	0.000934331	3902	2052	-25.8	AACCUUCUGAUUACAUUGAAAUG-	x||||||||||:||xxx:|||:xx	#NAME?	ERCC6L2	DNA excision repair protein ERCC-6-like 2 isoform X5	-	-	-	-	GO:0005856//cytoskeleton;GO:0043231//intracellular membrane-bounded organelle	GO:0003676//nucleic acid binding;GO:0017111//nucleoside-triphosphatase activity;GO:0036094//small molecule binding	GO:0033554//cellular response to stress
gga-miR-7b	ncbi_417794	0.891516	0.0170147	3723	3517	-21.2	GACCUUCUG-UAACUUUCGUGAACGU	x||||||||xxx|||xxx:x:|||:x	#NAME?	ADAMTS20	A disintegrin and metalloproteinase with thrombospondin motifs 20 isoform X1	-	-	-	-	-	-	-
gga-miR-7b	ncbi_422996	-0.753053	0.0839442	971	192	-20.8	CCCUUCUGUGAUAAGGGUAGAGACGAC	x|||||||xx||xxx:x||:|:||:|x	UGGAAGAC--UA--GUGAUUUUUGUU-	ANO9	anoctamin-9 isoform X1	-	-	-	-	GO:0031224//intrinsic component of membrane;GO:0044464//cell part	GO:0005548//phospholipid transporter activity	GO:0006821//chloride transport;GO:0010360//negative regulation of anion channel activity;GO:0061588//calcium activated phospholipid scrambling
gga-miR-7b	ncbi_429058	0.978797	0.000669571	10886	1895	-19.9	CCCUUUUGUAUGUCUUAUGAAACU-	x||||:||x||xx||xxx:||||xx	UGGAAGAC-UAGUGA--UUUUUGUU	KCNT2	potassium channel subfamily T member 2 isoform X1	-	-	-	-	-	-	-
gga-miR-7b	ncbi_112530367	0.968555	0.00146767	2230	770	-15.7	UCCUUCUGU-------------	x|||||||xxxxxxxxxxxxxx	UGGAAGACUAGUGAUUUUUGUU	LOC112530367	formin-like protein 2	-	-	-	-	-	-	-
gga-miR-7b	ncbi_771880	-0.957859	0.00262638	322	178	-19.7	GACCUUCUGAAGUCUUCACUC-------	x|||||||||xx|xxx||||xxxxxxxx	#NAME?	LOC771880	T-cell surface glycoprotein CD8 alpha chain-like isoform X3	Environmental Information Processing;Organismal Systems;Organismal Systems;Organismal Systems	Signaling molecules and interaction;Immune system;Immune system;Immune system	ko04514//Cell adhesion molecules (CAMs);ko04660//T cell receptor signaling pathway;ko04640//Hematopoietic cell lineage;ko04612//Antigen processing and presentation	K06458;K06458;K06458;K06458	-	-	-
gga-miR-7b	ncbi_101748887	-0.841644	0.0356294	1200	151	-16.7	UCCUUCUGUUAAUUU-------	x|||||||xxx|:|xxxxxxxx	UGGAAGACUAGUGAUUUUUGUU	SRM130L2	antigen WC1.1-like	-	-	-	-	-	-	-
gga-miR-7b	ncbi_421862	0.951701	0.00344281	4831	2856	-17.9	UCCUUUUG-UAACUCAGUAACAC	x||||:||xxx|||x|:x||||x	UGGAAGACUAGUGA-UUUUUGUU	CD109	CD109 antigen	-	-	-	-	GO:0044421//extracellular region part;GO:0044464//cell part	GO:0019838//growth factor binding;GO:0061135//endopeptidase regulator activity	GO:0000768//syncytium formation by plasma membrane fusion;GO:0010466//negative regulation of peptidase activity;GO:0010837//regulation of keratinocyte proliferation;GO:0017015//regulation of transforming growth factor beta receptor signaling pathway;GO:0032102//negative regulation of response to external stimulus;GO:0045604//regulation of epidermal cell differentiation
gga-miR-7b	ncbi_427157	-0.960518	0.00230749	741	408	-21	UACCUUCUGCACCAGUAAAGU---	x||||||||xxx||x||||:xxxx	#NAME?	DIMT1	probable dimethyladenosine transferase	-	-	-	-	GO:0043231//intracellular membrane-bounded organelle;GO:0043232//intracellular non-membrane-bounded organelle	GO:0003723//RNA binding;GO:0008170//N-methyltransferase activity;GO:0008173//RNA methyltransferase activity	GO:0000154//rRNA modification
gga-miR-9-4-3p	ncbi_422883	-0.783994	0.0649485	2097	162	-16	CAUUUUGA---AAUGGUUCUCAA	x||||:||xxx|x|||:|x|||x	AUAAAGCUAGAUAACCGAAAGUA	SH3BP2	SH3 domain-binding protein 2	-	-	-	-	-	-	-
gga-miR-9-4-3p	ncbi_420392	-0.667358	0.147573	2853	2550	-15.5	AGUUUUGACGUCUCUCUGACUUUUU-	x:|||:||xx|||xxx||x||||:xx	AUAAAGCU--AGA-UAACCGAAAGUA	CCDC13	coiled-coil domain-containing protein 13 isoform X1	-	-	-	-	-	-	-
gga-miR-9-4-3p	ncbi_771273	0.761217	0.0787187	144	83	-16	AAUUUCGAUAGUCAUAUGGUA-----	x|||||||xxx||xxx|||:xxxxxx	AUAAAGCU---AGAUAACCGAAAGUA	MRPS36	28S ribosomal protein S36, mitochondrial	-	-	-	-	GO:0000314//organellar small ribosomal subunit	-	-
gga-miR-9-4-3p	ncbi_417830	-0.819374	0.045992	2030	1802	-15.8	GAUUUCGAUGCUCUUUUGCCCCUCUUAC	x|||||||xxx|||x|||xxx||x|:|x	AUAAAGCU---AGAUAAC--CGAAAGUA	TBC1D30	TBC1 domain family member 30 isoform X4	-	-	-	-	GO:0005815//microtubule organizing center;GO:0005929//cilium	-	GO:0010639//negative regulation of organelle organization
gga-miR-9-4-3p	ncbi_422782	-0.179661	0.733409	1378	870	-14.3	AUAUUUCGACUUAG----------	x||||||||x:||xxxxxxxxxxx	#NAME?	NSUN7	putative methyltransferase NSUN7 isoform X1	-	-	-	-	-	-	-
gga-miR-9-4-3p	ncbi_395846	-0.818187	0.0465787	8152	6586	-19.3	AAUUUCGA-CUACUGGA------	x|||||||x|||x|||xxxxxxx	AUAAAGCUAGAUAACCGAAAGUA	GJA8	gap junction alpha-8 protein isoform X1	-	-	-	-	GO:0005911//cell-cell junction;GO:0031224//intrinsic component of membrane;GO:0043234//protein complex	GO:0005488//binding	GO:0001654//eye development;GO:0044763//single-organism cellular process
gga-miR-9-4-3p	ncbi_419897	0.501618	0.310682	2259	1124	-17.6	CAUUUCGAUUCCUUGUUCUUUUG-	x||||||||:xx|||xx||||:xx	AUAAAGCUAGAUAAC-CGAAAGUA	TCP11	T-complex protein 11 homolog isoform X1	-	-	-	-	-	-	-
gga-miR-9-4-3p	ncbi_112530480	-0.708398	0.11515	2263	1289	-16.4	GAUUUCGA-CUGUUC--------	x|||||||x||:||xxxxxxxxx	AUAAAGCUAGAUAACCGAAAGUA	LOC112530480	uncharacterized protein LOC112530480	-	-	-	-	-	-	-
gga-miR-9-4-3p	ncbi_101747773	0.859756	0.0281235	444	231	-15.5	GAUUUCGAGACUACUCGUUUA---	x|||||||xx|||xxx|:||xxxx	AUAAAGCU-AGAUAACCGAAAGUA	LOC101747773	uncharacterized protein LOC101747773	-	-	-	-	-	-	-
gga-miR-9-4-3p	ncbi_424025	-0.740039	0.0925858	3897	738	-19	AAUUUCGAUCGGUUGU-------	x|||||||||xx|||xxxxxxxx	AUAAAGCUAGAUAACCGAAAGUA	TRPM8	transient receptor potential cation channel subfamily M member 8 isoform X1	Organismal Systems	Sensory system	ko04750//Inflammatory mediator regulation of TRP channels	K04983	GO:0031224//intrinsic component of membrane;GO:0044459//plasma membrane part	GO:0005261//cation channel activity;GO:0046983//protein dimerization activity	GO:0006816//calcium ion transport;GO:0006875//cellular metal ion homeostasis;GO:0006950//response to stress;GO:0009266//response to temperature stimulus;GO:0050951//sensory perception of temperature stimulus;GO:0051260//protein homooligomerization
gga-miR-9-4-3p	ncbi_415993	0.693844	0.126249	1118	837	-14.1	AAUUUCGAUG-------------	x||||||||xxxxxxxxxxxxxx	AUAAAGCUAGAUAACCGAAAGUA	CHDH	choline dehydrogenase, mitochondrial isoform X2	Metabolism;Metabolism	Global and overview maps;Amino acid metabolism	ko01100//Metabolic pathways;ko00260//Glycine, serine and threonine metabolism	K00108;K00108	GO:0043231//intracellular membrane-bounded organelle	GO:0000166//nucleotide binding;GO:0016614//oxidoreductase activity, acting on CH-OH group of donors	GO:0019695//choline metabolic process
gga-miR-12211-5p	ncbi_424640	-0.9557	0.00290029	159	124	-14.1	UUUCACGAA-------------	x|||||||xxxxxxxxxxxxxx	UAAGUGCUGGCCGUUGUCCUCU	ORC1	origin recognition complex subunit 1	Cellular Processes	Cell growth and death	ko04110//Cell cycle	K02603	GO:0000808//origin recognition complex;GO:0016020//membrane;GO:0043231//intracellular membrane-bounded organelle	GO:0032550//purine ribonucleoside binding	-
gga-miR-12211-5p	ncbi_424711	-0.468631	0.348513	4787	2335	-17.3	CUUCACGACUC-----------	x||||||||:xxxxxxxxxxxx	UAAGUGCUGGCCGUUGUCCUCU	LRRC7	leucine-rich repeat-containing protein 7 isoform X5	-	-	-	-	-	-	-
gga-miR-12211-5p	ncbi_421518	0.533354	0.27583	1521	687	-15.3	CGUUCACGAA-------------	x:|||||||xxxxxxxxxxxxxx	#NAME?	SLC35F3	putative thiamine transporter SLC35F3 isoform X2	-	-	-	-	GO:0031224//intrinsic component of membrane	-	GO:0051180//vitamin transport
gga-miR-12211-5p	ncbi_428005	-0.865723	0.0258351	4159	130	-25.5	UAUUCACGGUAGGACGUAGGUGUGGGAG	x|||||||:xx||xxx:|:xx|x|:||x	-UAAGUGCUGGCC---GUUGUC-CUCU-	CLCN4	H(+)/Cl(-) exchange transporter 4	-	-	-	-	GO:0031224//intrinsic component of membrane	GO:0005254//chloride channel activity	GO:0006821//chloride transport;GO:0034765//regulation of ion transmembrane transport
gga-miR-12211-5p	ncbi_415455	0.865566	0.0258938	1284	358	-15.9	GAUUCACGAA-------------	x||||||||xxxxxxxxxxxxxx	#NAME?	PDE8A	high affinity cAMP-specific and IBMX-insensitive 3',5'-cyclic phosphodiesterase 8A isoform X1	Metabolism;Organismal Systems	Nucleotide metabolism;Endocrine system	ko00230//Purine metabolism;ko04927//Cortisol synthesis and secretion	K18437;K18437	GO:0031988//membrane-bounded vesicle	GO:0004114//3',5'-cyclic-nucleotide phosphodiesterase activity;GO:0043169//cation binding;GO:0060089//molecular transducer activity	GO:0050794//regulation of cellular process
gga-miR-12211-5p	ncbi_100858882	-0.918186	0.00976653	115	2	-22.2	UUUCACGAAAGGACGAGCAAGAAGGC	x|||||||xx||xxx|:||x|x||:x	UAAGUGCUGGCC--GUUGU-CCUCU-	RBP14L	copper chaperone for superoxide dismutase	-	-	-	-	GO:0043231//intracellular membrane-bounded organelle	GO:0043169//cation binding	GO:0006801//superoxide metabolic process;GO:0006812//cation transport;GO:0043085//positive regulation of catalytic activity;GO:0044710//single-organism metabolic process
gga-miR-12211-5p	ncbi_417794	0.603292	0.20485	3723	313	-20.5	AAUUCAUGA-CGUCAAUAC----	x|||||:||x||x|||:|xxxxx	#NAME?	ADAMTS20	A disintegrin and metalloproteinase with thrombospondin motifs 20 isoform X1	-	-	-	-	-	-	-
gga-miR-12211-5p	ncbi_101747516	-0.785358	0.0641623	574	146	-23.7	CUUCACGA-GAGCAACGUCGGGAC	x|||||||xxx|||||:xx|:||x	UAAGUGCUGGCCGUUGU-CCUCU-	LOC101747516	uncharacterized protein LOC101747516 isoform X5	-	-	-	-	-	-	-
gga-miR-12211-5p	ncbi_427217	-0.923054	0.00865334	556	96	-22.3	UGUUCACGAAGGGUUUUAGA---	x:|||||||xx||:xx:||xxxx	#NAME?	PTCD2	pentatricopeptide repeat-containing protein 2, mitochondrial isoform X3	-	-	-	-	GO:0043231//intracellular membrane-bounded organelle	GO:0003723//RNA binding	GO:0006996//organelle organization;GO:0010468//regulation of gene expression;GO:0055002//striated muscle cell development;GO:0055008//cardiac muscle tissue morphogenesis
gga-miR-12211-5p	ncbi_428953	-0.87644	0.0219575	5626	212	-29.9	AAUUCACGGAAGGGUCUUCAGGAGU	x|||||||:xx||xx|xx||||||x	#NAME?	WNT8B	protein Wnt-8b isoform X1	Environmental Information Processing;Environmental Information Processing;Environmental Information Processing;Cellular Processes;Organismal Systems	Signal transduction;Signal transduction;Signal transduction;Cellular community - eukaryotes;Endocrine system	ko04310//Wnt signaling pathway;ko04390//Hippo signaling pathway;ko04150//mTOR signaling pathway;ko04550//Signaling pathways regulating pluripotency of stem cells;ko04916//Melanogenesis	K00714;K00714;K00714;K00714;K00714	GO:0031012//extracellular matrix	-	GO:0007166//cell surface receptor signaling pathway;GO:0010468//regulation of gene expression;GO:0044707//single-multicellular organism process
gga-miR-12211-5p	ncbi_424421	-0.433393	0.390612	238	91	-15.9	AAUUCACGAA-------------	x||||||||xxxxxxxxxxxxxx	#NAME?	TDRD5	tudor domain-containing protein 5 isoform X1	-	-	-	-	GO:0043186//P granule	-	GO:0006306//DNA methylation;GO:0022412//cellular process involved in reproduction in multicellular organism
gga-miR-12211-5p	ncbi_421488	-0.837938	0.0372679	835	297	-18.5	AGUUCACGACA------------	x:||||||||xxxxxxxxxxxxx	#NAME?	TFB2M	dimethyladenosine transferase 2, mitochondrial	-	-	-	-	GO:0009295//nucleoid;GO:0044429//mitochondrial part	GO:0000989//transcription factor activity, transcription factor binding;GO:0003723//RNA binding	GO:0000154//rRNA modification;GO:0000959//mitochondrial RNA metabolic process;GO:0006355//regulation of transcription, DNA-templated
gga-miR-12211-5p	ncbi_421862	0.885641	0.018869	4831	1132	-20.1	AAUUUACGGAUGACA--AGGU--	x|||:|||:x:|x||xx|||xxx	#NAME?	CD109	CD109 antigen	-	-	-	-	GO:0044421//extracellular region part;GO:0044464//cell part	GO:0019838//growth factor binding;GO:0061135//endopeptidase regulator activity	GO:0000768//syncytium formation by plasma membrane fusion;GO:0010466//negative regulation of peptidase activity;GO:0010837//regulation of keratinocyte proliferation;GO:0017015//regulation of transforming growth factor beta receptor signaling pathway;GO:0032102//negative regulation of response to external stimulus;GO:0045604//regulation of epidermal cell differentiation
gga-miR-12214-3p	ncbi_768932	-0.935304	0.0061429	2334	216	-15.9	AUGUGUGAA--AGAAAAGGUUCC	x|||||:||xxx:xx||||xx|x	#NAME?	LYRM7	complex III assembly factor LYRM7 isoform X3	-	-	-	-	-	-	-
gga-miR-12214-3p	ncbi_776262	0.962085	0.0021291	4464	4028	-22.7	CUGUGUAAAGUGUUGU-------	x||||||||||xx:|xxxxxxxx	#NAME?	ST8SIA3W	sia-alpha-2,3-Gal-beta-1,4-GlcNAc-R:alpha 2,8-sialyltransferase	-	-	-	-	GO:0031228//intrinsic component of Golgi membrane	GO:0008373//sialyltransferase activity	GO:0006464//cellular protein modification process;GO:0009311//oligosaccharide metabolic process
gga-miR-12214-3p	ncbi_427458	-0.968926	0.00143339	810	652	-12.6	GUGUGUAAAA-------------	x||||||||xxxxxxxxxxxxxx	#NAME?	HNRNPK	heterogeneous nuclear ribonucleoprotein K isoform X3	Genetic Information Processing	Transcription	ko03040//Spliceosome	K12886	GO:0005681//spliceosomal complex;GO:0005924//cell-substrate adherens junction;GO:0031981//nuclear lumen;GO:0031988//membrane-bounded vesicle	GO:0000977//RNA polymerase II regulatory region sequence-specific DNA binding;GO:0000982//transcription factor activity, RNA polymerase II core promoter proximal region sequence-specific binding;GO:0003723//RNA binding	GO:0006396//RNA processing;GO:0010870//positive regulation of receptor biosynthetic process;GO:0010984//regulation of lipoprotein particle clearance;GO:0045807//positive regulation of endocytosis;GO:0045944//positive regulation of transcription from RNA polymerase II promoter
gga-miR-12214-3p	ncbi_422802	0.943362	0.0047209	3862	3401	-22.6	AUGUGUAAACAAGUCAUGAGU-----	x||||||||xxx||||:||:xxxxxx	#NAME?	RBPJ	recombining binding protein suppressor of hairless isoform X1	Organismal Systems;Environmental Information Processing	Immune system;Signal transduction	ko04658//Th1 and Th2 cell differentiation;ko04330//Notch signaling pathway	K06053;K06053	GO:0043231//intracellular membrane-bounded organelle;GO:0043232//intracellular non-membrane-bounded organelle;GO:0043234//protein complex	GO:0000977//RNA polymerase II regulatory region sequence-specific DNA binding;GO:0000982//transcription factor activity, RNA polymerase II core promoter proximal region sequence-specific binding;GO:0001085//RNA polymerase II transcription factor binding	GO:0001773//myeloid dendritic cell activation;GO:0003128//heart field specification;GO:0006954//inflammatory response;GO:0006955//immune response;GO:0008284//positive regulation of cell proliferation;GO:0009617//response to bacterium;GO:0009913//epidermal cell differentiation;GO:0009967//positive regulation of signal transduction;GO:0010455//positive regulation of cell fate commitment;GO:0019827/…
gga-miR-12214-3p	ncbi_427316	-0.962788	0.00205139	271	126	-16.5	GUGUGUAGA--CAC--UGGA---	x||||||:|xx|||xxx||xxxx	#NAME?	FAM151BL	protein FAM151B isoform X1	-	-	-	-	-	-	-
gga-miR-12214-3p	ncbi_395554	0.83977	0.0364538	6417	5986	-19.7	GGUGUAAA--AAGGAAUUGGACUA	x|||||||xxx|x|||xx|||||x	ACACAUUUCAGUGCUU-CCCUGA-	FGF14	fibroblast growth factor 14 isoform X1	-	-	-	-	-	GO:0005102//receptor binding;GO:0005539//glycosaminoglycan binding	GO:0002028//regulation of sodium ion transport;GO:0007267//cell-cell signaling;GO:0007626//locomotory behavior;GO:0048731//system development;GO:0050877//neurological system process;GO:0051403//stress-activated MAPK cascade
gga-miR-12214-3p	ncbi_414873	0.91166	0.0113611	1750	595	-16	UUGUGUAAA-CGACGUAG--UCUU	x||||||||xxx|||x||xxx||x	-ACACAUUUCAGUGCUUCCCUGA-	PDLIM3	PDZ and LIM domain protein 3 isoform X1	-	-	-	-	GO:0005856//cytoskeleton	GO:0005198//structural molecule activity;GO:0005515//protein binding;GO:0046914//transition metal ion binding	GO:0030036//actin cytoskeleton organization;GO:0044767//single-organism developmental process
gga-miR-12214-3p	ncbi_422782	0.421156	0.405617	1378	1039	-16.8	AUGUGUAAAUUUAC-AUUAGACA	x||||||||x|:||x|xxx|||x	#NAME?	NSUN7	putative methyltransferase NSUN7 isoform X1	-	-	-	-	-	-	-
gga-miR-12214-3p	ncbi_424473	0.910395	0.0116838	705	285	-13.4	AGUGUAAAAGGUGACC--------	x|||||||xx||x||xxxxxxxxx	ACACAUUU--CAGUGCUUCCCUGA	LOC424473	hornerin isoform X6	-	-	-	-	-	-	-
gga-miR-12214-3p	ncbi_427583	0.965547	0.00176007	2563	774	-19.4	GGUGUAAAGGAGAAACUGAAAGGAA-	x||||||||xxx|xxx:|||x|||xx	ACACAUUUC-AGU---GCUUCCCUGA	FBLN2	fibulin-2	-	-	-	-	GO:0031988//membrane-bounded vesicle	GO:0005488//binding	GO:0010810//regulation of cell-substrate adhesion
gga-miR-12214-3p	ncbi_107055393	-0.988609	0.000193879	957	738	-18.3	GUGUGUAAACGU-GCGACGUGUGUG	x||||||||x||x:|||x|x|xx|x	-ACACAUUU-CAGUGCUUCCCUGA-	TESPA1	protein TESPA1	-	-	-	-	-	-	-
gga-miR-12214-3p	ncbi_419897	-0.77011	0.0731995	2259	1314	-18.7	GUGUGUAAACGGGACAGCAGUGACA	x||||||||x|xx||x|x||x|||x	#NAME?	TCP11	T-complex protein 11 homolog isoform X1	-	-	-	-	-	-	-
gga-miR-12214-3p	ncbi_769533	0.99209	9.36e-05	3046	2706	-19.7	AGUGUAAGUUUGCAGUGGGAUG	x||||||:x|::|xxx||||:x	ACACAUUUCAGUGCUUCCCUGA	ERC2	ERC protein 2	-	-	-	-	-	-	-
gga-miR-12214-3p	ncbi_769473	-0.961925	0.00214701	174	132	-17.1	AGUGUAAACCUCUUGAGAAGGAA-	x|||||||xx||x:||:xx|||xx	ACACAUUU-CAGUGCUU-CCCUGA	CFAP70	cilia- and flagella-associated protein 70 isoform X7	-	-	-	-	-	-	-
gga-miR-12214-3p	ncbi_420383	0.985199	0.000326964	2716	1972	-17.2	CGUGUAAAGAAGAACAGGUAUUC	x||||||||xx:xxx|||x|:|x	ACACAUUUCAGUGCUUCCCUGA-	FAM188B	probable ubiquitin carboxyl-terminal hydrolase MINDY-4	-	-	-	-	-	-	-
gga-miR-130b-5p	ncbi_416367	-0.941186	0.00508685	972	373	-18.2	AGGAGAAAG--UCA-UGUC----	x||||||||xxx||x:||xxxxx	#NAME?	TBCA	tubulin-specific chaperone A	-	-	-	-	GO:0015630//microtubule cytoskeleton;GO:0031988//membrane-bounded vesicle;GO:0044444//cytoplasmic part	GO:0003723//RNA binding;GO:0005515//protein binding	GO:0006457//protein folding;GO:0043623//cellular protein complex assembly
gga-miR-130b-5p	ncbi_395834	0.848397	0.0327332	1554	153	-15.9	UGAGAAAGAAAAUAAGGUC----	x|||||||xxx|:||x||xxxxx	CCUCUUUC-CCUGUUGCACUACU	PDE6C	cone cGMP-specific 3',5'-cyclic phosphodiesterase subunit alpha'	Metabolism	Nucleotide metabolism	ko00230//Purine metabolism	K13757	GO:0016020//membrane	GO:0004114//3',5'-cyclic-nucleotide phosphodiesterase activity;GO:0030551//cyclic nucleotide binding;GO:0043169//cation binding	GO:0007602//phototransduction;GO:0042462//eye photoreceptor cell development;GO:0050953//sensory perception of light stimulus
gga-miR-130b-5p	ncbi_420392	0.928537	0.00747805	2853	25	-26.3	CGGAGAGAGGAGAGAAACGUC----	x|||||:|||x||xx|||||xxxxx	#NAME?	CCDC13	coiled-coil domain-containing protein 13 isoform X1	-	-	-	-	-	-	-
gga-miR-130b-5p	ncbi_423490	-0.887408	0.0183018	1614	1127	-24.4	AGAGAAAGGAGAAGAGGUGAC--	x||||||||x||x:|x||||xxx	CCUCUUUCC-CUGUUGCACUACU	C14orf180	nutritionally-regulated adipose and cardiac enriched protein homolog isoform X2	-	-	-	-	-	-	-
gga-miR-130b-5p	ncbi_422384	0.907509	0.0124364	3277	1369	-25	CGGGGAGAGGAACGUUUCGUC----	x||:||:|||x||:xxx|||xxxxx	#NAME?	PASD1	circadian clock protein PASD1 isoform X1	Organismal Systems	Environmental adaptation	ko04710//Circadian rhythm	K09026	GO:0043231//intracellular membrane-bounded organelle;GO:0043234//protein complex	GO:0001071//nucleic acid binding transcription factor activity;GO:0005515//protein binding;GO:0060089//molecular transducer activity	GO:0010468//regulation of gene expression;GO:0034645//cellular macromolecule biosynthetic process;GO:0050794//regulation of cellular process
gga-miR-130b-5p	ncbi_428073	0.785708	0.0639615	1397	1118	-17	CGAGAAAG---UAAAGUGAG--	x|||||||xxx:||x||||xxx	CCUCUUUCCCUGUUGCACUACU	FGL1L	fibrinogen-like protein 1 isoform X2	-	-	-	-	-	-	-
gga-miR-130b-5p	ncbi_427310	-0.980233	0.000582255	1285	474	-20.1	AGGGGAAGGUUGGAUUCAAUAAGAUA-	x||:|||:|xx|||xx|||:xx|||xx	#NAME?	RNF20	E3 ubiquitin-protein ligase BRE1A isoform X1	-	-	-	-	GO:0000151//ubiquitin ligase complex;GO:0043231//intracellular membrane-bounded organelle;GO:0043232//intracellular non-membrane-bounded organelle	GO:0003712//transcription cofactor activity;GO:0019787//ubiquitin-like protein transferase activity;GO:0044389//ubiquitin-like protein ligase binding;GO:0046914//transition metal ion binding	GO:0006355//regulation of transcription, DNA-templated;GO:0006513//protein monoubiquitination;GO:0016574//histone ubiquitination;GO:0019941//modification-dependent protein catabolic process;GO:0030334//regulation of cell migration;GO:0031058//positive regulation of histone modification
gga-miR-130b-5p	ncbi_427583	0.983268	0.000417574	2563	1859	-24.2	AGGAGGAAGAACGUCAACG-GAG--	x||||:|||xxx|x|||||x||xxx	#NAME?	FBLN2	fibulin-2	-	-	-	-	GO:0031988//membrane-bounded vesicle	GO:0005488//binding	GO:0010810//regulation of cell-substrate adhesion
gga-miR-130b-5p	ncbi_419249	0.944642	0.00451191	1737	1550	-17.6	AGGGAAAGAAAACAUAAAAACGUGAA--	x|:|||||xxx|||xxx|xx|||||xxx	CCUCUUUC-CCUGU---U--GCACUACU	MYT1	myelin transcription factor 1 isoform X1	-	-	-	-	-	-	-
gga-miR-130b-5p	ncbi_374008	0.886305	0.0186551	10215	4633	-29.4	GGGAGGAAGGGUUAGACACGUCAUGU	x||||:|||||x:|xxx||||x|||x	#NAME?	EPHA6	ephrin type-A receptor 6 isoform X1	Organismal Systems	Development	ko04360//Axon guidance	K05107	-	-	-
gga-miR-130b-5p	ncbi_419897	-0.786107	0.0637327	2259	1950	-20.4	CGAGGAAGG--UGGGGUGAA--	x|||:||||xxx::x||||xxx	CCUCUUUCCCUGUUGCACUACU	TCP11	T-complex protein 11 homolog isoform X1	-	-	-	-	-	-	-
gga-miR-130b-5p	ncbi_424025	0.94065	0.00517908	3897	2212	-30.9	AGAGAGAGGGAAGAAUGUGAGGAG	x||||:|||||xx||:||||x||x	CCUCUUUCCCU-GUUGCACUACU-	TRPM8	transient receptor potential cation channel subfamily M member 8 isoform X1	Organismal Systems	Sensory system	ko04750//Inflammatory mediator regulation of TRP channels	K04983	GO:0031224//intrinsic component of membrane;GO:0044459//plasma membrane part	GO:0005261//cation channel activity;GO:0046983//protein dimerization activity	GO:0006816//calcium ion transport;GO:0006875//cellular metal ion homeostasis;GO:0006950//response to stress;GO:0009266//response to temperature stimulus;GO:0050951//sensory perception of temperature stimulus;GO:0051260//protein homooligomerization
gga-miR-130b-5p	ncbi_769533	0.96546	0.00176896	3046	44	-21.6	AGGAGAAAGUGAUCAAGGAGAC--	x||||||||x||x|||x|x||xxx	#NAME?	ERC2	ERC protein 2	-	-	-	-	-	-	-
gga-miR-130b-5p	ncbi_421862	0.94793	0.00399636	4831	2821	-29.3	AGGAGAAAGGGUGAGUGA-----	x||||||||||xx|::|xxxxxx	#NAME?	CD109	CD109 antigen	-	-	-	-	GO:0044421//extracellular region part;GO:0044464//cell part	GO:0019838//growth factor binding;GO:0061135//endopeptidase regulator activity	GO:0000768//syncytium formation by plasma membrane fusion;GO:0010466//negative regulation of peptidase activity;GO:0010837//regulation of keratinocyte proliferation;GO:0017015//regulation of transforming growth factor beta receptor signaling pathway;GO:0032102//negative regulation of response to external stimulus;GO:0045604//regulation of epidermal cell differentiation
gga-miR-148b-5p	ncbi_419620	0.915936	0.0103031	1348	996	-17.8	UCUCCAAGA--GCAUCCCAAGCCCGAC	x||||||||xx|x||xxx|x|x||||x	-GAGGUUCUGUCCUACACU-CCGGCU-	CSF3R	granulocyte colony-stimulating factor receptor	Environmental Information Processing;Environmental Information Processing;Environmental Information Processing;Organismal Systems	Signal transduction;Signaling molecules and interaction;Signal transduction;Immune system	ko04151//PI3K-Akt signaling pathway;ko04060//Cytokine-cytokine receptor interaction;ko04630//Jak-STAT signaling pathway;ko04640//Hematopoietic cell lineage	K05061;K05061;K05061;K05061	-	-	GO:0007166//cell surface receptor signaling pathway;GO:0071621//granulocyte chemotaxis
gga-miR-148b-5p	ncbi_422883	0.956996	0.00273422	2097	1438	-22	ACUCCAGGAUA--AU--AAUGUCGAA	x|||||:||:|xx||xxx|x|:|||x	-GAGGUUCUGUCCUACACUCCGGCU-	SH3BP2	SH3 domain-binding protein 2	-	-	-	-	-	-	-
gga-miR-148b-5p	ncbi_415609	-0.949327	0.00378656	716	232	-17.9	UUUCCAAGAAGUGGU-----------	x:|||||||xxx||xxxxxxxxxxxx	#NAME?	WDR36	WD repeat-containing protein 36	Genetic Information Processing	Translation	ko03008//Ribosome biogenesis in eukaryotes	K14554	GO:0030684//preribosome	GO:0003723//RNA binding	GO:0016072//rRNA metabolic process;GO:0048638//regulation of developmental growth
gga-miR-148b-5p	ncbi_417964	0.915056	0.0105167	1508	968	-25.4	GUUCAGGACAGAGUAGAGAGGUUC-	x|:||:|||||x:|x|x||||::xx	GAGGUUCUGUCCUA-CACUCCGGCU	EMP1	epithelial membrane protein 1	-	-	-	-	GO:0031224//intrinsic component of membrane	-	GO:0040007//growth
gga-miR-148b-5p	ncbi_770517	-0.911488	0.0114047	343	16	-16	GUUCCAAGAA---------------	x:|||||||xxxxxxxxxxxxxxxx	#NAME?	CDCA3	cell division cycle-associated protein 3 isoform 1	-	-	-	-	-	-	-
gga-miR-148b-5p	ncbi_100857247	-0.886632	0.0185498	586	1	-25	GCUCCAGGGCGCGACCCGCCGGCGA	x|||||:|:|:x||xxx|xx|x|||	#NAME?	TUBA4A	tubulin alpha-5 chain-like	Cellular Processes;Cellular Processes;Cellular Processes;Cellular Processes	Cellular community - eukaryotes;Cell growth and death;Transport and catabolism;Cellular community - eukaryotes	ko04530//Tight junction;ko04210//Apoptosis;ko04145//Phagosome;ko04540//Gap junction	K07374;K07374;K07374;K07374	-	-	-
gga-miR-148b-5p	ncbi_424711	-0.60576	0.202501	4787	1007	-25.9	CUUUCGAGA-AGGACACGAGGCA--	x:|:|:|||x||||xxx|||||xxx	#NAME?	LRRC7	leucine-rich repeat-containing protein 7 isoform X5	-	-	-	-	-	-	-
gga-miR-148b-5p	ncbi_422802	0.946261	0.0042542	3862	315	-17.3	GUUCAAGGAACCAGGU-----------	x|:||||:xxx||||xxxxxxxxxxxx	GAGGUUCU---GUCCUACACUCCGGCU	RBPJ	recombining binding protein suppressor of hairless isoform X1	Organismal Systems;Environmental Information Processing	Immune system;Signal transduction	ko04658//Th1 and Th2 cell differentiation;ko04330//Notch signaling pathway	K06053;K06053	GO:0043231//intracellular membrane-bounded organelle;GO:0043232//intracellular non-membrane-bounded organelle;GO:0043234//protein complex	GO:0000977//RNA polymerase II regulatory region sequence-specific DNA binding;GO:0000982//transcription factor activity, RNA polymerase II core promoter proximal region sequence-specific binding;GO:0001085//RNA polymerase II transcription factor binding	GO:0001773//myeloid dendritic cell activation;GO:0003128//heart field specification;GO:0006954//inflammatory response;GO:0006955//immune response;GO:0008284//positive regulation of cell proliferation;GO:0009617//response to bacterium;GO:0009913//epidermal cell differentiation;GO:0009967//positive regulation of signal transduction;GO:0010455//positive regulation of cell fate commitment;GO:0019827/…
gga-miR-148b-5p	ncbi_423490	-0.750026	0.0859205	1614	42	-25.6	CCUCCAAGAGAGACUGUG-CACCA-	x||||||||x||xx||||xxx||xx	#NAME?	C14orf180	nutritionally-regulated adipose and cardiac enriched protein homolog isoform X2	-	-	-	-	-	-	-
gga-miR-148b-5p	ncbi_427469	-0.967168	0.00159917	3902	1221	-18.1	ACUCCGAGAA---------------	x||||:|||xxxxxxxxxxxxxxxx	#NAME?	ERCC6L2	DNA excision repair protein ERCC-6-like 2 isoform X5	-	-	-	-	GO:0005856//cytoskeleton;GO:0043231//intracellular membrane-bounded organelle	GO:0003676//nucleic acid binding;GO:0017111//nucleoside-triphosphatase activity;GO:0036094//small molecule binding	GO:0033554//cellular response to stress
gga-miR-148b-5p	ncbi_420978	0.890492	0.0173313	1640	205	-22.7	GUCCAAGACA--CUGUGC------	x|||||||||xxx||||xxxxxxx	GAGGUUCUGUCCUACACUCCGGCU	GALNT12	polypeptide N-acetylgalactosaminyltransferase 12 isoform X1	Metabolism;Metabolism	Global and overview maps;Glycan biosynthesis and metabolism	ko01100//Metabolic pathways;ko00512//Mucin type O-glycan biosynthesis	K00710;K00710	GO:0031224//intrinsic component of membrane;GO:0043231//intracellular membrane-bounded organelle	GO:0005488//binding;GO:0016740//transferase activity	GO:0006464//cellular protein modification process
gga-miR-148b-5p	ncbi_429058	0.947214	0.00410593	10886	9761	-21.1	AUUCAAGGGAAAAAGUGAG-ACGU	x|:||||:x|xx|x|||||xx||x	GAGGUUCUGUCCUACACUCCGGCU	KCNT2	potassium channel subfamily T member 2 isoform X1	-	-	-	-	-	-	-
gga-miR-148b-5p	ncbi_420383	0.912225	0.0112186	2716	1803	-21.3	CCUCCAAGAAAACCAUGUGGA-----	x||||||||x|xxx|||||:xxxxxx	#NAME?	FAM188B	probable ubiquitin carboxyl-terminal hydrolase MINDY-4	-	-	-	-	-	-	-
gga-miR-148b-5p	ncbi_430337	-0.968143	0.00150617	894	122	-20.3	GCUCCAAGACUGU------------	x|||||||||x|xxxxxxxxxxxxx	#NAME?	ENTPD7	ectonucleoside triphosphate diphosphohydrolase 7	-	-	-	-	-	-	-
gga-miR-1662	ncbi_426153	-0.985382	0.000318956	729	374	-17.8	UACUGUAGU-GUAC--------	x||||||||x|||xxxxxxxxx	UUGACAUCAUCAUACUUGGGAU	ANKRA2	ankyrin repeat family A protein 2	-	-	-	-	GO:0044444//cytoplasmic part	GO:0019899//enzyme binding;GO:0071813//lipoprotein particle binding	-
gga-miR-1662	ncbi_426847	-0.954003	0.00312486	546	382	-26.2	UACUGUAGAAGUGUGAAGGACUAC	x|||||||x|||:||||xxx|||x	UUGACAUCAUCAUACUU-GGGAU-	ACAA2	3-ketoacyl-CoA thiolase, mitochondrial	Metabolism;Metabolism;Metabolism;Metabolism;Metabolism	Global and overview maps;Global and overview maps;Lipid metabolism;Amino acid metabolism;Lipid metabolism	ko01100//Metabolic pathways;ko01212//Fatty acid metabolism;ko00071//Fatty acid degradation;ko00280//Valine, leucine and isoleucine degradation;ko00062//Fatty acid elongation	K07508;K07508;K07508;K07508;K07508	GO:0019866//organelle inner membrane;GO:0031988//membrane-bounded vesicle;GO:0043231//intracellular membrane-bounded organelle	GO:0003723//RNA binding;GO:0016746//transferase activity, transferring acyl groups	GO:0001666//response to hypoxia;GO:0010823//negative regulation of mitochondrion organization;GO:0035795//negative regulation of mitochondrial membrane permeability
gga-miR-1662	ncbi_415609	-0.976339	0.000833118	716	607	-17.5	GAACUGUAGUAU-----------	x||||||||||xxxxxxxxxxxx	#NAME?	WDR36	WD repeat-containing protein 36	Genetic Information Processing	Translation	ko03008//Ribosome biogenesis in eukaryotes	K14554	GO:0030684//preribosome	GO:0003723//RNA binding	GO:0016072//rRNA metabolic process;GO:0048638//regulation of developmental growth
gga-miR-1662	ncbi_396050	0.899669	0.0145945	1370	988	-16	AAACUGUAGC-------------	x||||||||xxxxxxxxxxxxxx	#NAME?	SCNN1A	amiloride-sensitive sodium channel subunit alpha	Organismal Systems;Organismal Systems	Sensory system;Excretory system	ko04742//Taste transduction;ko04960//Aldosterone-regulated sodium reabsorption	K04824;K04824	GO:0005929//cilium;GO:0031090//organelle membrane;GO:0031988//membrane-bounded vesicle;GO:0034703//cation channel complex;GO:0044444//cytoplasmic part;GO:0044459//plasma membrane part	GO:0005272//sodium channel activity;GO:0019904//protein domain specific binding	GO:0006814//sodium ion transport;GO:0007606//sensory perception of chemical stimulus;GO:0030104//water homeostasis;GO:0055065//metal ion homeostasis
gga-miR-1662	ncbi_417386	-0.798066	0.0570491	3303	784	-18.8	GGACUGUAGUCAUAU--UUCUUC	x:||||||||xx|||xxx:|:|x	#NAME?	LOC417386	myeloid-associated differentiation marker-like protein 2	-	-	-	-	GO:0031224//intrinsic component of membrane	-	-
gga-miR-1662	ncbi_425372	-0.915095	0.0105071	2792	1692	-16.1	CACUGUAGUUCCUUUUUACCA--	x||||||||xxx|x|xx|||xxx	UUGACAUCA-UCAUACUUGGGAU	FREM3	chondroitin sulfate proteoglycan 4	-	-	-	-	-	-	-
gga-miR-1662	ncbi_422802	0.971922	0.00117153	3862	1317	-20.3	CAACUGUAGAAGUAUCACGAAA----	x||||||||x|||||xxx|||xxxxx	#NAME?	RBPJ	recombining binding protein suppressor of hairless isoform X1	Organismal Systems;Environmental Information Processing	Immune system;Signal transduction	ko04658//Th1 and Th2 cell differentiation;ko04330//Notch signaling pathway	K06053;K06053	GO:0043231//intracellular membrane-bounded organelle;GO:0043232//intracellular non-membrane-bounded organelle;GO:0043234//protein complex	GO:0000977//RNA polymerase II regulatory region sequence-specific DNA binding;GO:0000982//transcription factor activity, RNA polymerase II core promoter proximal region sequence-specific binding;GO:0001085//RNA polymerase II transcription factor binding	GO:0001773//myeloid dendritic cell activation;GO:0003128//heart field specification;GO:0006954//inflammatory response;GO:0006955//immune response;GO:0008284//positive regulation of cell proliferation;GO:0009617//response to bacterium;GO:0009913//epidermal cell differentiation;GO:0009967//positive regulation of signal transduction;GO:0010455//positive regulation of cell fate commitment;GO:0019827/…
gga-miR-1662	ncbi_422384	0.882678	0.0198392	3277	2317	-19.2	AAACUGUAGUA-UAUUUUAUUUUGU	x||||||||||x|||xxx|:::|:x	-UUGACAUCAUCAUA-CUUGGGAU-	PASD1	circadian clock protein PASD1 isoform X1	Organismal Systems	Environmental adaptation	ko04710//Circadian rhythm	K09026	GO:0043231//intracellular membrane-bounded organelle;GO:0043234//protein complex	GO:0001071//nucleic acid binding transcription factor activity;GO:0005515//protein binding;GO:0060089//molecular transducer activity	GO:0010468//regulation of gene expression;GO:0034645//cellular macromolecule biosynthetic process;GO:0050794//regulation of cellular process
gga-miR-1662	ncbi_427458	-0.972912	0.00109071	1010	753	-16.8	CACUGUAGUGU-----------	x||||||||:xxxxxxxxxxxx	UUGACAUCAUCAUACUUGGGAU	HNRNPK	heterogeneous nuclear ribonucleoprotein K isoform X4	Genetic Information Processing	Transcription	ko03040//Spliceosome	K12886	GO:0005681//spliceosomal complex;GO:0005924//cell-substrate adherens junction;GO:0031981//nuclear lumen;GO:0031988//membrane-bounded vesicle	GO:0000977//RNA polymerase II regulatory region sequence-specific DNA binding;GO:0000982//transcription factor activity, RNA polymerase II core promoter proximal region sequence-specific binding;GO:0003723//RNA binding	GO:0006396//RNA processing;GO:0010870//positive regulation of receptor biosynthetic process;GO:0010984//regulation of lipoprotein particle clearance;GO:0045807//positive regulation of endocytosis;GO:0045944//positive regulation of transcription from RNA polymerase II promoter
gga-miR-1662	ncbi_420703	0.744852	0.0893456	1218	747	-19.3	UAACUGUAG--GUCCAUCGUCCCUC	x||||||||xx||xx||xxx||||x	#NAME?	CDCP1	CUB domain-containing protein 1 isoform X3	-	-	-	-	-	-	-
gga-miR-1662	ncbi_423430	0.847897	0.0329436	1078	760	-17	UACUGUAGUGA-----------	x||||||||:xxxxxxxxxxxx	UUGACAUCAUCAUACUUGGGAU	PPP4R4	serine/threonine-protein phosphatase 4 regulatory subunit 4 isoform X2	-	-	-	-	GO:0044464//cell part	GO:0019208//phosphatase regulator activity	GO:0010923//negative regulation of phosphatase activity;GO:0043666//regulation of phosphoprotein phosphatase activity
gga-miR-1662	ncbi_395846	0.756444	0.0817552	8152	6869	-18.4	AGACUGUAGUAAGU-CUAAAGACUUAA	x:||||||||x|||xxx||xxx|:||x	-UUGACAUCA-UCAUACUU--GGGAU-	GJA8	gap junction alpha-8 protein isoform X1	-	-	-	-	GO:0005911//cell-cell junction;GO:0031224//intrinsic component of membrane;GO:0043234//protein complex	GO:0005488//binding	GO:0001654//eye development;GO:0044763//single-organism cellular process
gga-miR-1662	ncbi_112530470	-0.69451	0.125732	195	16	-18.4	CACUGUAG-GGUCCCACCCCC-	x|||||||x:||xxx|x|||xx	UUGACAUCAUCAUACUUGGGAU	RTN2	reticulon-2	-	-	-	-	-	-	-
gga-miR-1662	ncbi_112530679	-0.907808	0.0123574	657	308	-20.9	UACUGUAGGGGGAUGGUUUUUU	x|||||||xx|x|||:x:::|x	UUGACAUCAUCAUACUUGGGAU	LOC112530679	uncharacterized protein LOC112530679	-	-	-	-	-	-	-
gga-miR-1662	ncbi_101748467	0.515854	0.294855	5785	4548	-23.5	CACUGUAGUGCCAGUGGUGCCG-	x||||||||:xxx:||:xx||xx	UUGACAUCAU-CAUACUUGGGAU	LOC101748467	pre-mRNA-splicing factor CWC22 homolog	-	-	-	-	-	-	-
gga-miR-1662	ncbi_418415	0.907668	0.0123944	3069	2084	-15.9	UACUGUAGUC------------	x||||||||xxxxxxxxxxxxx	UUGACAUCAUCAUACUUGGGAU	NECTIN3	nectin-3 isoform X2	Environmental Information Processing;Cellular Processes	Signaling molecules and interaction;Cellular community - eukaryotes	ko04514//Cell adhesion molecules (CAMs);ko04520//Adherens junction	K06592;K06592	-	-	-
gga-miR-1786	ncbi_395834	0.698174	0.1229	1554	1053	-18.3	GAAGGAAGUAGACGUCAUC----	x|||:||:xx||||x||:xxxxx	AUUCUUUU--CUGCUGUGUUACU	PDE6C	cone cGMP-specific 3',5'-cyclic phosphodiesterase subunit alpha'	Metabolism	Nucleotide metabolism	ko00230//Purine metabolism	K13757	GO:0016020//membrane	GO:0004114//3',5'-cyclic-nucleotide phosphodiesterase activity;GO:0030551//cyclic nucleotide binding;GO:0043169//cation binding	GO:0007602//phototransduction;GO:0042462//eye photoreceptor cell development;GO:0050953//sensory perception of light stimulus
gga-miR-1786	ncbi_771294	-0.778623	0.068087	179	157	-18.1	CAAGAAAAUUCGUCAUAAA--	x|||||||xx||x||:||xxx	AUUCUUUUCUGCUGUGUUACU	CDK7	cyclin-dependent kinase 7	Cellular Processes;Genetic Information Processing;Genetic Information Processing	Cell growth and death;Transcription;Replication and repair	ko04110//Cell cycle;ko03022//Basal transcription factors;ko03420//Nucleotide excision repair	K02202;K02202;K02202	GO:0032806//carboxy-terminal domain protein kinase complex	GO:0004674//protein serine/threonine kinase activity;GO:0005515//protein binding;GO:0032550//purine ribonucleoside binding;GO:0042623//ATPase activity, coupled	GO:0006357//regulation of transcription from RNA polymerase II promoter;GO:0006464//cellular protein modification process
gga-miR-1786	ncbi_420821	0.658999	0.154597	3247	721	-19.6	AUAAGAAAAAAGCGACAUUAUUGU	x||||||||xx:|||||:xxx||x	#NAME?	DCDC2	doublecortin domain-containing protein 2 isoform X3	-	-	-	-	-	-	GO:0007165//signal transduction;GO:0007632//visual behavior;GO:0048812//neuron projection morphogenesis
gga-miR-1786	ncbi_421518	0.714202	0.110849	1521	1002	-19.6	AAGGGAAGGAGUGUGAUUACAAUU-	x|:|:||:||xxx:||x:|||||xx	AUUCUUUUCU---GCU-GUGUUACU	SLC35F3	putative thiamine transporter SLC35F3 isoform X2	-	-	-	-	GO:0031224//intrinsic component of membrane	-	GO:0051180//vitamin transport
gga-miR-1786	ncbi_423490	-0.694887	0.125439	1614	1125	-23.1	GGAGAAGAGGUGACAA-----	x:||||:||::||||xxxxxx	AUUCUUUUCUGCUGUGUUACU	C14orf180	nutritionally-regulated adipose and cardiac enriched protein homolog isoform X2	-	-	-	-	-	-	-
gga-miR-1786	ncbi_428005	-0.838349	0.0370845	4159	1766	-26.7	AUAAGAAGAGGAGACACAGGGAC	x||||||:||:x||||||:x||x	-AUUCUUUUCUGCUGUGUUACU-	CLCN4	H(+)/Cl(-) exchange transporter 4	-	-	-	-	GO:0031224//intrinsic component of membrane	GO:0005254//chloride channel activity	GO:0006821//chloride transport;GO:0034765//regulation of ion transmembrane transport
gga-miR-1786	ncbi_422384	0.728179	0.100788	3277	158	-21.7	GUAGGAAGAGAAGGAGUCGAA--	x||:|||:|||xx||xx|:|xxx	#NAME?	PASD1	circadian clock protein PASD1 isoform X1	Organismal Systems	Environmental adaptation	ko04710//Circadian rhythm	K09026	GO:0043231//intracellular membrane-bounded organelle;GO:0043234//protein complex	GO:0001071//nucleic acid binding transcription factor activity;GO:0005515//protein binding;GO:0060089//molecular transducer activity	GO:0010468//regulation of gene expression;GO:0034645//cellular macromolecule biosynthetic process;GO:0050794//regulation of cellular process
gga-miR-1786	ncbi_427137	-0.87237	0.0233946	430	82	-16.8	GUAAGAAAAAGUCGGU-CUGUGAA	x||||||||x|x||::x|x:|||x	-AUUCUUUU-CUGCUGUGUUACU-	SKIV2L2	exosome RNA helicase MTR4 isoform X1	Genetic Information Processing	Folding, sorting and degradation	ko03018//RNA degradation	K12598	GO:0005681//spliceosomal complex	GO:0003723//RNA binding;GO:0017111//nucleoside-triphosphatase activity;GO:0032550//purine ribonucleoside binding	GO:0006364//rRNA processing
gga-miR-1786	ncbi_427469	-0.845065	0.0341476	3902	2864	-23.2	GUAGGAGAGGGAAAGGUCAGUGGU	x||:||:|:|:xxx:xx||:||:x	-AUUCUUUUCU-GCUGUGUUACU-	ERCC6L2	DNA excision repair protein ERCC-6-like 2 isoform X5	-	-	-	-	GO:0005856//cytoskeleton;GO:0043231//intracellular membrane-bounded organelle	GO:0003676//nucleic acid binding;GO:0017111//nucleoside-triphosphatase activity;GO:0036094//small molecule binding	GO:0033554//cellular response to stress
gga-miR-1786	ncbi_414873	0.796776	0.0577536	1750	1021	-19.6	AAAGAAAA--CGUACACAAUU-	x|||||||xx||x|||||||xx	AUUCUUUUCUGC-UGUGUUACU	PDLIM3	PDZ and LIM domain protein 3 isoform X1	-	-	-	-	GO:0005856//cytoskeleton	GO:0005198//structural molecule activity;GO:0005515//protein binding;GO:0046914//transition metal ion binding	GO:0030036//actin cytoskeleton organization;GO:0044767//single-organism developmental process
gga-miR-1786	ncbi_429058	0.901391	0.0141061	10886	6540	-24.4	AAAGAAAGGAUAACGGAGUGGA	x||||||:||:x||:x|:||:x	AUUCUUUUCUGCUGUGUUACU-	KCNT2	potassium channel subfamily T member 2 isoform X1	-	-	-	-	-	-	-
gga-miR-1786	ncbi_395846	0.886364	0.0186362	8152	7538	-28.1	AAAGAAGAGACGUACACAAA--	x|||||:|||||x||||||xxx	AUUCUUUUCUGC-UGUGUUACU	GJA8	gap junction alpha-8 protein isoform X1	-	-	-	-	GO:0005911//cell-cell junction;GO:0031224//intrinsic component of membrane;GO:0043234//protein complex	GO:0005488//binding	GO:0001654//eye development;GO:0044763//single-organism cellular process
gga-miR-1786	ncbi_419897	-0.628359	0.181511	2259	212	-22.7	AAGGAAGAGACGAUU------	x|:|||:||||||:xxxxxxx	AUUCUUUUCUGCUGUGUUACU	TCP11	T-complex protein 11 homolog isoform X1	-	-	-	-	-	-	-
gga-miR-1786	ncbi_424025	0.696314	0.124334	3897	3865	-22.9	AAGGAAAAGGAUCGAGACCGUGAC	x|:||||||:xx|||x||x:|||x	AUUCUUUUCU--GCUGUGUUACU-	TRPM8	transient receptor potential cation channel subfamily M member 8 isoform X1	Organismal Systems	Sensory system	ko04750//Inflammatory mediator regulation of TRP channels	K04983	GO:0031224//intrinsic component of membrane;GO:0044459//plasma membrane part	GO:0005261//cation channel activity;GO:0046983//protein dimerization activity	GO:0006816//calcium ion transport;GO:0006875//cellular metal ion homeostasis;GO:0006950//response to stress;GO:0009266//response to temperature stimulus;GO:0050951//sensory perception of temperature stimulus;GO:0051260//protein homooligomerization
gga-miR-1786	ncbi_769533	0.849101	0.0324379	3046	53	-20.1	AAAGAGAAGGAGA--AAGUGAU	x||||:|||:x||xxx|:|||x	AUUCUUUUCUGCUGUGUUACU-	ERC2	ERC protein 2	-	-	-	-	-	-	-
gga-miR-1786	ncbi_421488	-0.782965	0.0655446	835	705	-22.5	UUAAGAAAAGGGGUUGACAAAUAUGU	x|||||||||:xxx:||||xxx|||x	#NAME?	TFB2M	dimethyladenosine transferase 2, mitochondrial	-	-	-	-	GO:0009295//nucleoid;GO:0044429//mitochondrial part	GO:0000989//transcription factor activity, transcription factor binding;GO:0003723//RNA binding	GO:0000154//rRNA modification;GO:0000959//mitochondrial RNA metabolic process;GO:0006355//regulation of transcription, DNA-templated
gga-miR-18a-3p	ncbi_417964	0.850272	0.0319495	1508	683	-24	GGACGGGA--GA-GAGAAAGAG	x|||||||xxx|x|||x||||x	ACUGCCCUAAGUGCUCCUUCUG	EMP1	epithelial membrane protein 1	-	-	-	-	GO:0031224//intrinsic component of membrane	-	GO:0040007//growth
gga-miR-18a-3p	ncbi_396180	-0.791392	0.0607368	234	14	-28.3	GUGACGGGAUUCACU--------	x|||||||||||||xxxxxxxxx	#NAME?	SNRPE	small nuclear ribonucleoprotein E	Genetic Information Processing	Transcription	ko03040//Spliceosome	K11097	-	-	-
gga-miR-18a-3p	ncbi_395554	0.802551	0.0546305	6417	4311	-23.3	GUGACGGGA-ACA-AAGGAC---	x||||||||xx||xx||||xxxx	#NAME?	FGF14	fibroblast growth factor 14 isoform X1	-	-	-	-	-	GO:0005102//receptor binding;GO:0005539//glycosaminoglycan binding	GO:0002028//regulation of sodium ion transport;GO:0007267//cell-cell signaling;GO:0007626//locomotory behavior;GO:0048731//system development;GO:0050877//neurological system process;GO:0051403//stress-activated MAPK cascade
gga-miR-18a-3p	ncbi_429058	0.85925	0.0283217	10886	10313	-18.9	AGACGGGAC-------------	x|||||||xxxxxxxxxxxxxx	ACUGCCCUAAGUGCUCCUUCUG	KCNT2	potassium channel subfamily T member 2 isoform X1	-	-	-	-	-	-	-
gga-miR-18a-3p	ncbi_415422	0.847967	0.0329141	3103	2921	-31.1	GUGACGGGAGUCGCGUGUGGUGGU	x||||||||x||:||x|x|:x|:x	#NAME?	TMOD2	tropomodulin-2	-	-	-	-	-	GO:0008092//cytoskeletal protein binding	GO:0003008//system process;GO:0007268//synaptic transmission;GO:0008277//regulation of G-protein coupled receptor protein signaling pathway;GO:0044708//single-organism behavior;GO:0051693//actin filament capping
gga-miR-18a-3p	ncbi_107049489	-0.669145	0.146089	1135	279	-28	GUGACGGGACCUUGACGUACCGGAGACA	x||||||||xx||x|||x|xx|:||||x	-ACUGCCCU--AAGUGC-U-CCUUCUG-	LOC107049489	LOW QUALITY PROTEIN: leukocyte immunoglobulin-like receptor subfamily B member 3A	-	-	-	-	-	-	-
gga-miR-18a-3p	ncbi_101748887	-0.825528	0.043005	1200	1012	-27.9	GGGCGGGGCGACACGAGC-----	x|:||||:xxx||||||xxxxxx	ACUGCCCU-AAGUGCUCCUUCUG	SRM130L2	antigen WC1.1-like	-	-	-	-	-	-	-
gga-miR-20b-3p	ncbi_428997	-0.823075	0.0441845	827	73	-14	CGACAUUAAGUACG-GGGC---	x|||||||xx:x||x|::xxxx	ACUGUAAUGUGGGCACUUACAG	ACKR3	atypical chemokine receptor 3	Environmental Information Processing	Signaling molecules and interaction	ko04060//Cytokine-cytokine receptor interaction	K04304	GO:0031224//intrinsic component of membrane;GO:0043231//intracellular membrane-bounded organelle	GO:0004950//chemokine receptor activity;GO:0019956//chemokine binding;GO:0038024//cargo receptor activity	GO:0006898//receptor-mediated endocytosis;GO:0019221//cytokine-mediated signaling pathway;GO:0030154//cell differentiation;GO:0043410//positive regulation of MAPK cascade;GO:1902229//regulation of intrinsic apoptotic signaling pathway in response to DNA damage
gga-miR-20b-3p	ncbi_770239	0.859371	0.0282742	1885	1835	-20.6	AUGACAUUACACGUC--------	x|||||||||||x:xxxxxxxxx	#NAME?	KCMF1	E3 ubiquitin-protein ligase KCMF1	-	-	-	-	-	-	-
gga-miR-20b-3p	ncbi_424711	0.654931	0.158065	4787	3306	-18.8	AGACGUUAGGUCGG-GAAG---	x|||:|||x::|x|x|||xxxx	ACUGUAAUGUGGGCACUUACAG	LRRC7	leucine-rich repeat-containing protein 7 isoform X5	-	-	-	-	-	-	-
gga-miR-20b-3p	ncbi_425372	0.904256	0.0133115	2792	1857	-23	AGACGUUACAGACUGUCGAGGUGGA-	x|||:|||||xx|:||x||:xxx|xx	ACUGUAAUGU-GGGCA-CUU--ACAG	FREM3	chondroitin sulfate proteoglycan 4	-	-	-	-	-	-	-
gga-miR-20b-3p	ncbi_428005	0.869903	0.0242868	4159	3979	-19.6	GGACAUUAGAAUCUGUAAGAAA---	x|||||||xx|:|:||xx|||xxxx	ACUGUAAU-GUGGGCA--CUUACAG	CLCN4	H(+)/Cl(-) exchange transporter 4	-	-	-	-	GO:0031224//intrinsic component of membrane	GO:0005254//chloride channel activity	GO:0006821//chloride transport;GO:0034765//regulation of ion transmembrane transport
gga-miR-20b-3p	ncbi_428741	-0.708623	0.114982	988	654	-17.9	GUGACAUUACAA-----------	x||||||||||xxxxxxxxxxxx	#NAME?	MMRN1	multimerin-1 isoform X1	-	-	-	-	-	-	-
gga-miR-20b-3p	ncbi_415455	-0.874495	0.0226388	1284	6	-16.3	AUGACAUUAUGUAUCAGA-------	x||||||||xx:|:|x|xxxxxxxx	#NAME?	PDE8A	high affinity cAMP-specific and IBMX-insensitive 3',5'-cyclic phosphodiesterase 8A isoform X1	Metabolism;Organismal Systems	Nucleotide metabolism;Endocrine system	ko00230//Purine metabolism;ko04927//Cortisol synthesis and secretion	K18437;K18437	GO:0031988//membrane-bounded vesicle	GO:0004114//3',5'-cyclic-nucleotide phosphodiesterase activity;GO:0043169//cation binding;GO:0060089//molecular transducer activity	GO:0050794//regulation of cellular process
gga-miR-20b-3p	ncbi_427399	0.871833	0.0235876	982	846	-15.4	AUGACAUUAGUAGGUUGC-------	x||||||||xxx:x::|xxxxxxxx	#NAME?	NUDT2	bis(5'-nucleosyl)-tetraphosphatase [asymmetrical]	Metabolism;Metabolism	Nucleotide metabolism;Nucleotide metabolism	ko00230//Purine metabolism;ko00240//Pyrimidine metabolism	K01518;K01518	-	GO:0004551//nucleotide diphosphatase activity	-
gga-miR-20b-3p	ncbi_420978	-0.866652	0.0254868	1640	883	-17.1	UUGACAUUAAGACUUUGUUUGG-	x||||||||xxx|:x||xx||xx	#NAME?	GALNT12	polypeptide N-acetylgalactosaminyltransferase 12 isoform X1	Metabolism;Metabolism	Global and overview maps;Glycan biosynthesis and metabolism	ko01100//Metabolic pathways;ko00512//Mucin type O-glycan biosynthesis	K00710;K00710	GO:0031224//intrinsic component of membrane;GO:0043231//intracellular membrane-bounded organelle	GO:0005488//binding;GO:0016740//transferase activity	GO:0006464//cellular protein modification process
gga-miR-20b-3p	ncbi_417794	-0.954494	0.00305913	3723	875	-17.7	GUGACAUUAUUCCA---------	x||||||||xx||xxxxxxxxxx	#NAME?	ADAMTS20	A disintegrin and metalloproteinase with thrombospondin motifs 20 isoform X1	-	-	-	-	-	-	-
gga-miR-20b-3p	ncbi_429058	-0.852475	0.03104	10886	6095	-20.5	AGACGUUG--ACCGAGGAG---	x|||:||:xxx|||x|:|xxxx	ACUGUAAUGUGGGCACUUACAG	KCNT2	potassium channel subfamily T member 2 isoform X1	-	-	-	-	-	-	-
gga-miR-20b-3p	ncbi_427583	-0.785547	0.0640537	2563	480	-20.3	GGACAUUAUACUCC--------	x|||||||:||:|xxxxxxxxx	ACUGUAAUGUGGGCACUUACAG	FBLN2	fibulin-2	-	-	-	-	GO:0031988//membrane-bounded vesicle	GO:0005488//binding	GO:0010810//regulation of cell-substrate adhesion
gga-miR-20b-3p	ncbi_100859022	-0.919189	0.00953176	1278	607	-14.4	GGACAUUAU-GUUGUA------	x|||||||:xxx:||xxxxxxx	ACUGUAAUGUGGGCACUUACAG	LOC100859022	protocadherin gamma-A2-like	-	-	-	-	GO:0031224//intrinsic component of membrane	-	GO:0098742//cell-cell adhesion via plasma-membrane adhesion molecules
gga-miR-20b-3p	ncbi_418415	-0.606175	0.202106	3069	833	-22.4	UUGACGUUGCG-AAGUGAC----	x||||:||:|:xxx||||xxxxx	#NAME?	NECTIN3	nectin-3 isoform X2	Environmental Information Processing;Cellular Processes	Signaling molecules and interaction;Cellular community - eukaryotes	ko04514//Cell adhesion molecules (CAMs);ko04520//Adherens junction	K06592;K06592	-	-	-
gga-miR-20b-3p	ncbi_421862	-0.810661	0.0503798	4831	1946	-27.1	GGAUAUUGGUUCCUGUACAGAAUGUCU	x||:|||:xx:||x||xxx|||||||x	ACUGUAAUGUGGG-CA---CUUACAG-	CD109	CD109 antigen	-	-	-	-	GO:0044421//extracellular region part;GO:0044464//cell part	GO:0019838//growth factor binding;GO:0061135//endopeptidase regulator activity	GO:0000768//syncytium formation by plasma membrane fusion;GO:0010466//negative regulation of peptidase activity;GO:0010837//regulation of keratinocyte proliferation;GO:0017015//regulation of transforming growth factor beta receptor signaling pathway;GO:0032102//negative regulation of response to external stimulus;GO:0045604//regulation of epidermal cell differentiation
gga-miR-214b-3p	ncbi_426847	-0.878124	0.0213756	546	220	-17.7	AUGUCGUUAUGUA-AUUUGUA---	x|||||||xxx:|x||:|||xxxx	CACAGCAA---GUGUAGACAGGCA	ACAA2	3-ketoacyl-CoA thiolase, mitochondrial	Metabolism;Metabolism;Metabolism;Metabolism;Metabolism	Global and overview maps;Global and overview maps;Lipid metabolism;Amino acid metabolism;Lipid metabolism	ko01100//Metabolic pathways;ko01212//Fatty acid metabolism;ko00071//Fatty acid degradation;ko00280//Valine, leucine and isoleucine degradation;ko00062//Fatty acid elongation	K07508;K07508;K07508;K07508;K07508	GO:0019866//organelle inner membrane;GO:0031988//membrane-bounded vesicle;GO:0043231//intracellular membrane-bounded organelle	GO:0003723//RNA binding;GO:0016746//transferase activity, transferring acyl groups	GO:0001666//response to hypoxia;GO:0010823//negative regulation of mitochondrion organization;GO:0035795//negative regulation of mitochondrial membrane permeability
gga-miR-214b-3p	ncbi_422883	0.915393	0.0104347	2097	1311	-21.8	UUGUUGUUCUAAUUUGGACUGUG	x|||:||||xx||:||xx|:||x	CACAGCAAGUGUAGAC-AGGCA-	SH3BP2	SH3 domain-binding protein 2	-	-	-	-	-	-	-
gga-miR-214b-3p	ncbi_427347	-0.828859	0.0414277	463	354	-18	AUGUCGUUUUUUCGU-AAUCAGA	x|||||||:xxx|:|xxx||x|x	CACAGCAAG--UGUAGACAGGCA	CBWD1	COBW domain-containing protein 1	-	-	-	-	-	-	-
gga-miR-214b-3p	ncbi_428997	0.742103	0.0911901	827	444	-17.8	UUGUCGUU-AUAUGUAGUUUAUGUA	x|||||||x|:||x|x||:xx:||x	CACAGCAAGUGUAGA-CAG--GCA-	ACKR3	atypical chemokine receptor 3	Environmental Information Processing	Signaling molecules and interaction	ko04060//Cytokine-cytokine receptor interaction	K04304	GO:0031224//intrinsic component of membrane;GO:0043231//intracellular membrane-bounded organelle	GO:0004950//chemokine receptor activity;GO:0019956//chemokine binding;GO:0038024//cargo receptor activity	GO:0006898//receptor-mediated endocytosis;GO:0019221//cytokine-mediated signaling pathway;GO:0030154//cell differentiation;GO:0043410//positive regulation of MAPK cascade;GO:1902229//regulation of intrinsic apoptotic signaling pathway in response to DNA damage
gga-miR-214b-3p	ncbi_770517	-0.856476	0.0294206	343	19	-18.6	AUGUCGUUC-CAA--------	x||||||||x||xxxxxxxxx	CACAGCAAGUGUAGACAGGCA	CDCA3	cell division cycle-associated protein 3 isoform 1	-	-	-	-	-	-	-
gga-miR-214b-3p	ncbi_395785	-0.854852	0.030073	323	131	-20.5	AUGUCGUUCAU--UUUAUUGA	x|||||||||:xx:|xx::|x	CACAGCAAGUGUAGACAGGCA	HSD17B4	peroxisomal multifunctional enzyme type 2	Metabolism;Cellular Processes;Metabolism	Global and overview maps;Transport and catabolism;Lipid metabolism	ko01100//Metabolic pathways;ko04146//Peroxisome;ko00120//Primary bile acid biosynthesis	K12405;K12405;K12405	GO:0044439//peroxisomal part	GO:0016836//hydro-lyase activity;GO:0033764//steroid dehydrogenase activity, acting on the CH-OH group of donors, NAD or NADP as acceptor;GO:0046983//protein dimerization activity	GO:0001503//ossification;GO:0002064//epithelial cell development;GO:0008202//steroid metabolic process;GO:0009062//fatty acid catabolic process;GO:0035337//fatty-acyl-CoA metabolic process
gga-miR-214b-3p	ncbi_771943	-0.690156	0.129132	296	225	-26.9	AGUGUCGUUUAUUUAUGUGUGUU	x||||||||:|:xxx|||x:||x	-CACAGCAAGUGUAGACAGGCA-	C26H1orf74	UPF0739 protein C1orf74 homolog	-	-	-	-	-	-	-
gga-miR-214b-3p	ncbi_420821	0.66418	0.150227	3247	2690	-27	AGUGUCGUUUA-AGCGUGUGCGUU	x||||||||:|xxx|x|||x|||x	-CACAGCAAGUGUAG-ACAGGCA-	DCDC2	doublecortin domain-containing protein 2 isoform X3	-	-	-	-	-	-	GO:0007165//signal transduction;GO:0007632//visual behavior;GO:0048812//neuron projection morphogenesis
gga-miR-214b-3p	ncbi_415578	0.814134	0.0486088	739	580	-16.7	AUGUCGUUUUCAA--------	x|||||||xx||xxxxxxxxx	CACAGCAAGUGUAGACAGGCA	RASGRF1	ras-specific guanine nucleotide-releasing factor 1 isoform X1	Environmental Information Processing;Environmental Information Processing;Cellular Processes	Signal transduction;Signal transduction;Cellular community - eukaryotes	ko04010//MAPK signaling pathway;ko04014//Ras signaling pathway;ko04510//Focal adhesion	K04349;K04349;K04349	GO:0043005//neuron projection;GO:0044444//cytoplasmic part	GO:0005088//Ras guanyl-nucleotide exchange factor activity;GO:0005102//receptor binding	GO:0010469//regulation of receptor activity;GO:0030030//cell projection organization;GO:0043087//regulation of GTPase activity;GO:0048167//regulation of synaptic plasticity
gga-miR-214b-3p	ncbi_425372	-0.828227	0.0417247	2792	2372	-19.9	UGUGUCGUUGGAACGAAUGG----	x||||||||xxx||:xx||xxxxx	#NAME?	FREM3	chondroitin sulfate proteoglycan 4	-	-	-	-	-	-	-
gga-miR-214b-3p	ncbi_427458	-0.880087	0.0207066	810	159	-16.4	CUGUCGUUUCUA-AGGUGAUGUG	x|||||||:x:|xxx||xx:||x	CACAGCAAGUGUAGACA-GGCA-	HNRNPK	heterogeneous nuclear ribonucleoprotein K isoform X3	Genetic Information Processing	Transcription	ko03040//Spliceosome	K12886	GO:0005681//spliceosomal complex;GO:0005924//cell-substrate adherens junction;GO:0031981//nuclear lumen;GO:0031988//membrane-bounded vesicle	GO:0000977//RNA polymerase II regulatory region sequence-specific DNA binding;GO:0000982//transcription factor activity, RNA polymerase II core promoter proximal region sequence-specific binding;GO:0003723//RNA binding	GO:0006396//RNA processing;GO:0010870//positive regulation of receptor biosynthetic process;GO:0010984//regulation of lipoprotein particle clearance;GO:0045807//positive regulation of endocytosis;GO:0045944//positive regulation of transcription from RNA polymerase II promoter
gga-miR-214b-3p	ncbi_422802	0.91895	0.00958751	3862	1461	-21.9	UGUGUCGUUUCAGUUUUACUUUUUGUU	x||||||||x||xx|xxx||x|::||x	-CACAGCAA-GUGUA---GACAGGCA-	RBPJ	recombining binding protein suppressor of hairless isoform X1	Organismal Systems;Environmental Information Processing	Immune system;Signal transduction	ko04658//Th1 and Th2 cell differentiation;ko04330//Notch signaling pathway	K06053;K06053	GO:0043231//intracellular membrane-bounded organelle;GO:0043232//intracellular non-membrane-bounded organelle;GO:0043234//protein complex	GO:0000977//RNA polymerase II regulatory region sequence-specific DNA binding;GO:0000982//transcription factor activity, RNA polymerase II core promoter proximal region sequence-specific binding;GO:0001085//RNA polymerase II transcription factor binding	GO:0001773//myeloid dendritic cell activation;GO:0003128//heart field specification;GO:0006954//inflammatory response;GO:0006955//immune response;GO:0008284//positive regulation of cell proliferation;GO:0009617//response to bacterium;GO:0009913//epidermal cell differentiation;GO:0009967//positive regulation of signal transduction;GO:0010455//positive regulation of cell fate commitment;GO:0019827/…
gga-miR-214b-3p	ncbi_428005	-0.80468	0.0534991	4159	981	-19.2	CGUGUCGUU-UGGUGUGUUA--	x||||||||xxx:|x|||:xxx	#NAME?	CLCN4	H(+)/Cl(-) exchange transporter 4	-	-	-	-	GO:0031224//intrinsic component of membrane	GO:0005254//chloride channel activity	GO:0006821//chloride transport;GO:0034765//regulation of ion transmembrane transport
gga-miR-214b-3p	ncbi_101750235	0.916282	0.0102197	1966	1061	-18.2	UUGUCGUUAACAAACUUUAGACGA	x|||||||x|||xxx|:|xxx||x	CACAGCAAGUGU---AGACAGGCA	NXPH2	neurexophilin-2 isoform X2	-	-	-	-	-	-	-
gga-miR-214b-3p	ncbi_395554	0.850421	0.0318876	6417	2998	-19.7	AUGUUGUUUAUUAUUAUUUCUGUUUGA	x|||:|||xxx:|:x|xx|||||::|x	CACAGCAA---GUG-U--AGACAGGCA	FGF14	fibroblast growth factor 14 isoform X1	-	-	-	-	-	GO:0005102//receptor binding;GO:0005539//glycosaminoglycan binding	GO:0002028//regulation of sodium ion transport;GO:0007267//cell-cell signaling;GO:0007626//locomotory behavior;GO:0048731//system development;GO:0050877//neurological system process;GO:0051403//stress-activated MAPK cascade
gga-miR-214b-3p	ncbi_427469	-0.911194	0.0114796	3902	1109	-18.5	UUGUCGUUCAA----------	x|||||||||xxxxxxxxxxx	CACAGCAAGUGUAGACAGGCA	ERCC6L2	DNA excision repair protein ERCC-6-like 2 isoform X5	-	-	-	-	GO:0005856//cytoskeleton;GO:0043231//intracellular membrane-bounded organelle	GO:0003676//nucleic acid binding;GO:0017111//nucleoside-triphosphatase activity;GO:0036094//small molecule binding	GO:0033554//cellular response to stress
gga-miR-214b-3p	ncbi_101747958	0.552816	0.255248	594	442	-20.4	AUGUCGUUUGAC--UUGGGCGUC	x|||||||:x||xx:||xx|||x	CACAGCAAG-UGUAGACAGGCA-	LOC101747958	estradiol 17-beta-dehydrogenase 2-like isoform X4	-	-	-	-	-	-	-
gga-miR-214b-3p	ncbi_771880	-0.824812	0.0433477	356	320	-19.7	AUGUCGUUU-CAUUUUAUUUUGG	x|||||||:x|||:|xxx|::|x	CACAGCAAGUGUAGA--CAGGCA	LOC771880	T-cell surface glycoprotein CD8 alpha chain-like isoform X1	-	-	-	-	-	-	-
gga-miR-214b-3p	ncbi_429058	0.855544	0.0297941	10886	1308	-17.1	CUGUCGUUU-CGUUC------	x|||||||:x|:|:xxxxxxx	CACAGCAAGUGUAGACAGGCA	KCNT2	potassium channel subfamily T member 2 isoform X1	-	-	-	-	-	-	-
gga-miR-214b-3p	ncbi_112530367	0.723178	0.104339	2230	345	-24.9	UUGUCGUUUAUAUAGAUGACUUCGC	x|||||||:|:||xxx||xx|:||x	CACAGCAAGUGUA--GAC--AGGCA	LOC112530367	formin-like protein 2	-	-	-	-	-	-	-
gga-miR-214b-3p	ncbi_423344	-0.614351	0.19441	3687	3389	-18.5	CUGUCGUUCAA----------	x|||||||||xxxxxxxxxxx	CACAGCAAGUGUAGACAGGCA	BBOF1	basal body-orientation factor 1	-	-	-	-	-	-	-
gga-miR-214b-3p	ncbi_428910	0.96085	0.00226911	2941	960	-22.7	AGUGUCGUUUUUUACAUUU-UCA--	x||||||||xxx:||||:|x||xxx	#NAME?	MOK	MAPK/MAK/MRK overlapping kinase isoform X1	-	-	-	-	-	GO:0004672//protein kinase activity;GO:0032550//purine ribonucleoside binding	GO:0006464//cellular protein modification process
gga-miR-214b-3p	ncbi_428919	0.699561	0.121836	2579	1417	-20.3	CUGUCGUUGAU-UAUGUAACGUC	x|||||||x|:xxx|||xx|||x	CACAGCAAGUGUAGACA-GGCA-	GPHB5	glycoprotein hormone beta-5	-	-	-	-	-	GO:0005102//receptor binding	-
gga-miR-214b-3p	ncbi_428953	-0.884659	0.0191882	5626	1207	-20.8	UUGUCGUUU-CAUCUU-----	x|||||||:x|||||xxxxxx	CACAGCAAGUGUAGACAGGCA	WNT8B	protein Wnt-8b isoform X1	Environmental Information Processing;Environmental Information Processing;Environmental Information Processing;Cellular Processes;Organismal Systems	Signal transduction;Signal transduction;Signal transduction;Cellular community - eukaryotes;Endocrine system	ko04310//Wnt signaling pathway;ko04390//Hippo signaling pathway;ko04150//mTOR signaling pathway;ko04550//Signaling pathways regulating pluripotency of stem cells;ko04916//Melanogenesis	K00714;K00714;K00714;K00714;K00714	GO:0031012//extracellular matrix	-	GO:0007166//cell surface receptor signaling pathway;GO:0010468//regulation of gene expression;GO:0044707//single-multicellular organism process
gga-miR-214b-3p	ncbi_424025	0.875059	0.0224403	3897	771	-26.9	UUGUCGUUCUCGUCGGUCUAGUA	x||||||||x|:||x|||:x||x	CACAGCAAGUGUAGACAGG-CA-	TRPM8	transient receptor potential cation channel subfamily M member 8 isoform X1	Organismal Systems	Sensory system	ko04750//Inflammatory mediator regulation of TRP channels	K04983	GO:0031224//intrinsic component of membrane;GO:0044459//plasma membrane part	GO:0005261//cation channel activity;GO:0046983//protein dimerization activity	GO:0006816//calcium ion transport;GO:0006875//cellular metal ion homeostasis;GO:0006950//response to stress;GO:0009266//response to temperature stimulus;GO:0050951//sensory perception of temperature stimulus;GO:0051260//protein homooligomerization
gga-miR-214b-3p	ncbi_112532784	0.703017	0.119201	1607	1211	-24.9	CUGUCGUUCCCAGUCUAGUUUGG	x||||||||x||x|||x||::|x	CACAGCAAGUGU-AGA-CAGGCA	LOC112532784	teneurin-a-like	-	-	-	-	-	-	-
gga-miR-214b-3p	ncbi_769533	0.826226	0.0426722	3046	1065	-20.1	AGUGUCGUUAGAACGA--------	x||||||||xxx||:xxxxxxxxx	#NAME?	ERC2	ERC protein 2	-	-	-	-	-	-	-
gga-miR-2188-3p	ncbi_427444	0.785444	0.0641127	645	595	-20.1	AUUAUAUACUGACAGGUAAGGAUAA	x:|||||||xxx||x||xx|||||x	#NAME?	WDR70	WD repeat-containing protein 70 isoform 1	-	-	-	-	-	-	-
gga-miR-2188-3p	ncbi_417964	-0.88071	0.0204963	1508	1417	-17	AUAUAUACUUUA--UUGGAA--	x|||||||x::|xx:||||xxx	GAUAUAUGUGGUCAGACCUAUC	EMP1	epithelial membrane protein 1	-	-	-	-	GO:0031224//intrinsic component of membrane	-	GO:0040007//growth
gga-miR-2188-3p	ncbi_396013	-0.431403	0.393039	1150	324	-18.8	UUUAUAUACG-AGGUCUU-----	x:|||||||:xx:||||xxxxxx	#NAME?	MYBPC3	myosin-binding protein C, cardiac-type	-	-	-	-	GO:0016459//myosin complex	GO:0008092//cytoskeletal protein binding	GO:0006937//regulation of muscle contraction;GO:0022610//biological adhesion;GO:0043462//regulation of ATPase activity
gga-miR-2188-3p	ncbi_770239	0.767038	0.0750856	1885	843	-18.1	CUUAUAUACUUAGUAGAUGUGGAC--	x:|||||||xx|x:||x|x||||xxx	#NAME?	KCMF1	E3 ubiquitin-protein ligase KCMF1	-	-	-	-	-	-	-
gga-miR-2188-3p	ncbi_428005	0.7451	0.0891801	4159	3668	-20.5	AUUAUAUAUACUCAAAGUCUA-----	x:||||||:||:xxx|||||xxxxxx	#NAME?	CLCN4	H(+)/Cl(-) exchange transporter 4	-	-	-	-	GO:0031224//intrinsic component of membrane	GO:0005254//chloride channel activity	GO:0006821//chloride transport;GO:0034765//regulation of ion transmembrane transport
gga-miR-2188-3p	ncbi_395554	-0.719825	0.106751	6417	3886	-20.4	AUAUAUGCUUUUCGGUCUC-----	x|||||:|xxx:|:||||xxxxxx	GAUAUAUG--UGGUCAGACCUAUC	FGF14	fibroblast growth factor 14 isoform X1	-	-	-	-	-	GO:0005102//receptor binding;GO:0005539//glycosaminoglycan binding	GO:0002028//regulation of sodium ion transport;GO:0007267//cell-cell signaling;GO:0007626//locomotory behavior;GO:0048731//system development;GO:0050877//neurological system process;GO:0051403//stress-activated MAPK cascade
gga-miR-2188-3p	ncbi_427325	0.806194	0.0527012	659	244	-15.2	GUAUAUACACA-----------	x|||||||||xxxxxxxxxxxx	GAUAUAUGUGGUCAGACCUAUC	XRCC4	DNA repair protein XRCC4 isoform X1	Genetic Information Processing	Replication and repair	ko03450//Non-homologous end-joining	K10886	-	-	-
gga-miR-2188-3p	ncbi_112530480	-0.782504	0.0658126	2263	789	-20.6	CCUAUAUACGUC-GAAGGGAC--	x||||||||::|x|xxx|||xxx	#NAME?	LOC112530480	uncharacterized protein LOC112530480	-	-	-	-	-	-	-
gga-miR-2188-3p	ncbi_107052934	-0.569223	0.238384	1485	998	-15	GUUAUAUACAUGAAAGC--------	x:||||||||:xxx||xxxxxxxxx	#NAME?	LOC107052934	uncharacterized protein LOC107052934 isoform X2	-	-	-	-	-	-	-
gga-miR-3064-3p	ncbi_395416	-0.861965	0.0272655	1271	402	-17.9	UACGGUGUUUUACAAGGUUCACGUAUAGUGUU	x|||||||xxx||xxx|||xxx||xx|:|||x	UUGCCACA--CUG---CAA---CACUUUACA-	ABCC1	multidrug resistance-associated protein 1	Environmental Information Processing;Environmental Information Processing;Organismal Systems	Signal transduction;Membrane transport;Digestive system	ko04071//Sphingolipid signaling pathway;ko02010//ABC transporters;ko04977//Vitamin digestion and absorption	K05665;K05665;K05665	GO:0016021//integral component of membrane;GO:0031988//membrane-bounded vesicle	GO:0015405//P-P-bond-hydrolysis-driven transmembrane transporter activity;GO:0017111//nucleoside-triphosphatase activity;GO:0032550//purine ribonucleoside binding	GO:0044763//single-organism cellular process;GO:0051234//establishment of localization
gga-miR-3064-3p	ncbi_396048	-0.672601	0.143238	218	99	-16.7	UACGGUGUU--------------	x|||||||xxxxxxxxxxxxxxx	UUGCCACACUGCAACACUUUACA	NCALD	neurocalcin-delta	-	-	-	-	GO:0030125//clathrin vesicle coat	GO:0015631//tubulin binding;GO:0046872//metal ion binding	GO:0006810//transport;GO:0007267//cell-cell signaling;GO:0008217//regulation of blood pressure;GO:0019932//second-messenger-mediated signaling
gga-miR-3064-3p	ncbi_420392	-0.790843	0.0610448	2853	1443	-25.4	AAACGGUGUCGA-GUCCGGUGAAAC--	x||||||||x||x||xxx||||||xxx	#NAME?	CCDC13	coiled-coil domain-containing protein 13 isoform X1	-	-	-	-	-	-	-
gga-miR-3064-3p	ncbi_770239	0.848676	0.0326159	1885	597	-24	UACGGUGUGGGACCAGUGCUGUCAUGUU	x||||||||:xxx|x||xx||xx||||x	UUGCCACACU---G-CAACACUUUACA-	KCMF1	E3 ubiquitin-protein ligase KCMF1	-	-	-	-	-	-	-
gga-miR-3064-3p	ncbi_422802	-0.828148	0.0417621	3862	2185	-20.4	GGACGGUGUUCUG--CUGA-UUGUA	x:|||||||xx:|xxx|||xx|||x	-UUGCCACACUGCAACACUUUACA-	RBPJ	recombining binding protein suppressor of hairless isoform X1	Organismal Systems;Environmental Information Processing	Immune system;Signal transduction	ko04658//Th1 and Th2 cell differentiation;ko04330//Notch signaling pathway	K06053;K06053	GO:0043231//intracellular membrane-bounded organelle;GO:0043232//intracellular non-membrane-bounded organelle;GO:0043234//protein complex	GO:0000977//RNA polymerase II regulatory region sequence-specific DNA binding;GO:0000982//transcription factor activity, RNA polymerase II core promoter proximal region sequence-specific binding;GO:0001085//RNA polymerase II transcription factor binding	GO:0001773//myeloid dendritic cell activation;GO:0003128//heart field specification;GO:0006954//inflammatory response;GO:0006955//immune response;GO:0008284//positive regulation of cell proliferation;GO:0009617//response to bacterium;GO:0009913//epidermal cell differentiation;GO:0009967//positive regulation of signal transduction;GO:0010455//positive regulation of cell fate commitment;GO:0019827/…
gga-miR-3064-3p	ncbi_423610	-0.549466	0.258746	4546	2523	-22.6	GGAUGGUGUAAGAGACGUGUCUGACAUGUG	x:|:|||||xx||xx|||xxx|||x||||x	-UUGCCACA--CU--GCA-ACACUUUACA-	LDB3	LIM domain-binding protein 3 isoform X1	-	-	-	-	-	-	-
gga-miR-3064-3p	ncbi_101750235	-0.794368	0.0590794	1966	895	-18.6	GAACGGUGU--UGC----------	x||||||||xx:|xxxxxxxxxxx	#NAME?	NXPH2	neurexophilin-2 isoform X2	-	-	-	-	-	-	-
gga-miR-3064-3p	ncbi_424355	-0.702473	0.119614	947	108	-19.7	UACGGUGU--UGUGAGUAAAGAGUC	x|||||||xx:||xx||x||:x||x	UUGCCACACUGCA-ACACUUUACA-	F13B	coagulation factor XIII B chain isoform X2	-	-	-	-	-	-	-
gga-miR-3064-3p	ncbi_101750251	-0.775932	0.0696846	490	206	-25.4	GAACGGUGU-CUGUGGUGGGGC--	x||||||||xx:||x|||:::xxx	#NAME?	LOC101750251	uncharacterized protein LOC101750251	-	-	-	-	-	-	-
gga-miR-3064-3p	ncbi_107051826	-0.775932	0.0696846	490	206	-25.4	GAACGGUGU-CUGUGGUGGGGC--	x||||||||xx:||x|||:::xxx	#NAME?	LOC107051826	uncharacterized protein LOC107051826	-	-	-	-	-	-	-
gga-miR-3064-3p	ncbi_426844	0.836006	0.0381359	875	381	-17.4	UAACGGUGUU--------------	x||||||||xxxxxxxxxxxxxxx	#NAME?	CZH18ORF32	UPF0729 protein C18orf32 homolog	-	-	-	-	-	-	-
gga-miR-3064-3p	ncbi_100858676	0.849994	0.0320649	702	518	-17.3	UACGGUGU-UUGC----------	x|||||||xx:|xxxxxxxxxxx	UUGCCACACUGCAACACUUUACA	MAX	protein max isoform X1	Environmental Information Processing	Signal transduction	ko04010//MAPK signaling pathway	K04453	GO:0044665//MLL1/2 complex	GO:0005515//protein binding	GO:0010468//regulation of gene expression
gga-miR-3064-3p	ncbi_426075	-0.734683	0.0962513	3048	1085	-25.1	GGACGGUGUUCGACGUUU--------	x:|||||||xx||||||xxxxxxxxx	#NAME?	LMOD3	LOW QUALITY PROTEIN: leiomodin-3	-	-	-	-	-	GO:0003779//actin binding	GO:0051693//actin filament capping
gga-miR-3064-3p	ncbi_374008	-0.705692	0.11718	10215	7777	-22.8	CACGGUGUGACU-----------	x||||||||||xxxxxxxxxxxx	UUGCCACACUGCAACACUUUACA	EPHA6	ephrin type-A receptor 6 isoform X1	Organismal Systems	Development	ko04360//Axon guidance	K05107	-	-	-
gga-miR-3064-3p	ncbi_101749643	0.701776	0.120145	1907	206	-19.3	UAACGGUGUAGGCC-----------	x||||||||x|:|xxxxxxxxxxxx	#NAME?	ZNF385A	zinc finger protein 385A isoform X1	-	-	-	-	GO:0097458//neuron part	GO:0044822//poly(A) RNA binding	GO:0006915//apoptotic process;GO:0007610//behavior;GO:0008298//intracellular mRNA localization;GO:0010467//gene expression;GO:0016043//cellular component organization;GO:0030099//myeloid cell differentiation;GO:0048468//cell development;GO:0048522//positive regulation of cellular process;GO:1901796//regulation of signal transduction by p53 class mediator;GO:2001020//regulation of response to DNA …
gga-miR-3064-3p	ncbi_424025	-0.780267	0.0671195	3897	3481	-24.4	UACGGUGUGACCGACGUAAAGA--	x||||||||||x|xx||x||:xxx	UUGCCACACUG-CAACACUUUACA	TRPM8	transient receptor potential cation channel subfamily M member 8 isoform X1	Organismal Systems	Sensory system	ko04750//Inflammatory mediator regulation of TRP channels	K04983	GO:0031224//intrinsic component of membrane;GO:0044459//plasma membrane part	GO:0005261//cation channel activity;GO:0046983//protein dimerization activity	GO:0006816//calcium ion transport;GO:0006875//cellular metal ion homeostasis;GO:0006950//response to stress;GO:0009266//response to temperature stimulus;GO:0050951//sensory perception of temperature stimulus;GO:0051260//protein homooligomerization
gga-miR-3064-3p	ncbi_420383	-0.86446	0.0263118	2716	2518	-18.5	UACGGUGU-CCUUUG-GAGU---	x|||||||xx|x|||x||:xxxx	UUGCCACACUGCAACACUUUACA	FAM188B	probable ubiquitin carboxyl-terminal hydrolase MINDY-4	-	-	-	-	-	-	-
gga-miR-3064-3p	ncbi_421862	-0.775866	0.0697245	4831	2850	-16.7	CACGGUGUA--------------	x|||||||xxxxxxxxxxxxxxx	UUGCCACACUGCAACACUUUACA	CD109	CD109 antigen	-	-	-	-	GO:0044421//extracellular region part;GO:0044464//cell part	GO:0019838//growth factor binding;GO:0061135//endopeptidase regulator activity	GO:0000768//syncytium formation by plasma membrane fusion;GO:0010466//negative regulation of peptidase activity;GO:0010837//regulation of keratinocyte proliferation;GO:0017015//regulation of transforming growth factor beta receptor signaling pathway;GO:0032102//negative regulation of response to external stimulus;GO:0045604//regulation of epidermal cell differentiation
gga-miR-3064-3p	ncbi_428907	-0.814354	0.0484977	613	145	-22.6	UACGGUGUAUGAUGAUGUC------	x|||||||xx||:|x|||xxxxxxx	UUGCCACA--CUGCAACACUUUACA	AK7	adenylate kinase 7	Metabolism;Metabolism;Metabolism	Global and overview maps;Nucleotide metabolism;Metabolism of cofactors and vitamins	ko01100//Metabolic pathways;ko00230//Purine metabolism;ko00730//Thiamine metabolism	K00939;K00939;K00939	GO:0043231//intracellular membrane-bounded organelle	GO:0016776//phosphotransferase activity, phosphate group as acceptor;GO:0019201//nucleotide kinase activity;GO:0032550//purine ribonucleoside binding	GO:0001578//microtubule bundle formation;GO:0003341//cilium movement;GO:0007417//central nervous system development;GO:0009132//nucleoside diphosphate metabolic process;GO:0009141//nucleoside triphosphate metabolic process;GO:0048232//male gamete generation
gga-miR-3533	ncbi_395416	-0.738311	0.0937617	1271	193	-23.8	AUACUUCACAAAACGUCUC--	x|||||||||xx||::||xxx	#NAME?	ABCC1	multidrug resistance-associated protein 1	Environmental Information Processing;Environmental Information Processing;Organismal Systems	Signal transduction;Membrane transport;Digestive system	ko04071//Sphingolipid signaling pathway;ko02010//ABC transporters;ko04977//Vitamin digestion and absorption	K05665;K05665;K05665	GO:0016021//integral component of membrane;GO:0031988//membrane-bounded vesicle	GO:0015405//P-P-bond-hydrolysis-driven transmembrane transporter activity;GO:0017111//nucleoside-triphosphatase activity;GO:0032550//purine ribonucleoside binding	GO:0044763//single-organism cellular process;GO:0051234//establishment of localization
gga-miR-3533	ncbi_769146	0.504612	0.307327	107	62	-19.9	CUAUUUCAUUGUACGUUUCUGG-	x||:||||:xx|||:xx:||:xx	#NAME?	ATP5I	ATP synthase subunit e, mitochondrial	Metabolism;Organismal Systems;Metabolism	Global and overview maps;Environmental adaptation;Energy metabolism	ko01100//Metabolic pathways;ko04714//Thermogenesis;ko00190//Oxidative phosphorylation	K02129;K02129;K02129	GO:0044455//mitochondrial membrane part	GO:0015077//monovalent inorganic cation transmembrane transporter activity;GO:0017111//nucleoside-triphosphatase activity	GO:0006754//ATP biosynthetic process
gga-miR-3533	ncbi_395554	-0.66646	0.14832	346	264	-19.5	GUACUUCACAGUGUCAGUGUCUU--	x|||||||||x|:x||xxx:||xxx	#NAME?	FGF14	fibroblast growth factor 14	-	-	-	-	-	GO:0005102//receptor binding;GO:0005539//glycosaminoglycan binding	GO:0002028//regulation of sodium ion transport;GO:0007267//cell-cell signaling;GO:0007626//locomotory behavior;GO:0048731//system development;GO:0050877//neurological system process;GO:0051403//stress-activated MAPK cascade
gga-miR-3533	ncbi_396050	-0.932692	0.00664299	1370	966	-20.3	CAUUUCACGACAUAUUUGUGG	x|:|||||:xx|:|::|:|:x	AUGAAGUGUGAUGUGGAUAU-	SCNN1A	amiloride-sensitive sodium channel subunit alpha	Organismal Systems;Organismal Systems	Sensory system;Excretory system	ko04742//Taste transduction;ko04960//Aldosterone-regulated sodium reabsorption	K04824;K04824	GO:0005929//cilium;GO:0031090//organelle membrane;GO:0031988//membrane-bounded vesicle;GO:0034703//cation channel complex;GO:0044444//cytoplasmic part;GO:0044459//plasma membrane part	GO:0005272//sodium channel activity;GO:0019904//protein domain specific binding	GO:0006814//sodium ion transport;GO:0007606//sensory perception of chemical stimulus;GO:0030104//water homeostasis;GO:0055065//metal ion homeostasis
gga-miR-3533	ncbi_421518	-0.603776	0.204388	1521	1432	-21.9	AACUUCAC-CUACGGUG---	x|||||||x||||:x:xxxx	AUGAAGUGUGAUGUGGAUAU	SLC35F3	putative thiamine transporter SLC35F3 isoform X2	-	-	-	-	GO:0031224//intrinsic component of membrane	-	GO:0051180//vitamin transport
gga-miR-3533	ncbi_101750235	-0.691155	0.128348	1966	1040	-19.9	AUACUUCAC-UUCCACGUAUC	x||||||||x:|x|||x|||x	#NAME?	NXPH2	neurexophilin-2 isoform X2	-	-	-	-	-	-	-
gga-miR-3533	ncbi_420703	-0.55858	0.249272	1218	891	-16.9	AAUUUUACAGUCUUCCUAG-	x|:||:|||x|xxx||||xx	AUGAAGUGUGAUGUGGAUAU	CDCP1	CUB domain-containing protein 1 isoform X3	-	-	-	-	-	-	-
gga-miR-3533	ncbi_417830	-0.733306	0.0972039	2030	481	-15.5	GACUUCACUAUGAAAACUA---	x|||||||xx|:xxx||:xxxx	AUGAAGUGUGAU--GUGGAUAU	TBC1D30	TBC1 domain family member 30 isoform X4	-	-	-	-	GO:0005815//microtubule organizing center;GO:0005929//cilium	-	GO:0010639//negative regulation of organelle organization
gga-miR-3533	ncbi_429058	-0.724003	0.10375	10886	624	-22.8	AACUUUACGGAGACACUCUAUAA	x||||:||:xxx||||x|||||x	AUGAAGUGU-GAUGUG-GAUAU-	KCNT2	potassium channel subfamily T member 2 isoform X1	-	-	-	-	-	-	-
gga-miR-3533	ncbi_427583	-0.722215	0.10503	2563	1479	-18.7	GACUUCACCAUCUUCAACCG---	x|||||||xxx||xxx|||xxxx	AUGAAGUG--UGA-UGUGGAUAU	FBLN2	fibulin-2	-	-	-	-	GO:0031988//membrane-bounded vesicle	GO:0005488//binding	GO:0010810//regulation of cell-substrate adhesion
gga-miR-3533	ncbi_374008	-0.657999	0.155446	10215	4462	-19.7	GACUUCACGUCAUUGACCG---	x|||||||:xxx|xx|||xxxx	AUGAAGUGU--GAUGUGGAUAU	EPHA6	ephrin type-A receptor 6 isoform X1	Organismal Systems	Development	ko04360//Axon guidance	K05107	-	-	-
gga-miR-3533	ncbi_420122	-0.692604	0.127215	1280	33	-19	CACUUCAC--UACCCCUC--	x|||||||xx|||x|||xxx	AUGAAGUGUGAUGUGGAUAU	TMEM59L	transmembrane protein 59-like	-	-	-	-	-	-	-
gga-miR-3533	ncbi_428910	-0.621361	0.187909	2941	2875	-17.3	UUACUUCAC-UGAAACCA---	x||||||||xxx|x|||xxxx	#NAME?	MOK	MAPK/MAK/MRK overlapping kinase isoform X1	-	-	-	-	-	GO:0004672//protein kinase activity;GO:0032550//purine ribonucleoside binding	GO:0006464//cellular protein modification process
gga-miR-3533	ncbi_428953	0.628824	0.181089	5626	2312	-20	GGCUUUACUUAUGUACCUU--	x:|||:||xxx|::||||xxx	AUGAAGUG-UGAUGUGGAUAU	WNT8B	protein Wnt-8b isoform X1	Environmental Information Processing;Environmental Information Processing;Environmental Information Processing;Cellular Processes;Organismal Systems	Signal transduction;Signal transduction;Signal transduction;Cellular community - eukaryotes;Endocrine system	ko04310//Wnt signaling pathway;ko04390//Hippo signaling pathway;ko04150//mTOR signaling pathway;ko04550//Signaling pathways regulating pluripotency of stem cells;ko04916//Melanogenesis	K00714;K00714;K00714;K00714;K00714	GO:0031012//extracellular matrix	-	GO:0007166//cell surface receptor signaling pathway;GO:0010468//regulation of gene expression;GO:0044707//single-multicellular organism process
gga-miR-3533	ncbi_112532784	-0.575561	0.231992	1607	402	-18	AACUUCACCCUCGAAUACA----	x|||||||x||xxx|:||xxxxx	AUGAAGUGUGA---UGUGGAUAU	LOC112532784	teneurin-a-like	-	-	-	-	-	-	-
gga-miR-3533	ncbi_101748467	-0.50684	0.304841	5785	4388	-18.4	GACUUCACGUCGACAG-----	x|||||||:xxx|||xxxxxx	AUGAAGUGU-GAUGUGGAUAU	LOC101748467	pre-mRNA-splicing factor CWC22 homolog	-	-	-	-	-	-	-
gga-miR-3533	ncbi_426805	0.757485	0.0810886	280	144	-14.5	UUACUUCAC-UUGUCGA-----	x||||||||x:|:x|:xxxxxx	#NAME?	POLR1E	DNA-directed RNA polymerase I subunit RPA49	Metabolism;Metabolism;Metabolism;Genetic Information Processing	Global and overview maps;Nucleotide metabolism;Nucleotide metabolism;Transcription	ko01100//Metabolic pathways;ko00230//Purine metabolism;ko00240//Pyrimidine metabolism;ko03020//RNA polymerase	K03005;K03005;K03005;K03005	GO:0043231//intracellular membrane-bounded organelle;GO:0043232//intracellular non-membrane-bounded organelle	GO:0003676//nucleic acid binding;GO:0034062//RNA polymerase activity	GO:0001188//RNA polymerase I transcriptional preinitiation complex assembly
gga-miR-3533	ncbi_430071	-0.614079	0.194664	710	509	-21.8	GUACUUCACG-ACUACCG---	x||||||||:xxx:|||xxxx	#NAME?	FFAR3L1	free fatty acid receptor 2-like	Environmental Information Processing	Signal transduction	ko04024//cAMP signaling pathway	K04328	-	-	-
gga-miR-365-3p	ncbi_431658	-0.958959	0.00249199	689	568	-15.2	CUUACGGGU-------------	x|||||||xxxxxxxxxxxxxx	UAAUGCCCCUAAAAAUCCUUAU	RGP1	RAB6A-GEF complex partner protein 2	-	-	-	-	-	-	-
gga-miR-365-3p	ncbi_776262	0.91708	0.0100286	4464	1259	-15.2	UUUACGGGU-------------	x|||||||xxxxxxxxxxxxxx	UAAUGCCCCUAAAAAUCCUUAU	ST8SIA3W	sia-alpha-2,3-Gal-beta-1,4-GlcNAc-R:alpha 2,8-sialyltransferase	-	-	-	-	GO:0031228//intrinsic component of Golgi membrane	GO:0008373//sialyltransferase activity	GO:0006464//cellular protein modification process;GO:0009311//oligosaccharide metabolic process
gga-miR-365-3p	ncbi_422599	0.935465	0.00611279	2817	549	-18.2	CGUUACGGGUGGA-----------	x:|||||||x|:xxxxxxxxxxxx	#NAME?	TMEM150C	transmembrane protein 150C	-	-	-	-	-	-	-
gga-miR-365-3p	ncbi_771880	-0.922184	0.00884742	418	197	-15.5	UUUACGGGC-------------	x|||||||xxxxxxxxxxxxxx	UAAUGCCCCUAAAAAUCCUUAU	LOC771880	T-cell surface glycoprotein CD8 alpha chain-like isoform X2	Environmental Information Processing;Organismal Systems;Organismal Systems;Organismal Systems	Signaling molecules and interaction;Immune system;Immune system;Immune system	ko04514//Cell adhesion molecules (CAMs);ko04660//T cell receptor signaling pathway;ko04640//Hematopoietic cell lineage;ko04612//Antigen processing and presentation	K06458;K06458;K06458;K06458	-	-	-
gga-miR-365-3p	ncbi_418415	0.912356	0.0111856	2106	385	-18.1	UUUACGGGUGUUUUA-------	x|||||||x:||||xxxxxxxx	UAAUGCCCCUAAAAAUCCUUAU	NECTIN3	nectin-3 isoform X1	Environmental Information Processing;Cellular Processes	Signaling molecules and interaction;Cellular community - eukaryotes	ko04514//Cell adhesion molecules (CAMs);ko04520//Adherens junction	K06592;K06592	-	-	-
gga-miR-365-3p	ncbi_112531449	-0.500296	0.312167	426	291	-19.7	UUUACGGGGCACGGUUGAGGU---	x||||||||x|xxx||x|||xxxx	UAAUGCCCC-U-AAAAAUCCUUAU	LOC112531449	uncharacterized protein LOC112531449	-	-	-	-	-	-	-
gga-miR-365-3p	ncbi_107053308	-0.89221	0.0168019	328	93	-16.2	UUUACGGGCGCGUCGUAGU----	x|||||||x|xx|xx|||xxxxx	UAAUGCCC-CUAAAAAUCCUUAU	TCD8AL1	T-cell surface glycoprotein CD8 alpha chain-like	Environmental Information Processing;Organismal Systems;Organismal Systems;Organismal Systems	Signaling molecules and interaction;Immune system;Immune system;Immune system	ko04514//Cell adhesion molecules (CAMs);ko04660//T cell receptor signaling pathway;ko04640//Hematopoietic cell lineage;ko04612//Antigen processing and presentation	K06458;K06458;K06458;K06458	-	-	-
gga-miR-365-3p	ncbi_107053766	0.793622	0.0594925	205	114	-18.9	CUUACGGGGU------------	x||||||||xxxxxxxxxxxxx	UAAUGCCCCUAAAAAUCCUUAU	LOC107053766	scavenger receptor cysteine-rich type 1 protein M130-like	-	-	-	-	-	-	-
gga-miR-454-3p	ncbi_415326	-0.877396	0.0216263	1307	1063	-28.5	UGUUACGUUGUAGUCGAGUCGUCCUC	x:|:|||||:||:x|||:|x:|||:x	#NAME?	CPEB1	cytoplasmic polyadenylation element-binding protein 1	Cellular Processes;Organismal Systems;Organismal Systems	Cell growth and death;Endocrine system;Development	ko04114//Oocyte meiosis;ko04914//Progesterone-mediated oocyte maturation;ko04320//Dorso-ventral axis formation	K02602;K02602;K02602	GO:0005819//spindle	GO:0044822//poly(A) RNA binding	GO:0010608//posttranscriptional regulation of gene expression;GO:0022607//cellular component assembly;GO:0048167//regulation of synaptic plasticity
gga-miR-454-3p	ncbi_420392	0.912965	0.0110331	2853	598	-19.2	GGUCACGUU-UGA--GAUGACUCAA	x:|||||||x|:|xx:||:x|:||x	-UAGUGCAAUAUUGCUUAUAGGGU-	CCDC13	coiled-coil domain-containing protein 13 isoform X1	-	-	-	-	-	-	-
gga-miR-454-3p	ncbi_770671	0.833396	0.0393229	2269	623	-19.8	UUCACGUUAUCUUCUCAUGUCG--	x|||||||||xxx|xx||:||xxx	UAGUGCAAUA-UUGCUUAUAGGGU	MMEL1	membrane metallo-endopeptidase-like 1 isoform X1	-	-	-	-	GO:0043231//intracellular membrane-bounded organelle	GO:0070011//peptidase activity, acting on L-amino acid peptides	GO:0019538//protein metabolic process
gga-miR-454-3p	ncbi_424711	-0.592721	0.215036	4787	1490	-13.9	CUCACGUU-UGUC-AAUUUCUG-	x|||||||x|:x|x|||x||:xx	UAGUGCAAUAUUGCUUAUAGGGU	LRRC7	leucine-rich repeat-containing protein 7 isoform X5	-	-	-	-	-	-	-
gga-miR-454-3p	ncbi_425372	-0.926342	0.00793835	2792	147	-20.3	GGUCACGUUG--GUGA--UUCUG-	x:|||||||:xxx:||xxx||:xx	#NAME?	FREM3	chondroitin sulfate proteoglycan 4	-	-	-	-	-	-	-
gga-miR-454-3p	ncbi_419896	-0.947999	0.00398586	2407	2323	-18.6	UUUACGUUUGUAAAGAAAAAUGUUUCAA	x|:|||||x:|||x||xxx||:|::||x	UAGUGCAA-UAUUGCU---UAUAGGGU-	SCUBE3	signal peptide, CUB and EGF-like domain-containing protein 3 isoform X1	-	-	-	-	GO:0044464//cell part	-	GO:0051259//protein oligomerization
gga-miR-454-3p	ncbi_421518	0.821401	0.0449981	1521	682	-23.2	AAUCACGUU--CACGAAAAUCA--	x||||||||xxx|||||x|||xxx	#NAME?	SLC35F3	putative thiamine transporter SLC35F3 isoform X2	-	-	-	-	GO:0031224//intrinsic component of membrane	-	GO:0051180//vitamin transport
gga-miR-454-3p	ncbi_422802	0.923282	0.00860269	3862	989	-17.5	AAUUAUGUUUAAAC--AUGUUCUU	x||:|:|||xx|||xx||:|:|:x	#NAME?	RBPJ	recombining binding protein suppressor of hairless isoform X1	Organismal Systems;Environmental Information Processing	Immune system;Signal transduction	ko04658//Th1 and Th2 cell differentiation;ko04330//Notch signaling pathway	K06053;K06053	GO:0043231//intracellular membrane-bounded organelle;GO:0043232//intracellular non-membrane-bounded organelle;GO:0043234//protein complex	GO:0000977//RNA polymerase II regulatory region sequence-specific DNA binding;GO:0000982//transcription factor activity, RNA polymerase II core promoter proximal region sequence-specific binding;GO:0001085//RNA polymerase II transcription factor binding	GO:0001773//myeloid dendritic cell activation;GO:0003128//heart field specification;GO:0006954//inflammatory response;GO:0006955//immune response;GO:0008284//positive regulation of cell proliferation;GO:0009617//response to bacterium;GO:0009913//epidermal cell differentiation;GO:0009967//positive regulation of signal transduction;GO:0010455//positive regulation of cell fate commitment;GO:0019827/…
gga-miR-454-3p	ncbi_423610	0.634782	0.175719	4546	2844	-21.7	AAUCACGUUG-ACCGGAGUGGAUCGA	x||||||||:xxx||x|:|:xx:|:x	-UAGUGCAAUAUUGC-UUAUAGGGU-	LDB3	LIM domain-binding protein 3 isoform X1	-	-	-	-	-	-	-
gga-miR-454-3p	ncbi_424355	0.889058	0.0177795	947	49	-18.5	AAUUACGUUGGCAAUUAUGAUCUAU	x||:|||||:xx|xxx||:x:|:|x	-UAGUGCAAUAUUGCUUAUAGGGU-	F13B	coagulation factor XIII B chain isoform X2	-	-	-	-	-	-	-
gga-miR-454-3p	ncbi_415455	0.955149	0.00297233	1284	175	-17.6	UAUCGCGUUUUGUACAAGUGAUUCUU	x|||:||||x|:x||x|:|x||:|:x	#NAME?	PDE8A	high affinity cAMP-specific and IBMX-insensitive 3',5'-cyclic phosphodiesterase 8A isoform X1	Metabolism;Organismal Systems	Nucleotide metabolism;Endocrine system	ko00230//Purine metabolism;ko04927//Cortisol synthesis and secretion	K18437;K18437	GO:0031988//membrane-bounded vesicle	GO:0004114//3',5'-cyclic-nucleotide phosphodiesterase activity;GO:0043169//cation binding;GO:0060089//molecular transducer activity	GO:0050794//regulation of cellular process
gga-miR-454-3p	ncbi_395554	0.873431	0.0230159	6417	3105	-18.8	GGUCACGUUAGUACAAAACGUGUCA--	x:||||||||xx||x|xxx:|:||xxx	#NAME?	FGF14	fibroblast growth factor 14 isoform X1	-	-	-	-	-	GO:0005102//receptor binding;GO:0005539//glycosaminoglycan binding	GO:0002028//regulation of sodium ion transport;GO:0007267//cell-cell signaling;GO:0007626//locomotory behavior;GO:0048731//system development;GO:0050877//neurological system process;GO:0051403//stress-activated MAPK cascade
gga-miR-454-3p	ncbi_427325	-0.860866	0.0276909	659	508	-17.7	UUUACGUUAUUACAUGAAA------	x|:|||||||xxx|:|||xxxxxxx	UAGUGCAAUA--UUGCUUAUAGGGU	XRCC4	DNA repair protein XRCC4 isoform X1	Genetic Information Processing	Replication and repair	ko03450//Non-homologous end-joining	K10886	-	-	-
gga-miR-454-3p	ncbi_420978	0.923325	0.00859325	1640	333	-17.3	AAUCACGUUAAUAAAACUGAC-------	x|||||||||x|||xxx:||xxxxxxxx	#NAME?	GALNT12	polypeptide N-acetylgalactosaminyltransferase 12 isoform X1	Metabolism;Metabolism	Global and overview maps;Glycan biosynthesis and metabolism	ko01100//Metabolic pathways;ko00512//Mucin type O-glycan biosynthesis	K00710;K00710	GO:0031224//intrinsic component of membrane;GO:0043231//intracellular membrane-bounded organelle	GO:0005488//binding;GO:0016740//transferase activity	GO:0006464//cellular protein modification process
gga-miR-454-3p	ncbi_417794	0.888688	0.017896	3723	263	-19.7	CUCACGUUA-AAUGAAC------	x||||||||x||:|||xxxxxxx	UAGUGCAAUAUUGCUUAUAGGGU	ADAMTS20	A disintegrin and metalloproteinase with thrombospondin motifs 20 isoform X1	-	-	-	-	-	-	-
gga-miR-454-3p	ncbi_429058	0.974956	0.000932963	10886	7336	-16.8	GGUCACGUUAG-------------	x:||||||||xxxxxxxxxxxxxx	#NAME?	KCNT2	potassium channel subfamily T member 2 isoform X1	-	-	-	-	-	-	-
gga-miR-454-3p	ncbi_426075	0.862139	0.0271985	3048	1304	-16.9	UUCACGUUAUAU-----------	x||||||||||xxxxxxxxxxxx	UAGUGCAAUAUUGCUUAUAGGGU	LMOD3	LOW QUALITY PROTEIN: leiomodin-3	-	-	-	-	-	GO:0003779//actin binding	GO:0051693//actin filament capping
gga-miR-454-3p	ncbi_427583	0.913125	0.0109931	2563	300	-23.2	GAUCACGUUAUG--GAACAUCUA-	x||||||||||:xx|||x|||:xx	#NAME?	FBLN2	fibulin-2	-	-	-	-	GO:0031988//membrane-bounded vesicle	GO:0005488//binding	GO:0010810//regulation of cell-substrate adhesion
gga-miR-454-3p	ncbi_419249	0.846598	0.0334933	1737	1676	-17.9	UUCACGUUAAAGAGAUGAAAAUUUA-	x||||||||x|:xxx:|||x||::xx	UAGUGCAAUAUU---GCUUAUAGGGU	MYT1	myelin transcription factor 1 isoform X1	-	-	-	-	-	-	-
gga-miR-454-3p	ncbi_107055393	-0.915503	0.0104081	957	835	-18.9	UUCACGUUCACUUCGGGGUAUCUUU	x|||||||x|xxx|x|::||||::x	UAGUGCAA-UAUUG-CUUAUAGGGU	TESPA1	protein TESPA1	-	-	-	-	-	-	-
gga-miR-454-3p	ncbi_107057103	0.804882	0.0533923	1989	765	-19.7	UUCAUGUU---ACGACCCUCCUC	x|||:|||xxx||||xxx|||:x	UAGUGCAAUAUUGCUUAUAGGGU	LOC107057103	class II histocompatibility antigen, B-L beta chain-like	Environmental Information Processing;Cellular Processes;Organismal Systems;Organismal Systems;Organismal Systems;Organismal Systems;Organismal Systems	Signaling molecules and interaction;Transport and catabolism;Immune system;Immune system;Immune system;Immune system;Immune system	ko04514//Cell adhesion molecules (CAMs);ko04145//Phagosome;ko04659//Th17 cell differentiation;ko04658//Th1 and Th2 cell differentiation;ko04640//Hematopoietic cell lineage;ko04612//Antigen processing and presentation;ko04672//Intestinal immune network for IgA production	K06752;K06752;K06752;K06752;K06752;K06752;K06752	GO:0031224//intrinsic component of membrane;GO:0042611//MHC protein complex	-	GO:0019882//antigen processing and presentation
gga-miR-454-3p	ncbi_418415	0.763793	0.0771013	2106	587	-21.2	AGUCACGUUACUGAAGAAAAUUCA-	x:||||||||x|:|x|||x||:|xx	#NAME?	NECTIN3	nectin-3 isoform X1	Environmental Information Processing;Cellular Processes	Signaling molecules and interaction;Cellular community - eukaryotes	ko04514//Cell adhesion molecules (CAMs);ko04520//Adherens junction	K06592;K06592	-	-	-
gga-miR-454-3p	ncbi_427217	-0.912219	0.0112201	556	282	-28.1	GAUCACGUUA--CCGAAUAUUCUU	x|||||||||xxx|||||||:|:x	#NAME?	PTCD2	pentatricopeptide repeat-containing protein 2, mitochondrial isoform X3	-	-	-	-	GO:0043231//intracellular membrane-bounded organelle	GO:0003723//RNA binding	GO:0006996//organelle organization;GO:0010468//regulation of gene expression;GO:0055002//striated muscle cell development;GO:0055008//cardiac muscle tissue morphogenesis
gga-miR-454-3p	ncbi_107052934	0.981238	0.000524706	1485	982	-18.5	CUCACGUUAUAAA----------	x|||||||||||xxxxxxxxxxx	UAGUGCAAUAUUGCUUAUAGGGU	LOC107052934	uncharacterized protein LOC107052934 isoform X2	-	-	-	-	-	-	-
gga-miR-454-3p	ncbi_424421	-0.560835	0.246949	305	9	-21.3	UUCACGUUCUAA-GAGUCCUUCCAG	x|||||||x|||x||:|xx|:|||x	UAGUGCAAUAUUGCUUA-UAGGGU-	TDRD5	tudor domain-containing protein 5 isoform X2	-	-	-	-	GO:0043186//P granule	-	GO:0006306//DNA methylation;GO:0022412//cellular process involved in reproduction in multicellular organism
gga-miR-454-3p	ncbi_769533	0.934339	0.00632551	3046	1923	-22.4	UUCACGUUGUAAACAGUAUACACGA	x|||||||:|||xx|:|||xxx|:x	UAGUGCAAUAUUGCUUAUA-GGGU-	ERC2	ERC protein 2	-	-	-	-	-	-	-
gga-miR-454-3p	ncbi_101747516	-0.511951	0.299163	1641	246	-23.7	CGUCACGUUGGUCCGAACGUCA--	x:|||||||:xxx||||x:||xxx	#NAME?	LOC101747516	uncharacterized protein LOC101747516 isoform X1	-	-	-	-	-	-	-
miR-1246-x	ncbi_423610	-0.557836	0.25004	2019	1085	-16.9	CUAACUAAUGUAAG--AUGUCCUC	x|||||||xxx||:xxx:||||:x	AAUUGAUU---UUUGGAGCAGGG-	LDB3	LIM domain-binding protein 3 isoform X5	-	-	-	-	-	-	-
miR-1246-x	ncbi_429058	-0.347857	0.49926	10886	1360	-28.1	AUAACUAAGAACAUCGUCCUA	x|||||||:|||x||||||:x	AAUUGAUUUUUGGAGCAGGG-	KCNT2	potassium channel subfamily T member 2 isoform X1	-	-	-	-	-	-	-
miR-1246-x	ncbi_424025	-0.618745	0.190325	3897	331	-13.9	CUUAACUAAGGAAGUUCA----	x||||||||::|xx:||xxxxx	#NAME?	TRPM8	transient receptor potential cation channel subfamily M member 8 isoform X1	Organismal Systems	Sensory system	ko04750//Inflammatory mediator regulation of TRP channels	K04983	GO:0031224//intrinsic component of membrane;GO:0044459//plasma membrane part	GO:0005261//cation channel activity;GO:0046983//protein dimerization activity	GO:0006816//calcium ion transport;GO:0006875//cellular metal ion homeostasis;GO:0006950//response to stress;GO:0009266//response to temperature stimulus;GO:0050951//sensory perception of temperature stimulus;GO:0051260//protein homooligomerization
miR-1246-x	ncbi_421862	-0.375395	0.463358	4831	1821	-20.6	AUUAGCUGAUGACUUU-UCCCG	x|||:||:|x:||:|:x||||x	-AAUUGAUUUUUGGAGCAGGG-	CD109	CD109 antigen	-	-	-	-	GO:0044421//extracellular region part;GO:0044464//cell part	GO:0019838//growth factor binding;GO:0061135//endopeptidase regulator activity	GO:0000768//syncytium formation by plasma membrane fusion;GO:0010466//negative regulation of peptidase activity;GO:0010837//regulation of keratinocyte proliferation;GO:0017015//regulation of transforming growth factor beta receptor signaling pathway;GO:0032102//negative regulation of response to external stimulus;GO:0045604//regulation of epidermal cell differentiation
miR-126-y	ncbi_101749643	0.672779	0.143092	1907	616	-19	CGCAUGGCGACUACGC---------	x|||||||x|||x|:xxxxxxxxxx	UCGUACCG-UGA-GUAAUAAUGCAA	ZNF385A	zinc finger protein 385A isoform X1	-	-	-	-	GO:0097458//neuron part	GO:0044822//poly(A) RNA binding	GO:0006915//apoptotic process;GO:0007610//behavior;GO:0008298//intracellular mRNA localization;GO:0010467//gene expression;GO:0016043//cellular component organization;GO:0030099//myeloid cell differentiation;GO:0048468//cell development;GO:0048522//positive regulation of cellular process;GO:1901796//regulation of signal transduction by p53 class mediator;GO:2001020//regulation of response to DNA …
miR-212-y	ncbi_422105	-0.93473	0.00625125	226	203	-19	-UUGUCAGUUCUGGGAGUUCUUGAG--	x|||||||xxx||xx|||xx::||xxx	UAACAGUC--UACAGUCA-UGGCUACU	MRPL27	39S ribosomal protein L27, mitochondrial	Genetic Information Processing	Translation	ko03010//Ribosome	K02899	GO:0030529//intracellular ribonucleoprotein complex;GO:0043231//intracellular membrane-bounded organelle	GO:0003723//RNA binding	GO:0010467//gene expression
miR-212-y	ncbi_770671	0.821854	0.0447772	2269	234	-22.1	CAUUGUCAGUCCUACAGUAAAGGUU-	x||||||||xxx|x|||||xx|:|xx	#NAME?	MMEL1	membrane metallo-endopeptidase-like 1 isoform X1	-	-	-	-	GO:0043231//intracellular membrane-bounded organelle	GO:0070011//peptidase activity, acting on L-amino acid peptides	GO:0019538//protein metabolic process
miR-212-y	ncbi_770239	-0.966606	0.00165416	1885	1867	-15.8	-UUGUCAGAACUU-UUA-CGAA--	x||||||||xx|:xx||x|||xxx	UAACAGUCUACAGUCAUGGCUACU	KCMF1	E3 ubiquitin-protein ligase KCMF1	-	-	-	-	-	-	-
miR-212-y	ncbi_423490	-0.980308	0.000577841	1614	828	-17	UUUGUCAGA---UAUUAUGGGA--	x||||||||xxx:|x||:x|:xxx	UAACAGUCUACAGUCAUGGCUACU	C14orf180	nutritionally-regulated adipose and cardiac enriched protein homolog isoform X2	-	-	-	-	-	-	-
miR-212-y	ncbi_417737	0.899825	0.0145498	618	541	-18.4	AAUUGUCAGUCUUCUA-CUUCGAG--	x||||||||xxx||x|xxx:|||xxx	#NAME?	MLC1	membrane protein MLC1 isoform X1	-	-	-	-	GO:0005886//plasma membrane;GO:0030054//cell junction;GO:0031224//intrinsic component of membrane;GO:0031982//vesicle;GO:0043231//intracellular membrane-bounded organelle;GO:0044444//cytoplasmic part	GO:0005515//protein binding	GO:0006461//protein complex assembly;GO:0006970//response to osmotic stress;GO:0032386//regulation of intracellular transport
miR-212-y	ncbi_423610	0.76685	0.0752017	4546	2263	-26.9	CUUGUCAGG-GUCAGUCACCCAUUGU	x|||||||:x||||||x|||xxx||x	UAACAGUCUACAGUCA-UGG-CUACU	LDB3	LIM domain-binding protein 3 isoform X1	-	-	-	-	-	-	-
miR-212-y	ncbi_424355	0.9367	0.00588358	947	355	-18.3	UUUGUCAGG-AUCA-CUUUGAC--	x|||||||:xx|||xxx::||xxx	UAACAGUCUACAGUCAUGGCUACU	F13B	coagulation factor XIII B chain isoform X2	-	-	-	-	-	-	-
miR-212-y	ncbi_101751877	0.862179	0.0271829	875	20	-21.5	GGUUGUCAGGU-ACGAGACGGACGAC	x:|||||||:|xx|:xx||x||x||x	-UAACAGUCUACAGUCAUGGCUACU-	LOC101751877	uncharacterized protein LOC101751877	-	-	-	-	-	-	-
miR-212-y	ncbi_422599	0.940352	0.00523063	2817	2770	-17	CGUUGUCAGAACCUCGA---------	x:||||||||xxx||:xxxxxxxxxx	#NAME?	TMEM150C	transmembrane protein 150C	-	-	-	-	-	-	-
miR-212-y	ncbi_429058	0.938656	0.00552924	10886	9255	-21	UGUUGUCGGG-GCCAUUGUUGAC--	x:|||||:|:xxx||x|:::||xxx	#NAME?	KCNT2	potassium channel subfamily T member 2 isoform X1	-	-	-	-	-	-	-
miR-212-y	ncbi_426075	0.962123	0.00212486	3048	18	-16.8	CUUGUCAGA-AACGAGGCUCA----	x||||||||xxx|x||xx:|xxxxx	UAACAGUCUACAG-UCAUGGCUACU	LMOD3	LOW QUALITY PROTEIN: leiomodin-3	-	-	-	-	-	GO:0003779//actin binding	GO:0051693//actin filament capping
miR-212-y	ncbi_419897	-0.721957	0.105214	2259	1648	-15	CUUGUCAGCUCAAGUCA--AACGU---	x|||||||x|xxx||||xx|x||xxxx	UAACAGUCUA---CAGUCAUGGCUACU	TCP11	T-complex protein 11 homolog isoform X1	-	-	-	-	-	-	-
miR-212-y	ncbi_427217	-0.966923	0.00162303	556	7	-16.6	CAUUGUCAGUAUAUUUUCUUGCGAC--	x||||||||x||x|:xxx|xx|||xxx	#NAME?	PTCD2	pentatricopeptide repeat-containing protein 2, mitochondrial isoform X3	-	-	-	-	GO:0043231//intracellular membrane-bounded organelle	GO:0003723//RNA binding	GO:0006996//organelle organization;GO:0010468//regulation of gene expression;GO:0055002//striated muscle cell development;GO:0055008//cardiac muscle tissue morphogenesis
miR-212-y	ncbi_112530679	-0.794436	0.0590416	657	451	-15.3	CUUGUCAGAA--------------	x||||||||xxxxxxxxxxxxxxx	UAACAGUCUACAGUCAUGGCUACU	LOC112530679	uncharacterized protein LOC112530679	-	-	-	-	-	-	-
miR-212-y	ncbi_428910	0.880294	0.0206367	2941	1080	-18.3	GGUUGUCGGG-GUUUAUGACUACACUGGUU-	x:|||||:|:x||:xxx|xx|xx||:|:|xx	#NAME?	MOK	MAPK/MAK/MRK overlapping kinase isoform X1	-	-	-	-	-	GO:0004672//protein kinase activity;GO:0032550//purine ribonucleoside binding	GO:0006464//cellular protein modification process
miR-212-y	ncbi_424025	0.972206	0.001148	3897	723	-22	GGUUGUUAGA-G-AAGUGUUGAA--	x:||||:|||x|xx|||:::||xxx	#NAME?	TRPM8	transient receptor potential cation channel subfamily M member 8 isoform X1	Organismal Systems	Sensory system	ko04750//Inflammatory mediator regulation of TRP channels	K04983	GO:0031224//intrinsic component of membrane;GO:0044459//plasma membrane part	GO:0005261//cation channel activity;GO:0046983//protein dimerization activity	GO:0006816//calcium ion transport;GO:0006875//cellular metal ion homeostasis;GO:0006950//response to stress;GO:0009266//response to temperature stimulus;GO:0050951//sensory perception of temperature stimulus;GO:0051260//protein homooligomerization
miR-2970-x	ncbi_770517	0.877874	0.0214615	343	290	-22.1	AUGUCAGUCAU--GUCGGAUG	x||||||||x|xx::|:||:x	GACAGUCAGCAGUUGGUCUGU	CDCA3	cell division cycle-associated protein 3 isoform 1	-	-	-	-	-	-	-
miR-2970-x	ncbi_395554	-0.965177	0.00179789	346	260	-18.2	GUGUCAGU-GUCUUUUCU----	x|||||||x|||xxx:|xxxxx	GACAGUCAGCAG-UUGGUCUGU	FGF14	fibroblast growth factor 14	-	-	-	-	-	GO:0005102//receptor binding;GO:0005539//glycosaminoglycan binding	GO:0002028//regulation of sodium ion transport;GO:0007267//cell-cell signaling;GO:0007626//locomotory behavior;GO:0048731//system development;GO:0050877//neurological system process;GO:0051403//stress-activated MAPK cascade
miR-2970-x	ncbi_396180	0.763695	0.0771626	234	216	-15.6	AUGUCAGUUA-----------	x|||||||:xxxxxxxxxxxx	GACAGUCAGCAGUUGGUCUGU	SNRPE	small nuclear ribonucleoprotein E	Genetic Information Processing	Transcription	ko03040//Spliceosome	K11097	-	-	-
miR-2970-x	ncbi_422105	0.912783	0.0110786	226	203	-16.3	UUGUCAGUUCUGGGAGUUCUUGAG-	:|||||||xx:|xx|:xx|xx||xx	GACAGUCA--GCAGUU--GGUCUGU	MRPL27	39S ribosomal protein L27, mitochondrial	Genetic Information Processing	Translation	ko03010//Ribosome	K02899	GO:0030529//intracellular ribonucleoprotein complex;GO:0043231//intracellular membrane-bounded organelle	GO:0003723//RNA binding	GO:0010467//gene expression
miR-2970-x	ncbi_771943	0.604528	0.203672	296	193	-23.7	GUGUCAGUCCUAGGUCCGACAC	x||||||||xxx:::|x||||x	GACAGUCAGCAGUUGGUCUGU-	C26H1orf74	UPF0739 protein C1orf74 homolog	-	-	-	-	-	-	-
miR-2970-x	ncbi_422384	-0.893927	0.0162805	3277	1262	-31.1	CCUGUCGGUCGUACGACGUCGGAA-	x|||||:|||||x|:||xx|:||xx	#NAME?	PASD1	circadian clock protein PASD1 isoform X1	Organismal Systems	Environmental adaptation	ko04710//Circadian rhythm	K09026	GO:0043231//intracellular membrane-bounded organelle;GO:0043234//protein complex	GO:0001071//nucleic acid binding transcription factor activity;GO:0005515//protein binding;GO:0060089//molecular transducer activity	GO:0010468//regulation of gene expression;GO:0034645//cellular macromolecule biosynthetic process;GO:0050794//regulation of cellular process
miR-2970-x	ncbi_427216	0.946262	0.00425412	158	79	-15.6	AUGUCAGU--AUAAACGUCGU---	x|||||||xxx:||xxx:|:xxxx	GACAGUCAGCAGUU---GGUCUGU	MRPS27	28S ribosomal protein S27, mitochondrial isoform X2	-	-	-	-	-	-	-
miR-2970-x	ncbi_417794	-0.762805	0.0777199	3723	799	-28.5	AUGUCAGUUGUCUAUUUGACGA	x|||||||:|||x|:xx|||:x	GACAGUCAGCAGUUGGUCUGU-	ADAMTS20	A disintegrin and metalloproteinase with thrombospondin motifs 20 isoform X1	-	-	-	-	-	-	-
miR-2970-x	ncbi_422782	-0.375368	0.463394	1378	1166	-25.6	GUGUCAGUCGUUUUCAUCCAA---	x||||||||||xxx||x|||xxxx	GACAGUCAGCA---GUUGGUCUGU	NSUN7	putative methyltransferase NSUN7 isoform X1	-	-	-	-	-	-	-
miR-2970-x	ncbi_422996	0.607094	0.201236	971	71	-30.9	ACUGUCGGUCUCGUGUACU-GACAG	x|||||:||xx|||xx||:x||||x	-GACAGUCA--GCAGUUGGUCUGU-	ANO9	anoctamin-9 isoform X1	-	-	-	-	GO:0031224//intrinsic component of membrane;GO:0044464//cell part	GO:0005548//phospholipid transporter activity	GO:0006821//chloride transport;GO:0010360//negative regulation of anion channel activity;GO:0061588//calcium activated phospholipid scrambling
miR-2970-x	ncbi_429058	-0.958454	0.00255325	10886	9870	-22.1	ACUGUCAGU--ACUUUUUGACGA	x||||||||xxx|xx:xx|||:x	-GACAGUCAGCAGUUGGUCUGU-	KCNT2	potassium channel subfamily T member 2 isoform X1	-	-	-	-	-	-	-
miR-2970-x	ncbi_427217	0.901067	0.0141973	556	6	-17.3	AUUGUCAGUAUAUUUUCUUGCGACC	x:|||||||xxx|:xx|:xxx|||x	#NAME?	PTCD2	pentatricopeptide repeat-containing protein 2, mitochondrial isoform X3	-	-	-	-	GO:0043231//intracellular membrane-bounded organelle	GO:0003723//RNA binding	GO:0006996//organelle organization;GO:0010468//regulation of gene expression;GO:0055002//striated muscle cell development;GO:0055008//cardiac muscle tissue morphogenesis
miR-2970-x	ncbi_423344	0.851555	0.0314182	3687	541	-21.6	AUGUCGGUC-CGAGGUAGGG-	x||||:|||xxx|:x:||:xx	GACAGUCAGCAGUUGGUCUGU	BBOF1	basal body-orientation factor 1	-	-	-	-	-	-	-
miR-2970-x	ncbi_428910	-0.923754	0.00849858	2941	2709	-24	GUGUCGGUGGAAGACUGGACC	x||||:||x|xx:||::|||x	GACAGUCAGCAGUUGGUCUGU	MOK	MAPK/MAK/MRK overlapping kinase isoform X1	-	-	-	-	-	GO:0004672//protein kinase activity;GO:0032550//purine ribonucleoside binding	GO:0006464//cellular protein modification process
miR-2970-x	ncbi_424025	-0.830528	0.0406477	3897	3612	-22.6	AUGUCAGU---CA-CGUGACAA	x|||||||xxx||x|xx||||x	GACAGUCAGCAGUUGGUCUGU-	TRPM8	transient receptor potential cation channel subfamily M member 8 isoform X1	Organismal Systems	Sensory system	ko04750//Inflammatory mediator regulation of TRP channels	K04983	GO:0031224//intrinsic component of membrane;GO:0044459//plasma membrane part	GO:0005261//cation channel activity;GO:0046983//protein dimerization activity	GO:0006816//calcium ion transport;GO:0006875//cellular metal ion homeostasis;GO:0006950//response to stress;GO:0009266//response to temperature stimulus;GO:0050951//sensory perception of temperature stimulus;GO:0051260//protein homooligomerization
miR-3971-y	ncbi_415609	-0.988226	0.000207142	716	318	-15.6	UGAGGGUUA--------------	x|||||||xxxxxxxxxxxxxxx	UCUCCCAACCCCUGUACCAGUGA	WDR36	WD repeat-containing protein 36	Genetic Information Processing	Translation	ko03008//Ribosome biogenesis in eukaryotes	K14554	GO:0030684//preribosome	GO:0003723//RNA binding	GO:0016072//rRNA metabolic process;GO:0048638//regulation of developmental growth
miR-3971-y	ncbi_417386	-0.87135	0.0237615	3303	1484	-18.1	GAGAGGGUUA--------------	x||||||||xxxxxxxxxxxxxxx	#NAME?	LOC417386	myeloid-associated differentiation marker-like protein 2	-	-	-	-	GO:0031224//intrinsic component of membrane	-	-
miR-3971-y	ncbi_423610	0.735505	0.0956844	4546	2635	-15.6	UGAGGGUUA--------------	x|||||||xxxxxxxxxxxxxxx	UCUCCCAACCCCUGUACCAGUGA	LDB3	LIM domain-binding protein 3 isoform X1	-	-	-	-	-	-	-
miR-3971-y	ncbi_428073	0.784326	0.0647567	1397	768	-15.4	UGAGGGUUC--------------	x|||||||xxxxxxxxxxxxxxx	UCUCCCAACCCCUGUACCAGUGA	FGL1L	fibrinogen-like protein 1 isoform X2	-	-	-	-	-	-	-
miR-3971-y	ncbi_426276	-0.987725	0.000225098	256	94	-17.1	AGGAGGGUUU--------------	x:|||||||xxxxxxxxxxxxxxx	#NAME?	NCAPH2	condensin-2 complex subunit H2 isoform X14	-	-	-	-	-	-	-
miR-3971-y	ncbi_101747958	0.64436	0.167229	1556	382	-15.4	UGAGGGUUC--------------	x|||||||xxxxxxxxxxxxxxx	UCUCCCAACCCCUGUACCAGUGA	LOC101747958	estradiol 17-beta-dehydrogenase 2-like isoform X2	-	-	-	-	-	-	-
miR-3971-y	ncbi_107049207	-0.813803	0.0487761	336	263	-15.4	CGAGGGUUA--------------	x|||||||xxxxxxxxxxxxxxx	UCUCCCAACCCCUGUACCAGUGA	SNRPD2	LOW QUALITY PROTEIN: small nuclear ribonucleoprotein Sm D2	Genetic Information Processing	Transcription	ko03040//Spliceosome	K11096	GO:0005681//spliceosomal complex;GO:0031981//nuclear lumen;GO:0031988//membrane-bounded vesicle;GO:0034708//methyltransferase complex;GO:0044423//virion part;GO:0044444//cytoplasmic part;GO:0097525//spliceosomal snRNP complex	GO:0003723//RNA binding	GO:0000377//RNA splicing, via transesterification reactions with bulged adenosine as nucleophile;GO:0022618//ribonucleoprotein complex assembly
miR-3971-y	ncbi_112532382	-0.727281	0.101421	1467	409	-15.3	CGAGGGUUU--------------	x|||||||xxxxxxxxxxxxxxx	UCUCCCAACCCCUGUACCAGUGA	LOC112532382	uncharacterized protein LOC112532382	-	-	-	-	-	-	-
miR-3971-y	ncbi_423344	-0.746101	0.0885135	3687	2013	-15.5	UGAGGGUUU--------------	x|||||||xxxxxxxxxxxxxxx	UCUCCCAACCCCUGUACCAGUGA	BBOF1	basal body-orientation factor 1	-	-	-	-	-	-	-
miR-3971-y	ncbi_107050349	-0.964569	0.00186081	1727	1366	-16.8	UGGAGGGUUC--------------	x:|||||||xxxxxxxxxxxxxxx	#NAME?	LOC107050349	uncharacterized protein LOC107050349 isoform X2	-	-	-	-	-	-	GO:0050794//regulation of cellular process
miR-3971-y	ncbi_418415	0.891711	0.016955	3069	2203	-15.3	CGAGGGUUU--------------	x|||||||xxxxxxxxxxxxxxx	UCUCCCAACCCCUGUACCAGUGA	NECTIN3	nectin-3 isoform X2	Environmental Information Processing;Cellular Processes	Signaling molecules and interaction;Cellular community - eukaryotes	ko04514//Cell adhesion molecules (CAMs);ko04520//Adherens junction	K06592;K06592	-	-	-
miR-3971-y	ncbi_420383	0.97956	0.000622425	2716	930	-15.5	UGAGGGUUU--------------	x|||||||xxxxxxxxxxxxxxx	UCUCCCAACCCCUGUACCAGUGA	FAM188B	probable ubiquitin carboxyl-terminal hydrolase MINDY-4	-	-	-	-	-	-	-
miR-3971-y	ncbi_421862	0.964181	0.00190155	4831	871	-17.7	UAGAGGGUUC--------------	x||||||||xxxxxxxxxxxxxxx	#NAME?	CD109	CD109 antigen	-	-	-	-	GO:0044421//extracellular region part;GO:0044464//cell part	GO:0019838//growth factor binding;GO:0061135//endopeptidase regulator activity	GO:0000768//syncytium formation by plasma membrane fusion;GO:0010466//negative regulation of peptidase activity;GO:0010837//regulation of keratinocyte proliferation;GO:0017015//regulation of transforming growth factor beta receptor signaling pathway;GO:0032102//negative regulation of response to external stimulus;GO:0045604//regulation of epidermal cell differentiation
miR-3971-y	ncbi_426803	-0.958325	0.00256896	431	159	-17	UGGAGGGUUA--------------	x:|||||||xxxxxxxxxxxxxxx	#NAME?	TOMM5	mitochondrial import receptor subunit TOM5 homolog	-	-	-	-	GO:0043234//protein complex	-	-
miR-12258-y	ncbi_100859748	0.885179	0.0190188	754	40	-23.2	UCCUCCUCCUU------------	x|||||||||xxxxxxxxxxxxx	#NAME?	SIGMAR1	sigma non-opioid intracellular receptor 1 isoform 1	-	-	-	-	GO:0019866//organelle inner membrane;GO:0031224//intrinsic component of membrane;GO:0031965//nuclear membrane	-	GO:0042981//regulation of apoptotic process;GO:0044765//single-organism transport
miR-12258-y	ncbi_396050	-0.702291	0.119753	1370	40	-27.6	GUCUCUUUCAUGUGUCGAAGAC-CAG	x:|||:|:|x||:||||xxx||x||x	-GGAGGAGG-ACGCAGC-CAUGCGU-	SCNN1A	amiloride-sensitive sodium channel subunit alpha	Organismal Systems;Organismal Systems	Sensory system;Excretory system	ko04742//Taste transduction;ko04960//Aldosterone-regulated sodium reabsorption	K04824;K04824	GO:0005929//cilium;GO:0031090//organelle membrane;GO:0031988//membrane-bounded vesicle;GO:0034703//cation channel complex;GO:0044444//cytoplasmic part;GO:0044459//plasma membrane part	GO:0005272//sodium channel activity;GO:0019904//protein domain specific binding	GO:0006814//sodium ion transport;GO:0007606//sensory perception of chemical stimulus;GO:0030104//water homeostasis;GO:0055065//metal ion homeostasis
miR-12258-y	ncbi_419896	0.820098	0.0456358	2407	1003	-30.2	GUCUCCUCUCCACGUCGGAAGGUG	x:||||||:xxx||||||x|x|:x	#NAME?	SCUBE3	signal peptide, CUB and EGF-like domain-containing protein 3 isoform X1	-	-	-	-	GO:0044464//cell part	-	GO:0051259//protein oligomerization
miR-12258-y	ncbi_417794	-0.566462	0.241189	3723	1915	-23.7	CCCUCCUCCUUC-UUGA------	x|||||||||x|x|:|xxxxxxx	#NAME?	ADAMTS20	A disintegrin and metalloproteinase with thrombospondin motifs 20 isoform X1	-	-	-	-	-	-	-
miR-12258-y	ncbi_101747958	-0.857382	0.0290596	1062	41	-23.3	ACCUCUUCCUUUCUCCGUCAUGUC	x||||:||||xxx||x||x|:|:x	#NAME?	LOC101747958	estradiol 17-beta-dehydrogenase 2-like isoform X4	-	-	-	-	-	-	-
miR-12258-y	ncbi_112530679	0.708062	0.115401	657	626	-21	CUCUCCUCCUA------------	x:||||||||xxxxxxxxxxxxx	#NAME?	LOC112530679	uncharacterized protein LOC112530679	-	-	-	-	-	-	-
miR-12258-y	ncbi_107049489	0.724257	0.103569	1135	220	-27.3	CCCUCCUCCCGCUUCCAGUACC--	x||||||||x||x||xx||||xxx	#NAME?	LOC107049489	LOW QUALITY PROTEIN: leukocyte immunoglobulin-like receptor subfamily B member 3A	-	-	-	-	-	-	-
miR-12258-y	ncbi_423344	0.285985	0.582718	3687	2114	-23.2	UCCUCCUCCUU------------	x|||||||||xxxxxxxxxxxxx	#NAME?	BBOF1	basal body-orientation factor 1	-	-	-	-	-	-	-
miR-12258-y	ncbi_112532784	-0.94449	0.0045366	1607	1337	-22.8	CCCUCCUCCUU------------	x|||||||||xxxxxxxxxxxxx	#NAME?	LOC112532784	teneurin-a-like	-	-	-	-	-	-	-
miR-1386-x	ncbi_768932	0.507498	0.304107	2334	1765	-25.5	UAGGACCGGAUGGGG---	x|||||||:x:|:|xxxx	CUCCUGGCUGGCUCGCCA	LYRM7	complex III assembly factor LYRM7 isoform X3	-	-	-	-	-	-	-
miR-1386-x	ncbi_776262	-0.565504	0.242166	4464	1780	-31.3	UAGGACCGAC-GUGUGGUG	x|||||||||x|x|:|||x	CUCCUGGCUGGCUCGCCA-	ST8SIA3W	sia-alpha-2,3-Gal-beta-1,4-GlcNAc-R:alpha 2,8-sialyltransferase	-	-	-	-	GO:0031228//intrinsic component of Golgi membrane	GO:0008373//sialyltransferase activity	GO:0006464//cellular protein modification process;GO:0009311//oligosaccharide metabolic process
miR-1386-x	ncbi_431201	0.580071	0.227486	623	164	-27.6	CGAGGACCGG--GGGUGUGUC	x||||||||:xx|:|:|x||x	-CUCCUGGCUGGCUCGC-CA-	PGAP3	post-GPI attachment to proteins factor 3 isoform X1	-	-	-	-	GO:0031300//intrinsic component of organelle membrane	GO:0016787//hydrolase activity	-
miR-1386-x	ncbi_101747545	0.689225	0.129864	180	143	-20.6	AAGGACCGAA--------	x||||||||xxxxxxxxx	CUCCUGGCUGGCUCGCCA	COA4	cytochrome c oxidase assembly factor 4 homolog, mitochondrial	Organismal Systems	Environmental adaptation	ko04714//Thermogenesis	K18177	-	-	-
miR-1386-x	ncbi_417830	-0.768353	0.0742753	2030	972	-22.1	UGAGGACCGUCAGGU----	x||||||||x|x|:xxxxx	#NAME?	TBC1D30	TBC1 domain family member 30 isoform X4	-	-	-	-	GO:0005815//microtubule organizing center;GO:0005929//cilium	-	GO:0010639//negative regulation of organelle organization
miR-1386-x	ncbi_112531455	0.523956	0.285987	1330	269	-26	AGAGGACCGGGUGU-----	x||||||||:x:|xxxxxx	#NAME?	LOC112531455	guanylate-binding protein 2-like isoform X1	Organismal Systems	Immune system	ko04621//NOD-like receptor signaling pathway	K20899	-	GO:0032550//purine ribonucleoside binding	-
miR-1386-x	ncbi_101747242	0.865626	0.0258714	2126	843	-33.9	CAGGACCGGACCGACGUGGG	x|||||||x|||||x|:||x	CUCCUGGC-UGGCU-CGCCA	TLX2	T-cell leukemia homeobox protein 2	-	-	-	-	-	-	-
miR-1386-x	ncbi_426812	0.71921	0.107196	447	8	-26.2	AAGGACCGUGUCAGUGAGUA	x|||||||xx:x||:|x||x	CUCCUGGCUGGCUCGC-CA-	ALDH7A1	alpha-aminoadipic semialdehyde dehydrogenase	Metabolism;Metabolism;Metabolism;Metabolism;Metabolism;Metabolism;Metabolism;Metabolism;Metabolism;Metabolism;Metabolism;Metabolism;Metabolism	Global and overview maps;Lipid metabolism;Amino acid metabolism;Carbohydrate metabolism;Amino acid metabolism;Amino acid metabolism;Lipid metabolism;Amino acid metabolism;Amino acid metabolism;Carbohydrate metabolism;Amino acid metabolism;Metabolism of other amino acids;Carbohydrate metabolism	ko01100//Metabolic pathways;ko00561//Glycerolipid metabolism;ko00310//Lysine degradation;ko00010//Glycolysis / Gluconeogenesis;ko00380//Tryptophan metabolism;ko00330//Arginine and proline metabolism;ko00071//Fatty acid degradation;ko00280//Valine, leucine and isoleucine degradation;ko00260//Glycine, serine and threonine metabolism;ko00620//Pyruvate metabolism;ko00340//Histidine metabolism;ko00410…	K14085;K14085;K14085;K14085;K14085;K14085;K14085;K14085;K14085;K14085;K14085;K14085;K14085	GO:0031988//membrane-bounded vesicle;GO:0043231//intracellular membrane-bounded organelle	GO:0016903//oxidoreductase activity, acting on the aldehyde or oxo group of donors	GO:0044710//single-organism metabolic process
miR-145-x	ncbi_427347	-0.81004	0.0506999	463	100	-17.4	ACAGGUCAUCUAA-CCUUCUC-----	x|||||||xxx||xxx|:||xxxxxx	CGUCCAGU--UUUCCCAGGAAUCCCU	CBWD1	COBW domain-containing protein 1	-	-	-	-	-	-	-
miR-145-x	ncbi_415455	0.779117	0.0677957	1284	235	-21.6	ACAGGUCAAAG-CAUACCUAAGA--	x|||||||||:xxx|x|||x||xxx	CGUCCAGUUUUCCCA-GGAAUCCCU	PDE8A	high affinity cAMP-specific and IBMX-insensitive 3',5'-cyclic phosphodiesterase 8A isoform X1	Metabolism;Organismal Systems	Nucleotide metabolism;Endocrine system	ko00230//Purine metabolism;ko04927//Cortisol synthesis and secretion	K18437;K18437	GO:0031988//membrane-bounded vesicle	GO:0004114//3',5'-cyclic-nucleotide phosphodiesterase activity;GO:0043169//cation binding;GO:0060089//molecular transducer activity	GO:0050794//regulation of cellular process
miR-145-x	ncbi_395554	0.886399	0.0186246	6417	1202	-17.6	ACAGGUCAAC--------------	x||||||||xxxxxxxxxxxxxxx	CGUCCAGUUUUCCCAGGAAUCCCU	FGF14	fibroblast growth factor 14 isoform X1	-	-	-	-	-	GO:0005102//receptor binding;GO:0005539//glycosaminoglycan binding	GO:0002028//regulation of sodium ion transport;GO:0007267//cell-cell signaling;GO:0007626//locomotory behavior;GO:0048731//system development;GO:0050877//neurological system process;GO:0051403//stress-activated MAPK cascade
miR-145-x	ncbi_395846	0.483172	0.331642	8152	6286	-28.8	GGUAGGUCGAGAGGUAACUUGU---	x|:|||||:|:|||xxx|||:xxxx	#NAME?	GJA8	gap junction alpha-8 protein isoform X1	-	-	-	-	GO:0005911//cell-cell junction;GO:0031224//intrinsic component of membrane;GO:0043234//protein complex	GO:0005488//binding	GO:0001654//eye development;GO:0044763//single-organism cellular process
miR-145-x	ncbi_374008	0.621188	0.188068	10215	3334	-24.1	ACGGGUCGUCUGUUUCC---GGGAG	x|:||||:xxx|xx|||xxx||||x	CGUCCAGUUUUCCCAGGAAUCCCU-	EPHA6	ephrin type-A receptor 6 isoform X1	Organismal Systems	Development	ko04360//Axon guidance	K05107	-	-	-
miR-145-x	ncbi_101748467	0.267	0.609017	5785	352	-27.1	UCGGGUCG--UGG-CCCGACGGGGAC	x|:||||:xxx||xx||xxx:||||x	CGUCCAGUUUUCCCAGG-AAUCCCU-	LOC101748467	pre-mRNA-splicing factor CWC22 homolog	-	-	-	-	-	-	-
miR-1559-x	ncbi_421518	0.49138	0.322253	1521	248	-19.2	UGAGCUACGGAAUCUACC--------	x:|||||||:|xxx|||xxxxxxxxx	#NAME?	SLC35F3	putative thiamine transporter SLC35F3 isoform X2	-	-	-	-	GO:0031224//intrinsic component of membrane	-	GO:0051180//vitamin transport
miR-1559-x	ncbi_101750235	0.803039	0.0543702	1966	279	-20.9	UAGCUACGAGUA-AUGU-------	x||||||||::|x|:|xxxxxxxx	UUCGAUGCUUGUAUGCUACUCCCU	NXPH2	neurexophilin-2 isoform X2	-	-	-	-	-	-	-
miR-1559-x	ncbi_428907	0.728891	0.100287	613	148	-26.9	UGAGCUACGG-UGUAUGAUGAU---	x:|||||||:xxx||:|||||xxxx	#NAME?	AK7	adenylate kinase 7	Metabolism;Metabolism;Metabolism	Global and overview maps;Nucleotide metabolism;Metabolism of cofactors and vitamins	ko01100//Metabolic pathways;ko00230//Purine metabolism;ko00730//Thiamine metabolism	K00939;K00939;K00939	GO:0043231//intracellular membrane-bounded organelle	GO:0016776//phosphotransferase activity, phosphate group as acceptor;GO:0019201//nucleotide kinase activity;GO:0032550//purine ribonucleoside binding	GO:0001578//microtubule bundle formation;GO:0003341//cilium movement;GO:0007417//central nervous system development;GO:0009132//nucleoside diphosphate metabolic process;GO:0009141//nucleoside triphosphate metabolic process;GO:0048232//male gamete generation
miR-1648-x	ncbi_107051407	0.74334	0.0903577	315	25	-36.6	AGCCGAGCCUAACCGAGGCCCACGG	x||||||||xxx|||||||xxx||x	GCGGCUCGGCGCGGCUCCG--CGC-	LOC107051407	uncharacterized protein LOC107051407	-	-	-	-	-	-	-
miR-2779-x	ncbi_419620	-0.688912	0.130111	1348	296	-21.1	UGGCCGAGGGUCG-----	x|||||||xx||xxxxxx	UCCGGCUCGAAGGACCAU	CSF3R	granulocyte colony-stimulating factor receptor	Environmental Information Processing;Environmental Information Processing;Environmental Information Processing;Organismal Systems	Signal transduction;Signaling molecules and interaction;Signal transduction;Immune system	ko04151//PI3K-Akt signaling pathway;ko04060//Cytokine-cytokine receptor interaction;ko04630//Jak-STAT signaling pathway;ko04640//Hematopoietic cell lineage	K05061;K05061;K05061;K05061	-	-	GO:0007166//cell surface receptor signaling pathway;GO:0071621//granulocyte chemotaxis
miR-2779-x	ncbi_105694155	0.573316	0.234248	95	14	-22.8	UGGCCGAGGAGUCCCGC--	x|||||||xxx|||x|xxx	UCCGGCUC-GAAGGACCAU	PIGBOS1	protein PIGBOS1	-	-	-	-	-	-	-
miR-2779-x	ncbi_417386	0.554594	0.253398	3303	2990	-26.2	CGGGCCGAGUCGUGUGGG-	x:|||||||:xx:x|||xx	#NAME?	LOC417386	myeloid-associated differentiation marker-like protein 2	-	-	-	-	GO:0031224//intrinsic component of membrane	-	-
miR-2779-x	ncbi_101751202	0.849937	0.0320888	196	9	-23.8	CGGCCGAGGCCCUCGUGGG-	x|||||||xx|x||x|||xx	UCCGGCUC--GAAGGACCAU	NICN1	nicolin-1 isoform X2	-	-	-	-	-	-	-
miR-2779-x	ncbi_420122	-0.675869	0.140565	1280	352	-27.7	AAGGCCGAGGGCGCCCCGGUAG	x||||||||xx|xx||x||||x	-UCCGGCUC--GAAGGACCAU-	TMEM59L	transmembrane protein 59-like	-	-	-	-	-	-	-
miR-2779-x	ncbi_107051071	0.63713	0.173622	320	230	-23.8	GAGGCCGAGCG--------	x|||||||||xxxxxxxxx	#NAME?	PAGR1	LOW QUALITY PROTEIN: PAXIP1-associated glutamate-rich protein 1	-	-	-	-	-	-	-
miR-2779-x	ncbi_112532382	0.203814	0.698512	1467	269	-22.7	UGGUCGAGACCCCAGGGGUC	x||:||||xxx||xxx|||x	UCCGGCUCGAAGG--ACCAU	LOC112532382	uncharacterized protein LOC112532382	-	-	-	-	-	-	-
miR-2779-x	ncbi_101747242	0.730409	0.0992223	2126	499	-22.5	GAGGCUGAGUAGCCC----	x||||:|||:xx||xxxxx	#NAME?	TLX2	T-cell leukemia homeobox protein 2	-	-	-	-	-	-	-
miR-2779-x	ncbi_101748467	-0.280271	0.590602	5785	3317	-29	CAGGCCGAGUCUUCUUUGUAA	x||||||||x||||:|x|||x	-UCCGGCUC-GAAGGACCAU-	LOC101748467	pre-mRNA-splicing factor CWC22 homolog	-	-	-	-	-	-	-
miR-32-x	ncbi_425215	0.911672	0.0113581	2437	1638	-16.4	CAUAACGUGAACACAGUGUCAUUAGGGUUU	x||||||||xxx|xx:||xxx|:|:x|||x	-UAUUGCAC--AU--UAC-UAAGUUGCAA-	AK6	adenylate kinase isoenzyme 6	Metabolism;Metabolism;Genetic Information Processing	Global and overview maps;Nucleotide metabolism;Translation	ko01100//Metabolic pathways;ko00230//Purine metabolism;ko03008//Ribosome biogenesis in eukaryotes	K18532;K18532;K18532	GO:0016604//nuclear body	GO:0016776//phosphotransferase activity, phosphate group as acceptor;GO:0017111//nucleoside-triphosphatase activity;GO:0032550//purine ribonucleoside binding	GO:0009117//nucleotide metabolic process
miR-32-x	ncbi_420798	0.870524	0.0240609	173	53	-16.9	UUAACGUGUCAAACAU---ACGUUU	x||||||||x||xx||xxx|||||x	UAUUGCACA-UUACUAAGUUGCAA-	TRIP13	pachytene checkpoint protein 2 homolog	-	-	-	-	GO:0043073//germ cell nucleus	GO:0005515//protein binding;GO:0032550//purine ribonucleoside binding	GO:0006281//DNA repair;GO:0007127//meiosis I;GO:0007281//germ cell development;GO:0022607//cellular component assembly;GO:0048232//male gamete generation
miR-32-x	ncbi_395554	-0.978815	0.00066847	346	17	-18.1	UUAACGUG-AGUCCUGAGUCAUUCAGUGUUG	x|||||||x|:xxx|||x|xxx|||::|||x	UAUUGCACAUU---ACU-A---AGUUGCAA-	FGF14	fibroblast growth factor 14	-	-	-	-	-	GO:0005102//receptor binding;GO:0005539//glycosaminoglycan binding	GO:0002028//regulation of sodium ion transport;GO:0007267//cell-cell signaling;GO:0007626//locomotory behavior;GO:0048731//system development;GO:0050877//neurological system process;GO:0051403//stress-activated MAPK cascade
miR-32-x	ncbi_431201	0.81887	0.0462407	623	454	-22.8	UGUAACGUGGCAUGG-GGAAGGUC	x:|||||||xx|||:xxx||x||x	#NAME?	PGAP3	post-GPI attachment to proteins factor 3 isoform X1	-	-	-	-	GO:0031300//intrinsic component of organelle membrane	GO:0016787//hydrolase activity	-
miR-32-x	ncbi_427310	0.926193	0.00797009	1285	1201	-16.7	UUAACGUGGUUUCAUUAGGAAUGUUU	x|||||||xxx|x|||xxx||:|||x	UAUUGCACAUUACUAA--GUUGCAA-	RNF20	E3 ubiquitin-protein ligase BRE1A isoform X1	-	-	-	-	GO:0000151//ubiquitin ligase complex;GO:0043231//intracellular membrane-bounded organelle;GO:0043232//intracellular non-membrane-bounded organelle	GO:0003712//transcription cofactor activity;GO:0019787//ubiquitin-like protein transferase activity;GO:0044389//ubiquitin-like protein ligase binding;GO:0046914//transition metal ion binding	GO:0006355//regulation of transcription, DNA-templated;GO:0006513//protein monoubiquitination;GO:0016574//histone ubiquitination;GO:0019941//modification-dependent protein catabolic process;GO:0030334//regulation of cell migration;GO:0031058//positive regulation of histone modification
miR-32-x	ncbi_429058	-0.951423	0.00348225	10886	8660	-17.6	CUGACGUGUUAAUCUUAUUGCGUGCGUG	x|:|||||x||||xxx|||x|:x:|||x	UAUUGCAC-AUUA--CUAA-GU-UGCAA	KCNT2	potassium channel subfamily T member 2 isoform X1	-	-	-	-	-	-	-
miR-32-x	ncbi_395846	-0.726913	0.101682	8152	2875	-17.4	AGUAACGUGACAGU-ACUCGACC--	x:|||||||xx|:|xxx||:||xxx	#NAME?	GJA8	gap junction alpha-8 protein isoform X1	-	-	-	-	GO:0005911//cell-cell junction;GO:0031224//intrinsic component of membrane;GO:0043234//protein complex	GO:0005488//binding	GO:0001654//eye development;GO:0044763//single-organism cellular process
miR-32-x	ncbi_374008	-0.850482	0.0318622	10215	8600	-21.5	CAUGACGUGGUUUG-UUC-UCGUUC	x||:|||||xxx||x|||xx||||x	-UAUUGCACAUUACUAAGUUGCAA-	EPHA6	ephrin type-A receptor 6 isoform X1	Organismal Systems	Development	ko04360//Axon guidance	K05107	-	-	-
miR-32-x	ncbi_107050283	0.746353	0.0883458	199	95	-17.4	CAUAACGUGUGU------------	x|||||||||:xxxxxxxxxxxxx	#NAME?	LOC107050283	platelet glycoprotein VI-like	-	-	-	-	-	-	-
miR-32-x	ncbi_769533	-0.915268	0.0104652	3046	1621	-16	UUAACGUG--GUG-UCCAA-GUUU	x|||||||xx:||xxx|||x|||x	UAUUGCACAUUACUAAGUUGCAA-	ERC2	ERC protein 2	-	-	-	-	-	-	-
miR-32-x	ncbi_421862	-0.924595	0.0083145	4831	981	-17.5	CUGAUGUGU-UUG-UGUACCGUG	x|:|:||||xx||xxx:|x|||x	UAUUGCACAUUACUAAGUUGCAA	CD109	CD109 antigen	-	-	-	-	GO:0044421//extracellular region part;GO:0044464//cell part	GO:0019838//growth factor binding;GO:0061135//endopeptidase regulator activity	GO:0000768//syncytium formation by plasma membrane fusion;GO:0010466//negative regulation of peptidase activity;GO:0010837//regulation of keratinocyte proliferation;GO:0017015//regulation of transforming growth factor beta receptor signaling pathway;GO:0032102//negative regulation of response to external stimulus;GO:0045604//regulation of epidermal cell differentiation
miR-33-x	ncbi_426847	0.978994	0.000657218	546	293	-19.5	GACGUAACGAUAAAUU-CCGUC-	x|||||||:x:||xx|xx|||xx	GUGCAUUGUAGUUGCAUUGCAAU	ACAA2	3-ketoacyl-CoA thiolase, mitochondrial	Metabolism;Metabolism;Metabolism;Metabolism;Metabolism	Global and overview maps;Global and overview maps;Lipid metabolism;Amino acid metabolism;Lipid metabolism	ko01100//Metabolic pathways;ko01212//Fatty acid metabolism;ko00071//Fatty acid degradation;ko00280//Valine, leucine and isoleucine degradation;ko00062//Fatty acid elongation	K07508;K07508;K07508;K07508;K07508	GO:0019866//organelle inner membrane;GO:0031988//membrane-bounded vesicle;GO:0043231//intracellular membrane-bounded organelle	GO:0003723//RNA binding;GO:0016746//transferase activity, transferring acyl groups	GO:0001666//response to hypoxia;GO:0010823//negative regulation of mitochondrion organization;GO:0035795//negative regulation of mitochondrial membrane permeability
miR-33-x	ncbi_422883	-0.922305	0.00882035	2097	940	-23.3	AACGUAACGUAAACGAAACU---	x|||||||:|x||||x|||xxxx	GUGCAUUGUAGUUGCAUUGCAAU	SH3BP2	SH3 domain-binding protein 2	-	-	-	-	-	-	-
miR-33-x	ncbi_101751877	-0.949163	0.00381087	875	434	-22.7	AACGUAGCAUGUAGACCUUACGUA-	x|||||:|||xxx:||xxx||||xx	GUGCAUUGUA--GUUGCAUUGCAAU	LOC101751877	uncharacterized protein LOC101751877	-	-	-	-	-	-	-
miR-33-x	ncbi_427583	-0.913301	0.0109493	2563	1801	-19.3	AUACGUAAUUAACUUUACUGUUUAGCGUA-	x:||||||:xxx|xxx||x||xx|:|||xx	#NAME?	FBLN2	fibulin-2	-	-	-	-	GO:0031988//membrane-bounded vesicle	GO:0005488//binding	GO:0010810//regulation of cell-substrate adhesion
miR-33-x	ncbi_112530480	-0.705657	0.117206	2263	1144	-19.3	GACGUAAC-U-AUUGAAACGA--	x|||||||x|xxx:|x||||xxx	GUGCAUUGUAGUUGCAUUGCAAU	LOC112530480	uncharacterized protein LOC112530480	-	-	-	-	-	-	-
miR-33-x	ncbi_428953	0.834787	0.0386881	5626	3458	-28	GCACGUGACGAGAACG--AUGUG-	x|||||:||:xx||||xx|:||xx	#NAME?	WNT8B	protein Wnt-8b isoform X1	Environmental Information Processing;Environmental Information Processing;Environmental Information Processing;Cellular Processes;Organismal Systems	Signal transduction;Signal transduction;Signal transduction;Cellular community - eukaryotes;Endocrine system	ko04310//Wnt signaling pathway;ko04390//Hippo signaling pathway;ko04150//mTOR signaling pathway;ko04550//Signaling pathways regulating pluripotency of stem cells;ko04916//Melanogenesis	K00714;K00714;K00714;K00714;K00714	GO:0031012//extracellular matrix	-	GO:0007166//cell surface receptor signaling pathway;GO:0010468//regulation of gene expression;GO:0044707//single-multicellular organism process
miR-33-x	ncbi_424025	-0.895909	0.0156885	3897	532	-27.9	GACGUAACGAUCGAUGUGUCAAUGUC-	x|||||||:x||:|:||:xxx|:||xx	GUGCAUUGU-AGUUGCAU---UGCAAU	TRPM8	transient receptor potential cation channel subfamily M member 8 isoform X1	Organismal Systems	Sensory system	ko04750//Inflammatory mediator regulation of TRP channels	K04983	GO:0031224//intrinsic component of membrane;GO:0044459//plasma membrane part	GO:0005261//cation channel activity;GO:0046983//protein dimerization activity	GO:0006816//calcium ion transport;GO:0006875//cellular metal ion homeostasis;GO:0006950//response to stress;GO:0009266//response to temperature stimulus;GO:0050951//sensory perception of temperature stimulus;GO:0051260//protein homooligomerization
miR-33-x	ncbi_415993	0.805085	0.0532853	2669	2200	-23.5	AAUGUGACAUCAGUUGAUUCGUA-	x|:||:||||||::x|xxx|||xx	GUGCAUUGUAGUUG-CAUUGCAAU	CHDH	choline dehydrogenase, mitochondrial isoform X1	Metabolism;Metabolism	Global and overview maps;Amino acid metabolism	ko01100//Metabolic pathways;ko00260//Glycine, serine and threonine metabolism	K00108;K00108	GO:0019866//organelle inner membrane;GO:0043231//intracellular membrane-bounded organelle	GO:0000166//nucleotide binding;GO:0016614//oxidoreductase activity, acting on CH-OH group of donors	GO:0019695//choline metabolic process
miR-33-x	ncbi_420383	-0.891374	0.0170586	2716	227	-20.2	ACAUGUAAUUUC--CGUAGUUGUUU	x||:||||:x||xx||||::x|||x	#NAME?	FAM188B	probable ubiquitin carboxyl-terminal hydrolase MINDY-4	-	-	-	-	-	-	-
miR-33-y	ncbi_418415	0.834205	0.0389534	2106	391	-15.3	UUUACGGGU------------	x|||||||xxxxxxxxxxxxx	CAAUGCCCCUGCCAUGCAGCC	NECTIN3	nectin-3 isoform X1	Environmental Information Processing;Cellular Processes	Signaling molecules and interaction;Cellular community - eukaryotes	ko04514//Cell adhesion molecules (CAMs);ko04520//Adherens junction	K06592;K06592	-	-	-
miR-33-y	ncbi_112531449	-0.360933	0.48211	426	287	-36.3	UUUACGGGGCACGGUUGAGGUCGGA	x||||||||x|||||xx|x|||||x	CAAUGCCCC-UGCCA--UGCAGCC-	LOC112531449	uncharacterized protein LOC112531449	-	-	-	-	-	-	-
miR-33-y	ncbi_771880	-0.939652	0.00535287	322	259	-28.9	AUUAUGGGGGCGG--GGUUA-	x|||:||||:|||xxx||:xx	CAAUGCCCCUGCCAUGCAGCC	LOC771880	T-cell surface glycoprotein CD8 alpha chain-like isoform X3	Environmental Information Processing;Organismal Systems;Organismal Systems;Organismal Systems	Signaling molecules and interaction;Immune system;Immune system;Immune system	ko04514//Cell adhesion molecules (CAMs);ko04660//T cell receptor signaling pathway;ko04640//Hematopoietic cell lineage;ko04612//Antigen processing and presentation	K06458;K06458;K06458;K06458	-	-	-
miR-33-y	ncbi_107053766	0.896088	0.0156355	205	102	-28	CUUACGGGG-UGAUGACGACGGG	x||||||||x:|xxx|||x|||x	CAAUGCCCCUGC-CAUGCAGCC-	LOC107053766	scavenger receptor cysteine-rich type 1 protein M130-like	-	-	-	-	-	-	-
miR-33-y	ncbi_769533	0.943903	0.00463208	3046	2147	-22.5	UUUACGGGGAUUUCAUUAUGGA	x|||||||||:xxx|:xx:||x	CAAUGCCCCUGCCAUGCAGCC-	ERC2	ERC protein 2	-	-	-	-	-	-	-
miR-454-x	ncbi_422883	0.697564	0.12337	2097	641	-17.7	UUGGGAUAGA--------------	x||||||||xxxxxxxxxxxxxxx	#NAME?	SH3BP2	SH3 domain-binding protein 2	-	-	-	-	-	-	-
miR-454-x	ncbi_427469	-0.752674	0.0841905	3902	3451	-16.8	AGGGAUAGG--------------	x|||||||xxxxxxxxxxxxxxx	ACCCUAUCAAUAUUGCCUCUGCU	ERCC6L2	DNA excision repair protein ERCC-6-like 2 isoform X5	-	-	-	-	GO:0005856//cytoskeleton;GO:0043231//intracellular membrane-bounded organelle	GO:0003676//nucleic acid binding;GO:0017111//nucleoside-triphosphatase activity;GO:0036094//small molecule binding	GO:0033554//cellular response to stress
miR-454-x	ncbi_428953	-0.473056	0.343346	5626	1501	-16.3	CGGGAUAGA--------------	x|||||||xxxxxxxxxxxxxxx	ACCCUAUCAAUAUUGCCUCUGCU	WNT8B	protein Wnt-8b isoform X1	Environmental Information Processing;Environmental Information Processing;Environmental Information Processing;Cellular Processes;Organismal Systems	Signal transduction;Signal transduction;Signal transduction;Cellular community - eukaryotes;Endocrine system	ko04310//Wnt signaling pathway;ko04390//Hippo signaling pathway;ko04150//mTOR signaling pathway;ko04550//Signaling pathways regulating pluripotency of stem cells;ko04916//Melanogenesis	K00714;K00714;K00714;K00714;K00714	GO:0031012//extracellular matrix	-	GO:0007166//cell surface receptor signaling pathway;GO:0010468//regulation of gene expression;GO:0044707//single-multicellular organism process
miR-454-x	ncbi_424025	0.796393	0.0579632	3897	2714	-20.2	AGGGAUAGGGUUUGUAACA-------	x|||||||xxx||:||||xxxxxxxx	ACCCUAUC---AAUAUUGCCUCUGCU	TRPM8	transient receptor potential cation channel subfamily M member 8 isoform X1	Organismal Systems	Sensory system	ko04750//Inflammatory mediator regulation of TRP channels	K04983	GO:0031224//intrinsic component of membrane;GO:0044459//plasma membrane part	GO:0005261//cation channel activity;GO:0046983//protein dimerization activity	GO:0006816//calcium ion transport;GO:0006875//cellular metal ion homeostasis;GO:0006950//response to stress;GO:0009266//response to temperature stimulus;GO:0050951//sensory perception of temperature stimulus;GO:0051260//protein homooligomerization
miR-460-x	ncbi_426847	0.881742	0.0201505	546	304	-18	CGACGUAACGA-------------	x||||||||:xxxxxxxxxxxxxx	CCUGCAUUGUACACACUGUGUGAA	ACAA2	3-ketoacyl-CoA thiolase, mitochondrial	Metabolism;Metabolism;Metabolism;Metabolism;Metabolism	Global and overview maps;Global and overview maps;Lipid metabolism;Amino acid metabolism;Lipid metabolism	ko01100//Metabolic pathways;ko01212//Fatty acid metabolism;ko00071//Fatty acid degradation;ko00280//Valine, leucine and isoleucine degradation;ko00062//Fatty acid elongation	K07508;K07508;K07508;K07508;K07508	GO:0019866//organelle inner membrane;GO:0031988//membrane-bounded vesicle;GO:0043231//intracellular membrane-bounded organelle	GO:0003723//RNA binding;GO:0016746//transferase activity, transferring acyl groups	GO:0001666//response to hypoxia;GO:0010823//negative regulation of mitochondrion organization;GO:0035795//negative regulation of mitochondrial membrane permeability
miR-460-x	ncbi_420392	-0.723977	0.103768	2853	778	-23.1	CGGACGUAAGGUCGUCGUGAA------	x||||||||x:|x||x||||xxxxxxx	#NAME?	CCDC13	coiled-coil domain-containing protein 13 isoform X1	-	-	-	-	-	-	-
miR-460-x	ncbi_425372	0.885692	0.0188528	2792	953	-17	UGGACGUAAGAC-------------	x||||||||x|xxxxxxxxxxxxxx	#NAME?	FREM3	chondroitin sulfate proteoglycan 4	-	-	-	-	-	-	-
miR-460-x	ncbi_428005	0.818861	0.0462455	4159	122	-32.3	AGGACGUAG-GUGUGGGAGACAGUCUC	x|||||||:x:||||xxx||||xx||x	#NAME?	CLCN4	H(+)/Cl(-) exchange transporter 4	-	-	-	-	GO:0031224//intrinsic component of membrane	GO:0005254//chloride channel activity	GO:0006821//chloride transport;GO:0034765//regulation of ion transmembrane transport
miR-460-x	ncbi_423635	-0.948964	0.00384057	568	305	-17.4	CGGAUGUAAGUU---U---AUACUUC	x|||:||||xx|xxx|xxx|:||||x	-CCUGCAUUGUACACACUGUGUGAA-	SRRL	uncharacterized protein SRRL isoform X1	Metabolism;Metabolism;Metabolism;Metabolism;Metabolism	Global and overview maps;Global and overview maps;Global and overview maps;Amino acid metabolism;Amino acid metabolism	ko01100//Metabolic pathways;ko01200//Carbon metabolism;ko01230//Biosynthesis of amino acids;ko00260//Glycine, serine and threonine metabolism;ko00290//Valine, leucine and isoleucine biosynthesis	K01754;K01754;K01754;K01754;K01754	-	-	-
miR-460-x	ncbi_427316	0.781677	0.0662943	1083	393	-22.3	UGACGUAAUAAUGGGAAAGUCACACC-	x|||||||:|x||x|xxx|x|||||xx	CCUGCAUUGU-ACAC--ACUGUGUGAA	FAM151BL	protein FAM151B isoform X3	-	-	-	-	-	-	-
miR-460-x	ncbi_428073	-0.701255	0.120542	1397	1064	-14.5	AGACGUAAGAC-------------	x|||||||x|xxxxxxxxxxxxxx	CCUGCAUUGUACACACUGUGUGAA	FGL1L	fibrinogen-like protein 1 isoform X2	-	-	-	-	-	-	-
miR-460-x	ncbi_772256	-0.747845	0.0873572	74	11	-17.8	GGGACGUAAACAC-------------	x||||||||x||xxxxxxxxxxxxxx	#NAME?	MORN5	MORN repeat-containing protein 5 isoform X4	-	-	-	-	-	-	-
miR-460-x	ncbi_420592	0.627191	0.182573	131	75	-16.7	CGACGUAAUAUC------------	x|||||||:||xxxxxxxxxxxxx	CCUGCAUUGUACACACUGUGUGAA	LRRC72	leucine-rich repeat-containing protein 72 isoform X2	-	-	-	-	-	-	-
miR-460-x	ncbi_395846	-0.785838	0.0638865	8152	1375	-22	CGACGUGACA-GGGUCGGGUUU---	x|||||:|||xxx||x|:xx:xxxx	CCUGCAUUGUACACA-CUGUGUGAA	GJA8	gap junction alpha-8 protein isoform X1	-	-	-	-	GO:0005911//cell-cell junction;GO:0031224//intrinsic component of membrane;GO:0043234//protein complex	GO:0005488//binding	GO:0001654//eye development;GO:0044763//single-organism cellular process
miR-460-x	ncbi_419897	0.849863	0.0321195	2259	1791	-13.6	UGACGUAAA---------------	x|||||||xxxxxxxxxxxxxxxx	CCUGCAUUGUACACACUGUGUGAA	TCP11	T-complex protein 11 homolog isoform X1	-	-	-	-	-	-	-
miR-460-x	ncbi_112530480	-0.598905	0.209052	2263	1139	-19.8	UGACGUAACUAUUGAAACGAAACUC	x||||||||xxx||xx||:xx|||x	CCUGCAUUGUACACACUGU-GUGAA	LOC112530480	uncharacterized protein LOC112530480	-	-	-	-	-	-	-
miR-460-x	ncbi_420703	-0.811149	0.0501293	2375	538	-17.5	UGACGUAAUUUAUGUU----------	x|||||||xx:||||xxxxxxxxxxx	CCUGCAUU--GUACACACUGUGUGAA	CDCP1	CUB domain-containing protein 1 isoform X2	-	-	-	-	-	-	-
miR-460-x	ncbi_101747242	0.651483	0.16103	2126	780	-33.8	CGGGCGUAGCAGGCGUGACACGGUC	x||:||||:||x|x|||||||:x|x	#NAME?	TLX2	T-cell leukemia homeobox protein 2	-	-	-	-	-	-	-
miR-460-x	ncbi_415993	0.861626	0.0273963	2669	2489	-21.4	UGGACGUAG--AGUAGUAUUACAA--	x|||||||:xxx||x||xx:|||xxx	#NAME?	CHDH	choline dehydrogenase, mitochondrial isoform X1	Metabolism;Metabolism	Global and overview maps;Amino acid metabolism	ko01100//Metabolic pathways;ko00260//Glycine, serine and threonine metabolism	K00108;K00108	GO:0019866//organelle inner membrane;GO:0043231//intracellular membrane-bounded organelle	GO:0000166//nucleotide binding;GO:0016614//oxidoreductase activity, acting on CH-OH group of donors	GO:0019695//choline metabolic process
miR-460-x	ncbi_420383	-0.815676	0.0478318	2716	1890	-21.8	AGACGUAACCUCUGUAGGUAUAA--	x||||||||xxx|||x|::|:|xxx	CCUGCAUUGUACACA-CUGUGUGAA	FAM188B	probable ubiquitin carboxyl-terminal hydrolase MINDY-4	-	-	-	-	-	-	-
miR-9226-x	ncbi_396050	-0.662988	0.151227	1370	348	-23.3	ACCAGGGAACAGUAUGAAGA	x|||||||xx||xx:|xx|x	AGGUCCCUGUUCGGGCGCCA	SCNN1A	amiloride-sensitive sodium channel subunit alpha	Organismal Systems;Organismal Systems	Sensory system;Excretory system	ko04742//Taste transduction;ko04960//Aldosterone-regulated sodium reabsorption	K04824;K04824	GO:0005929//cilium;GO:0031090//organelle membrane;GO:0031988//membrane-bounded vesicle;GO:0034703//cation channel complex;GO:0044444//cytoplasmic part;GO:0044459//plasma membrane part	GO:0005272//sodium channel activity;GO:0019904//protein domain specific binding	GO:0006814//sodium ion transport;GO:0007606//sensory perception of chemical stimulus;GO:0030104//water homeostasis;GO:0055065//metal ion homeostasis
miR-9226-x	ncbi_423610	-0.470521	0.346303	4546	2583	-23.5	CCCAGGGAACA--CGUGUGU-	x|||||||x||xx|x:|:|xx	AGGUCCCU-GUUCGGGCGCCA	LDB3	LIM domain-binding protein 3 isoform X1	-	-	-	-	-	-	-
miR-9226-x	ncbi_101747380	-0.820047	0.0456608	189	73	-27.9	CCCGGGGGCCGCACGCCAUGGGGG	x||:|||:xxx||x|||x:|x||x	AGGUCCCU---GUUCGG-GCGCCA	CAMK2N2	calcium/calmodulin-dependent protein kinase II inhibitor 2	-	-	-	-	GO:0005815//microtubule organizing center;GO:0043231//intracellular membrane-bounded organelle;GO:0044444//cytoplasmic part	GO:0004860//protein kinase inhibitor activity;GO:0016772//transferase activity, transferring phosphorus-containing groups;GO:0019900//kinase binding	GO:0001933//negative regulation of protein phosphorylation;GO:0050804//modulation of synaptic transmission
miR-9226-x	ncbi_101747516	0.603422	0.204725	574	361	-32.8	UUCCAGGGACGACGUCGGUGC-	x|||||||||:|x|:|x|:|xx	#NAME?	LOC101747516	uncharacterized protein LOC101747516 isoform X5	-	-	-	-	-	-	-
miR-9226-x	ncbi_374008	-0.845506	0.0339587	10215	3783	-27.1	UUCCAGGGA--AGGUUGUGU-	x||||||||xx||x::|:|xx	#NAME?	EPHA6	ephrin type-A receptor 6 isoform X1	Organismal Systems	Development	ko04360//Axon guidance	K05107	-	-	-
miR-9226-x	ncbi_101748887	0.967005	0.00161509	1200	18	-34.1	CUCCAGGGACAGGGUCGG---	x||||||||||:|x:||xxxx	#NAME?	SRM130L2	antigen WC1.1-like	-	-	-	-	-	-	-
miR-9226-x	ncbi_428919	-0.754399	0.0830725	2579	860	-27.1	GUUCAGGGACACGCCG-----	x|:||||||||x|||xxxxxx	#NAME?	GPHB5	glycoprotein hormone beta-5	-	-	-	-	-	GO:0005102//receptor binding	-
miR-129-x	ncbi_422129	0.814186	0.0485825	272	177	-27.9	AGAAAAACGAAACCGGGGUAUGACGUC-	x||||||||xxx||:|:x:xx:||||xx	#NAME?	DGKK	diacylglycerol kinase delta isoform X1	Metabolism;Environmental Information Processing;Environmental Information Processing;Metabolism;Metabolism	Global and overview maps;Signal transduction;Signal transduction;Lipid metabolism;Lipid metabolism	ko01100//Metabolic pathways;ko04072//Phospholipase D signaling pathway;ko04070//Phosphatidylinositol signaling system;ko00564//Glycerophospholipid metabolism;ko00561//Glycerolipid metabolism	K00901;K00901;K00901;K00901;K00901	-	-	-
miR-129-x	ncbi_423344	0.185728	0.724612	3687	2376	-26.8	GGAGAAACGUCUCCGACCAGAUAAUGA--	x||:|||||:|xxx||||x||xx|:|xxx	#NAME?	BBOF1	basal body-orientation factor 1	-	-	-	-	-	-	-
miR-129-x	ncbi_101747773	0.598175	0.209755	444	242	-19.9	CAAAAACGUGGAUUUCGAGA----	x|||||||:x:xx::|||:xxxxx	CUUUUUGCGGUCUGGGCUUGCAUU	LOC101747773	uncharacterized protein LOC101747773	-	-	-	-	-	-	-
miR-129-x	ncbi_112532784	-0.923877	0.00847155	1607	1508	-21.5	AAAAAACGU--AACCCUUUGAUACAUGUAGC	x|||||||:xxx||||xxx||xxx|:|||:x	CUUUUUGCGGUCUGGG---CU---UGCAUU-	LOC112532784	teneurin-a-like	-	-	-	-	-	-	-
miR-1290-y	ncbi_427427	0.373939	0.465235	290	108	-15.4	UGACUAAAAAUGUUUUUCUC	x:||||||||:x|xx|:|:x	-UUGAUUUUUGGAGCAGGG-	TARS	threonine--tRNA ligase, cytoplasmic	Genetic Information Processing	Translation	ko00970//Aminoacyl-tRNA biosynthesis	K01868	GO:0005856//cytoskeleton;GO:0031988//membrane-bounded vesicle	GO:0016876//ligase activity, forming aminoacyl-tRNA and related compounds;GO:0032550//purine ribonucleoside binding	GO:0006418//tRNA aminoacylation for protein translation
miR-1290-y	ncbi_421518	-0.273881	0.599451	1521	1035	-15.6	AGACUAAAAA-GGUGUGCA	x:||||||||xxx:||x|x	#NAME?	SLC35F3	putative thiamine transporter SLC35F3 isoform X2	-	-	-	-	GO:0031224//intrinsic component of membrane	-	GO:0051180//vitamin transport
miR-1290-y	ncbi_101750235	-0.285001	0.584073	1966	289	-13.2	UGACUAAAAGGUCU-AGCUA	x:|||||||x::||xxx|:x	#NAME?	NXPH2	neurexophilin-2 isoform X2	-	-	-	-	-	-	-
miR-1290-y	ncbi_427137	0.321825	0.533928	430	58	-18.3	GAACUGAAGAAUGUGUCA-	x||||:||:|xxx:|||xx	#NAME?	SKIV2L2	exosome RNA helicase MTR4 isoform X1	Genetic Information Processing	Folding, sorting and degradation	ko03018//RNA degradation	K12598	GO:0005681//spliceosomal complex	GO:0003723//RNA binding;GO:0017111//nucleoside-triphosphatase activity;GO:0032550//purine ribonucleoside binding	GO:0006364//rRNA processing
miR-1290-y	ncbi_427399	0.464924	0.352861	982	298	-14.6	AAACUAAAAGUUUUCAUCUG	x||||||||:::x||x||:x	#NAME?	NUDT2	bis(5'-nucleosyl)-tetraphosphatase [asymmetrical]	Metabolism;Metabolism	Nucleotide metabolism;Nucleotide metabolism	ko00230//Purine metabolism;ko00240//Pyrimidine metabolism	K01518;K01518	-	GO:0004551//nucleotide diphosphatase activity	-
miR-1290-y	ncbi_418715	-0.421449	0.405256	1163	393	-13.1	UACUAAAAAAAAU--UCCA	x||||||||xxx|xx|||x	UUGAUUUUU-GGAGCAGGG	IL1R2	interleukin-1 receptor type 2 isoform X2	Environmental Information Processing;Organismal Systems	Signaling molecules and interaction;Immune system	ko04060//Cytokine-cytokine receptor interaction;ko04640//Hematopoietic cell lineage	K04387;K04387	-	GO:0004908//interleukin-1 receptor activity	GO:0007166//cell surface receptor signaling pathway
miR-1290-y	ncbi_427469	0.365139	0.476633	3902	197	-19.6	CGACUAAGAGUCCCGGACCG	x:|||||:|::|x||xx||x	#NAME?	ERCC6L2	DNA excision repair protein ERCC-6-like 2 isoform X5	-	-	-	-	GO:0005856//cytoskeleton;GO:0043231//intracellular membrane-bounded organelle	GO:0003676//nucleic acid binding;GO:0017111//nucleoside-triphosphatase activity;GO:0036094//small molecule binding	GO:0033554//cellular response to stress
miR-1290-y	ncbi_417794	-0.241348	0.645007	3723	2078	-20.5	CACUAAAA-CGUCGUCUU	x|||||||x|x|||||:x	UUGAUUUUUGGAGCAGGG	ADAMTS20	A disintegrin and metalloproteinase with thrombospondin motifs 20 isoform X1	-	-	-	-	-	-	-
miR-1290-y	ncbi_417830	-0.332265	0.519944	2030	700	-14.3	GGAUUAAAA-CGUCGC---	x:|:|||||x|x|||xxxx	#NAME?	TBC1D30	TBC1 domain family member 30 isoform X4	-	-	-	-	GO:0005815//microtubule organizing center;GO:0005929//cilium	-	GO:0010639//negative regulation of organelle organization
miR-1290-y	ncbi_101747958	-0.326488	0.52767	1556	948	-15.3	UACUAAAAUGUCCUAGGUUG-	x|||||||xxx|||xx||:xx	UUGAUUUU--UGGA-GCAGGG	LOC101747958	estradiol 17-beta-dehydrogenase 2-like isoform X2	-	-	-	-	-	-	-
miR-1290-y	ncbi_395846	-0.425224	0.400608	8152	7692	-23.6	CAACUAAAAGUCUCUGUCUU	x||||||||::|||x|||:x	#NAME?	GJA8	gap junction alpha-8 protein isoform X1	-	-	-	-	GO:0005911//cell-cell junction;GO:0031224//intrinsic component of membrane;GO:0043234//protein complex	GO:0005488//binding	GO:0001654//eye development;GO:0044763//single-organism cellular process
miR-1290-y	ncbi_112530367	-0.500133	0.312351	2230	818	-18.9	CGACUAAAAGUUGUACGUUCUU	x:|||||||:::xxx|||:|:x	-UUGAUUUUUGG--AGCAGGG-	LOC112530367	formin-like protein 2	-	-	-	-	-	-	-
miR-1290-y	ncbi_107052934	-0.27704	0.595072	1485	102	-16.7	UACUAAGAAGGUCUACGUA--	x|||||:||xx:||x|||xxx	UUGAUUUUU--GGA-GCAGGG	LOC107052934	uncharacterized protein LOC107052934 isoform X2	-	-	-	-	-	-	-
miR-1290-y	ncbi_424025	-0.602274	0.205822	3897	552	-15.7	CAACUAAAAG--ACGUA--	x||||||||:xxx|||xxx	#NAME?	TRPM8	transient receptor potential cation channel subfamily M member 8 isoform X1	Organismal Systems	Sensory system	ko04750//Inflammatory mediator regulation of TRP channels	K04983	GO:0031224//intrinsic component of membrane;GO:0044459//plasma membrane part	GO:0005261//cation channel activity;GO:0046983//protein dimerization activity	GO:0006816//calcium ion transport;GO:0006875//cellular metal ion homeostasis;GO:0006950//response to stress;GO:0009266//response to temperature stimulus;GO:0050951//sensory perception of temperature stimulus;GO:0051260//protein homooligomerization
miR-1290-y	ncbi_424430	0.552451	0.255628	152	110	-16.8	UACUAAAAUCUUCCGGUCUG	x|||||||x|:||xx|||:x	UUGAUUUUUGGAG--CAGGG	LOC424430	quinone oxidoreductase-like protein 2	-	-	-	-	-	GO:0003824//catalytic activity;GO:0046914//transition metal ion binding	GO:0044710//single-organism metabolic process
miR-1290-y	ncbi_426812	0.38009	0.457321	447	110	-17.8	AGACUAAAAG-ACUGUCUU	x:|||||||:xxx:|||:x	#NAME?	ALDH7A1	alpha-aminoadipic semialdehyde dehydrogenase	Metabolism;Metabolism;Metabolism;Metabolism;Metabolism;Metabolism;Metabolism;Metabolism;Metabolism;Metabolism;Metabolism;Metabolism;Metabolism	Global and overview maps;Lipid metabolism;Amino acid metabolism;Carbohydrate metabolism;Amino acid metabolism;Amino acid metabolism;Lipid metabolism;Amino acid metabolism;Amino acid metabolism;Carbohydrate metabolism;Amino acid metabolism;Metabolism of other amino acids;Carbohydrate metabolism	ko01100//Metabolic pathways;ko00561//Glycerolipid metabolism;ko00310//Lysine degradation;ko00010//Glycolysis / Gluconeogenesis;ko00380//Tryptophan metabolism;ko00330//Arginine and proline metabolism;ko00071//Fatty acid degradation;ko00280//Valine, leucine and isoleucine degradation;ko00260//Glycine, serine and threonine metabolism;ko00620//Pyruvate metabolism;ko00340//Histidine metabolism;ko00410…	K14085;K14085;K14085;K14085;K14085;K14085;K14085;K14085;K14085;K14085;K14085;K14085;K14085	GO:0031988//membrane-bounded vesicle;GO:0043231//intracellular membrane-bounded organelle	GO:0016903//oxidoreductase activity, acting on the aldehyde or oxo group of donors	GO:0044710//single-organism metabolic process
miR-1677-x	ncbi_417964	-0.855047	0.0299944	1508	742	-22.9	AGGGACGUG--CAC-GUAGUAACAC	x:|||||||xxx||xx:|||x|||x	-UCCUGCACCGCUGAAGUCAAUGU-	EMP1	epithelial membrane protein 1	-	-	-	-	GO:0031224//intrinsic component of membrane	-	GO:0040007//growth
miR-1677-x	ncbi_424711	0.614257	0.194498	4787	4223	-21.7	UGGGACGUG--CACUUACCCAAGUUUCCACAC	x:|||||||xxx||||xxx||x|||xxx|||x	-UCCUGCACCGCUGAA---GU-CAA---UGU-	LRRC7	leucine-rich repeat-containing protein 7 isoform X5	-	-	-	-	-	-	-
miR-1677-x	ncbi_422384	-0.622343	0.187006	3277	2674	-24.6	GAGGACGUGAG-GACCUCUCGUUC--	x||||||||x|x|||x||xx|||xxx	#NAME?	PASD1	circadian clock protein PASD1 isoform X1	Organismal Systems	Environmental adaptation	ko04710//Circadian rhythm	K09026	GO:0043231//intracellular membrane-bounded organelle;GO:0043234//protein complex	GO:0001071//nucleic acid binding transcription factor activity;GO:0005515//protein binding;GO:0060089//molecular transducer activity	GO:0010468//regulation of gene expression;GO:0034645//cellular macromolecule biosynthetic process;GO:0050794//regulation of cellular process
miR-1677-x	ncbi_101750235	-0.783317	0.0653407	1966	688	-20.5	UGGACGUGUG-GACC---------	x|||||||x|x|||xxxxxxxxxx	UCCUGCAC-CGCUGAAGUCAAUGU	NXPH2	neurexophilin-2 isoform X2	-	-	-	-	-	-	-
miR-1677-x	ncbi_101749511	0.748236	0.0870985	1140	227	-18.7	UGGGACGUGUAUAUGAUCACAUGUGUGCAC	x:|||||||xxx|:xx|||xxx||x|:||x	-UCCUGCACCGCUG-AAGU---CA-AUGU-	LOC101749511	uncharacterized protein LOC101749511 isoform X1	-	-	-	-	-	-	-
miR-1677-x	ncbi_429058	-0.714637	0.110529	10886	7749	-22.2	GAGGACGUGAGUCCAUUCUGA----	x||||||||x|:xxx|||x|xxxxx	#NAME?	KCNT2	potassium channel subfamily T member 2 isoform X1	-	-	-	-	-	-	-
miR-1677-x	ncbi_415422	-0.830597	0.0406156	3103	499	-28.4	AAGGACGUGUCGAGGUCCCGGGCGACGU	x||||||||x|||xx|xx|:|xxx||:x	-UCCUGCACCGCUGAA--GUC-AAUGU-	TMOD2	tropomodulin-2	-	-	-	-	-	GO:0008092//cytoskeletal protein binding	GO:0003008//system process;GO:0007268//synaptic transmission;GO:0008277//regulation of G-protein coupled receptor protein signaling pathway;GO:0044708//single-organism behavior;GO:0051693//actin filament capping
miR-1677-x	ncbi_395846	-0.444378	0.377309	8152	4168	-24.5	UGGACGUGGGGGG----------	x||||||||x|:xxxxxxxxxxx	UCCUGCACCGCUGAAGUCAAUGU	GJA8	gap junction alpha-8 protein isoform X1	-	-	-	-	GO:0005911//cell-cell junction;GO:0031224//intrinsic component of membrane;GO:0043234//protein complex	GO:0005488//binding	GO:0001654//eye development;GO:0044763//single-organism cellular process
miR-1677-x	ncbi_395205	0.4831	0.331724	464	213	-27	CGGGACGUGUCGCAAUCGGUC---	x:|||||||x||xxx||:||xxxx	#NAME?	NODAL	nodal homolog	Environmental Information Processing;Cellular Processes;Environmental Information Processing	Signaling molecules and interaction;Cellular community - eukaryotes;Signal transduction	ko04060//Cytokine-cytokine receptor interaction;ko04550//Signaling pathways regulating pluripotency of stem cells;ko04350//TGF-beta signaling pathway	K04666;K04666;K04666	GO:0044421//extracellular region part	GO:0070697//activin receptor binding	GO:0001667//ameboidal-type cell migration;GO:0001819//positive regulation of cytokine production;GO:0001934//positive regulation of protein phosphorylation;GO:0003143//embryonic heart tube morphogenesis;GO:0007179//transforming growth factor beta receptor signaling pathway;GO:0007267//cell-cell signaling;GO:0007417//central nervous system development;GO:0007492//endoderm development;GO:0007501//m…
miR-1677-x	ncbi_374008	-0.509794	0.301554	10215	3212	-19.9	CGGACGUG--UACCUAUAGUGAACAU	x|||||||xxx||xxx:|||xx|||x	UCCUGCACCGCUG-AAGUCA-AUGU-	EPHA6	ephrin type-A receptor 6 isoform X1	Organismal Systems	Development	ko04360//Axon guidance	K05107	-	-	-
miR-1677-x	ncbi_101747958	-0.313068	0.54574	1787	25	-20	AGGGACGUGACACAACAAAGGUG---	x:|||||||x|xxx||xxx:||xxxx	#NAME?	LOC101747958	estradiol 17-beta-dehydrogenase 2-like isoform X1	-	-	-	-	-	-	-
miR-1677-x	ncbi_421862	-0.820192	0.0455898	4831	3571	-20.4	GAGGACGUGAUCACACCGAUUAA-	x||||||||xxx||xx|:x|||xx	#NAME?	CD109	CD109 antigen	-	-	-	-	GO:0044421//extracellular region part;GO:0044464//cell part	GO:0019838//growth factor binding;GO:0061135//endopeptidase regulator activity	GO:0000768//syncytium formation by plasma membrane fusion;GO:0010466//negative regulation of peptidase activity;GO:0010837//regulation of keratinocyte proliferation;GO:0017015//regulation of transforming growth factor beta receptor signaling pathway;GO:0032102//negative regulation of response to external stimulus;GO:0045604//regulation of epidermal cell differentiation
miR-1677-x	ncbi_430337	0.693636	0.12641	894	717	-17.2	CGGACGUGAGUC------------	x|||||||x|:xxxxxxxxxxxxx	UCCUGCAC-CGCUGAAGUCAAUGU	ENTPD7	ectonucleoside triphosphate diphosphohydrolase 7	-	-	-	-	-	-	-
miR-1677-x	ncbi_426803	0.847642	0.0330513	431	173	-25	UGGACGUGUCUUUUGUCAGUGGACGG	x|||||||x|xx:|x|||||xx||:x	UCCUGCACCGCUGA-AGUCA-AUGU-	TOMM5	mitochondrial import receptor subunit TOM5 homolog	-	-	-	-	GO:0043234//protein complex	-	-
miR-2285-y	ncbi_770671	-0.711079	0.113154	2269	967	-14.9	AGUUUUAGGAACGACUUA-	x||||||||x|xx||||xx	GCAAAAUCCAU-AUGAACU	MMEL1	membrane metallo-endopeptidase-like 1 isoform X1	-	-	-	-	GO:0043231//intracellular membrane-bounded organelle	GO:0070011//peptidase activity, acting on L-amino acid peptides	GO:0019538//protein metabolic process
miR-2285-y	ncbi_421518	-0.799765	0.0561272	1521	1228	-17.6	GGUUUUAGCGUAUUCAUUUGU	x|||||||x||||xx|:|||x	GCAAAAUC-CAUA--UGAACU	SLC35F3	putative thiamine transporter SLC35F3 isoform X2	-	-	-	-	GO:0031224//intrinsic component of membrane	-	GO:0051180//vitamin transport
miR-2285-y	ncbi_415455	-0.831426	0.0402308	1284	256	-16	UCGUUUUAGAAGAUCACUUA-	x||||||||xxx||x||||xx	#NAME?	PDE8A	high affinity cAMP-specific and IBMX-insensitive 3',5'-cyclic phosphodiesterase 8A isoform X1	Metabolism;Organismal Systems	Nucleotide metabolism;Endocrine system	ko00230//Purine metabolism;ko04927//Cortisol synthesis and secretion	K18437;K18437	GO:0031988//membrane-bounded vesicle	GO:0004114//3',5'-cyclic-nucleotide phosphodiesterase activity;GO:0043169//cation binding;GO:0060089//molecular transducer activity	GO:0050794//regulation of cellular process
miR-2285-y	ncbi_423430	-0.909762	0.0118469	1078	257	-14.8	AGUUUUAGGA--------	x||||||||xxxxxxxxx	GCAAAAUCCAUAUGAACU	PPP4R4	serine/threonine-protein phosphatase 4 regulatory subunit 4 isoform X2	-	-	-	-	GO:0044464//cell part	GO:0019208//phosphatase regulator activity	GO:0010923//negative regulation of phosphatase activity;GO:0043666//regulation of phosphoprotein phosphatase activity
miR-2285-y	ncbi_428910	-0.845618	0.0339108	2941	1215	-24.6	ACGUUUUAGGUGGACUUU-	x||||||||||:x||||xx	#NAME?	MOK	MAPK/MAK/MRK overlapping kinase isoform X1	-	-	-	-	-	GO:0004672//protein kinase activity;GO:0032550//purine ribonucleoside binding	GO:0006464//cellular protein modification process
miR-2285-y	ncbi_418415	-0.879919	0.0207635	3069	26	-19	ACGUUUUGGAGUGUAG----	x||||||:|x||:||xxxxx	#NAME?	NECTIN3	nectin-3 isoform X2	Environmental Information Processing;Cellular Processes	Signaling molecules and interaction;Cellular community - eukaryotes	ko04514//Cell adhesion molecules (CAMs);ko04520//Adherens junction	K06592;K06592	-	-	-
miR-2285-y	ncbi_421862	-0.882967	0.0197437	4831	2789	-19.3	AUGUUUUAGG-AGACGUUGAA	x:||||||||xxx||x||||x	-GCAAAAUCCAUAUG-AACU-	CD109	CD109 antigen	-	-	-	-	GO:0044421//extracellular region part;GO:0044464//cell part	GO:0019838//growth factor binding;GO:0061135//endopeptidase regulator activity	GO:0000768//syncytium formation by plasma membrane fusion;GO:0010466//negative regulation of peptidase activity;GO:0010837//regulation of keratinocyte proliferation;GO:0017015//regulation of transforming growth factor beta receptor signaling pathway;GO:0032102//negative regulation of response to external stimulus;GO:0045604//regulation of epidermal cell differentiation
miR-4492-y	ncbi_419620	-0.843575	0.0347894	1348	958	-31.4	ACCUCGACCU-CGCGUC-	x||:||||||x||||:xx	GGGGGCUGGACGCGCGCC	CSF3R	granulocyte colony-stimulating factor receptor	Environmental Information Processing;Environmental Information Processing;Environmental Information Processing;Organismal Systems	Signal transduction;Signaling molecules and interaction;Signal transduction;Immune system	ko04151//PI3K-Akt signaling pathway;ko04060//Cytokine-cytokine receptor interaction;ko04630//Jak-STAT signaling pathway;ko04640//Hematopoietic cell lineage	K05061;K05061;K05061;K05061	-	-	GO:0007166//cell surface receptor signaling pathway;GO:0071621//granulocyte chemotaxis
miR-4492-y	ncbi_100859748	0.83644	0.03794	754	595	-26.4	GUCUCGACCUUCGGGA--	x:|:||||||x||x|xxx	GGGGGCUGGACGCGCGCC	SIGMAR1	sigma non-opioid intracellular receptor 1 isoform 1	-	-	-	-	GO:0019866//organelle inner membrane;GO:0031224//intrinsic component of membrane;GO:0031965//nuclear membrane	-	GO:0042981//regulation of apoptotic process;GO:0044765//single-organism transport
miR-4492-y	ncbi_395227	0.745383	0.0889912	134	25	-21	GCCCCGACA---------	x|||||||xxxxxxxxxx	GGGGGCUGGACGCGCGCC	SULT1B1	sulfotransferase family cytosolic 1B member 1	-	-	-	-	-	GO:0016782//transferase activity, transferring sulfur-containing groups	GO:0006629//lipid metabolic process
miR-4492-y	ncbi_776262	-0.809055	0.0512093	4464	2435	-25.3	ACCCUGACC-GUGACUAGGG	x|||:||||x|:|x|xx||x	GGGGGCUGGACGC-GCGCC-	ST8SIA3W	sia-alpha-2,3-Gal-beta-1,4-GlcNAc-R:alpha 2,8-sialyltransferase	-	-	-	-	GO:0031228//intrinsic component of Golgi membrane	GO:0008373//sialyltransferase activity	GO:0006464//cellular protein modification process;GO:0009311//oligosaccharide metabolic process
miR-4492-y	ncbi_420821	-0.713224	0.111568	3247	1154	-21	GCCCCGACA---------	x|||||||xxxxxxxxxx	GGGGGCUGGACGCGCGCC	DCDC2	doublecortin domain-containing protein 2 isoform X3	-	-	-	-	-	-	GO:0007165//signal transduction;GO:0007632//visual behavior;GO:0048812//neuron projection morphogenesis
miR-4492-y	ncbi_417386	0.827694	0.0419762	3303	2417	-32.5	GCCCCGGCCGGCG-ACGGA	x|||||:||x|||xx|||x	GGGGGCUGGACGCGCGCC-	LOC417386	myeloid-associated differentiation marker-like protein 2	-	-	-	-	GO:0031224//intrinsic component of membrane	-	-
miR-4492-y	ncbi_431201	0.730557	0.0991183	623	560	-30.8	CCCCCCGACGUGGGACGA--	x||||||||x||x|x||xxx	#NAME?	PGAP3	post-GPI attachment to proteins factor 3 isoform X1	-	-	-	-	GO:0031300//intrinsic component of organelle membrane	GO:0016787//hydrolase activity	-
miR-4492-y	ncbi_426276	0.871691	0.0236387	166	95	-25.6	ACCCCCGACAUGUC-----	x||||||||x||:xxxxxx	#NAME?	NCAPH2	condensin-2 complex subunit H2 isoform X7	-	-	-	-	-	-	-
miR-4492-y	ncbi_101749511	0.838566	0.0369879	1140	639	-32.8	ACCUCGACCUCUACGCGUGU	x||:||||||xxx||||:|x	GGGGGCUGGA--CGCGCGCC	LOC101749511	uncharacterized protein LOC101749511 isoform X1	-	-	-	-	-	-	-
miR-4492-y	ncbi_100858919	0.919235	0.00952096	835	71	-27.5	ACCCCGAC--ACGUGUA-	x|||||||xxx||:|:xx	GGGGGCUGGACGCGCGCC	LOC100858919	receptor-type tyrosine-protein phosphatase kappa isoform X1	-	-	-	-	-	GO:0042578//phosphoric ester hydrolase activity	GO:0006470//protein dephosphorylation
miR-4492-y	ncbi_101747958	-0.464608	0.353233	1913	70	-25.2	UCUCCCGACACUACGUC---	x|:||||||x||x||:xxxx	#NAME?	LOC101747958	estradiol 17-beta-dehydrogenase 2-like isoform X3	-	-	-	-	-	-	-
miR-4492-y	ncbi_100858676	0.787084	0.0631736	702	60	-27.9	CCCCCCGACGUUCCCACGUCGGG	x||||||||x|xxx|x||x|||x	-GGGGGCUGGA--CGCGC-GCC-	MAX	protein max isoform X1	Environmental Information Processing	Signal transduction	ko04010//MAPK signaling pathway	K04453	GO:0044665//MLL1/2 complex	GO:0005515//protein binding	GO:0010468//regulation of gene expression
miR-4492-y	ncbi_415422	-0.948675	0.00388375	3103	2393	-28.6	UUCCUCGGCCU-CGGGCC-	x:||:||:|||x||x||xx	#NAME?	TMOD2	tropomodulin-2	-	-	-	-	-	GO:0008092//cytoskeletal protein binding	GO:0003008//system process;GO:0007268//synaptic transmission;GO:0008277//regulation of G-protein coupled receptor protein signaling pathway;GO:0044708//single-organism behavior;GO:0051693//actin filament capping
miR-4492-y	ncbi_420122	-0.632739	0.177553	1280	66	-35.4	CCCCCUGGCC--CGCGUGGC	x||||:|:||xx||||:||x	-GGGGGCUGGACGCGCGCC-	TMEM59L	transmembrane protein 59-like	-	-	-	-	-	-	-
miR-4492-y	ncbi_107055393	0.779878	0.0673475	957	300	-27.7	CCCCCCGGCGU---CGGGGA	x||||||:|x|xxx||x||x	-GGGGGCUGGACGCGCGCC-	TESPA1	protein TESPA1	-	-	-	-	-	-	-
miR-4492-y	ncbi_419897	0.903193	0.0136039	2259	477	-24	GCCCCCGACG---------	x||||||||xxxxxxxxxx	#NAME?	TCP11	T-complex protein 11 homolog isoform X1	-	-	-	-	-	-	-
miR-4492-y	ncbi_101749643	0.59153	0.216196	1907	945	-25.5	UCUCCCGGCCCCCGA----	x|:||||:||xx||xxxxx	#NAME?	ZNF385A	zinc finger protein 385A isoform X1	-	-	-	-	GO:0097458//neuron part	GO:0044822//poly(A) RNA binding	GO:0006915//apoptotic process;GO:0007610//behavior;GO:0008298//intracellular mRNA localization;GO:0010467//gene expression;GO:0016043//cellular component organization;GO:0030099//myeloid cell differentiation;GO:0048468//cell development;GO:0048522//positive regulation of cellular process;GO:1901796//regulation of signal transduction by p53 class mediator;GO:2001020//regulation of response to DNA …
miR-4492-y	ncbi_112531163	0.81042	0.050504	1114	639	-32.8	ACCUCGACCUCUACGCGUGU	x||:||||||xxx||||:|x	GGGGGCUGGA--CGCGCGCC	LOC112531163	platelet glycoprotein VI-like	-	-	-	-	-	-	-
miR-4492-y	ncbi_107052467	0.764644	0.07657	567	402	-32.4	GCCCCCGACUCGGGUGCUCGA	x||||||||:xxx|:||x||x	#NAME?	LOC107052467	ecto-ADP-ribosyltransferase 5-like isoform X2	-	-	-	-	-	GO:0016763//transferase activity, transferring pentosyl groups;GO:0016799//hydrolase activity, hydrolyzing N-glycosyl compounds	GO:0006486//protein glycosylation
miR-4492-y	ncbi_101747242	0.888474	0.0179634	2126	622	-32.8	GCCCCCGGCC--CUCGUGGC	x||||||:||xx|x||:||x	-GGGGGCUGGACGCGCGCC-	TLX2	T-cell leukemia homeobox protein 2	-	-	-	-	-	-	-
miR-4492-y	ncbi_428953	0.881389	0.0202685	5626	2641	-30.2	UCCCUCGACAUUCGCCCGGU	x|||:||||xxx|||x|||x	-GGGGGCUGGACGCGCGCC-	WNT8B	protein Wnt-8b isoform X1	Environmental Information Processing;Environmental Information Processing;Environmental Information Processing;Cellular Processes;Organismal Systems	Signal transduction;Signal transduction;Signal transduction;Cellular community - eukaryotes;Endocrine system	ko04310//Wnt signaling pathway;ko04390//Hippo signaling pathway;ko04150//mTOR signaling pathway;ko04550//Signaling pathways regulating pluripotency of stem cells;ko04916//Melanogenesis	K00714;K00714;K00714;K00714;K00714	GO:0031012//extracellular matrix	-	GO:0007166//cell surface receptor signaling pathway;GO:0010468//regulation of gene expression;GO:0044707//single-multicellular organism process
miR-4492-y	ncbi_101747516	0.540741	0.267945	1641	493	-26.6	UUCCUCGGCGUGC-CGUU-	x:||:||:|x|||x||:xx	#NAME?	LOC101747516	uncharacterized protein LOC101747516 isoform X1	-	-	-	-	-	-	-
miR-6240-x	ncbi_426153	0.399792	0.432262	729	341	-15.2	CUUUCGUA-UAAAUUUUCGAA----	x|||||||x:xxx:||:|||xxxxx	CAAAGCAUCG--CGAAGGCUCUCGG	ANKRA2	ankyrin repeat family A protein 2	-	-	-	-	GO:0044444//cytoplasmic part	GO:0019899//enzyme binding;GO:0071813//lipoprotein particle binding	-
miR-6240-x	ncbi_427310	0.378548	0.459301	336	88	-24.9	UUUUCGUAGGGGAUUCUUGUGCCG	x||||||||x|xx|:|xx|x|||x	CAAAGCAUCGCGAAGGCUCUCGG-	RNF20	E3 ubiquitin-protein ligase BRE1A	-	-	-	-	GO:0000151//ubiquitin ligase complex;GO:0043231//intracellular membrane-bounded organelle;GO:0043232//intracellular non-membrane-bounded organelle	GO:0003712//transcription cofactor activity;GO:0019787//ubiquitin-like protein transferase activity;GO:0044389//ubiquitin-like protein ligase binding;GO:0046914//transition metal ion binding	GO:0006355//regulation of transcription, DNA-templated;GO:0006513//protein monoubiquitination;GO:0016574//histone ubiquitination;GO:0019941//modification-dependent protein catabolic process;GO:0030334//regulation of cell migration;GO:0031058//positive regulation of histone modification
miR-6240-x	ncbi_423610	-0.557299	0.250595	857	819	-15.1	AUUUCGUA-CGA-----------	x|||||||x||xxxxxxxxxxxx	CAAAGCAUCGCGAAGGCUCUCGG	LDB3	LIM domain-binding protein 3	-	-	-	-	GO:0031674//I band	GO:0046914//transition metal ion binding;GO:0051393//alpha-actinin binding	GO:0031032//actomyosin structure organization
miR-6240-x	ncbi_776262	-0.424264	0.401788	4464	126	-15.2	UUUUCGUAGA-------------	x||||||||xxxxxxxxxxxxxx	CAAAGCAUCGCGAAGGCUCUCGG	ST8SIA3W	sia-alpha-2,3-Gal-beta-1,4-GlcNAc-R:alpha 2,8-sialyltransferase	-	-	-	-	GO:0031228//intrinsic component of Golgi membrane	GO:0008373//sialyltransferase activity	GO:0006464//cellular protein modification process;GO:0009311//oligosaccharide metabolic process
miR-6240-x	ncbi_423490	0.677446	0.139283	1614	935	-25.3	UGUUUCGUAUCGACUUCGAGU---	x||||||||x||xx|:||||xxxx	#NAME?	C14orf180	nutritionally-regulated adipose and cardiac enriched protein homolog isoform X2	-	-	-	-	-	-	-
miR-6240-x	ncbi_417737	-0.368462	0.472319	618	351	-11.3	UUUUCGUAA--------------	x|||||||xxxxxxxxxxxxxxx	CAAAGCAUCGCGAAGGCUCUCGG	MLC1	membrane protein MLC1 isoform X1	-	-	-	-	GO:0005886//plasma membrane;GO:0030054//cell junction;GO:0031224//intrinsic component of membrane;GO:0031982//vesicle;GO:0043231//intracellular membrane-bounded organelle;GO:0044444//cytoplasmic part	GO:0005515//protein binding	GO:0006461//protein complex assembly;GO:0006970//response to osmotic stress;GO:0032386//regulation of intracellular transport
miR-6240-x	ncbi_422384	-0.288971	0.578608	3277	2830	-18.3	AUUUUGUA-C-CUAUCGCACGGUGCCA	x|||:|||x|x||x:||xxx:|x|||x	CAAAGCAUCGCGAAGGC---UCUCGG-	PASD1	circadian clock protein PASD1 isoform X1	Organismal Systems	Environmental adaptation	ko04710//Circadian rhythm	K09026	GO:0043231//intracellular membrane-bounded organelle;GO:0043234//protein complex	GO:0001071//nucleic acid binding transcription factor activity;GO:0005515//protein binding;GO:0060089//molecular transducer activity	GO:0010468//regulation of gene expression;GO:0034645//cellular macromolecule biosynthetic process;GO:0050794//regulation of cellular process
miR-6240-x	ncbi_415455	-0.439035	0.38376	1284	168	-22.9	CGUUUUGUACAAGUGAUUCUUUGGGAGA-	x||||:|||xxx|:|x|||xx:|:|||xx	#NAME?	PDE8A	high affinity cAMP-specific and IBMX-insensitive 3',5'-cyclic phosphodiesterase 8A isoform X1	Metabolism;Organismal Systems	Nucleotide metabolism;Endocrine system	ko00230//Purine metabolism;ko04927//Cortisol synthesis and secretion	K18437;K18437	GO:0031988//membrane-bounded vesicle	GO:0004114//3',5'-cyclic-nucleotide phosphodiesterase activity;GO:0043169//cation binding;GO:0060089//molecular transducer activity	GO:0050794//regulation of cellular process
miR-6240-x	ncbi_100858919	0.263538	0.613845	835	142	-21.6	AUUUCGUAG--CUACCGAA----	x||||||||xx||x||||xxxxx	CAAAGCAUCGCGAAGGCUCUCGG	LOC100858919	receptor-type tyrosine-protein phosphatase kappa isoform X1	-	-	-	-	-	GO:0042578//phosphoric ester hydrolase activity	GO:0006470//protein dephosphorylation
miR-6240-x	ncbi_419897	0.204885	0.696973	2259	1096	-20.1	AGUUUCGUAACGUCUCUA------	x||||||||x||:x||:xxxxxxx	#NAME?	TCP11	T-complex protein 11 homolog isoform X1	-	-	-	-	-	-	-
miR-6240-x	ncbi_101749643	0.769251	0.0737244	1907	1776	-18.8	UGUUUUGUGGUUUUUGACAAUAGAGG-	x||||:||:|xx:||xx|xxx||||xx	#NAME?	ZNF385A	zinc finger protein 385A isoform X1	-	-	-	-	GO:0097458//neuron part	GO:0044822//poly(A) RNA binding	GO:0006915//apoptotic process;GO:0007610//behavior;GO:0008298//intracellular mRNA localization;GO:0010467//gene expression;GO:0016043//cellular component organization;GO:0030099//myeloid cell differentiation;GO:0048468//cell development;GO:0048522//positive regulation of cellular process;GO:1901796//regulation of signal transduction by p53 class mediator;GO:2001020//regulation of response to DNA …
miR-6240-x	ncbi_112531163	0.440483	0.382008	1114	264	-21.2	CUUUCGUA-CGAUUCCUGUGUGUG	x|||||||x||x||||x|x|x|:x	CAAAGCAUCGCGAAGG-CUCUCGG	LOC112531163	platelet glycoprotein VI-like	-	-	-	-	-	-	-
miR-6240-x	ncbi_107052934	-0.279234	0.592035	1485	1404	-20.5	AGUUUCGUAUAGUUUUCA------	x||||||||xx|:||:|xxxxxxx	#NAME?	LOC107052934	uncharacterized protein LOC107052934 isoform X2	-	-	-	-	-	-	-
miR-6240-x	ncbi_424025	-0.621302	0.187963	3897	3441	-18	AUUUCGUAAUUG-UUCUGAU----	x|||||||xx:|x|||:||xxxxx	CAAAGCAU-CGCGAAGGCUCUCGG	TRPM8	transient receptor potential cation channel subfamily M member 8 isoform X1	Organismal Systems	Sensory system	ko04750//Inflammatory mediator regulation of TRP channels	K04983	GO:0031224//intrinsic component of membrane;GO:0044459//plasma membrane part	GO:0005261//cation channel activity;GO:0046983//protein dimerization activity	GO:0006816//calcium ion transport;GO:0006875//cellular metal ion homeostasis;GO:0006950//response to stress;GO:0009266//response to temperature stimulus;GO:0050951//sensory perception of temperature stimulus;GO:0051260//protein homooligomerization
miR-6240-x	ncbi_112532784	-0.562367	0.245375	1607	755	-15.2	CUUUCGUAGA-------------	x||||||||xxxxxxxxxxxxxx	CAAAGCAUCGCGAAGGCUCUCGG	LOC112532784	teneurin-a-like	-	-	-	-	-	-	-
miR-6240-x	ncbi_418415	-0.330821	0.521871	3069	1472	-15.2	UUUUCGUAAGACGGACGUCGUGU---	x|||||||x|xxx|xxx:||x|xxxx	CAAAGCAU-C--GCGAAGGCUCUCGG	NECTIN3	nectin-3 isoform X2	Environmental Information Processing;Cellular Processes	Signaling molecules and interaction;Cellular community - eukaryotes	ko04514//Cell adhesion molecules (CAMs);ko04520//Adherens junction	K06592;K06592	-	-	-
miR-671-x	ncbi_427316	0.979706	0.000613585	271	207	-23.7	CCCUUCGGUCGUAUUUCCUAGUAUUUUA	x|||||||xx|x|::|||:xxx|::|:x	AGGAAGCC--C-UGGAGGG-GCUGGAGG	FAM151BL	protein FAM151B isoform X1	-	-	-	-	-	-	-
miR-671-x	ncbi_427469	0.965877	0.00172671	3902	2485	-22.5	UUCCUUCGGUUGAAGGUUGAUGACA---	x||||||||xx||xxx|:xx:|||xxxx	#NAME?	ERCC6L2	DNA excision repair protein ERCC-6-like 2 isoform X5	-	-	-	-	GO:0005856//cytoskeleton;GO:0043231//intracellular membrane-bounded organelle	GO:0003676//nucleic acid binding;GO:0017111//nucleoside-triphosphatase activity;GO:0036094//small molecule binding	GO:0033554//cellular response to stress
miR-671-x	ncbi_100858676	0.915168	0.0104896	702	620	-22.2	CCCUUCGG-AAUUGAACGUUCUG-	x|||||||xxx:|xxx||x:||xx	AGGAAGCCCUGGAGGGGCUGGAGG	MAX	protein max isoform X1	Environmental Information Processing	Signal transduction	ko04010//MAPK signaling pathway	K04453	GO:0044665//MLL1/2 complex	GO:0005515//protein binding	GO:0010468//regulation of gene expression
miR-671-x	ncbi_428910	-0.939325	0.00541052	2730	1395	-18.3	ACCUUCGGA---------------	x|||||||xxxxxxxxxxxxxxxx	AGGAAGCCCUGGAGGGGCUGGAGG	MOK	MAPK/MAK/MRK overlapping kinase isoform X1	-	-	-	-	-	GO:0004672//protein kinase activity;GO:0032550//purine ribonucleoside binding	GO:0006464//cellular protein modification process
miR-10240-x	ncbi_428073	-0.61788	0.191126	1397	549	-20.7	UCAGUCCUACG-------	x|||||||||xxxxxxxx	CGUCAGGAUGGCCGAGUG	FGL1L	fibrinogen-like protein 1 isoform X2	-	-	-	-	-	-	-
miR-10240-x	ncbi_771880	0.616754	0.192171	356	50	-22.1	ACAGUCCUCUAAGCUCU-	x|||||||x:xx||||xx	CGUCAGGAUGGCCGAGUG	LOC771880	T-cell surface glycoprotein CD8 alpha chain-like isoform X1	-	-	-	-	-	-	-
miR-10240-x	ncbi_374008	-0.730253	0.0993313	10215	4612	-23.4	ACGGUUCUAUCUUACUCGG	x|:||:|||:|xxx|||:x	CGUCAGGAUGG-CCGAGUG	EPHA6	ephrin type-A receptor 6 isoform X1	Organismal Systems	Development	ko04360//Axon guidance	K05107	-	-	-
miR-12004-x	ncbi_420392	-0.633084	0.177243	2853	1164	-22.6	AACCGGGAUGAACAGU-------	x|||||||:x||x||xxxxxxxx	CUGGCCCUGGUUCUCUGCCUCCU	CCDC13	coiled-coil domain-containing protein 13 isoform X1	-	-	-	-	-	-	-
miR-12004-x	ncbi_417386	0.640311	0.170796	3303	2989	-34.9	CGACCGGGACGGGCCGAGUCGUGUGGGC	x|||||||||x::xx|||x||x|x||:x	-CUGGCCCUGGUU--CUCUGC-CUCCU-	LOC417386	myeloid-associated differentiation marker-like protein 2	-	-	-	-	GO:0031224//intrinsic component of membrane	-	-
miR-12004-x	ncbi_417794	-0.449215	0.371501	3723	1172	-23.6	AACCGGGACUUUGUGU-------	x||||||||:xx|x|xxxxxxxx	CUGGCCCUGGUUCUCUGCCUCCU	ADAMTS20	A disintegrin and metalloproteinase with thrombospondin motifs 20 isoform X1	-	-	-	-	-	-	-
miR-12004-x	ncbi_395846	-0.445352	0.376138	8152	4832	-29.5	GGACCGGGAGUCCUUUAGACCUUGGC	x||||||||xx||xxx||||xxx||x	#NAME?	GJA8	gap junction alpha-8 protein isoform X1	-	-	-	-	GO:0005911//cell-cell junction;GO:0031224//intrinsic component of membrane;GO:0043234//protein complex	GO:0005488//binding	GO:0001654//eye development;GO:0044763//single-organism cellular process
miR-12004-x	ncbi_107057103	-0.483348	0.331439	1989	468	-27.5	UAUCGGGGCAGGGUGACGA----	x|:||||:|x::|x||||xxxxx	CUGGCCCUGGUUCUCUGCCUCCU	LOC107057103	class II histocompatibility antigen, B-L beta chain-like	Environmental Information Processing;Cellular Processes;Organismal Systems;Organismal Systems;Organismal Systems;Organismal Systems;Organismal Systems	Signaling molecules and interaction;Transport and catabolism;Immune system;Immune system;Immune system;Immune system;Immune system	ko04514//Cell adhesion molecules (CAMs);ko04145//Phagosome;ko04659//Th17 cell differentiation;ko04658//Th1 and Th2 cell differentiation;ko04640//Hematopoietic cell lineage;ko04612//Antigen processing and presentation;ko04672//Intestinal immune network for IgA production	K06752;K06752;K06752;K06752;K06752;K06752;K06752	GO:0031224//intrinsic component of membrane;GO:0042611//MHC protein complex	-	GO:0019882//antigen processing and presentation
miR-12004-x	ncbi_415993	0.2168	0.679896	1118	60	-23.3	AACCGGGAAGGUUAGACU-----	x|||||||xx:xx||||xxxxxx	CUGGCCCUGGUUCUCUGCCUCCU	CHDH	choline dehydrogenase, mitochondrial isoform X2	Metabolism;Metabolism	Global and overview maps;Amino acid metabolism	ko01100//Metabolic pathways;ko00260//Glycine, serine and threonine metabolism	K00108;K00108	GO:0043231//intracellular membrane-bounded organelle	GO:0000166//nucleotide binding;GO:0016614//oxidoreductase activity, acting on CH-OH group of donors	GO:0019695//choline metabolic process
miR-663-x	ncbi_100859748	0.838026	0.0372285	754	695	-21.2	UUCUCUGUUACGUC-GGGU	x||:|:|:x|||:|xx||x	UAGGGGCGCUGCGGGACC-	SIGMAR1	sigma non-opioid intracellular receptor 1 isoform 1	-	-	-	-	GO:0019866//organelle inner membrane;GO:0031224//intrinsic component of membrane;GO:0031965//nuclear membrane	-	GO:0042981//regulation of apoptotic process;GO:0044765//single-organism transport
miR-663-x	ncbi_417386	0.856408	0.0294478	3303	2281	-29.6	CUCCCCGCCGCG-ACUGGC	x|||||||x:||xx||||x	UAGGGGCGCUGCGGGACC-	LOC417386	myeloid-associated differentiation marker-like protein 2	-	-	-	-	GO:0031224//intrinsic component of membrane	-	-
miR-663-x	ncbi_421518	-0.730849	0.0989143	1521	88	-20.9	CUCCCCGCUCAAGAGGCCG--	x|||||||xx|xxx|x||xxx	UAGGGGCG-CU--GCGGGACC	SLC35F3	putative thiamine transporter SLC35F3 isoform X2	-	-	-	-	GO:0031224//intrinsic component of membrane	-	GO:0051180//vitamin transport
miR-663-x	ncbi_424150	0.874416	0.0226667	961	345	-34.7	AGUCCCCGCGACUCCCG--	x:||||||||||x|||xxx	#NAME?	METAP1D	methionine aminopeptidase 1D, mitochondrial isoform X2	-	-	-	-	-	-	-
miR-663-x	ncbi_107057317	0.852989	0.0308295	688	405	-33.6	GGUCCCCGCGA-GUCC-GGA	x:|||||||||x|:||x||x	-UAGGGGCGCUGCGGGACC-	LOC107057317	coiled-coil domain-containing protein 81-like isoform X2	-	-	-	-	-	-	-
miR-663-x	ncbi_101747242	0.976192	0.000843497	2126	270	-25.8	CGUCUCCGUG-CACCCUA-	x:||:|||:|x|x||||xx	#NAME?	TLX2	T-cell leukemia homeobox protein 2	-	-	-	-	-	-	-
miR-724-x	ncbi_425215	0.494655	0.318534	2437	2064	-22.9	UGUUUCCUUU--CCGUUGACU-	x:|||||:||xxx||:||||xx	UUAAAGGGAAUUUGCGACUGUU	AK6	adenylate kinase isoenzyme 6	Metabolism;Metabolism;Genetic Information Processing	Global and overview maps;Nucleotide metabolism;Translation	ko01100//Metabolic pathways;ko00230//Purine metabolism;ko03008//Ribosome biogenesis in eukaryotes	K18532;K18532;K18532	GO:0016604//nuclear body	GO:0016776//phosphotransferase activity, phosphate group as acceptor;GO:0017111//nucleoside-triphosphatase activity;GO:0032550//purine ribonucleoside binding	GO:0009117//nucleotide metabolic process
miR-724-x	ncbi_427444	0.361221	0.481734	1350	808	-18.7	UAAUUUCCCU--GACCCUUACU-	x|||||||||xx:||x||x||xx	#NAME?	WDR70	WD repeat-containing protein 70 isoform 2	-	-	-	-	-	-	-
miR-724-x	ncbi_417964	-0.425156	0.400691	1508	1490	-19.2	UAUUUCCCUUAG--UCUA----	x||||||||||:xxx||xxxxx	UUAAAGGGAAUUUGCGACUGUU	EMP1	epithelial membrane protein 1	-	-	-	-	GO:0031224//intrinsic component of membrane	-	GO:0040007//growth
miR-724-x	ncbi_424711	0.45663	0.362662	4787	758	-17.3	UGUUUUCUUCAAA--AUGACGGU	x:|||:|:|x|||xxx||||::x	UUAAAGGGAAUUUGCGACUGUU-	LRRC7	leucine-rich repeat-containing protein 7 isoform X5	-	-	-	-	-	-	-
miR-724-x	ncbi_422599	-0.57666	0.23089	2817	1526	-17.6	CAUUUCCCGUGAUCGA------	x|||||||x|:|x||xxxxxxx	UUAAAGGGAAUUUGCGACUGUU	TMEM150C	transmembrane protein 150C	-	-	-	-	-	-	-
miR-724-x	ncbi_420978	-0.464576	0.353271	1640	47	-20.4	AAGUUUUCCGACUGAUAGACGACUGAUC-	x|:|||:||xxx|xx||:|||x||||:xx	#NAME?	GALNT12	polypeptide N-acetylgalactosaminyltransferase 12 isoform X1	Metabolism;Metabolism	Global and overview maps;Glycan biosynthesis and metabolism	ko01100//Metabolic pathways;ko00512//Mucin type O-glycan biosynthesis	K00710;K00710	GO:0031224//intrinsic component of membrane;GO:0043231//intracellular membrane-bounded organelle	GO:0005488//binding;GO:0016740//transferase activity	GO:0006464//cellular protein modification process
miR-724-x	ncbi_100858676	0.448793	0.372008	702	624	-19.8	CAUUUCCCUUCGGAAUUGAACGU	x|||||||||x::xx:|||x|:x	UUAAAGGGAAUUUGCGACU-GUU	MAX	protein max isoform X1	Environmental Information Processing	Signal transduction	ko04010//MAPK signaling pathway	K04453	GO:0044665//MLL1/2 complex	GO:0005515//protein binding	GO:0010468//regulation of gene expression
miR-724-x	ncbi_429058	-0.351796	0.494075	10886	1434	-23.8	UAUUUCCCUUAAGUUUGUUAAUAGU	x|||||||||||:xx:|:|x|:|:x	UUAAAGGGAAUUU--GCGACUGUU-	KCNT2	potassium channel subfamily T member 2 isoform X1	-	-	-	-	-	-	-
miR-724-x	ncbi_426075	-0.609501	0.198961	3048	1008	-16.7	CGUUUCCCCUUCCGAAC-C-GACC-	x:||||||x||xx:|||x|x|||xx	UUAAAGGG-AA--UUUGCGACUGUU	LMOD3	LOW QUALITY PROTEIN: leiomodin-3	-	-	-	-	-	GO:0003779//actin binding	GO:0051693//actin filament capping
miR-724-x	ncbi_427583	-0.474663	0.341477	2563	377	-19.6	UGAUUUCUCUUUGACGA------	x:|||||:|||x:|||xxxxxxx	#NAME?	FBLN2	fibulin-2	-	-	-	-	GO:0031988//membrane-bounded vesicle	GO:0005488//binding	GO:0010810//regulation of cell-substrate adhesion
miR-724-x	ncbi_101748467	-0.425115	0.400741	5785	2386	-20.3	AAGUUUCCCU--AGGGUCUACGGA	x|:|||||||xx|:x|:xx||::x	-UUAAAGGGAAUUUGCGACUGUU-	LOC101748467	pre-mRNA-splicing factor CWC22 homolog	-	-	-	-	-	-	-
miR-724-x	ncbi_769533	-0.4578	0.361273	3046	1657	-16.3	AAAUUUCCCGAUAUACAUACCGAGUAC	x||||||||xx||x||xxx|x||xx|x	-UUAAAGGG-AAUUUG--CGACUGUU-	ERC2	ERC protein 2	-	-	-	-	-	-	-
miR-9590-x	ncbi_420392	-0.956802	0.00275878	2853	1953	-23.3	GAGUCACUAC-CCUCUG---	x|||||||||xx||||xxxx	#NAME?	CCDC13	coiled-coil domain-containing protein 13 isoform X1	-	-	-	-	-	-	-
miR-9590-x	ncbi_770671	-0.894696	0.0160495	2269	1100	-19.3	AAGUCACUAGGGA-------	x||||||||x|:xxxxxxxx	#NAME?	MMEL1	membrane metallo-endopeptidase-like 1 isoform X1	-	-	-	-	GO:0043231//intracellular membrane-bounded organelle	GO:0070011//peptidase activity, acting on L-amino acid peptides	GO:0019538//protein metabolic process
miR-9590-x	ncbi_776262	-0.945597	0.00435909	4464	2620	-23.5	UAGUCACUAAGACUUUA---	x||||||||x||||:|xxxx	#NAME?	ST8SIA3W	sia-alpha-2,3-Gal-beta-1,4-GlcNAc-R:alpha 2,8-sialyltransferase	-	-	-	-	GO:0031228//intrinsic component of Golgi membrane	GO:0008373//sialyltransferase activity	GO:0006464//cellular protein modification process;GO:0009311//oligosaccharide metabolic process
miR-9590-x	ncbi_101751877	-0.952598	0.00331716	875	260	-16.9	UGGUCACUAUUCACGACUUA--	x:|||||||:xx||xx|||xxx	#NAME?	LOC101751877	uncharacterized protein LOC101751877	-	-	-	-	-	-	-
miR-9590-x	ncbi_422599	-0.941069	0.00510689	2817	2670	-24.9	UAGUCACUA-GGGUCGUGGAU	x||||||||x|:x||x||||x	-UCAGUGAUGCUGAGAACCU-	TMEM150C	transmembrane protein 150C	-	-	-	-	-	-	-
miR-9590-x	ncbi_770644	0.985461	0.000315518	599	164	-16.2	AAGUCACUAA----------	x||||||||xxxxxxxxxxx	#NAME?	CCDC112	coiled-coil domain-containing protein 112	-	-	-	-	-	-	-
miR-9590-x	ncbi_107052934	-0.912452	0.0111615	1485	116	-25.4	UAGUCACUACGGUUACUA---	x||||||||||::|x||xxxx	#NAME?	LOC107052934	uncharacterized protein LOC107052934 isoform X2	-	-	-	-	-	-	-
miR-9590-x	ncbi_428910	-0.961961	0.00214293	557	461	-21.7	AAGUCACUACCCCUCC----	x|||||||||xx|||xxxxx	#NAME?	MOK	MAPK/MAK/MRK overlapping kinase isoform X1	-	-	-	-	-	GO:0004672//protein kinase activity;GO:0032550//purine ribonucleoside binding	GO:0006464//cellular protein modification process
miR-9590-x	ncbi_428953	0.831188	0.0403411	5626	4968	-19.1	AAGUCACUGAAUGUGUUA----	x|||||||:xx:|xx|:xxxxx	#NAME?	WNT8B	protein Wnt-8b isoform X1	Environmental Information Processing;Environmental Information Processing;Environmental Information Processing;Cellular Processes;Organismal Systems	Signal transduction;Signal transduction;Signal transduction;Cellular community - eukaryotes;Endocrine system	ko04310//Wnt signaling pathway;ko04390//Hippo signaling pathway;ko04150//mTOR signaling pathway;ko04550//Signaling pathways regulating pluripotency of stem cells;ko04916//Melanogenesis	K00714;K00714;K00714;K00714;K00714	GO:0031012//extracellular matrix	-	GO:0007166//cell surface receptor signaling pathway;GO:0010468//regulation of gene expression;GO:0044707//single-multicellular organism process
miR-9590-x	ncbi_101748467	-0.684905	0.133285	5785	3838	-20	CAGUUACUACGCGUAGUUCUG---	x|||:||||||x:xxx:|||xxxx	#NAME?	LOC101748467	pre-mRNA-splicing factor CWC22 homolog	-	-	-	-	-	-	-
miR-9590-x	ncbi_418415	-0.904252	0.0133125	3069	2372	-17	GAGUCACUAUA---------	x||||||||:xxxxxxxxxx	#NAME?	NECTIN3	nectin-3 isoform X2	Environmental Information Processing;Cellular Processes	Signaling molecules and interaction;Cellular community - eukaryotes	ko04514//Cell adhesion molecules (CAMs);ko04520//Adherens junction	K06592;K06592	-	-	-
miR-9590-x	ncbi_419654	0.912611	0.0111215	306	292	-16.2	AAGUCACUAA----------	x||||||||xxxxxxxxxxx	#NAME?	TMEM234	transmembrane protein 234	-	-	-	-	-	-	-
novel-m0113-5p	ncbi_426847	0.815781	0.0477792	546	294	-14.6	UAAAUUCCGU-------------	x||||||||xxxxxxxxxxxxxx	#NAME?	ACAA2	3-ketoacyl-CoA thiolase, mitochondrial	Metabolism;Metabolism;Metabolism;Metabolism;Metabolism	Global and overview maps;Global and overview maps;Lipid metabolism;Amino acid metabolism;Lipid metabolism	ko01100//Metabolic pathways;ko01212//Fatty acid metabolism;ko00071//Fatty acid degradation;ko00280//Valine, leucine and isoleucine degradation;ko00062//Fatty acid elongation	K07508;K07508;K07508;K07508;K07508	GO:0019866//organelle inner membrane;GO:0031988//membrane-bounded vesicle;GO:0043231//intracellular membrane-bounded organelle	GO:0003723//RNA binding;GO:0016746//transferase activity, transferring acyl groups	GO:0001666//response to hypoxia;GO:0010823//negative regulation of mitochondrion organization;GO:0035795//negative regulation of mitochondrial membrane permeability
novel-m0113-5p	ncbi_422883	-0.767431	0.0748431	2097	1340	-16.1	AAAAUUUCGACACUGGU-------	x|||||:||||xxx|:xxxxxxxx	#NAME?	SH3BP2	SH3 domain-binding protein 2	-	-	-	-	-	-	-
novel-m0113-5p	ncbi_425372	0.605204	0.203028	2792	608	-23.4	UAAUUCCGAUCUGAGGUCGUUGU-	x||||||||xx:|||:xxx|||xx	UUUAAGGCU--GCUCUUAAAACCU	FREM3	chondroitin sulfate proteoglycan 4	-	-	-	-	-	-	-
novel-m0113-5p	ncbi_428005	0.655333	0.157721	4159	3012	-30.9	GGAAUUCCGAUGAGUAUGUGUUGGGU	x:||||||||:|||x||xxx||||:x	-UUUAAGGCUGCUCUUA--AAACCU-	CLCN4	H(+)/Cl(-) exchange transporter 4	-	-	-	-	GO:0031224//intrinsic component of membrane	GO:0005254//chloride channel activity	GO:0006821//chloride transport;GO:0034765//regulation of ion transmembrane transport
novel-m0113-5p	ncbi_421862	-0.733782	0.0968745	4831	2154	-25.5	CAGUUCCGACGACAGGGGUUUC---	x|:|||||||||xxx|::|||xxxx	UUUAAGGCUGCU---CUUAAAACCU	CD109	CD109 antigen	-	-	-	-	GO:0044421//extracellular region part;GO:0044464//cell part	GO:0019838//growth factor binding;GO:0061135//endopeptidase regulator activity	GO:0000768//syncytium formation by plasma membrane fusion;GO:0010466//negative regulation of peptidase activity;GO:0010837//regulation of keratinocyte proliferation;GO:0017015//regulation of transforming growth factor beta receptor signaling pathway;GO:0032102//negative regulation of response to external stimulus;GO:0045604//regulation of epidermal cell differentiation
novel-m0113-5p	ncbi_427300	0.679877	0.137315	796	587	-16.9	UAGUUCUGAUGU----------	x|:|||:||:|xxxxxxxxxxx	UUUAAGGCUGCUCUUAAAACCU	NIPSNAP3L	protein NipSnap homolog 3A	-	-	-	-	-	-	-
novel-m0074-5p	ncbi_770517	0.955715	0.00289826	343	290	-22.1	AUGUCAGUCAU--GUCGGAUG--	x||||||||x|xx::|:||:xxx	GACAGUCAGCAGUUGGUCUGUGU	CDCA3	cell division cycle-associated protein 3 isoform 1	-	-	-	-	-	-	-
novel-m0074-5p	ncbi_395554	-0.893728	0.0163404	346	256	-18.8	GUGUCAGU-GUCUUUUC-UAUAA-	x|||||||x|||xxx:|xx|:|xx	GACAGUCAGCAG-UUGGUCUGUGU	FGF14	fibroblast growth factor 14	-	-	-	-	-	GO:0005102//receptor binding;GO:0005539//glycosaminoglycan binding	GO:0002028//regulation of sodium ion transport;GO:0007267//cell-cell signaling;GO:0007626//locomotory behavior;GO:0048731//system development;GO:0050877//neurological system process;GO:0051403//stress-activated MAPK cascade
novel-m0074-5p	ncbi_396180	0.866226	0.0256462	234	204	-17.8	AUGUCAGUU-ACA-CUUUUUACAA	x|||||||:xx||x|:xxx:|||x	GACAGUCAGCAGUUGGUCUGUGU-	SNRPE	small nuclear ribonucleoprotein E	Genetic Information Processing	Transcription	ko03040//Spliceosome	K11097	-	-	-
novel-m0074-5p	ncbi_771943	0.596826	0.211056	296	192	-26.4	GUGUCAGUCCUAGGUCCGACACC	x||||||||xxx:::|x|||||x	GACAGUCAGCAGUUGGUCUGUGU	C26H1orf74	UPF0739 protein C1orf74 homolog	-	-	-	-	-	-	-
novel-m0074-5p	ncbi_417737	-0.984848	0.00034265	618	537	-24.5	AUUGUCAGUCUUCUACUUCGAGUUAA	x:||||||||x||x||:xx||xx:|x	-GACAGUCAGCAGUUGG-UCUGUGU-	MLC1	membrane protein MLC1 isoform X1	-	-	-	-	GO:0005886//plasma membrane;GO:0030054//cell junction;GO:0031224//intrinsic component of membrane;GO:0031982//vesicle;GO:0043231//intracellular membrane-bounded organelle;GO:0044444//cytoplasmic part	GO:0005515//protein binding	GO:0006461//protein complex assembly;GO:0006970//response to osmotic stress;GO:0032386//regulation of intracellular transport
novel-m0074-5p	ncbi_422384	-0.924428	0.00835086	3277	1262	-31.1	CCUGUCGGUCGUACGACGUCGGAA---	x|||||:|||||x|:||xx|:||xxxx	#NAME?	PASD1	circadian clock protein PASD1 isoform X1	Organismal Systems	Environmental adaptation	ko04710//Circadian rhythm	K09026	GO:0043231//intracellular membrane-bounded organelle;GO:0043234//protein complex	GO:0001071//nucleic acid binding transcription factor activity;GO:0005515//protein binding;GO:0060089//molecular transducer activity	GO:0010468//regulation of gene expression;GO:0034645//cellular macromolecule biosynthetic process;GO:0050794//regulation of cellular process
novel-m0074-5p	ncbi_427469	0.99442	4.66e-05	3902	3758	-27.2	UCUGUCAGUCG---GAAAGAGUCC	x||||||||||xxx:xx|||xx|x	#NAME?	ERCC6L2	DNA excision repair protein ERCC-6-like 2 isoform X5	-	-	-	-	GO:0005856//cytoskeleton;GO:0043231//intracellular membrane-bounded organelle	GO:0003676//nucleic acid binding;GO:0017111//nucleoside-triphosphatase activity;GO:0036094//small molecule binding	GO:0033554//cellular response to stress
novel-m0074-5p	ncbi_422996	0.720299	0.106408	971	71	-31.6	ACUGUCGGUCUCGUGUACU-GACAG-	x|||||:||xx|||xx||:x||||xx	#NAME?	ANO9	anoctamin-9 isoform X1	-	-	-	-	GO:0031224//intrinsic component of membrane;GO:0044464//cell part	GO:0005548//phospholipid transporter activity	GO:0006821//chloride transport;GO:0010360//negative regulation of anion channel activity;GO:0061588//calcium activated phospholipid scrambling
novel-m0074-5p	ncbi_429058	-0.991717	0.000102637	10886	9870	-22.8	ACUGUCAGU--ACUUUUUGACGA-	x||||||||xxx|xx:xx|||:xx	#NAME?	KCNT2	potassium channel subfamily T member 2 isoform X1	-	-	-	-	-	-	-
novel-m0074-5p	ncbi_395846	-0.828681	0.0415114	8152	4069	-25.4	GUGUCAGUUGU--GCCGAAGUUU	x|||||||:||xx:||:x|xx:x	GACAGUCAGCAGUUGGUCUGUGU	GJA8	gap junction alpha-8 protein isoform X1	-	-	-	-	GO:0005911//cell-cell junction;GO:0031224//intrinsic component of membrane;GO:0043234//protein complex	GO:0005488//binding	GO:0001654//eye development;GO:0044763//single-organism cellular process
novel-m0074-5p	ncbi_374008	-0.871741	0.0236206	10215	9480	-25.2	GUGUCAGU-GUCAUGGUC-GAUACC	x|||||||x||||xxx:|x||:||x	GACAGUCAGCAGU--UGGUCUGUGU	EPHA6	ephrin type-A receptor 6 isoform X1	Organismal Systems	Development	ko04360//Axon guidance	K05107	-	-	-
novel-m0074-5p	ncbi_427217	0.969728	0.00136072	556	8	-17.7	AUUGUCAGUAUAUUUUCUUGCGA-	x:|||||||xxx:xx:|xx:|:xx	#NAME?	PTCD2	pentatricopeptide repeat-containing protein 2, mitochondrial isoform X3	-	-	-	-	GO:0043231//intracellular membrane-bounded organelle	GO:0003723//RNA binding	GO:0006996//organelle organization;GO:0010468//regulation of gene expression;GO:0055002//striated muscle cell development;GO:0055008//cardiac muscle tissue morphogenesis
novel-m0074-5p	ncbi_423344	0.740815	0.0920598	3687	533	-22.4	AUGUCGGUCCGAGGUAGGGAAGAC-CAG	x||||:||x||xxx:|:xxx||||x||x	GACAGUCA-GC--AGUU-GGUCUGUGU-	BBOF1	basal body-orientation factor 1	-	-	-	-	-	-	-
novel-m0074-5p	ncbi_428910	-0.951815	0.00342672	2941	2707	-25.3	GUGUCGGUGGAAGACUGGAC-CGU	x||||:||x|xx:||::|||x|:x	GACAGUCAGCAGUUGGUCUGUGU-	MOK	MAPK/MAK/MRK overlapping kinase isoform X1	-	-	-	-	-	GO:0004672//protein kinase activity;GO:0032550//purine ribonucleoside binding	GO:0006464//cellular protein modification process
novel-m0074-5p	ncbi_424025	-0.92871	0.0074423	3897	3612	-23.3	AUGUCAGU---CA-CGUGACAA-	x|||||||xxx||x|xx||||xx	GACAGUCAGCAGUUGGUCUGUGU	TRPM8	transient receptor potential cation channel subfamily M member 8 isoform X1	Organismal Systems	Sensory system	ko04750//Inflammatory mediator regulation of TRP channels	K04983	GO:0031224//intrinsic component of membrane;GO:0044459//plasma membrane part	GO:0005261//cation channel activity;GO:0046983//protein dimerization activity	GO:0006816//calcium ion transport;GO:0006875//cellular metal ion homeostasis;GO:0006950//response to stress;GO:0009266//response to temperature stimulus;GO:0050951//sensory perception of temperature stimulus;GO:0051260//protein homooligomerization
novel-m0138-5p	ncbi_427427	-0.986761	0.000261749	290	21	-25.7	UCCUUCUGAUC-UUAG-UACAAUG-	x||||||||||x:||:xx||||:xx	UGGAAGACUAGUGAUUUUUGUUGUU	TARS	threonine--tRNA ligase, cytoplasmic	Genetic Information Processing	Translation	ko00970//Aminoacyl-tRNA biosynthesis	K01868	GO:0005856//cytoskeleton;GO:0031988//membrane-bounded vesicle	GO:0016876//ligase activity, forming aminoacyl-tRNA and related compounds;GO:0032550//purine ribonucleoside binding	GO:0006418//tRNA aminoacylation for protein translation
novel-m0138-5p	ncbi_422802	0.986765	0.000261577	3862	2697	-21.1	AACCUUCUGG---U-AAAGACAUGAU	x||||||||:xxx:x|||:|||xx|x	#NAME?	RBPJ	recombining binding protein suppressor of hairless isoform X1	Organismal Systems;Environmental Information Processing	Immune system;Signal transduction	ko04658//Th1 and Th2 cell differentiation;ko04330//Notch signaling pathway	K06053;K06053	GO:0043231//intracellular membrane-bounded organelle;GO:0043232//intracellular non-membrane-bounded organelle;GO:0043234//protein complex	GO:0000977//RNA polymerase II regulatory region sequence-specific DNA binding;GO:0000982//transcription factor activity, RNA polymerase II core promoter proximal region sequence-specific binding;GO:0001085//RNA polymerase II transcription factor binding	GO:0001773//myeloid dendritic cell activation;GO:0003128//heart field specification;GO:0006954//inflammatory response;GO:0006955//immune response;GO:0008284//positive regulation of cell proliferation;GO:0009617//response to bacterium;GO:0009913//epidermal cell differentiation;GO:0009967//positive regulation of signal transduction;GO:0010455//positive regulation of cell fate commitment;GO:0019827/…
novel-m0138-5p	ncbi_101750235	0.93289	0.00660449	1966	364	-20.3	UCUUUCUG-UUAGUAAAGGACGAUU-	x|:|||||x|:|x||||:x||:|:xx	UGGAAGACUAGUGAUUUU-UGUUGUU	NXPH2	neurexophilin-2 isoform X2	-	-	-	-	-	-	-
novel-m0138-5p	ncbi_418715	0.945847	0.00431936	1163	146	-18.1	UACCUUCUG--UACC-----------	x||||||||xx:||xxxxxxxxxxxx	#NAME?	IL1R2	interleukin-1 receptor type 2 isoform X2	Environmental Information Processing;Organismal Systems	Signaling molecules and interaction;Immune system	ko04060//Cytokine-cytokine receptor interaction;ko04640//Hematopoietic cell lineage	K04387;K04387	-	GO:0004908//interleukin-1 receptor activity	GO:0007166//cell surface receptor signaling pathway
novel-m0138-5p	ncbi_427469	-0.996502	1.83e-05	3902	2048	-26	AACCUUCUGAUUACAUUGAAAUGUAGA--	x||||||||||xx||:|:|||x::|:xxx	#NAME?	ERCC6L2	DNA excision repair protein ERCC-6-like 2 isoform X5	-	-	-	-	GO:0005856//cytoskeleton;GO:0043231//intracellular membrane-bounded organelle	GO:0003676//nucleic acid binding;GO:0017111//nucleoside-triphosphatase activity;GO:0036094//small molecule binding	GO:0033554//cellular response to stress
novel-m0138-5p	ncbi_420978	0.962723	0.00205843	1640	689	-18.6	UCCUUCUGCUCUUUUUUGAUGAGAAGAACGU	x|||||||x||xxx:|xx|xx|:||x|||:x	UGGAAGACUAG--UGA--U--UUUUGUUGUU	GALNT12	polypeptide N-acetylgalactosaminyltransferase 12 isoform X1	Metabolism;Metabolism	Global and overview maps;Glycan biosynthesis and metabolism	ko01100//Metabolic pathways;ko00512//Mucin type O-glycan biosynthesis	K00710;K00710	GO:0031224//intrinsic component of membrane;GO:0043231//intracellular membrane-bounded organelle	GO:0005488//binding;GO:0016740//transferase activity	GO:0006464//cellular protein modification process
novel-m0138-5p	ncbi_417794	0.805407	0.0531156	3723	3517	-22.9	GACCUUCUG-UAACUUUCGUGAACGU	x||||||||xxx|||xxx:xx|||:x	#NAME?	ADAMTS20	A disintegrin and metalloproteinase with thrombospondin motifs 20 isoform X1	-	-	-	-	-	-	-
novel-m0138-5p	ncbi_422996	-0.716126	0.109439	971	189	-25.8	CCCUUCUGUGAUAAGGGUAGAGACGACGGU	x|||||||xx||xxx:x||:|:||:||::x	UGGAAGAC--UA--GUGAUUUUUGUUGUU-	ANO9	anoctamin-9 isoform X1	-	-	-	-	GO:0031224//intrinsic component of membrane;GO:0044464//cell part	GO:0005548//phospholipid transporter activity	GO:0006821//chloride transport;GO:0010360//negative regulation of anion channel activity;GO:0061588//calcium activated phospholipid scrambling
novel-m0138-5p	ncbi_429058	0.9915	0.000108074	10886	1895	-19.9	CCCUUUUGUAUGUCUUAUGAAACU----	x||||:||x||xx||xxx:||||xxxxx	UGGAAGAC-UAGUGA--UUUUUGUUGUU	KCNT2	potassium channel subfamily T member 2 isoform X1	-	-	-	-	-	-	-
novel-m0138-5p	ncbi_112530367	0.912415	0.0111707	2230	1617	-16.6	GUCUUUUGUAUAUGAUAGGUAAUAAA	x:|||:||xx:|:xxx|:::||:||x	UGGAAGACUAGUGAUUUUUGUUGUU-	LOC112530367	formin-like protein 2	-	-	-	-	-	-	-
novel-m0138-5p	ncbi_771880	-0.973516	0.00104284	322	178	-19.7	GACCUUCUGAAGUCUUCACUC----------	x|||||||||xx|xxx||||xxxxxxxxxxx	#NAME?	LOC771880	T-cell surface glycoprotein CD8 alpha chain-like isoform X3	Environmental Information Processing;Organismal Systems;Organismal Systems;Organismal Systems	Signaling molecules and interaction;Immune system;Immune system;Immune system	ko04514//Cell adhesion molecules (CAMs);ko04660//T cell receptor signaling pathway;ko04640//Hematopoietic cell lineage;ko04612//Antigen processing and presentation	K06458;K06458;K06458;K06458	-	-	-
novel-m0138-5p	ncbi_101748887	-0.879503	0.0209046	1200	138	-18	UCCUUCUGUUAAUUUUUUU-UCGACAACU-	x|||||||xxx||:xxx:|xxx:|||||xx	UGGAAGAC---UAG--UGAUUUUUGUUGUU	SRM130L2	antigen WC1.1-like	-	-	-	-	-	-	-
novel-m0138-5p	ncbi_421862	0.970263	0.00131326	4831	2856	-19.7	UCCUUUUG-UAACU--CAGUAACAC	x||||:||xxx|||xxx|::||||x	UGGAAGACUAGUGAUUUUUGUUGUU	CD109	CD109 antigen	-	-	-	-	GO:0044421//extracellular region part;GO:0044464//cell part	GO:0019838//growth factor binding;GO:0061135//endopeptidase regulator activity	GO:0000768//syncytium formation by plasma membrane fusion;GO:0010466//negative regulation of peptidase activity;GO:0010837//regulation of keratinocyte proliferation;GO:0017015//regulation of transforming growth factor beta receptor signaling pathway;GO:0032102//negative regulation of response to external stimulus;GO:0045604//regulation of epidermal cell differentiation
novel-m0138-5p	ncbi_427157	-0.982503	0.000456524	741	403	-21.6	UACCUUCUGCACCAGUAAAGUUUAGU--	x||||||||xxx||x||||:xx:|:xxx	#NAME?	DIMT1	probable dimethyladenosine transferase	-	-	-	-	GO:0043231//intracellular membrane-bounded organelle;GO:0043232//intracellular non-membrane-bounded organelle	GO:0003723//RNA binding;GO:0008170//N-methyltransferase activity;GO:0008173//RNA methyltransferase activity	GO:0000154//rRNA modification
novel-m0072-5p	ncbi_101750251	0.791354	0.0607584	490	375	-21.2	CACCACUCUUU-UUCUAUCGUUCGU	x|||||||||:xxx|x|:xx:|||x	-UGGUGAGAAGCGUGCUGUGGAGC-	LOC101750251	uncharacterized protein LOC101750251	-	-	-	-	-	-	-
novel-m0072-5p	ncbi_107051826	0.791354	0.0607584	490	375	-21.2	CACCACUCUUU-UUCUAUCGUUCGU	x|||||||||:xxx|x|:xx:|||x	-UGGUGAGAAGCGUGCUGUGGAGC-	LOC107051826	uncharacterized protein LOC107051826	-	-	-	-	-	-	-
novel-m0072-5p	ncbi_107053632	0.899997	0.0145007	535	372	-21.1	CACCACUCUCUUCUAUCGUUCGUGUUC	x||||||||xx||xxx||xx|::x|:x	#NAME?	LOC107053632	uncharacterized protein LOC107053632	-	-	-	-	-	-	-
novel-m0072-5p	ncbi_107049489	-0.68261	0.135118	1135	878	-24.8	GACCACUCU---UA-GACCCCUA-	x||||||||xxx:|x|||x|||xx	#NAME?	LOC107049489	LOW QUALITY PROTEIN: leukocyte immunoglobulin-like receptor subfamily B member 3A	-	-	-	-	-	-	-
novel-m0032-5p	ncbi_428138	-0.680382	0.136908	214	1	-18.6	AUAACCAGUU--CGGG-------	x|||||||||xx|:|xxxxxxxx	#NAME?	MANBAL4	mannosidase, beta A, lysosomal-like 4	-	-	-	-	-	-	-
novel-m0032-5p	ncbi_423490	0.800358	0.0558067	1614	1319	-27	AUAACCAGUUGAACG-ACGGGUGAG	x|||||||||||x|:xx|:|x|||x	-AUUGGUCAACU-GUCGGUCAACU-	C14orf180	nutritionally-regulated adipose and cardiac enriched protein homolog isoform X2	-	-	-	-	-	-	-
novel-m0032-5p	ncbi_428005	0.887481	0.0182785	4159	1553	-17.1	AAACCAGUACAUAAUGACUUUAGUCAU----	x|||||||xxx|xxx|||xxx||:||xxxxx	AUUGGUCA---A---CUG---UCGGUCAACU	CLCN4	H(+)/Cl(-) exchange transporter 4	-	-	-	-	GO:0031224//intrinsic component of membrane	GO:0005254//chloride channel activity	GO:0006821//chloride transport;GO:0034765//regulation of ion transmembrane transport
novel-m0032-5p	ncbi_423610	-0.582574	0.224999	4546	59	-19.7	CGAUCGGU--ACCAAUAGUUGAA	x:|:|:||xx||xxx:||||||x	AUUGGUCAACUGUCGGUCAACU-	LDB3	LIM domain-binding protein 3 isoform X1	-	-	-	-	-	-	-
novel-m0032-5p	ncbi_101750235	-0.856523	0.0294017	1966	1522	-22.3	CUAACCAGUGGACUUCCUCUUUGU	x||||||||x|||xx||xxx|||x	#NAME?	NXPH2	neurexophilin-2 isoform X2	-	-	-	-	-	-	-
novel-m0032-5p	ncbi_395554	-0.918021	0.00980535	6417	638	-20	GUAACUAGUCGUAACAUUCGGUC--	x||||:|||x|xx|||x:|:||xxx	#NAME?	FGF14	fibroblast growth factor 14 isoform X1	-	-	-	-	-	GO:0005102//receptor binding;GO:0005539//glycosaminoglycan binding	GO:0002028//regulation of sodium ion transport;GO:0007267//cell-cell signaling;GO:0007626//locomotory behavior;GO:0048731//system development;GO:0050877//neurological system process;GO:0051403//stress-activated MAPK cascade
novel-m0032-5p	ncbi_771880	0.830727	0.0405547	418	383	-19.1	AUAACCAGUAGAGGACCU-----	x||||||||x||x:x||xxxxxx	#NAME?	LOC771880	T-cell surface glycoprotein CD8 alpha chain-like isoform X2	Environmental Information Processing;Organismal Systems;Organismal Systems;Organismal Systems	Signaling molecules and interaction;Immune system;Immune system;Immune system	ko04514//Cell adhesion molecules (CAMs);ko04660//T cell receptor signaling pathway;ko04640//Hematopoietic cell lineage;ko04612//Antigen processing and presentation	K06458;K06458;K06458;K06458	-	-	-
novel-m0080-5p	ncbi_395416	0.70954	0.114298	1271	23	-21.5	AGUGGAGGGG--------------	x||||||||xxxxxxxxxxxxxxx	#NAME?	ABCC1	multidrug resistance-associated protein 1	Environmental Information Processing;Environmental Information Processing;Organismal Systems	Signal transduction;Membrane transport;Digestive system	ko04071//Sphingolipid signaling pathway;ko02010//ABC transporters;ko04977//Vitamin digestion and absorption	K05665;K05665;K05665	GO:0016021//integral component of membrane;GO:0031988//membrane-bounded vesicle	GO:0015405//P-P-bond-hydrolysis-driven transmembrane transporter activity;GO:0017111//nucleoside-triphosphatase activity;GO:0032550//purine ribonucleoside binding	GO:0044763//single-organism cellular process;GO:0051234//establishment of localization
novel-m0080-5p	ncbi_422883	0.699122	0.122172	2097	679	-20.1	CUGGAGGGACUUC----------	x|||||||x|:|xxxxxxxxxxx	CACCUCCCAGGAUCGCAUCUGGG	SH3BP2	SH3 domain-binding protein 2	-	-	-	-	-	-	-
novel-m0080-5p	ncbi_396050	0.589446	0.218232	1370	548	-24.5	GGUGGAGGGAACUGA---------	x||||||||xx||:xxxxxxxxxx	#NAME?	SCNN1A	amiloride-sensitive sodium channel subunit alpha	Organismal Systems;Organismal Systems	Sensory system;Excretory system	ko04742//Taste transduction;ko04960//Aldosterone-regulated sodium reabsorption	K04824;K04824	GO:0005929//cilium;GO:0031090//organelle membrane;GO:0031988//membrane-bounded vesicle;GO:0034703//cation channel complex;GO:0044444//cytoplasmic part;GO:0044459//plasma membrane part	GO:0005272//sodium channel activity;GO:0019904//protein domain specific binding	GO:0006814//sodium ion transport;GO:0007606//sensory perception of chemical stimulus;GO:0030104//water homeostasis;GO:0055065//metal ion homeostasis
novel-m0080-5p	ncbi_422384	0.447101	0.374036	3277	1510	-28.6	UUGGAGGGGACGAGGGAAGACUCU	x|||||||xx|x||x|x||||:|x	CACCUCCCAGGAUCGCAUCUGGG-	PASD1	circadian clock protein PASD1 isoform X1	Organismal Systems	Environmental adaptation	ko04710//Circadian rhythm	K09026	GO:0043231//intracellular membrane-bounded organelle;GO:0043234//protein complex	GO:0001071//nucleic acid binding transcription factor activity;GO:0005515//protein binding;GO:0060089//molecular transducer activity	GO:0010468//regulation of gene expression;GO:0034645//cellular macromolecule biosynthetic process;GO:0050794//regulation of cellular process
novel-m0080-5p	ncbi_423610	0.55147	0.256651	4546	927	-23.5	AUGGAGGGUGAAUAUAGU-CACCUG	x||||||||xxx||xx||xx|||:x	CACCUCCCA-GGAUCGCAUCUGGG-	LDB3	LIM domain-binding protein 3 isoform X1	-	-	-	-	-	-	-
novel-m0080-5p	ncbi_422599	0.584243	0.223349	2817	1576	-21	CGUGGAGGGA--------------	x||||||||xxxxxxxxxxxxxxx	#NAME?	TMEM150C	transmembrane protein 150C	-	-	-	-	-	-	-
novel-m0080-5p	ncbi_420978	0.619925	0.189233	1640	873	-21	UUGGAGGGU-ACAGA--------	x||||||||xxx||xxxxxxxxx	CACCUCCCAGGAUCGCAUCUGGG	GALNT12	polypeptide N-acetylgalactosaminyltransferase 12 isoform X1	Metabolism;Metabolism	Global and overview maps;Glycan biosynthesis and metabolism	ko01100//Metabolic pathways;ko00512//Mucin type O-glycan biosynthesis	K00710;K00710	GO:0031224//intrinsic component of membrane;GO:0043231//intracellular membrane-bounded organelle	GO:0005488//binding;GO:0016740//transferase activity	GO:0006464//cellular protein modification process
novel-m0080-5p	ncbi_417794	0.447746	0.373262	3723	149	-27.3	AUGGAGGGGCUUAUUUGUGGUUUCU	x|||||||x|:||xx:||:|xx:|x	CACCUCCCAGGAU-CGCAUCUGGG-	ADAMTS20	A disintegrin and metalloproteinase with thrombospondin motifs 20 isoform X1	-	-	-	-	-	-	-
novel-m0080-5p	ncbi_395846	0.70537	0.117422	8152	4158	-21.7	CGUGGGGGGAGGUUCU--UGA------	x||||:|||xxx|:||xx:|xxxxxxx	#NAME?	GJA8	gap junction alpha-8 protein isoform X1	-	-	-	-	GO:0005911//cell-cell junction;GO:0031224//intrinsic component of membrane;GO:0043234//protein complex	GO:0005488//binding	GO:0001654//eye development;GO:0044763//single-organism cellular process
novel-m0080-5p	ncbi_112531449	-0.425062	0.400806	426	341	-28.8	AGUGGAGGGU--GGGGGCAGGGCG	x|||||||||xxx:|x|x||:x|x	#NAME?	LOC112531449	uncharacterized protein LOC112531449	-	-	-	-	-	-	-
novel-m0080-5p	ncbi_112531454	-0.703831	0.118585	673	258	-26.2	UUGGAGGGACCCGUUGGAGAAGGUCA	x|||||||x||xxx|:|x|x||::|x	CACCUCCCAGG---AUCGCAUCUGGG	LOC112531454	guanylate-binding protein 1-like	Organismal Systems	Immune system	ko04621//NOD-like receptor signaling pathway	K20899	-	GO:0032550//purine ribonucleoside binding	-
novel-m0080-5p	ncbi_107050349	-0.83662	0.0378591	1727	1353	-29.4	UGUGGAGGGUUCCAGAAAACGAUCA	x|||||||||:|x||xxx|x||:|x	#NAME?	LOC107050349	uncharacterized protein LOC107050349 isoform X2	-	-	-	-	-	-	GO:0050794//regulation of cellular process
novel-m0090-5p	ncbi_100859748	0.801198	0.0553546	754	242	-29	UAGGAGGGG-ACCACAGACCCCUG--	x||||||||xx||xxx|x|x|||xxx	CUCCUCCCCCCGG--GCCGCGGAGCC	SIGMAR1	sigma non-opioid intracellular receptor 1 isoform 1	-	-	-	-	GO:0019866//organelle inner membrane;GO:0031224//intrinsic component of membrane;GO:0031965//nuclear membrane	-	GO:0042981//regulation of apoptotic process;GO:0044765//single-organism transport
novel-m0090-5p	ncbi_395834	-0.834306	0.0389073	1554	1272	-18.4	CAGGAGGGAAGA------------	x|||||||xx|xxxxxxxxxxxxx	CUCCUCCCCCCGGGCCGCGGAGCC	PDE6C	cone cGMP-specific 3',5'-cyclic phosphodiesterase subunit alpha'	Metabolism	Nucleotide metabolism	ko00230//Purine metabolism	K13757	GO:0016020//membrane	GO:0004114//3',5'-cyclic-nucleotide phosphodiesterase activity;GO:0030551//cyclic nucleotide binding;GO:0043169//cation binding	GO:0007602//phototransduction;GO:0042462//eye photoreceptor cell development;GO:0050953//sensory perception of light stimulus
novel-m0090-5p	ncbi_417737	-0.841713	0.0355994	618	550	-20.8	AAGGAGGGAAUUGU-CAGUCUUC-	x|||||||xxx:x:xxx|:||:xx	CUCCUCCCCCCGGGCCGCGGAGCC	MLC1	membrane protein MLC1 isoform X1	-	-	-	-	GO:0005886//plasma membrane;GO:0030054//cell junction;GO:0031224//intrinsic component of membrane;GO:0031982//vesicle;GO:0043231//intracellular membrane-bounded organelle;GO:0044444//cytoplasmic part	GO:0005515//protein binding	GO:0006461//protein complex assembly;GO:0006970//response to osmotic stress;GO:0032386//regulation of intracellular transport
novel-m0090-5p	ncbi_422384	-0.828648	0.0415265	3277	1238	-34.7	AGAGGAGGGUGGUCGUUGCGACUCU-	x||||||||x||:|xxx|||x|||xx	#NAME?	PASD1	circadian clock protein PASD1 isoform X1	Organismal Systems	Environmental adaptation	ko04710//Circadian rhythm	K09026	GO:0043231//intracellular membrane-bounded organelle;GO:0043234//protein complex	GO:0001071//nucleic acid binding transcription factor activity;GO:0005515//protein binding;GO:0060089//molecular transducer activity	GO:0010468//regulation of gene expression;GO:0034645//cellular macromolecule biosynthetic process;GO:0050794//regulation of cellular process
novel-m0090-5p	ncbi_395554	-0.950327	0.00363978	6417	1715	-34.3	GGAGGGGGGGGGGGGGGGGG-----	x||||:||||||xxx||x|xxxxxx	#NAME?	FGF14	fibroblast growth factor 14 isoform X1	-	-	-	-	-	GO:0005102//receptor binding;GO:0005539//glycosaminoglycan binding	GO:0002028//regulation of sodium ion transport;GO:0007267//cell-cell signaling;GO:0007626//locomotory behavior;GO:0048731//system development;GO:0050877//neurological system process;GO:0051403//stress-activated MAPK cascade
novel-m0090-5p	ncbi_422599	-0.71053	0.113562	2817	4	-40.4	GGGGGAGGGGG-ACCGGUUUCCUG--	x|:||||||||xx||||:xx|||xxx	#NAME?	TMEM150C	transmembrane protein 150C	-	-	-	-	-	-	-
novel-m0090-5p	ncbi_100858919	0.913325	0.0109432	835	547	-28.5	UAGGAGGGACACCCCGACACCUA--	x|||||||xxx|||x|x|x|||xxx	CUCCUCCCCCCGGG-CCGCGGAGCC	LOC100858919	receptor-type tyrosine-protein phosphatase kappa isoform X1	-	-	-	-	-	GO:0042578//phosphoric ester hydrolase activity	GO:0006470//protein dephosphorylation
novel-m0090-5p	ncbi_418415	-0.768546	0.0741568	2106	77	-21.8	AAGGAGGGGU--------------	x||||||||xxxxxxxxxxxxxxx	CUCCUCCCCCCGGGCCGCGGAGCC	NECTIN3	nectin-3 isoform X1	Environmental Information Processing;Cellular Processes	Signaling molecules and interaction;Cellular community - eukaryotes	ko04514//Cell adhesion molecules (CAMs);ko04520//Adherens junction	K06592;K06592	-	-	-
novel-m0090-5p	ncbi_107049973	0.814906	0.048219	1078	764	-29.7	UAGGAGGG-AGUCUUUCGUCUUA-	x|||||||xx|:|:xx||:||:xx	CUCCUCCCCCCGGGCCGCGGAGCC	LOC107049973	platelet glycoprotein VI-like	-	-	-	-	-	-	-
novel-m0090-5p	ncbi_112531163	0.710311	0.113724	1114	765	-29.7	UAGGAGGG-AGUCUUUCGUCUUA-	x|||||||xx|:|:xx||:||:xx	CUCCUCCCCCCGGGCCGCGGAGCC	LOC112531163	platelet glycoprotein VI-like	-	-	-	-	-	-	-
novel-m0090-5p	ncbi_101748467	-0.562725	0.245009	5785	4821	-29.2	AAGGAGGGGCGAGUAGAGAGUCGGC	x||||||||x|xx:x|x|xx||||x	CUCCUCCCCCCGGGCCGCGGAGCC-	LOC101748467	pre-mRNA-splicing factor CWC22 homolog	-	-	-	-	-	-	-
novel-m0095-5p	ncbi_100859748	0.801198	0.0553546	754	242	-29	UAGGAGGGG-ACCACAGACCCCUG--	x||||||||xx||xxx|x|x|||xxx	CUCCUCCCCCCGG--GCCGCGGAGCC	SIGMAR1	sigma non-opioid intracellular receptor 1 isoform 1	-	-	-	-	GO:0019866//organelle inner membrane;GO:0031224//intrinsic component of membrane;GO:0031965//nuclear membrane	-	GO:0042981//regulation of apoptotic process;GO:0044765//single-organism transport
novel-m0095-5p	ncbi_395834	-0.834306	0.0389073	1554	1272	-18.4	CAGGAGGGAAGA------------	x|||||||xx|xxxxxxxxxxxxx	CUCCUCCCCCCGGGCCGCGGAGCC	PDE6C	cone cGMP-specific 3',5'-cyclic phosphodiesterase subunit alpha'	Metabolism	Nucleotide metabolism	ko00230//Purine metabolism	K13757	GO:0016020//membrane	GO:0004114//3',5'-cyclic-nucleotide phosphodiesterase activity;GO:0030551//cyclic nucleotide binding;GO:0043169//cation binding	GO:0007602//phototransduction;GO:0042462//eye photoreceptor cell development;GO:0050953//sensory perception of light stimulus
novel-m0095-5p	ncbi_417737	-0.841713	0.0355994	618	550	-20.8	AAGGAGGGAAUUGU-CAGUCUUC-	x|||||||xxx:x:xxx|:||:xx	CUCCUCCCCCCGGGCCGCGGAGCC	MLC1	membrane protein MLC1 isoform X1	-	-	-	-	GO:0005886//plasma membrane;GO:0030054//cell junction;GO:0031224//intrinsic component of membrane;GO:0031982//vesicle;GO:0043231//intracellular membrane-bounded organelle;GO:0044444//cytoplasmic part	GO:0005515//protein binding	GO:0006461//protein complex assembly;GO:0006970//response to osmotic stress;GO:0032386//regulation of intracellular transport
novel-m0095-5p	ncbi_422384	-0.828648	0.0415265	3277	1238	-34.7	AGAGGAGGGUGGUCGUUGCGACUCU-	x||||||||x||:|xxx|||x|||xx	#NAME?	PASD1	circadian clock protein PASD1 isoform X1	Organismal Systems	Environmental adaptation	ko04710//Circadian rhythm	K09026	GO:0043231//intracellular membrane-bounded organelle;GO:0043234//protein complex	GO:0001071//nucleic acid binding transcription factor activity;GO:0005515//protein binding;GO:0060089//molecular transducer activity	GO:0010468//regulation of gene expression;GO:0034645//cellular macromolecule biosynthetic process;GO:0050794//regulation of cellular process
novel-m0095-5p	ncbi_395554	-0.950327	0.00363978	6417	1715	-34.3	GGAGGGGGGGGGGGGGGGGG-----	x||||:||||||xxx||x|xxxxxx	#NAME?	FGF14	fibroblast growth factor 14 isoform X1	-	-	-	-	-	GO:0005102//receptor binding;GO:0005539//glycosaminoglycan binding	GO:0002028//regulation of sodium ion transport;GO:0007267//cell-cell signaling;GO:0007626//locomotory behavior;GO:0048731//system development;GO:0050877//neurological system process;GO:0051403//stress-activated MAPK cascade
novel-m0095-5p	ncbi_422599	-0.71053	0.113562	2817	4	-40.4	GGGGGAGGGGG-ACCGGUUUCCUG--	x|:||||||||xx||||:xx|||xxx	#NAME?	TMEM150C	transmembrane protein 150C	-	-	-	-	-	-	-
novel-m0095-5p	ncbi_100858919	0.913325	0.0109432	835	547	-28.5	UAGGAGGGACACCCCGACACCUA--	x|||||||xxx|||x|x|x|||xxx	CUCCUCCCCCCGGG-CCGCGGAGCC	LOC100858919	receptor-type tyrosine-protein phosphatase kappa isoform X1	-	-	-	-	-	GO:0042578//phosphoric ester hydrolase activity	GO:0006470//protein dephosphorylation
novel-m0095-5p	ncbi_418415	-0.768546	0.0741568	2106	77	-21.8	AAGGAGGGGU--------------	x||||||||xxxxxxxxxxxxxxx	CUCCUCCCCCCGGGCCGCGGAGCC	NECTIN3	nectin-3 isoform X1	Environmental Information Processing;Cellular Processes	Signaling molecules and interaction;Cellular community - eukaryotes	ko04514//Cell adhesion molecules (CAMs);ko04520//Adherens junction	K06592;K06592	-	-	-
novel-m0095-5p	ncbi_107049973	0.814906	0.048219	1078	764	-29.7	UAGGAGGG-AGUCUUUCGUCUUA-	x|||||||xx|:|:xx||:||:xx	CUCCUCCCCCCGGGCCGCGGAGCC	LOC107049973	platelet glycoprotein VI-like	-	-	-	-	-	-	-
novel-m0095-5p	ncbi_112531163	0.710311	0.113724	1114	765	-29.7	UAGGAGGG-AGUCUUUCGUCUUA-	x|||||||xx|:|:xx||:||:xx	CUCCUCCCCCCGGGCCGCGGAGCC	LOC112531163	platelet glycoprotein VI-like	-	-	-	-	-	-	-
novel-m0095-5p	ncbi_101748467	-0.562725	0.245009	5785	4821	-29.2	AAGGAGGGGCGAGUAGAGAGUCGGC	x||||||||x|xx:x|x|xx||||x	CUCCUCCCCCCGGGCCGCGGAGCC-	LOC101748467	pre-mRNA-splicing factor CWC22 homolog	-	-	-	-	-	-	-
novel-m0082-5p	ncbi_769609	0.894341	0.016156	553	198	-29.4	CCCGUCUCGACUGUCGUGU---	x||||||||||x|xx|||xxxx	UGGCAGAGCUGUCCUCACUGGC	CHTF8	chromosome transmission fidelity protein 8 homolog	-	-	-	-	-	-	-
[truncated: 72 more rows]
