# Supplementary material for: Deciphering Immune Modulation in Chickens Co-Infected with ALV-J and CIAV: A Transcriptomic Approach
Source: Microorganisms. 2024 Nov 28;12(12):2453. doi: 10.3390/microorganisms12122453 (PMC11676111; doi:10.3390/microorganisms12122453)
Supplement: Supplementary file 1 [file microorganisms-12-02453-s001.zip › Supplementary Table S6. Synergistic Activation_Reactome.xlsx]

## Sheet: Synergistic activation_Reactome
Reactome	Reactome_Name	URL	intersection_07_p005 (76)	All (4117)	pvalue	qvalue	Genes
R-GGA-1222556	ROS, RNS production in phagocytes	https://reactome.org/PathwayBrowser/#/R-GGA-1222556	5	18	1.33374e-05	0.0102965	ncbi_416753(ATP6V0C);ncbi_416871(HVCN1);ncbi_420210(ATP6V0D2);ncbi_424349(ATP6V1G3);ncbi_427721(NOS1)
R-GGA-77387	Insulin receptor recycling	https://reactome.org/PathwayBrowser/#/R-GGA-77387	4	18	0.000269733	0.104117	ncbi_396145(INS-IGF2);ncbi_416753(ATP6V0C);ncbi_420210(ATP6V0D2);ncbi_424349(ATP6V1G3)
R-GGA-5362798	Release of Hh-Np from the secreting cell	https://reactome.org/PathwayBrowser/#/R-GGA-5362798	2	3	0.000997015	0.138269	ncbi_418795(GPC5);ncbi_423049(SCUBE2)
R-GGA-1482788	Acyl chain remodelling of PC	https://reactome.org/PathwayBrowser/#/R-GGA-1482788	2	4	0.00197016	0.138269	ncbi_396394(PLA2G4A);ncbi_421925(MBOAT2)
R-GGA-1482839	Acyl chain remodelling of PE	https://reactome.org/PathwayBrowser/#/R-GGA-1482839	2	4	0.00197016	0.138269	ncbi_396394(PLA2G4A);ncbi_421925(MBOAT2)
R-GGA-211951	CYP1B1 4-hydroxylates EST17b	https://reactome.org/PathwayBrowser/#/R-GGA-211951	2	4	0.00197016	0.138269	ncbi_373907(AHR);ncbi_421466(CYP1B1)
R-GGA-5576886	Phase 4 - resting membrane potential	https://reactome.org/PathwayBrowser/#/R-GGA-5576886	2	4	0.00197016	0.138269	ncbi_427662(KCNJ12);ncbi_772210(KCNK13)
R-GGA-6794346	NRXNs bind NLGNs	https://reactome.org/PathwayBrowser/#/R-GGA-6794346	2	4	0.00197016	0.138269	ncbi_395398(NRXN1);ncbi_428006(NLGN4L)
R-GGA-8983835	JAK1/JAK2/TYK2 bound to IL6ST:IL6ST phosphorylate STAT1	https://reactome.org/PathwayBrowser/#/R-GGA-8983835	2	4	0.00197016	0.138269	ncbi_395684(IL6ST);ncbi_424044(STAT1)
R-GGA-8983841	STAT1 associates with IL6ST:IL6ST	https://reactome.org/PathwayBrowser/#/R-GGA-8983841	2	4	0.00197016	0.138269	ncbi_395684(IL6ST);ncbi_424044(STAT1)
