# Supplementary material for: Deciphering Immune Modulation in Chickens Co-Infected with ALV-J and CIAV: A Transcriptomic Approach
Source: Microorganisms. 2024 Nov 28;12(12):2453. doi: 10.3390/microorganisms12122453 (PMC11676111; doi:10.3390/microorganisms12122453)
Supplement: Supplementary file 1 [file microorganisms-12-02453-s001.zip › Supplementary Table S7. Synergistic Activation_GO.xlsx]

## Sheet: Synergistic activation_BP
GO ID	Description	intersection_07_p005 (158)	All (9061)	pvalue	p.adjust	Genes
GO:0022610	biological adhesion	24	585	7.09176e-05	0.0579427	ncbi_107049174(LOC107049174);ncbi_374209(ITGB3);ncbi_374229(TNFSF13B);ncbi_378783(KIT);ncbi_395398(NRXN1);ncbi_395544(SMAD7B);ncbi_395559(EPHA4);ncbi_395684(IL6ST);ncbi_395875(COL12A1);ncbi_396177(EPHB1);ncbi_396213(TNR);ncbi_418235(PARVB);ncbi_418491(TIAM1);ncbi_419779(MPZL2);ncbi_420195(PAG1);ncbi_420803(COL15A1);ncbi_422520(GRID2);ncbi_427225(PDCD1LG2);ncbi_427326(EDIL3);ncbi_427846(CDHR3);ncb…
GO:0015672	monovalent inorganic cation transport	11	156	8.45879e-05	0.0579427	ncbi_107055431(LOC107055431);ncbi_416753(ATP6V0C);ncbi_420210(ATP6V0D2);ncbi_420440(DPP6);ncbi_421757(SLC22A16);ncbi_422649(SLC4A4);ncbi_422943(SLC4A11);ncbi_424349(ATP6V1G3);ncbi_427721(NOS1);ncbi_428184(SCNN1D);ncbi_772279(SLC24A4)
GO:0050896	response to stimulus	81	3418	0.000324693	0.148277	MSTRG.1976(IL17D);ncbi_100858422(FLT3);ncbi_100858653(DHX58);ncbi_101749756(P2RY12);ncbi_101751551(FAM83G);ncbi_107049174(LOC107049174);ncbi_107055431(LOC107055431);ncbi_107055444(RPTC15L);ncbi_373985(CHRDL1);ncbi_374014(SPIN1W);ncbi_374125(LITAF);ncbi_374191(PDCD4);ncbi_374209(ITGB3);ncbi_374229(TNFSF13B);ncbi_378783(KIT);ncbi_378926(ANKRD1);ncbi_395342(CRTAM);ncbi_395382(GPR149);ncbi_395386(CLE…
GO:0045321	leukocyte activation	14	292	0.000565605	0.16897	ncbi_100858422(FLT3);ncbi_374229(TNFSF13B);ncbi_378783(KIT);ncbi_395684(IL6ST);ncbi_419779(MPZL2);ncbi_420718(CCR8);ncbi_421199(BCL11A);ncbi_422730(SLC7A2);ncbi_427225(PDCD1LG2);ncbi_428597(STX11);ncbi_431636(SLC46A2);ncbi_445340(PRDM1);ncbi_769278(CCR6);ncbi_776138(JAG2)
GO:0001775	cell activation	16	366	0.000631812	0.16897	ncbi_100858422(FLT3);ncbi_101749756(P2RY12);ncbi_374209(ITGB3);ncbi_374229(TNFSF13B);ncbi_378783(KIT);ncbi_395684(IL6ST);ncbi_419779(MPZL2);ncbi_420718(CCR8);ncbi_421199(BCL11A);ncbi_422730(SLC7A2);ncbi_427225(PDCD1LG2);ncbi_428597(STX11);ncbi_431636(SLC46A2);ncbi_445340(PRDM1);ncbi_769278(CCR6);ncbi_776138(JAG2)
GO:0003008	system process	23	645	0.000769101	0.16897	ncbi_107055431(LOC107055431);ncbi_374046(COL11A1);ncbi_378783(KIT);ncbi_395398(NRXN1);ncbi_395544(SMAD7B);ncbi_395971(ADORA2B);ncbi_396177(EPHB1);ncbi_396213(TNR);ncbi_416624(OTOA);ncbi_416875(CUX2);ncbi_417965(GRIN2B);ncbi_418126(CHRM2);ncbi_420752(PDE1C);ncbi_426894(AQP3);ncbi_427209(COL4A3BP);ncbi_427721(NOS1);ncbi_428529(DSG2);ncbi_428670(OPN5);ncbi_428994(CPS1);ncbi_431663(NPR3);ncbi_768456(…
GO:0007154	cell communication	62	2520	0.00113043	0.16897	ncbi_100858422(FLT3);ncbi_100858653(DHX58);ncbi_101749756(P2RY12);ncbi_101751551(FAM83G);ncbi_107049174(LOC107049174);ncbi_107055444(RPTC15L);ncbi_373985(CHRDL1);ncbi_374014(SPIN1W);ncbi_374125(LITAF);ncbi_374191(PDCD4);ncbi_374209(ITGB3);ncbi_378783(KIT);ncbi_378926(ANKRD1);ncbi_395382(GPR149);ncbi_395398(NRXN1);ncbi_395544(SMAD7B);ncbi_395559(EPHA4);ncbi_395684(IL6ST);ncbi_395971(ADORA2B);ncbi_…
GO:0009612	response to mechanical stimulus	5	46	0.00116494	0.16897	ncbi_378926(ANKRD1);ncbi_395398(NRXN1);ncbi_417965(GRIN2B);ncbi_422720(TLR3);ncbi_554217(TLR5)
GO:0044700	single organism signaling	61	2482	0.00131382	0.16897	ncbi_100858422(FLT3);ncbi_100858653(DHX58);ncbi_101749756(P2RY12);ncbi_101751551(FAM83G);ncbi_107049174(LOC107049174);ncbi_107055444(RPTC15L);ncbi_373985(CHRDL1);ncbi_374014(SPIN1W);ncbi_374125(LITAF);ncbi_374191(PDCD4);ncbi_374209(ITGB3);ncbi_378783(KIT);ncbi_378926(ANKRD1);ncbi_395382(GPR149);ncbi_395398(NRXN1);ncbi_395544(SMAD7B);ncbi_395559(EPHA4);ncbi_395684(IL6ST);ncbi_395971(ADORA2B);ncbi_…
GO:0098609	cell-cell adhesion	14	319	0.00133647	0.16897	ncbi_107049174(LOC107049174);ncbi_374229(TNFSF13B);ncbi_378783(KIT);ncbi_395544(SMAD7B);ncbi_395684(IL6ST);ncbi_396213(TNR);ncbi_419779(MPZL2);ncbi_420195(PAG1);ncbi_422520(GRID2);ncbi_427225(PDCD1LG2);ncbi_427846(CDHR3);ncbi_428529(DSG2);ncbi_428597(STX11);ncbi_776138(JAG2)
GO:0023052	signaling	61	2485	0.00135669	0.16897	ncbi_100858422(FLT3);ncbi_100858653(DHX58);ncbi_101749756(P2RY12);ncbi_101751551(FAM83G);ncbi_107049174(LOC107049174);ncbi_107055444(RPTC15L);ncbi_373985(CHRDL1);ncbi_374014(SPIN1W);ncbi_374125(LITAF);ncbi_374191(PDCD4);ncbi_374209(ITGB3);ncbi_378783(KIT);ncbi_378926(ANKRD1);ncbi_395382(GPR149);ncbi_395398(NRXN1);ncbi_395544(SMAD7B);ncbi_395559(EPHA4);ncbi_395684(IL6ST);ncbi_395971(ADORA2B);ncbi_…
GO:0006814	sodium ion transport	6	73	0.00166125	0.182179	ncbi_107055431(LOC107055431);ncbi_422649(SLC4A4);ncbi_422943(SLC4A11);ncbi_427721(NOS1);ncbi_428184(SCNN1D);ncbi_772279(SLC24A4)
GO:0006541	glutamine metabolic process	2	4	0.00177166	0.182179	ncbi_417253(GSL);ncbi_428994(CPS1)
GO:0002274	myeloid leukocyte activation	5	51	0.00186169	0.182179	ncbi_378783(KIT);ncbi_420718(CCR8);ncbi_422730(SLC7A2);ncbi_428597(STX11);ncbi_769278(CCR6)
GO:0016337	single organismal cell-cell adhesion	11	232	0.00241631	0.220689	ncbi_107049174(LOC107049174);ncbi_374229(TNFSF13B);ncbi_378783(KIT);ncbi_395544(SMAD7B);ncbi_395684(IL6ST);ncbi_396213(TNR);ncbi_419779(MPZL2);ncbi_420195(PAG1);ncbi_427225(PDCD1LG2);ncbi_428597(STX11);ncbi_776138(JAG2)
GO:0007165	signal transduction	57	2346	0.00277412	0.237534	ncbi_100858422(FLT3);ncbi_100858653(DHX58);ncbi_101749756(P2RY12);ncbi_101751551(FAM83G);ncbi_107049174(LOC107049174);ncbi_107055444(RPTC15L);ncbi_373985(CHRDL1);ncbi_374014(SPIN1W);ncbi_374125(LITAF);ncbi_374191(PDCD4);ncbi_374209(ITGB3);ncbi_378783(KIT);ncbi_378926(ANKRD1);ncbi_395382(GPR149);ncbi_395544(SMAD7B);ncbi_395559(EPHA4);ncbi_395684(IL6ST);ncbi_395971(ADORA2B);ncbi_396081(NTRK3);ncbi_…
GO:0007155	cell adhesion	18	516	0.00374141	0.286261	ncbi_107049174(LOC107049174);ncbi_374209(ITGB3);ncbi_374229(TNFSF13B);ncbi_378783(KIT);ncbi_395544(SMAD7B);ncbi_395684(IL6ST);ncbi_396177(EPHB1);ncbi_396213(TNR);ncbi_418491(TIAM1);ncbi_419779(MPZL2);ncbi_420195(PAG1);ncbi_422520(GRID2);ncbi_427225(PDCD1LG2);ncbi_427326(EDIL3);ncbi_427846(CDHR3);ncbi_428529(DSG2);ncbi_428597(STX11);ncbi_776138(JAG2)
GO:0006811	ion transport	22	685	0.0037611	0.286261	ncbi_101749756(P2RY12);ncbi_107055431(LOC107055431);ncbi_396394(PLA2G4A);ncbi_416753(ATP6V0C);ncbi_416871(HVCN1);ncbi_417965(GRIN2B);ncbi_420210(ATP6V0D2);ncbi_420440(DPP6);ncbi_421757(SLC22A16);ncbi_422520(GRID2);ncbi_422649(SLC4A4);ncbi_422730(SLC7A2);ncbi_422771(GABRG1);ncbi_422943(SLC4A11);ncbi_424349(ATP6V1G3);ncbi_427352(SLC1A1);ncbi_427721(NOS1);ncbi_428146(KCNB1);ncbi_428184(SCNN1D);ncbi_…
GO:0046649	lymphocyte activation	11	253	0.00468134	0.289656	ncbi_100858422(FLT3);ncbi_374229(TNFSF13B);ncbi_378783(KIT);ncbi_395684(IL6ST);ncbi_419779(MPZL2);ncbi_421199(BCL11A);ncbi_427225(PDCD1LG2);ncbi_428597(STX11);ncbi_431636(SLC46A2);ncbi_445340(PRDM1);ncbi_776138(JAG2)
GO:0042391	regulation of membrane potential	6	90	0.00477097	0.289656	ncbi_395398(NRXN1);ncbi_416875(CUX2);ncbi_417965(GRIN2B);ncbi_420440(DPP6);ncbi_422520(GRID2);ncbi_428529(DSG2)
GO:0030183	B cell differentiation	3	21	0.00549361	0.289656	ncbi_100858422(FLT3);ncbi_378783(KIT);ncbi_445340(PRDM1)
GO:0036230	granulocyte activation	3	21	0.00549361	0.289656	ncbi_420718(CCR8);ncbi_428597(STX11);ncbi_769278(CCR6)
GO:0042508	tyrosine phosphorylation of Stat1 protein	2	7	0.00599056	0.289656	ncbi_378783(KIT);ncbi_395684(IL6ST)
GO:0042510	regulation of tyrosine phosphorylation of Stat1 protein	2	7	0.00599056	0.289656	ncbi_378783(KIT);ncbi_395684(IL6ST)
GO:0043090	amino acid import	2	7	0.00599056	0.289656	ncbi_422730(SLC7A2);ncbi_427352(SLC1A1)
GO:0043297	apical junction assembly	2	7	0.00599056	0.289656	ncbi_107055431(LOC107055431);ncbi_423518(PRKCH)
GO:0070830	bicellular tight junction assembly	2	7	0.00599056	0.289656	ncbi_107055431(LOC107055431);ncbi_423518(PRKCH)
GO:0007186	G-protein coupled receptor signaling pathway	11	264	0.00640969	0.289656	ncbi_101749756(P2RY12);ncbi_395382(GPR149);ncbi_395971(ADORA2B);ncbi_418126(CHRM2);ncbi_421263(PROKR2);ncbi_422415(RXFP1);ncbi_422771(GABRG1);ncbi_423929(GRK5);ncbi_769998(RGS5);ncbi_770226(GNAZ);ncbi_770511(GABRA2)
GO:0007611	learning or memory	5	68	0.00652181	0.289656	ncbi_395398(NRXN1);ncbi_396213(TNR);ncbi_416875(CUX2);ncbi_417965(GRIN2B);ncbi_768456(CNTNAP2)
GO:0050890	cognition	5	68	0.00652181	0.289656	ncbi_395398(NRXN1);ncbi_396213(TNR);ncbi_416875(CUX2);ncbi_417965(GRIN2B);ncbi_768456(CNTNAP2)
GO:0051716	cellular response to stimulus	61	2664	0.0076619	0.289656	ncbi_100858422(FLT3);ncbi_100858653(DHX58);ncbi_101749756(P2RY12);ncbi_101751551(FAM83G);ncbi_107049174(LOC107049174);ncbi_107055444(RPTC15L);ncbi_373985(CHRDL1);ncbi_374014(SPIN1W);ncbi_374125(LITAF);ncbi_374191(PDCD4);ncbi_374209(ITGB3);ncbi_378783(KIT);ncbi_378926(ANKRD1);ncbi_395382(GPR149);ncbi_395386(CLEC3B);ncbi_395544(SMAD7B);ncbi_395559(EPHA4);ncbi_395684(IL6ST);ncbi_395971(ADORA2B);ncbi…
GO:0045577	regulation of B cell differentiation	2	8	0.00789635	0.289656	ncbi_100858422(FLT3);ncbi_445340(PRDM1)
GO:0045838	positive regulation of membrane potential	2	8	0.00789635	0.289656	ncbi_395398(NRXN1);ncbi_416875(CUX2)
GO:0050806	positive regulation of synaptic transmission	2	8	0.00789635	0.289656	ncbi_395398(NRXN1);ncbi_396213(TNR)
GO:0098657	import into cell	2	8	0.00789635	0.289656	ncbi_422730(SLC7A2);ncbi_427721(NOS1)
GO:0098602	single organism cell adhesion	11	272	0.0079556	0.289656	ncbi_107049174(LOC107049174);ncbi_374229(TNFSF13B);ncbi_378783(KIT);ncbi_395544(SMAD7B);ncbi_395684(IL6ST);ncbi_396213(TNR);ncbi_419779(MPZL2);ncbi_420195(PAG1);ncbi_427225(PDCD1LG2);ncbi_428597(STX11);ncbi_776138(JAG2)
GO:0002682	regulation of immune system process	15	431	0.00815612	0.289656	ncbi_100858422(FLT3);ncbi_100858653(DHX58);ncbi_374229(TNFSF13B);ncbi_378783(KIT);ncbi_395342(CRTAM);ncbi_395684(IL6ST);ncbi_395971(ADORA2B);ncbi_420696(CCR2);ncbi_422720(TLR3);ncbi_422730(SLC7A2);ncbi_423518(PRKCH);ncbi_427225(PDCD1LG2);ncbi_431636(SLC46A2);ncbi_445340(PRDM1);ncbi_554217(TLR5)
GO:0030098	lymphocyte differentiation	7	132	0.00821376	0.289656	ncbi_100858422(FLT3);ncbi_378783(KIT);ncbi_419779(MPZL2);ncbi_421199(BCL11A);ncbi_431636(SLC46A2);ncbi_445340(PRDM1);ncbi_776138(JAG2)
GO:0006818	hydrogen transport	5	72	0.00828202	0.289656	ncbi_416753(ATP6V0C);ncbi_416871(HVCN1);ncbi_420210(ATP6V0D2);ncbi_422943(SLC4A11);ncbi_424349(ATP6V1G3)
GO:0009607	response to biotic stimulus	10	237	0.00845711	0.289656	MSTRG.1976(IL17D);ncbi_100858653(DHX58);ncbi_374125(LITAF);ncbi_378926(ANKRD1);ncbi_395342(CRTAM);ncbi_418126(CHRM2);ncbi_422720(TLR3);ncbi_424044(STAT1);ncbi_428994(CPS1);ncbi_445340(PRDM1)
GO:0043266	regulation of potassium ion transport	3	25	0.00902921	0.301708	ncbi_107055431(LOC107055431);ncbi_420440(DPP6);ncbi_427721(NOS1)
GO:0034097	response to cytokine	9	204	0.00932364	0.304128	ncbi_378783(KIT);ncbi_378926(ANKRD1);ncbi_395342(CRTAM);ncbi_395684(IL6ST);ncbi_416633(CIITA);ncbi_420696(CCR2);ncbi_420718(CCR8);ncbi_424044(STAT1);ncbi_769278(CCR6)
GO:0031344	regulation of cell projection organization	7	137	0.00997742	0.312511	ncbi_395559(EPHA4);ncbi_396081(NTRK3);ncbi_396213(TNR);ncbi_416875(CUX2);ncbi_421199(BCL11A);ncbi_421908(SH3YL1);ncbi_422520(GRID2)
GO:0002832	negative regulation of response to biotic stimulus	2	9	0.0100369	0.312511	ncbi_100858653(DHX58);ncbi_445340(PRDM1)
GO:0009605	response to external stimulus	19	615	0.0104766	0.318954	MSTRG.1976(IL17D);ncbi_100858653(DHX58);ncbi_374125(LITAF);ncbi_378783(KIT);ncbi_378926(ANKRD1);ncbi_395398(NRXN1);ncbi_395559(EPHA4);ncbi_395971(ADORA2B);ncbi_396081(NTRK3);ncbi_396177(EPHB1);ncbi_417965(GRIN2B);ncbi_418126(CHRM2);ncbi_420696(CCR2);ncbi_422520(GRID2);ncbi_422720(TLR3);ncbi_424044(STAT1);ncbi_426920(UNC5D);ncbi_428994(CPS1);ncbi_554217(TLR5)
GO:0019221	cytokine-mediated signaling pathway	6	108	0.0113667	0.338531	ncbi_378783(KIT);ncbi_395684(IL6ST);ncbi_420696(CCR2);ncbi_420718(CCR8);ncbi_424044(STAT1);ncbi_769278(CCR6)
GO:0032102	negative regulation of response to external stimulus	4	51	0.0117793	0.343354	ncbi_100858653(DHX58);ncbi_395398(NRXN1);ncbi_395559(EPHA4);ncbi_422520(GRID2)
GO:0051704	multi-organism process	18	580	0.0121036	0.345456	MSTRG.1976(IL17D);ncbi_100858653(DHX58);ncbi_374125(LITAF);ncbi_378783(KIT);ncbi_378926(ANKRD1);ncbi_395382(GPR149);ncbi_395398(NRXN1);ncbi_417401(TRIM25);ncbi_418126(CHRM2);ncbi_421689(MAP7);ncbi_421757(SLC22A16);ncbi_422415(RXFP1);ncbi_422720(TLR3);ncbi_424044(STAT1);ncbi_428994(CPS1);ncbi_768456(CNTNAP2);ncbi_770762(SEPT4);ncbi_776138(JAG2)
GO:0010977	negative regulation of neuron projection development	2	10	0.0124034	0.34679	ncbi_396213(TNR);ncbi_421199(BCL11A)
GO:0002376	immune system process	24	854	0.0127101	0.348257	ncbi_100858422(FLT3);ncbi_100858653(DHX58);ncbi_374229(TNFSF13B);ncbi_378783(KIT);ncbi_395342(CRTAM);ncbi_395684(IL6ST);ncbi_395971(ADORA2B);ncbi_415619(SMPD3);ncbi_419779(MPZL2);ncbi_420696(CCR2);ncbi_420718(CCR8);ncbi_421199(BCL11A);ncbi_422427(DDX60);ncbi_422720(TLR3);ncbi_422730(SLC7A2);ncbi_423518(PRKCH);ncbi_427225(PDCD1LG2);ncbi_428597(STX11);ncbi_431636(SLC46A2);ncbi_445340(PRDM1);ncbi_55…
GO:0048583	regulation of response to stimulus	34	1335	0.0131324	0.352771	ncbi_100858653(DHX58);ncbi_107049174(LOC107049174);ncbi_373985(CHRDL1);ncbi_374014(SPIN1W);ncbi_374125(LITAF);ncbi_374191(PDCD4);ncbi_374229(TNFSF13B);ncbi_378783(KIT);ncbi_378926(ANKRD1);ncbi_395342(CRTAM);ncbi_395398(NRXN1);ncbi_395544(SMAD7B);ncbi_395559(EPHA4);ncbi_395684(IL6ST);ncbi_395971(ADORA2B);ncbi_396081(NTRK3);ncbi_396177(EPHB1);ncbi_415743(NETO2);ncbi_416753(ATP6V0C);ncbi_417401(TRIM…
GO:0071345	cellular response to cytokine stimulus	6	112	0.013432	0.353882	ncbi_378783(KIT);ncbi_395684(IL6ST);ncbi_420696(CCR2);ncbi_420718(CCR8);ncbi_424044(STAT1);ncbi_769278(CCR6)
GO:0009582	detection of abiotic stimulus	2	11	0.0149876	0.381487	ncbi_396177(EPHB1);ncbi_417965(GRIN2B)
GO:0042221	response to chemical	32	1251	0.0152833	0.381487	MSTRG.1976(IL17D);ncbi_107055431(LOC107055431);ncbi_373985(CHRDL1);ncbi_374125(LITAF);ncbi_378783(KIT);ncbi_378926(ANKRD1);ncbi_395342(CRTAM);ncbi_395386(CLEC3B);ncbi_395544(SMAD7B);ncbi_395559(EPHA4);ncbi_395684(IL6ST);ncbi_396081(NTRK3);ncbi_396177(EPHB1);ncbi_396394(PLA2G4A);ncbi_416633(CIITA);ncbi_416871(HVCN1);ncbi_416875(CUX2);ncbi_417965(GRIN2B);ncbi_420599(HDAC9);ncbi_420696(CCR2);ncbi_42…
GO:0002694	regulation of leukocyte activation	7	152	0.016921	0.381487	ncbi_100858422(FLT3);ncbi_374229(TNFSF13B);ncbi_395684(IL6ST);ncbi_422730(SLC7A2);ncbi_427225(PDCD1LG2);ncbi_431636(SLC46A2);ncbi_445340(PRDM1)
GO:0002678	positive regulation of chronic inflammatory response	1	1	0.0174374	0.381487	ncbi_395971(ADORA2B)
GO:0007625	grooming behavior	1	1	0.0174374	0.381487	ncbi_395398(NRXN1)
GO:0015822	ornithine transport	1	1	0.0174374	0.381487	ncbi_422730(SLC7A2)
GO:0060021	palate development	1	1	0.0174374	0.381487	ncbi_776138(JAG2)
GO:0089718	amino acid import across plasma membrane	1	1	0.0174374	0.381487	ncbi_422730(SLC7A2)
GO:0098739	import across plasma membrane	1	1	0.0174374	0.381487	ncbi_422730(SLC7A2)
GO:0002275	myeloid cell activation involved in immune response	2	12	0.0177813	0.381487	ncbi_378783(KIT);ncbi_428597(STX11)
GO:0035588	G-protein coupled purinergic receptor signaling pathway	2	12	0.0177813	0.381487	ncbi_101749756(P2RY12);ncbi_395971(ADORA2B)
GO:0002831	regulation of response to biotic stimulus	3	32	0.0178213	0.381487	ncbi_100858653(DHX58);ncbi_395342(CRTAM);ncbi_445340(PRDM1)
GO:0007159	leukocyte cell-cell adhesion	7	155	0.0186397	0.392867	ncbi_107049174(LOC107049174);ncbi_374229(TNFSF13B);ncbi_395684(IL6ST);ncbi_419779(MPZL2);ncbi_427225(PDCD1LG2);ncbi_428597(STX11);ncbi_776138(JAG2)
GO:0007187	G-protein coupled receptor signaling pathway, coupled to cyclic nucleotide second messenger	4	59	0.0192836	0.400186	ncbi_101749756(P2RY12);ncbi_395971(ADORA2B);ncbi_418126(CHRM2);ncbi_422415(RXFP1)
GO:0009581	detection of external stimulus	2	13	0.0207763	0.400186	ncbi_396177(EPHB1);ncbi_417965(GRIN2B)
GO:0030516	regulation of axon extension	2	13	0.0207763	0.400186	ncbi_396081(NTRK3);ncbi_396213(TNR)
GO:0031503	protein complex localization	3	34	0.0209653	0.400186	ncbi_374125(LITAF);ncbi_395544(SMAD7B);ncbi_422720(TLR3)
GO:0034109	homotypic cell-cell adhesion	7	159	0.0211175	0.400186	ncbi_374229(TNFSF13B);ncbi_395684(IL6ST);ncbi_419779(MPZL2);ncbi_420195(PAG1);ncbi_427225(PDCD1LG2);ncbi_428597(STX11);ncbi_776138(JAG2)
GO:0034329	cell junction assembly	4	61	0.0215312	0.400186	ncbi_107055431(LOC107055431);ncbi_374209(ITGB3);ncbi_395544(SMAD7B);ncbi_423518(PRKCH)
GO:0006812	cation transport	14	441	0.0217173	0.400186	ncbi_107055431(LOC107055431);ncbi_416753(ATP6V0C);ncbi_417965(GRIN2B);ncbi_420210(ATP6V0D2);ncbi_420440(DPP6);ncbi_421757(SLC22A16);ncbi_422649(SLC4A4);ncbi_422730(SLC7A2);ncbi_422943(SLC4A11);ncbi_424349(ATP6V1G3);ncbi_427721(NOS1);ncbi_428146(KCNB1);ncbi_428184(SCNN1D);ncbi_772279(SLC24A4)
GO:0032101	regulation of response to external stimulus	7	160	0.0217712	0.400186	ncbi_100858653(DHX58);ncbi_395398(NRXN1);ncbi_395559(EPHA4);ncbi_395971(ADORA2B);ncbi_396081(NTRK3);ncbi_420696(CCR2);ncbi_422520(GRID2)
GO:0050877	neurological system process	12	357	0.0220734	0.400186	ncbi_374046(COL11A1);ncbi_378783(KIT);ncbi_395398(NRXN1);ncbi_396177(EPHB1);ncbi_396213(TNR);ncbi_416624(OTOA);ncbi_416875(CUX2);ncbi_417965(GRIN2B);ncbi_420752(PDE1C);ncbi_428670(OPN5);ncbi_768456(CNTNAP2);ncbi_772279(SLC24A4)
GO:0002237	response to molecule of bacterial origin	5	92	0.0220989	0.400186	MSTRG.1976(IL17D);ncbi_374125(LITAF);ncbi_378926(ANKRD1);ncbi_424044(STAT1);ncbi_428994(CPS1)
GO:0032501	multicellular organismal process	59	2689	0.0222803	0.400186	ncbi_100858422(FLT3);ncbi_100858653(DHX58);ncbi_101749756(P2RY12);ncbi_107055431(LOC107055431);ncbi_373985(CHRDL1);ncbi_374046(COL11A1);ncbi_374209(ITGB3);ncbi_378783(KIT);ncbi_378926(ANKRD1);ncbi_395342(CRTAM);ncbi_395386(CLEC3B);ncbi_395398(NRXN1);ncbi_395405(TWIST2);ncbi_395544(SMAD7B);ncbi_395559(EPHA4);ncbi_395683(MMP13);ncbi_395684(IL6ST);ncbi_395799(TPH1);ncbi_395971(ADORA2B);ncbi_396081(N…
GO:0042990	regulation of transcription factor import into nucleus	3	35	0.022644	0.400186	ncbi_374125(LITAF);ncbi_422720(TLR3);ncbi_427864(DYRK2)
GO:0007215	glutamate receptor signaling pathway	2	14	0.023965	0.400186	ncbi_417965(GRIN2B);ncbi_422520(GRID2)
GO:0010769	regulation of cell morphogenesis involved in differentiation	6	128	0.0243207	0.400186	ncbi_395559(EPHA4);ncbi_396081(NTRK3);ncbi_396213(TNR);ncbi_416875(CUX2);ncbi_418491(TIAM1);ncbi_769000(SMAD2W)
GO:0042991	transcription factor import into nucleus	3	36	0.0243939	0.400186	ncbi_374125(LITAF);ncbi_422720(TLR3);ncbi_427864(DYRK2)
GO:0043405	regulation of MAP kinase activity	5	95	0.0249881	0.400186	ncbi_374191(PDCD4);ncbi_378783(KIT);ncbi_395559(EPHA4);ncbi_419921(MDFI);ncbi_428260(STK38)
GO:0042113	B cell activation	4	64	0.0251923	0.400186	ncbi_100858422(FLT3);ncbi_374229(TNFSF13B);ncbi_378783(KIT);ncbi_445340(PRDM1)
GO:0010033	response to organic substance	23	863	0.025755	0.400186	MSTRG.1976(IL17D);ncbi_373985(CHRDL1);ncbi_374125(LITAF);ncbi_378783(KIT);ncbi_378926(ANKRD1);ncbi_395342(CRTAM);ncbi_395386(CLEC3B);ncbi_395544(SMAD7B);ncbi_395684(IL6ST);ncbi_416633(CIITA);ncbi_416875(CUX2);ncbi_417965(GRIN2B);ncbi_420599(HDAC9);ncbi_420696(CCR2);ncbi_420718(CCR8);ncbi_421489(SMYD3);ncbi_422720(TLR3);ncbi_424044(STAT1);ncbi_424433(BRINP2);ncbi_427721(NOS1);ncbi_428994(CPS1);ncb…
GO:0050865	regulation of cell activation	7	166	0.0259904	0.400186	ncbi_100858422(FLT3);ncbi_374229(TNFSF13B);ncbi_395684(IL6ST);ncbi_422730(SLC7A2);ncbi_427225(PDCD1LG2);ncbi_431636(SLC46A2);ncbi_445340(PRDM1)
GO:0006813	potassium ion transport	3	37	0.0262149	0.400186	ncbi_107055431(LOC107055431);ncbi_420440(DPP6);ncbi_427721(NOS1)
GO:0044765	single-organism transport	34	1405	0.0265542	0.400186	ncbi_101749756(P2RY12);ncbi_107049174(LOC107049174);ncbi_107055431(LOC107055431);ncbi_374125(LITAF);ncbi_374229(TNFSF13B);ncbi_378926(ANKRD1);ncbi_395398(NRXN1);ncbi_396394(PLA2G4A);ncbi_415619(SMPD3);ncbi_416753(ATP6V0C);ncbi_416871(HVCN1);ncbi_417965(GRIN2B);ncbi_420210(ATP6V0D2);ncbi_420440(DPP6);ncbi_421757(SLC22A16);ncbi_422520(GRID2);ncbi_422649(SLC4A4);ncbi_422720(TLR3);ncbi_422730(SLC7A2)…
GO:0061387	regulation of extent of cell growth	2	15	0.0273398	0.400186	ncbi_396081(NTRK3);ncbi_396213(TNR)
GO:0051240	positive regulation of multicellular organismal process	10	286	0.0278798	0.400186	ncbi_100858653(DHX58);ncbi_395342(CRTAM);ncbi_395684(IL6ST);ncbi_395971(ADORA2B);ncbi_396081(NTRK3);ncbi_420599(HDAC9);ncbi_422720(TLR3);ncbi_423518(PRKCH);ncbi_427721(NOS1);ncbi_554217(TLR5)
GO:0060415	muscle tissue morphogenesis	3	38	0.0281069	0.400186	ncbi_374046(COL11A1);ncbi_378926(ANKRD1);ncbi_395544(SMAD7B)
GO:0051249	regulation of lymphocyte activation	6	135	0.0305421	0.400186	ncbi_100858422(FLT3);ncbi_374229(TNFSF13B);ncbi_395684(IL6ST);ncbi_427225(PDCD1LG2);ncbi_431636(SLC46A2);ncbi_445340(PRDM1)
GO:0050770	regulation of axonogenesis	2	16	0.0308933	0.400186	ncbi_396081(NTRK3);ncbi_396213(TNR)
GO:0006820	anion transport	8	214	0.0335434	0.400186	ncbi_396394(PLA2G4A);ncbi_421757(SLC22A16);ncbi_422649(SLC4A4);ncbi_422730(SLC7A2);ncbi_422771(GABRG1);ncbi_422943(SLC4A11);ncbi_427352(SLC1A1);ncbi_770511(GABRA2)
GO:0050864	regulation of B cell activation	3	41	0.0342065	0.400186	ncbi_100858422(FLT3);ncbi_374229(TNFSF13B);ncbi_445340(PRDM1)
GO:0022604	regulation of cell morphogenesis	7	176	0.0342102	0.400186	ncbi_378783(KIT);ncbi_395559(EPHA4);ncbi_396081(NTRK3);ncbi_396213(TNR);ncbi_416875(CUX2);ncbi_418491(TIAM1);ncbi_769000(SMAD2W)
GO:0015711	organic anion transport	6	139	0.0345269	0.400186	ncbi_396394(PLA2G4A);ncbi_421757(SLC22A16);ncbi_422649(SLC4A4);ncbi_422730(SLC7A2);ncbi_422943(SLC4A11);ncbi_427352(SLC1A1)
GO:0019755	one-carbon compound transport	1	2	0.0345726	0.400186	ncbi_426894(AQP3)
GO:0032365	intracellular lipid transport	1	2	0.0345726	0.400186	ncbi_427209(COL4A3BP)
GO:0032607	interferon-alpha production	1	2	0.0345726	0.400186	ncbi_422720(TLR3)
GO:0032647	regulation of interferon-alpha production	1	2	0.0345726	0.400186	ncbi_422720(TLR3)
GO:0032727	positive regulation of interferon-alpha production	1	2	0.0345726	0.400186	ncbi_422720(TLR3)
GO:0032927	positive regulation of activin receptor signaling pathway	1	2	0.0345726	0.400186	ncbi_769000(SMAD2W)
GO:0042428	serotonin metabolic process	1	2	0.0345726	0.400186	ncbi_395799(TPH1)
GO:0051581	negative regulation of neurotransmitter uptake	1	2	0.0345726	0.400186	ncbi_427721(NOS1)
GO:0051589	negative regulation of neurotransmitter transport	1	2	0.0345726	0.400186	ncbi_427721(NOS1)
GO:0090100	positive regulation of transmembrane receptor protein serine/threonine kinase signaling pathway	1	2	0.0345726	0.400186	ncbi_769000(SMAD2W)
GO:0090136	epithelial cell-cell adhesion	1	2	0.0345726	0.400186	ncbi_378783(KIT)
GO:1901160	primary amino compound metabolic process	1	2	0.0345726	0.400186	ncbi_395799(TPH1)
GO:0031345	negative regulation of cell projection organization	2	17	0.0346183	0.400186	ncbi_396213(TNR);ncbi_421199(BCL11A)
GO:0035587	purinergic receptor signaling pathway	2	17	0.0346183	0.400186	ncbi_101749756(P2RY12);ncbi_395971(ADORA2B)
GO:0045665	negative regulation of neuron differentiation	2	17	0.0346183	0.400186	ncbi_396213(TNR);ncbi_421199(BCL11A)
GO:0048675	axon extension	2	17	0.0346183	0.400186	ncbi_396081(NTRK3);ncbi_396213(TNR)
GO:0050794	regulation of cellular process	88	4375	0.03587	0.400186	ncbi_100858422(FLT3);ncbi_100858653(DHX58);ncbi_101749756(P2RY12);ncbi_101751551(FAM83G);ncbi_107049174(LOC107049174);ncbi_107055431(LOC107055431);ncbi_107055444(RPTC15L);ncbi_373985(CHRDL1);ncbi_374014(SPIN1W);ncbi_374125(LITAF);ncbi_374191(PDCD4);ncbi_374209(ITGB3);ncbi_374229(TNFSF13B);ncbi_378783(KIT);ncbi_378926(ANKRD1);ncbi_395382(GPR149);ncbi_395398(NRXN1);ncbi_395405(TWIST2);ncbi_395544(S…
GO:0031349	positive regulation of defense response	5	105	0.0363254	0.400186	ncbi_100858653(DHX58);ncbi_395342(CRTAM);ncbi_395971(ADORA2B);ncbi_422720(TLR3);ncbi_554217(TLR5)
GO:0032496	response to lipopolysaccharide	3	42	0.03638	0.400186	MSTRG.1976(IL17D);ncbi_374125(LITAF);ncbi_378926(ANKRD1)
GO:0048644	muscle organ morphogenesis	3	42	0.03638	0.400186	ncbi_374046(COL11A1);ncbi_378926(ANKRD1);ncbi_395544(SMAD7B)
GO:0006952	defense response	11	342	0.0366759	0.400186	MSTRG.1976(IL17D);ncbi_100858653(DHX58);ncbi_378783(KIT);ncbi_395342(CRTAM);ncbi_395971(ADORA2B);ncbi_417401(TRIM25);ncbi_420696(CCR2);ncbi_420737(AOAH);ncbi_422720(TLR3);ncbi_422730(SLC7A2);ncbi_554217(TLR5)
GO:0007166	cell surface receptor signaling pathway	29	1193	0.0381873	0.400186	ncbi_100858422(FLT3);ncbi_101749756(P2RY12);ncbi_101751551(FAM83G);ncbi_373985(CHRDL1);ncbi_374209(ITGB3);ncbi_378783(KIT);ncbi_395544(SMAD7B);ncbi_395559(EPHA4);ncbi_395684(IL6ST);ncbi_395971(ADORA2B);ncbi_396081(NTRK3);ncbi_396177(EPHB1);ncbi_417965(GRIN2B);ncbi_418491(TIAM1);ncbi_419096(BCL2L14);ncbi_419923(FRS3);ncbi_420696(CCR2);ncbi_420718(CCR8);ncbi_420733(GPR141);ncbi_422520(GRID2);ncbi_4…
GO:0021955	central nervous system neuron axonogenesis	2	18	0.0385078	0.400186	ncbi_395559(EPHA4);ncbi_396177(EPHB1)
GO:0006073	cellular glucan metabolic process	3	43	0.0386229	0.400186	ncbi_395684(IL6ST);ncbi_427864(DYRK2);ncbi_428994(CPS1)
GO:0044042	glucan metabolic process	3	43	0.0386229	0.400186	ncbi_395684(IL6ST);ncbi_427864(DYRK2);ncbi_428994(CPS1)
GO:0042110	T cell activation	6	144	0.0399619	0.400186	ncbi_374229(TNFSF13B);ncbi_395684(IL6ST);ncbi_419779(MPZL2);ncbi_427225(PDCD1LG2);ncbi_428597(STX11);ncbi_776138(JAG2)
GO:0070489	T cell aggregation	6	144	0.0399619	0.400186	ncbi_374229(TNFSF13B);ncbi_395684(IL6ST);ncbi_419779(MPZL2);ncbi_427225(PDCD1LG2);ncbi_428597(STX11);ncbi_776138(JAG2)
GO:0071593	lymphocyte aggregation	6	144	0.0399619	0.400186	ncbi_374229(TNFSF13B);ncbi_395684(IL6ST);ncbi_419779(MPZL2);ncbi_427225(PDCD1LG2);ncbi_428597(STX11);ncbi_776138(JAG2)
GO:0070661	leukocyte proliferation	5	108	0.0402549	0.400186	ncbi_374229(TNFSF13B);ncbi_395684(IL6ST);ncbi_427225(PDCD1LG2);ncbi_431663(NPR3);ncbi_445340(PRDM1)
GO:0007409	axonogenesis	4	75	0.0416765	0.400186	ncbi_395559(EPHA4);ncbi_396081(NTRK3);ncbi_396177(EPHB1);ncbi_396213(TNR)
GO:0051707	response to other organism	8	224	0.0421285	0.400186	MSTRG.1976(IL17D);ncbi_100858653(DHX58);ncbi_374125(LITAF);ncbi_378926(ANKRD1);ncbi_418126(CHRM2);ncbi_422720(TLR3);ncbi_424044(STAT1);ncbi_428994(CPS1)
GO:0042345	regulation of NF-kappaB import into nucleus	2	19	0.0425551	0.400186	ncbi_374125(LITAF);ncbi_422720(TLR3)
GO:0042348	NF-kappaB import into nucleus	2	19	0.0425551	0.400186	ncbi_374125(LITAF);ncbi_422720(TLR3)
GO:0070486	leukocyte aggregation	6	147	0.04347	0.400186	ncbi_374229(TNFSF13B);ncbi_395684(IL6ST);ncbi_419779(MPZL2);ncbi_427225(PDCD1LG2);ncbi_428597(STX11);ncbi_776138(JAG2)
GO:0034220	ion transmembrane transport	8	227	0.0449648	0.400186	ncbi_107055431(LOC107055431);ncbi_416753(ATP6V0C);ncbi_416871(HVCN1);ncbi_420210(ATP6V0D2);ncbi_422730(SLC7A2);ncbi_422943(SLC4A11);ncbi_428146(KCNB1);ncbi_772210(KCNK13)
GO:0043207	response to external biotic stimulus	8	227	0.0449648	0.400186	MSTRG.1976(IL17D);ncbi_100858653(DHX58);ncbi_374125(LITAF);ncbi_378926(ANKRD1);ncbi_418126(CHRM2);ncbi_422720(TLR3);ncbi_424044(STAT1);ncbi_428994(CPS1)
GO:0061564	axon development	4	77	0.0451979	0.400186	ncbi_395559(EPHA4);ncbi_396081(NTRK3);ncbi_396177(EPHB1);ncbi_396213(TNR)
GO:0031347	regulation of defense response	7	188	0.0461611	0.400186	ncbi_100858653(DHX58);ncbi_395342(CRTAM);ncbi_395971(ADORA2B);ncbi_420737(AOAH);ncbi_422720(TLR3);ncbi_422730(SLC7A2);ncbi_554217(TLR5)
GO:0015807	L-amino acid transport	2	20	0.0467535	0.400186	ncbi_422730(SLC7A2);ncbi_427352(SLC1A1)
GO:0030308	negative regulation of cell growth	2	20	0.0467535	0.400186	ncbi_396213(TNR);ncbi_421199(BCL11A)
GO:0043331	response to dsRNA	2	20	0.0467535	0.400186	ncbi_422720(TLR3);ncbi_424044(STAT1)
GO:0010646	regulation of cell communication	29	1216	0.0472107	0.400186	ncbi_100858653(DHX58);ncbi_107049174(LOC107049174);ncbi_373985(CHRDL1);ncbi_374014(SPIN1W);ncbi_374125(LITAF);ncbi_374191(PDCD4);ncbi_378783(KIT);ncbi_378926(ANKRD1);ncbi_395398(NRXN1);ncbi_395544(SMAD7B);ncbi_395559(EPHA4);ncbi_395684(IL6ST);ncbi_396081(NTRK3);ncbi_396177(EPHB1);ncbi_396213(TNR);ncbi_415743(NETO2);ncbi_416753(ATP6V0C);ncbi_417401(TRIM25);ncbi_417965(GRIN2B);ncbi_419921(MDFI);ncb…
GO:0007167	enzyme linked receptor protein signaling pathway	12	401	0.0474421	0.400186	ncbi_100858422(FLT3);ncbi_101751551(FAM83G);ncbi_373985(CHRDL1);ncbi_378783(KIT);ncbi_395544(SMAD7B);ncbi_395559(EPHA4);ncbi_395684(IL6ST);ncbi_396081(NTRK3);ncbi_396177(EPHB1);ncbi_418491(TIAM1);ncbi_419923(FRS3);ncbi_769000(SMAD2W)
GO:0044264	cellular polysaccharide metabolic process	3	47	0.0482788	0.400186	ncbi_395684(IL6ST);ncbi_427864(DYRK2);ncbi_428994(CPS1)
GO:0071705	nitrogen compound transport	8	231	0.0489388	0.400186	ncbi_374125(LITAF);ncbi_395398(NRXN1);ncbi_415619(SMPD3);ncbi_421757(SLC22A16);ncbi_422720(TLR3);ncbi_422730(SLC7A2);ncbi_422902(SLBP);ncbi_427352(SLC1A1)
GO:0044763	single-organism cellular process	109	5657	0.0498332	0.400186	ncbi_100857134(GADL1);ncbi_100858422(FLT3);ncbi_100858653(DHX58);ncbi_101749756(P2RY12);ncbi_101751551(FAM83G);ncbi_107049174(LOC107049174);ncbi_107055431(LOC107055431);ncbi_107055444(RPTC15L);ncbi_373985(CHRDL1);ncbi_374014(SPIN1W);ncbi_374046(COL11A1);ncbi_374125(LITAF);ncbi_374191(PDCD4);ncbi_374209(ITGB3);ncbi_374229(TNFSF13B);ncbi_378783(KIT);ncbi_378926(ANKRD1);ncbi_395342(CRTAM);ncbi_39538…
GO:1902578	single-organism localization	34	1477	0.0498767	0.400186	ncbi_101749756(P2RY12);ncbi_107049174(LOC107049174);ncbi_107055431(LOC107055431);ncbi_374125(LITAF);ncbi_374229(TNFSF13B);ncbi_378926(ANKRD1);ncbi_395398(NRXN1);ncbi_396394(PLA2G4A);ncbi_415619(SMPD3);ncbi_416753(ATP6V0C);ncbi_416871(HVCN1);ncbi_417965(GRIN2B);ncbi_420210(ATP6V0D2);ncbi_420440(DPP6);ncbi_421757(SLC22A16);ncbi_422520(GRID2);ncbi_422649(SLC4A4);ncbi_422720(TLR3);ncbi_422730(SLC7A2)…
GO:0045088	regulation of innate immune response	4	80	0.0507832	0.400186	ncbi_100858653(DHX58);ncbi_395342(CRTAM);ncbi_422720(TLR3);ncbi_554217(TLR5)
GO:0045089	positive regulation of innate immune response	4	80	0.0507832	0.400186	ncbi_100858653(DHX58);ncbi_395342(CRTAM);ncbi_422720(TLR3);ncbi_554217(TLR5)
GO:0005976	polysaccharide metabolic process	3	48	0.0508609	0.400186	ncbi_395684(IL6ST);ncbi_427864(DYRK2);ncbi_428994(CPS1)
GO:0010770	positive regulation of cell morphogenesis involved in differentiation	3	48	0.0508609	0.400186	ncbi_396081(NTRK3);ncbi_416875(CUX2);ncbi_418491(TIAM1)
GO:0042503	tyrosine phosphorylation of Stat3 protein	2	21	0.0510967	0.400186	ncbi_378783(KIT);ncbi_395684(IL6ST)
GO:0042516	regulation of tyrosine phosphorylation of Stat3 protein	2	21	0.0510967	0.400186	ncbi_378783(KIT);ncbi_395684(IL6ST)
GO:0002323	natural killer cell activation involved in immune response	1	3	0.0514108	0.400186	ncbi_428597(STX11)
GO:0002418	immune response to tumor cell	1	3	0.0514108	0.400186	ncbi_395342(CRTAM)
GO:0002423	natural killer cell mediated immune response to tumor cell	1	3	0.0514108	0.400186	ncbi_395342(CRTAM)
GO:0002532	production of molecular mediator involved in inflammatory response	1	3	0.0514108	0.400186	ncbi_422730(SLC7A2)
GO:0002544	chronic inflammatory response	1	3	0.0514108	0.400186	ncbi_395971(ADORA2B)
GO:0002634	regulation of germinal center formation	1	3	0.0514108	0.400186	ncbi_374229(TNFSF13B)
GO:0002676	regulation of chronic inflammatory response	1	3	0.0514108	0.400186	ncbi_395971(ADORA2B)
GO:0002834	regulation of response to tumor cell	1	3	0.0514108	0.400186	ncbi_395342(CRTAM)
GO:0002836	positive regulation of response to tumor cell	1	3	0.0514108	0.400186	ncbi_395342(CRTAM)
GO:0002837	regulation of immune response to tumor cell	1	3	0.0514108	0.400186	ncbi_395342(CRTAM)
GO:0002839	positive regulation of immune response to tumor cell	1	3	0.0514108	0.400186	ncbi_395342(CRTAM)
GO:0002855	regulation of natural killer cell mediated immune response to tumor cell	1	3	0.0514108	0.400186	ncbi_395342(CRTAM)
GO:0002857	positive regulation of natural killer cell mediated immune response to tumor cell	1	3	0.0514108	0.400186	ncbi_395342(CRTAM)
GO:0002888	positive regulation of myeloid leukocyte mediated immunity	1	3	0.0514108	0.400186	ncbi_395971(ADORA2B)
GO:0010043	response to zinc ion	1	3	0.0514108	0.400186	ncbi_416871(HVCN1)
GO:0010766	negative regulation of sodium ion transport	1	3	0.0514108	0.400186	ncbi_107055431(LOC107055431)
GO:0015838	amino-acid betaine transport	1	3	0.0514108	0.400186	ncbi_421757(SLC22A16)
GO:0015879	carnitine transport	1	3	0.0514108	0.400186	ncbi_421757(SLC22A16)
GO:0034238	macrophage fusion	1	3	0.0514108	0.400186	ncbi_424044(STAT1)
GO:0034239	regulation of macrophage fusion	1	3	0.0514108	0.400186	ncbi_424044(STAT1)
GO:0039531	regulation of viral-induced cytoplasmic pattern recognition receptor signaling pathway	1	3	0.0514108	0.400186	ncbi_100858653(DHX58)
GO:0039532	negative regulation of viral-induced cytoplasmic pattern recognition receptor signaling pathway	1	3	0.0514108	0.400186	ncbi_100858653(DHX58)
GO:0050974	detection of mechanical stimulus involved in sensory perception	1	3	0.0514108	0.400186	ncbi_417965(GRIN2B)
GO:0050982	detection of mechanical stimulus	1	3	0.0514108	0.400186	ncbi_417965(GRIN2B)
GO:0051580	regulation of neurotransmitter uptake	1	3	0.0514108	0.400186	ncbi_427721(NOS1)
GO:0060120	inner ear receptor cell fate commitment	1	3	0.0514108	0.400186	ncbi_776138(JAG2)
GO:0060142	regulation of syncytium formation by plasma membrane fusion	1	3	0.0514108	0.400186	ncbi_424044(STAT1)
GO:1902837	amino acid import into cell	1	3	0.0514108	0.400186	ncbi_422730(SLC7A2)
GO:0048667	cell morphogenesis involved in neuron differentiation	4	81	0.0527255	0.408102	ncbi_395559(EPHA4);ncbi_396081(NTRK3);ncbi_396177(EPHB1);ncbi_396213(TNR)
GO:0045619	regulation of lymphocyte differentiation	3	49	0.053509	0.411839	ncbi_100858422(FLT3);ncbi_431636(SLC46A2);ncbi_445340(PRDM1)
GO:0006664	glycolipid metabolic process	2	22	0.0555783	0.416078	ncbi_378783(KIT);ncbi_421689(MAP7)
GO:0015988	energy coupled proton transmembrane transport, against electrochemical gradient	2	22	0.0555783	0.416078	ncbi_416753(ATP6V0C);ncbi_420210(ATP6V0D2)
GO:0051703	intraspecies interaction between organisms	2	22	0.0555783	0.416078	ncbi_395398(NRXN1);ncbi_768456(CNTNAP2)
GO:1902600	hydrogen ion transmembrane transport	2	22	0.0555783	0.416078	ncbi_416753(ATP6V0C);ncbi_420210(ATP6V0D2)
GO:1903509	liposaccharide metabolic process	2	22	0.0555783	0.416078	ncbi_378783(KIT);ncbi_421689(MAP7)
GO:0010975	regulation of neuron projection development	4	83	0.0567304	0.419115	ncbi_395559(EPHA4);ncbi_396081(NTRK3);ncbi_396213(TNR);ncbi_421199(BCL11A)
GO:0034330	cell junction organization	4	83	0.0567304	0.419115	ncbi_107055431(LOC107055431);ncbi_374209(ITGB3);ncbi_395544(SMAD7B);ncbi_423518(PRKCH)
GO:0030031	cell projection assembly	4	84	0.0587927	0.419115	ncbi_107049174(LOC107049174);ncbi_378783(KIT);ncbi_418235(PARVB);ncbi_421908(SH3YL1)
GO:0007188	adenylate cyclase-modulating G-protein coupled receptor signaling pathway	3	51	0.0589999	0.419115	ncbi_101749756(P2RY12);ncbi_395971(ADORA2B);ncbi_418126(CHRM2)
GO:0044707	single-multicellular organism process	50	2344	0.0591009	0.419115	ncbi_100858422(FLT3);ncbi_100858653(DHX58);ncbi_101749756(P2RY12);ncbi_373985(CHRDL1);ncbi_374046(COL11A1);ncbi_374209(ITGB3);ncbi_378783(KIT);ncbi_378926(ANKRD1);ncbi_395342(CRTAM);ncbi_395386(CLEC3B);ncbi_395398(NRXN1);ncbi_395405(TWIST2);ncbi_395544(SMAD7B);ncbi_395559(EPHA4);ncbi_395683(MMP13);ncbi_395684(IL6ST);ncbi_395799(TPH1);ncbi_395971(ADORA2B);ncbi_396081(NTRK3);ncbi_396177(EPHB1);ncbi…
GO:0001909	leukocyte mediated cytotoxicity	2	23	0.0601923	0.419115	ncbi_395342(CRTAM);ncbi_428597(STX11)
GO:0003014	renal system process	2	23	0.0601923	0.419115	ncbi_426894(AQP3);ncbi_431663(NPR3)
GO:0050670	regulation of lymphocyte proliferation	4	85	0.0608946	0.419115	ncbi_374229(TNFSF13B);ncbi_395684(IL6ST);ncbi_427225(PDCD1LG2);ncbi_445340(PRDM1)
GO:0048584	positive regulation of response to stimulus	13	465	0.0622966	0.419115	ncbi_100858653(DHX58);ncbi_374014(SPIN1W);ncbi_395342(CRTAM);ncbi_395559(EPHA4);ncbi_395971(ADORA2B);ncbi_396081(NTRK3);ncbi_416753(ATP6V0C);ncbi_419921(MDFI);ncbi_420696(CCR2);ncbi_422720(TLR3);ncbi_423518(PRKCH);ncbi_554217(TLR5);ncbi_769000(SMAD2W)
GO:0048585	negative regulation of response to stimulus	11	376	0.0641514	0.419115	ncbi_100858653(DHX58);ncbi_374191(PDCD4);ncbi_395398(NRXN1);ncbi_395559(EPHA4);ncbi_395684(IL6ST);ncbi_419921(MDFI);ncbi_420737(AOAH);ncbi_422520(GRID2);ncbi_423929(GRK5);ncbi_445340(PRDM1);ncbi_769998(RGS5)
GO:0002252	immune effector process	7	203	0.0644875	0.419115	ncbi_100858653(DHX58);ncbi_378783(KIT);ncbi_395342(CRTAM);ncbi_395971(ADORA2B);ncbi_422427(DDX60);ncbi_422720(TLR3);ncbi_428597(STX11)
GO:0055085	transmembrane transport	8	245	0.0646202	0.419115	ncbi_107055431(LOC107055431);ncbi_416753(ATP6V0C);ncbi_416871(HVCN1);ncbi_420210(ATP6V0D2);ncbi_422730(SLC7A2);ncbi_422943(SLC4A11);ncbi_428146(KCNB1);ncbi_772210(KCNK13)
GO:0002228	natural killer cell mediated immunity	1	4	0.0679572	0.419115	ncbi_395342(CRTAM)
GO:0002347	response to tumor cell	1	4	0.0679572	0.419115	ncbi_395342(CRTAM)
GO:0002715	regulation of natural killer cell mediated immunity	1	4	0.0679572	0.419115	ncbi_395342(CRTAM)
GO:0002717	positive regulation of natural killer cell mediated immunity	1	4	0.0679572	0.419115	ncbi_395342(CRTAM)
GO:0003091	renal water homeostasis	1	4	0.0679572	0.419115	ncbi_426894(AQP3)
GO:0003097	renal water transport	1	4	0.0679572	0.419115	ncbi_426894(AQP3)
GO:0006833	water transport	1	4	0.0679572	0.419115	ncbi_426894(AQP3)
GO:0007413	axonal fasciculation	1	4	0.0679572	0.419115	ncbi_395559(EPHA4)
GO:0008334	histone mRNA metabolic process	1	4	0.0679572	0.419115	ncbi_422902(SLBP)
GO:0010996	response to auditory stimulus	1	4	0.0679572	0.419115	ncbi_395398(NRXN1)
GO:0015697	quaternary ammonium group transport	1	4	0.0679572	0.419115	ncbi_421757(SLC22A16)
GO:0016048	detection of temperature stimulus	1	4	0.0679572	0.419115	ncbi_396177(EPHB1)
GO:0017014	protein nitrosylation	1	4	0.0679572	0.419115	ncbi_427721(NOS1)
GO:0030825	positive regulation of cGMP metabolic process	1	4	0.0679572	0.419115	ncbi_395971(ADORA2B)
GO:0030828	positive regulation of cGMP biosynthetic process	1	4	0.0679572	0.419115	ncbi_395971(ADORA2B)
GO:0031223	auditory behavior	1	4	0.0679572	0.419115	ncbi_395398(NRXN1)
GO:0045606	positive regulation of epidermal cell differentiation	1	4	0.0679572	0.419115	ncbi_423518(PRKCH)
GO:0046677	response to antibiotic	1	4	0.0679572	0.419115	ncbi_396394(PLA2G4A)
GO:0050961	detection of temperature stimulus involved in sensory perception	1	4	0.0679572	0.419115	ncbi_396177(EPHB1)
GO:0071384	cellular response to corticosteroid stimulus	1	4	0.0679572	0.419115	ncbi_421489(SMYD3)
GO:0071385	cellular response to glucocorticoid stimulus	1	4	0.0679572	0.419115	ncbi_421489(SMYD3)
GO:0001508	action potential	2	25	0.0697939	0.419115	ncbi_420440(DPP6);ncbi_428529(DSG2)
GO:0030307	positive regulation of cell growth	2	25	0.0697939	0.419115	ncbi_396081(NTRK3);ncbi_421199(BCL11A)
GO:0032103	positive regulation of response to external stimulus	3	55	0.0707386	0.419115	ncbi_395971(ADORA2B);ncbi_396081(NTRK3);ncbi_420696(CCR2)
GO:0050776	regulation of immune response	7	208	0.0714562	0.419115	ncbi_100858653(DHX58);ncbi_374229(TNFSF13B);ncbi_378783(KIT);ncbi_395342(CRTAM);ncbi_422720(TLR3);ncbi_423518(PRKCH);ncbi_554217(TLR5)
GO:0015833	peptide transport	4	90	0.0719932	0.419115	ncbi_374125(LITAF);ncbi_395398(NRXN1);ncbi_415619(SMPD3);ncbi_422720(TLR3)
GO:0032944	regulation of mononuclear cell proliferation	4	90	0.0719932	0.419115	ncbi_374229(TNFSF13B);ncbi_395684(IL6ST);ncbi_427225(PDCD1LG2);ncbi_445340(PRDM1)
GO:0050789	regulation of biological process	97	5017	0.0721757	0.419115	ncbi_100858422(FLT3);ncbi_100858653(DHX58);ncbi_101749756(P2RY12);ncbi_101751551(FAM83G);ncbi_107049174(LOC107049174);ncbi_107055431(LOC107055431);ncbi_107055444(RPTC15L);ncbi_373985(CHRDL1);ncbi_374014(SPIN1W);ncbi_374125(LITAF);ncbi_374191(PDCD4);ncbi_374209(ITGB3);ncbi_374229(TNFSF13B);ncbi_378783(KIT);ncbi_378926(ANKRD1);ncbi_395342(CRTAM);ncbi_395382(GPR149);ncbi_395398(NRXN1);ncbi_395405(TW…
GO:0008015	blood circulation	6	168	0.0733652	0.419115	ncbi_107055431(LOC107055431);ncbi_418126(CHRM2);ncbi_427721(NOS1);ncbi_428529(DSG2);ncbi_428994(CPS1);ncbi_431663(NPR3)
GO:0015992	proton transport	3	56	0.073826	0.419115	ncbi_416753(ATP6V0C);ncbi_420210(ATP6V0D2);ncbi_424349(ATP6V1G3)
GO:0002244	hematopoietic progenitor cell differentiation	2	26	0.0747702	0.419115	ncbi_100858422(FLT3);ncbi_378783(KIT)
GO:0008361	regulation of cell size	2	26	0.0747702	0.419115	ncbi_396081(NTRK3);ncbi_396213(TNR)
GO:0043271	negative regulation of ion transport	2	26	0.0747702	0.419115	ncbi_107055431(LOC107055431);ncbi_427721(NOS1)
GO:0043901	negative regulation of multi-organism process	2	26	0.0747702	0.419115	ncbi_100858653(DHX58);ncbi_395382(GPR149)
GO:0065007	biological regulation	101	5258	0.0751053	0.419115	ncbi_100858422(FLT3);ncbi_100858653(DHX58);ncbi_101749756(P2RY12);ncbi_101751551(FAM83G);ncbi_107049174(LOC107049174);ncbi_107055431(LOC107055431);ncbi_107055444(RPTC15L);ncbi_373985(CHRDL1);ncbi_374014(SPIN1W);ncbi_374125(LITAF);ncbi_374191(PDCD4);ncbi_374209(ITGB3);ncbi_374229(TNFSF13B);ncbi_378783(KIT);ncbi_378926(ANKRD1);ncbi_395342(CRTAM);ncbi_395382(GPR149);ncbi_395398(NRXN1);ncbi_395405(TW…
GO:0051239	regulation of multicellular organismal process	22	917	0.0757566	0.419115	ncbi_100858422(FLT3);ncbi_100858653(DHX58);ncbi_395342(CRTAM);ncbi_395544(SMAD7B);ncbi_395559(EPHA4);ncbi_395684(IL6ST);ncbi_395971(ADORA2B);ncbi_396081(NTRK3);ncbi_396213(TNR);ncbi_418126(CHRM2);ncbi_420599(HDAC9);ncbi_421199(BCL11A);ncbi_422720(TLR3);ncbi_423518(PRKCH);ncbi_424044(STAT1);ncbi_427721(NOS1);ncbi_428529(DSG2);ncbi_428994(CPS1);ncbi_431636(SLC46A2);ncbi_445340(PRDM1);ncbi_554217(TL…
GO:0048513	animal organ development	26	1119	0.0759672	0.419115	ncbi_100858422(FLT3);ncbi_373985(CHRDL1);ncbi_374046(COL11A1);ncbi_378783(KIT);ncbi_378926(ANKRD1);ncbi_395386(CLEC3B);ncbi_395405(TWIST2);ncbi_395544(SMAD7B);ncbi_395683(MMP13);ncbi_396081(NTRK3);ncbi_396177(EPHB1);ncbi_396213(TNR);ncbi_415619(SMPD3);ncbi_419779(MPZL2);ncbi_419921(MDFI);ncbi_421199(BCL11A);ncbi_422415(RXFP1);ncbi_422520(GRID2);ncbi_427209(COL4A3BP);ncbi_431636(SLC46A2);ncbi_4453…
GO:0070663	regulation of leukocyte proliferation	4	92	0.0767032	0.419115	ncbi_374229(TNFSF13B);ncbi_395684(IL6ST);ncbi_427225(PDCD1LG2);ncbi_445340(PRDM1)
GO:0009628	response to abiotic stimulus	10	343	0.0768597	0.419115	ncbi_107055431(LOC107055431);ncbi_378783(KIT);ncbi_378926(ANKRD1);ncbi_395398(NRXN1);ncbi_396177(EPHB1);ncbi_416871(HVCN1);ncbi_417965(GRIN2B);ncbi_422720(TLR3);ncbi_428459(ARPP21);ncbi_554217(TLR5)
GO:0021953	central nervous system neuron differentiation	3	57	0.0769725	0.419115	ncbi_395559(EPHA4);ncbi_396177(EPHB1);ncbi_426920(UNC5D)
GO:0002521	leukocyte differentiation	7	212	0.0773432	0.419115	ncbi_100858422(FLT3);ncbi_378783(KIT);ncbi_419779(MPZL2);ncbi_421199(BCL11A);ncbi_431636(SLC46A2);ncbi_445340(PRDM1);ncbi_776138(JAG2)
GO:0009306	protein secretion	5	131	0.0787297	0.419115	ncbi_107049174(LOC107049174);ncbi_374229(TNFSF13B);ncbi_378926(ANKRD1);ncbi_395398(NRXN1);ncbi_769000(SMAD2W)
GO:0045087	innate immune response	4	93	0.0791152	0.419115	ncbi_100858653(DHX58);ncbi_395342(CRTAM);ncbi_422720(TLR3);ncbi_554217(TLR5)
GO:0071310	cellular response to organic substance	12	437	0.0794962	0.419115	ncbi_373985(CHRDL1);ncbi_378783(KIT);ncbi_378926(ANKRD1);ncbi_395386(CLEC3B);ncbi_395544(SMAD7B);ncbi_395684(IL6ST);ncbi_420696(CCR2);ncbi_420718(CCR8);ncbi_421489(SMYD3);ncbi_424044(STAT1);ncbi_769000(SMAD2W);ncbi_769278(CCR6)
GO:0005977	glycogen metabolic process	2	27	0.0798562	0.419115	ncbi_427864(DYRK2);ncbi_428994(CPS1)
GO:0006112	energy reserve metabolic process	2	27	0.0798562	0.419115	ncbi_427864(DYRK2);ncbi_428994(CPS1)
GO:0044708	single-organism behavior	6	172	0.080129	0.419115	ncbi_395398(NRXN1);ncbi_395559(EPHA4);ncbi_396213(TNR);ncbi_416875(CUX2);ncbi_417965(GRIN2B);ncbi_768456(CNTNAP2)
GO:0042886	amide transport	4	94	0.0815648	0.419115	ncbi_374125(LITAF);ncbi_395398(NRXN1);ncbi_415619(SMPD3);ncbi_422720(TLR3)
GO:0030509	BMP signaling pathway	3	59	0.0834395	0.419115	ncbi_373985(CHRDL1);ncbi_395544(SMAD7B);ncbi_769000(SMAD2W)
GO:0030510	regulation of BMP signaling pathway	3	59	0.0834395	0.419115	ncbi_373985(CHRDL1);ncbi_395544(SMAD7B);ncbi_769000(SMAD2W)
GO:0071772	response to BMP	3	59	0.0834395	0.419115	ncbi_373985(CHRDL1);ncbi_395544(SMAD7B);ncbi_769000(SMAD2W)
GO:0071773	cellular response to BMP stimulus	3	59	0.0834395	0.419115	ncbi_373985(CHRDL1);ncbi_395544(SMAD7B);ncbi_769000(SMAD2W)
GO:0045664	regulation of neuron differentiation	4	95	0.0840517	0.419115	ncbi_395559(EPHA4);ncbi_396081(NTRK3);ncbi_396213(TNR);ncbi_421199(BCL11A)
GO:0046651	lymphocyte proliferation	4	95	0.0840517	0.419115	ncbi_374229(TNFSF13B);ncbi_395684(IL6ST);ncbi_427225(PDCD1LG2);ncbi_445340(PRDM1)
GO:0001941	postsynaptic membrane organization	1	5	0.0842167	0.419115	ncbi_395398(NRXN1)
GO:0002279	mast cell activation involved in immune response	1	5	0.0842167	0.419115	ncbi_378783(KIT)
GO:0002283	neutrophil activation involved in immune response	1	5	0.0842167	0.419115	ncbi_428597(STX11)
GO:0002467	germinal center formation	1	5	0.0842167	0.419115	ncbi_374229(TNFSF13B)
GO:0006182	cGMP biosynthetic process	1	5	0.0842167	0.419115	ncbi_395971(ADORA2B)
GO:0030823	regulation of cGMP metabolic process	1	5	0.0842167	0.419115	ncbi_395971(ADORA2B)
GO:0030826	regulation of cGMP biosynthetic process	1	5	0.0842167	0.419115	ncbi_395971(ADORA2B)
GO:0032608	interferon-beta production	1	5	0.0842167	0.419115	ncbi_422720(TLR3)
GO:0032648	regulation of interferon-beta production	1	5	0.0842167	0.419115	ncbi_422720(TLR3)
GO:0032728	positive regulation of interferon-beta production	1	5	0.0842167	0.419115	ncbi_422720(TLR3)
GO:0032731	positive regulation of interleukin-1 beta production	1	5	0.0842167	0.419115	ncbi_554217(TLR5)
GO:0035809	regulation of urine volume	1	5	0.0842167	0.419115	ncbi_431663(NPR3)
GO:0039528	cytoplasmic pattern recognition receptor signaling pathway in response to virus	1	5	0.0842167	0.419115	ncbi_100858653(DHX58)
GO:0042119	neutrophil activation	1	5	0.0842167	0.419115	ncbi_428597(STX11)
GO:0043536	positive regulation of blood vessel endothelial cell migration	1	5	0.0842167	0.419115	ncbi_420599(HDAC9)
GO:0044557	relaxation of smooth muscle	1	5	0.0842167	0.419115	ncbi_395971(ADORA2B)
GO:0045576	mast cell activation	1	5	0.0842167	0.419115	ncbi_378783(KIT)
GO:0046068	cGMP metabolic process	1	5	0.0842167	0.419115	ncbi_395971(ADORA2B)
GO:0048813	dendrite morphogenesis	1	5	0.0842167	0.419115	ncbi_395559(EPHA4)
GO:0048814	regulation of dendrite morphogenesis	1	5	0.0842167	0.419115	ncbi_395559(EPHA4)
GO:0050687	negative regulation of defense response to virus	1	5	0.0842167	0.419115	ncbi_100858653(DHX58)
GO:0050951	sensory perception of temperature stimulus	1	5	0.0842167	0.419115	ncbi_396177(EPHB1)
GO:0051668	localization within membrane	1	5	0.0842167	0.419115	ncbi_107049174(LOC107049174)
GO:0098586	cellular response to virus	1	5	0.0842167	0.419115	ncbi_100858653(DHX58)
GO:0002705	positive regulation of leukocyte mediated immunity	2	28	0.0850466	0.419115	ncbi_395342(CRTAM);ncbi_395971(ADORA2B)
GO:0021954	central nervous system neuron development	2	28	0.0850466	0.419115	ncbi_395559(EPHA4);ncbi_396177(EPHB1)
GO:0042493	response to drug	2	28	0.0850466	0.419115	ncbi_378926(ANKRD1);ncbi_427721(NOS1)
GO:0045685	regulation of glial cell differentiation	2	28	0.0850466	0.419115	ncbi_395559(EPHA4);ncbi_395684(IL6ST)
GO:0051899	membrane depolarization	2	28	0.0850466	0.419115	ncbi_417965(GRIN2B);ncbi_422520(GRID2)
GO:0071702	organic substance transport	21	883	0.087663	0.43046	ncbi_107049174(LOC107049174);ncbi_374125(LITAF);ncbi_374229(TNFSF13B);ncbi_378926(ANKRD1);ncbi_395398(NRXN1);ncbi_396394(PLA2G4A);ncbi_415619(SMPD3);ncbi_421757(SLC22A16);ncbi_422649(SLC4A4);ncbi_422720(TLR3);ncbi_422730(SLC7A2);ncbi_422902(SLBP);ncbi_422943(SLC4A11);ncbi_424170(ABCB11);ncbi_426894(AQP3);ncbi_426930(STX7);ncbi_427209(COL4A3BP);ncbi_427352(SLC1A1);ncbi_427864(DYRK2);ncbi_769000(SM…
GO:0022407	regulation of cell-cell adhesion	5	136	0.0890343	0.435632	ncbi_374229(TNFSF13B);ncbi_395544(SMAD7B);ncbi_395684(IL6ST);ncbi_420195(PAG1);ncbi_427225(PDCD1LG2)
GO:0042129	regulation of T cell proliferation	3	61	0.0901318	0.437317	ncbi_374229(TNFSF13B);ncbi_395684(IL6ST);ncbi_427225(PDCD1LG2)
GO:0001906	cell killing	2	29	0.0903363	0.437317	ncbi_395342(CRTAM);ncbi_428597(STX11)
GO:0051100	negative regulation of binding	2	29	0.0903363	0.437317	ncbi_395405(TWIST2);ncbi_419921(MDFI)
GO:0046942	carboxylic acid transport	4	98	0.091733	0.440341	ncbi_396394(PLA2G4A);ncbi_421757(SLC22A16);ncbi_422730(SLC7A2);ncbi_427352(SLC1A1)
GO:1903522	regulation of blood circulation	4	98	0.091733	0.440341	ncbi_418126(CHRM2);ncbi_427721(NOS1);ncbi_428529(DSG2);ncbi_428994(CPS1)
GO:0046903	secretion	8	265	0.0919252	0.440341	ncbi_107049174(LOC107049174);ncbi_374229(TNFSF13B);ncbi_378926(ANKRD1);ncbi_395398(NRXN1);ncbi_396394(PLA2G4A);ncbi_415619(SMPD3);ncbi_421757(SLC22A16);ncbi_769000(SMAD2W)
GO:0030030	cell projection organization	13	497	0.0933512	0.445614	ncbi_107049174(LOC107049174);ncbi_378783(KIT);ncbi_395559(EPHA4);ncbi_396081(NTRK3);ncbi_396177(EPHB1);ncbi_396213(TNR);ncbi_416875(CUX2);ncbi_418235(PARVB);ncbi_421199(BCL11A);ncbi_421908(SH3YL1);ncbi_422520(GRID2);ncbi_426920(UNC5D);ncbi_768456(CNTNAP2)
GO:0030155	regulation of cell adhesion	7	223	0.0949576	0.451708	ncbi_374229(TNFSF13B);ncbi_395544(SMAD7B);ncbi_395684(IL6ST);ncbi_396213(TNR);ncbi_420195(PAG1);ncbi_427225(PDCD1LG2);ncbi_427326(EDIL3)
GO:0071900	regulation of protein serine/threonine kinase activity	5	139	0.0955389	0.452225	ncbi_374191(PDCD4);ncbi_378783(KIT);ncbi_395559(EPHA4);ncbi_419921(MDFI);ncbi_428260(STK38)
GO:0043408	regulation of MAPK cascade	7	224	0.0966618	0.452225	ncbi_374191(PDCD4);ncbi_378783(KIT);ncbi_395559(EPHA4);ncbi_396177(EPHB1);ncbi_419921(MDFI);ncbi_422720(TLR3);ncbi_428260(STK38)
GO:0015849	organic acid transport	4	100	0.0970343	0.452225	ncbi_396394(PLA2G4A);ncbi_421757(SLC22A16);ncbi_422730(SLC7A2);ncbi_427352(SLC1A1)
GO:0002221	pattern recognition receptor signaling pathway	3	63	0.0970413	0.452225	ncbi_100858653(DHX58);ncbi_422720(TLR3);ncbi_554217(TLR5)
GO:0050954	sensory perception of mechanical stimulus	3	63	0.0970413	0.452225	ncbi_374046(COL11A1);ncbi_416624(OTOA);ncbi_417965(GRIN2B)
GO:0023051	regulation of signaling	27	1201	0.0970468	0.452225	ncbi_100858653(DHX58);ncbi_107049174(LOC107049174);ncbi_373985(CHRDL1);ncbi_374014(SPIN1W);ncbi_374125(LITAF);ncbi_374191(PDCD4);ncbi_378783(KIT);ncbi_378926(ANKRD1);ncbi_395398(NRXN1);ncbi_395544(SMAD7B);ncbi_395559(EPHA4);ncbi_395684(IL6ST);ncbi_396177(EPHB1);ncbi_396213(TNR);ncbi_415743(NETO2);ncbi_416753(ATP6V0C);ncbi_417401(TRIM25);ncbi_417965(GRIN2B);ncbi_419921(MDFI);ncbi_422720(TLR3);ncbi…
GO:0007200	phospholipase C-activating G-protein coupled receptor signaling pathway	1	6	0.100194	0.45527	ncbi_418126(CHRM2)
GO:0007638	mechanosensory behavior	1	6	0.100194	0.45527	ncbi_395398(NRXN1)
GO:0030517	negative regulation of axon extension	1	6	0.100194	0.45527	ncbi_396213(TNR)
GO:0032732	positive regulation of interleukin-1 production	1	6	0.100194	0.45527	ncbi_554217(TLR5)
GO:0043267	negative regulation of potassium ion transport	1	6	0.100194	0.45527	ncbi_107055431(LOC107055431)
GO:0050729	positive regulation of inflammatory response	1	6	0.100194	0.45527	ncbi_395971(ADORA2B)
GO:0050805	negative regulation of synaptic transmission	1	6	0.100194	0.45527	ncbi_427721(NOS1)
GO:0045595	regulation of cell differentiation	15	600	0.100359	0.45527	ncbi_100858422(FLT3);ncbi_395405(TWIST2);ncbi_395559(EPHA4);ncbi_395684(IL6ST);ncbi_395799(TPH1);ncbi_396081(NTRK3);ncbi_396213(TNR);ncbi_416875(CUX2);ncbi_418491(TIAM1);ncbi_420599(HDAC9);ncbi_421199(BCL11A);ncbi_423518(PRKCH);ncbi_431636(SLC46A2);ncbi_445340(PRDM1);ncbi_769000(SMAD2W)
GO:0030888	regulation of B cell proliferation	2	31	0.101194	0.456037	ncbi_374229(TNFSF13B);ncbi_445340(PRDM1)
GO:0045926	negative regulation of growth	2	31	0.101194	0.456037	ncbi_396213(TNR);ncbi_421199(BCL11A)
GO:0001819	positive regulation of cytokine production	5	142	0.10228	0.459421	ncbi_100858653(DHX58);ncbi_395342(CRTAM);ncbi_395971(ADORA2B);ncbi_422720(TLR3);ncbi_554217(TLR5)
GO:0002684	positive regulation of immune system process	8	272	0.102851	0.460476	ncbi_100858653(DHX58);ncbi_374229(TNFSF13B);ncbi_395342(CRTAM);ncbi_395971(ADORA2B);ncbi_420696(CCR2);ncbi_422720(TLR3);ncbi_423518(PRKCH);ncbi_554217(TLR5)
GO:0003013	circulatory system process	6	185	0.104438	0.464286	ncbi_107055431(LOC107055431);ncbi_418126(CHRM2);ncbi_427721(NOS1);ncbi_428529(DSG2);ncbi_428994(CPS1);ncbi_431663(NPR3)
GO:0006810	transport	40	1899	0.105634	0.464286	ncbi_101749756(P2RY12);ncbi_107049174(LOC107049174);ncbi_107055431(LOC107055431);ncbi_374125(LITAF);ncbi_374229(TNFSF13B);ncbi_378926(ANKRD1);ncbi_395398(NRXN1);ncbi_396394(PLA2G4A);ncbi_415619(SMPD3);ncbi_416468(SNX8);ncbi_416753(ATP6V0C);ncbi_416871(HVCN1);ncbi_417965(GRIN2B);ncbi_420210(ATP6V0D2);ncbi_420304(TSNARE1);ncbi_420440(DPP6);ncbi_421757(SLC22A16);ncbi_422520(GRID2);ncbi_422649(SLC4A4…
GO:0006955	immune response	8	274	0.106101	0.464286	ncbi_100858653(DHX58);ncbi_374229(TNFSF13B);ncbi_378783(KIT);ncbi_395342(CRTAM);ncbi_422720(TLR3);ncbi_423518(PRKCH);ncbi_428597(STX11);ncbi_554217(TLR5)
GO:0042100	B cell proliferation	2	32	0.106752	0.464286	ncbi_374229(TNFSF13B);ncbi_445340(PRDM1)
GO:0043406	positive regulation of MAP kinase activity	2	32	0.106752	0.464286	ncbi_395559(EPHA4);ncbi_419921(MDFI)
GO:0045744	negative regulation of G-protein coupled receptor protein signaling pathway	2	32	0.106752	0.464286	ncbi_423929(GRK5);ncbi_769998(RGS5)
GO:0050768	negative regulation of neurogenesis	2	32	0.106752	0.464286	ncbi_396213(TNR);ncbi_421199(BCL11A)
GO:0051961	negative regulation of nervous system development	2	32	0.106752	0.464286	ncbi_396213(TNR);ncbi_421199(BCL11A)
GO:0055008	cardiac muscle tissue morphogenesis	2	32	0.106752	0.464286	ncbi_374046(COL11A1);ncbi_395544(SMAD7B)
GO:0007600	sensory perception	7	230	0.107242	0.46494	ncbi_374046(COL11A1);ncbi_396177(EPHB1);ncbi_416624(OTOA);ncbi_417965(GRIN2B);ncbi_420752(PDE1C);ncbi_428670(OPN5);ncbi_772279(SLC24A4)
GO:0032943	mononuclear cell proliferation	4	104	0.108057	0.465528	ncbi_374229(TNFSF13B);ncbi_395684(IL6ST);ncbi_427225(PDCD1LG2);ncbi_445340(PRDM1)
GO:0034110	regulation of homotypic cell-cell adhesion	4	104	0.108057	0.465528	ncbi_374229(TNFSF13B);ncbi_395684(IL6ST);ncbi_420195(PAG1);ncbi_427225(PDCD1LG2)
GO:0048518	positive regulation of biological process	33	1534	0.111035	0.469752	ncbi_100858653(DHX58);ncbi_107055431(LOC107055431);ncbi_374014(SPIN1W);ncbi_374209(ITGB3);ncbi_374229(TNFSF13B);ncbi_378783(KIT);ncbi_395342(CRTAM);ncbi_395398(NRXN1);ncbi_395544(SMAD7B);ncbi_395559(EPHA4);ncbi_395684(IL6ST);ncbi_395799(TPH1);ncbi_395971(ADORA2B);ncbi_396081(NTRK3);ncbi_396177(EPHB1);ncbi_396213(TNR);ncbi_416753(ATP6V0C);ncbi_416875(CUX2);ncbi_417401(TRIM25);ncbi_418491(TIAM1);nc…
GO:0042098	T cell proliferation	3	67	0.111478	0.469752	ncbi_374229(TNFSF13B);ncbi_395684(IL6ST);ncbi_427225(PDCD1LG2)
GO:0009266	response to temperature stimulus	2	33	0.11239	0.469752	ncbi_396177(EPHB1);ncbi_428459(ARPP21)
GO:0048704	embryonic skeletal system morphogenesis	2	33	0.11239	0.469752	ncbi_395405(TWIST2);ncbi_769000(SMAD2W)
GO:1990138	neuron projection extension	2	33	0.11239	0.469752	ncbi_396081(NTRK3);ncbi_396213(TNR)
GO:0003012	muscle system process	5	147	0.114028	0.469752	ncbi_395544(SMAD7B);ncbi_395971(ADORA2B);ncbi_427209(COL4A3BP);ncbi_427721(NOS1);ncbi_428529(DSG2)
GO:0009617	response to bacterium	5	147	0.114028	0.469752	MSTRG.1976(IL17D);ncbi_374125(LITAF);ncbi_378926(ANKRD1);ncbi_424044(STAT1);ncbi_428994(CPS1)
GO:0051091	positive regulation of sequence-specific DNA binding transcription factor activity	3	68	0.11521	0.469752	ncbi_417401(TRIM25);ncbi_422720(TLR3);ncbi_423518(PRKCH)
GO:0001504	neurotransmitter uptake	1	7	0.115895	0.469752	ncbi_427721(NOS1)
GO:0002320	lymphoid progenitor cell differentiation	1	7	0.115895	0.469752	ncbi_100858422(FLT3)
GO:0031397	negative regulation of protein ubiquitination	1	7	0.115895	0.469752	ncbi_395544(SMAD7B)
GO:0042311	vasodilation	1	7	0.115895	0.469752	ncbi_428994(CPS1)
GO:0042312	regulation of vasodilation	1	7	0.115895	0.469752	ncbi_428994(CPS1)
GO:0042430	indole-containing compound metabolic process	1	7	0.115895	0.469752	ncbi_395799(TPH1)
GO:0045684	positive regulation of epidermis development	1	7	0.115895	0.469752	ncbi_423518(PRKCH)
GO:0045773	positive regulation of axon extension	1	7	0.115895	0.469752	ncbi_396081(NTRK3)
GO:0050771	negative regulation of axonogenesis	1	7	0.115895	0.469752	ncbi_396213(TNR)
GO:0050853	B cell receptor signaling pathway	1	7	0.115895	0.469752	ncbi_423518(PRKCH)
GO:0050855	regulation of B cell receptor signaling pathway	1	7	0.115895	0.469752	ncbi_423518(PRKCH)
GO:1903321	negative regulation of protein modification by small protein conjugation or removal	1	7	0.115895	0.469752	ncbi_395544(SMAD7B)
GO:0002764	immune response-regulating signaling pathway	5	148	0.116452	0.470618	ncbi_100858653(DHX58);ncbi_378783(KIT);ncbi_422720(TLR3);ncbi_423518(PRKCH);ncbi_554217(TLR5)
GO:0007043	cell-cell junction assembly	2	34	0.118104	0.473878	ncbi_107055431(LOC107055431);ncbi_423518(PRKCH)
GO:0007268	synaptic transmission	5	149	0.118902	0.473878	ncbi_395398(NRXN1);ncbi_396213(TNR);ncbi_417965(GRIN2B);ncbi_422520(GRID2);ncbi_427721(NOS1)
GO:0099536	synaptic signaling	5	149	0.118902	0.473878	ncbi_395398(NRXN1);ncbi_396213(TNR);ncbi_417965(GRIN2B);ncbi_422520(GRID2);ncbi_427721(NOS1)
GO:0099537	trans-synaptic signaling	5	149	0.118902	0.473878	ncbi_395398(NRXN1);ncbi_396213(TNR);ncbi_417965(GRIN2B);ncbi_422520(GRID2);ncbi_427721(NOS1)
GO:0006643	membrane lipid metabolic process	3	69	0.118988	0.473878	ncbi_378783(KIT);ncbi_421689(MAP7);ncbi_427209(COL4A3BP)
GO:0050804	modulation of synaptic transmission	4	108	0.119618	0.475005	ncbi_395398(NRXN1);ncbi_396213(TNR);ncbi_417965(GRIN2B);ncbi_427721(NOS1)
GO:0050767	regulation of neurogenesis	5	150	0.121375	0.48059	ncbi_395559(EPHA4);ncbi_395684(IL6ST);ncbi_396081(NTRK3);ncbi_396213(TNR);ncbi_421199(BCL11A)
GO:0031346	positive regulation of cell projection organization	2	35	0.12389	0.489132	ncbi_396081(NTRK3);ncbi_416875(CUX2)
GO:0000165	MAPK cascade	7	241	0.128184	0.496997	ncbi_374191(PDCD4);ncbi_378783(KIT);ncbi_395559(EPHA4);ncbi_396177(EPHB1);ncbi_419921(MDFI);ncbi_422720(TLR3);ncbi_428260(STK38)
GO:0023014	signal transduction by protein phosphorylation	7	241	0.128184	0.496997	ncbi_374191(PDCD4);ncbi_378783(KIT);ncbi_395559(EPHA4);ncbi_396177(EPHB1);ncbi_419921(MDFI);ncbi_422720(TLR3);ncbi_428260(STK38)
GO:0048706	embryonic skeletal system development	2	36	0.129742	0.496997	ncbi_395405(TWIST2);ncbi_769000(SMAD2W)
GO:0060284	regulation of cell development	8	288	0.130425	0.496997	ncbi_395559(EPHA4);ncbi_395684(IL6ST);ncbi_396081(NTRK3);ncbi_396213(TNR);ncbi_416875(CUX2);ncbi_418491(TIAM1);ncbi_421199(BCL11A);ncbi_769000(SMAD2W)
GO:1902531	regulation of intracellular signal transduction	14	577	0.130862	0.496997	ncbi_100858653(DHX58);ncbi_107049174(LOC107049174);ncbi_374125(LITAF);ncbi_374191(PDCD4);ncbi_378783(KIT);ncbi_378926(ANKRD1);ncbi_395559(EPHA4);ncbi_395684(IL6ST);ncbi_396177(EPHB1);ncbi_417401(TRIM25);ncbi_419921(MDFI);ncbi_422720(TLR3);ncbi_424044(STAT1);ncbi_428260(STK38)
GO:0002833	positive regulation of response to biotic stimulus	1	8	0.131323	0.496997	ncbi_395342(CRTAM)
GO:0035456	response to interferon-beta	1	8	0.131323	0.496997	ncbi_424044(STAT1)
GO:0035637	multicellular organismal signaling	1	8	0.131323	0.496997	ncbi_428529(DSG2)
GO:0043268	positive regulation of potassium ion transport	1	8	0.131323	0.496997	ncbi_420440(DPP6)
GO:0048640	negative regulation of developmental growth	1	8	0.131323	0.496997	ncbi_396213(TNR)
GO:0050772	positive regulation of axonogenesis	1	8	0.131323	0.496997	ncbi_396081(NTRK3)
GO:0050773	regulation of dendrite development	1	8	0.131323	0.496997	ncbi_395559(EPHA4)
GO:0061337	cardiac conduction	1	8	0.131323	0.496997	ncbi_428529(DSG2)
GO:0086065	cell communication involved in cardiac conduction	1	8	0.131323	0.496997	ncbi_428529(DSG2)
GO:1990267	response to transition metal nanoparticle	1	8	0.131323	0.496997	ncbi_416871(HVCN1)
GO:0030001	metal ion transport	9	337	0.134376	0.507148	ncbi_107055431(LOC107055431);ncbi_417965(GRIN2B);ncbi_420440(DPP6);ncbi_422649(SLC4A4);ncbi_422943(SLC4A11);ncbi_427721(NOS1);ncbi_428146(KCNB1);ncbi_428184(SCNN1D);ncbi_772279(SLC24A4)
GO:0045927	positive regulation of growth	2	37	0.135658	0.510582	ncbi_396081(NTRK3);ncbi_421199(BCL11A)
GO:0010720	positive regulation of cell development	4	114	0.13791	0.515896	ncbi_395684(IL6ST);ncbi_396081(NTRK3);ncbi_416875(CUX2);ncbi_418491(TIAM1)
GO:0044057	regulation of system process	5	157	0.139353	0.515896	ncbi_395544(SMAD7B);ncbi_418126(CHRM2);ncbi_427721(NOS1);ncbi_428529(DSG2);ncbi_428994(CPS1)
GO:0070848	response to growth factor	6	202	0.14135	0.515896	ncbi_373985(CHRDL1);ncbi_378926(ANKRD1);ncbi_395386(CLEC3B);ncbi_395544(SMAD7B);ncbi_427721(NOS1);ncbi_769000(SMAD2W)
GO:0002699	positive regulation of immune effector process	2	38	0.141633	0.515896	ncbi_395342(CRTAM);ncbi_395971(ADORA2B)
GO:0014013	regulation of gliogenesis	2	38	0.141633	0.515896	ncbi_395559(EPHA4);ncbi_395684(IL6ST)
GO:0071902	positive regulation of protein serine/threonine kinase activity	2	38	0.141633	0.515896	ncbi_395559(EPHA4);ncbi_419921(MDFI)
GO:0048522	positive regulation of cellular process	27	1255	0.142321	0.515896	ncbi_107055431(LOC107055431);ncbi_374014(SPIN1W);ncbi_374209(ITGB3);ncbi_374229(TNFSF13B);ncbi_378783(KIT);ncbi_395398(NRXN1);ncbi_395544(SMAD7B);ncbi_395559(EPHA4);ncbi_395684(IL6ST);ncbi_395799(TPH1);ncbi_395971(ADORA2B);ncbi_396081(NTRK3);ncbi_396213(TNR);ncbi_416753(ATP6V0C);ncbi_416875(CUX2);ncbi_417401(TRIM25);ncbi_418491(TIAM1);ncbi_419921(MDFI);ncbi_420599(HDAC9);ncbi_420696(CCR2);ncbi_42…
GO:0002218	activation of innate immune response	3	75	0.14258	0.515896	ncbi_100858653(DHX58);ncbi_422720(TLR3);ncbi_554217(TLR5)
GO:0002443	leukocyte mediated immunity	3	75	0.14258	0.515896	ncbi_395342(CRTAM);ncbi_395971(ADORA2B);ncbi_428597(STX11)
GO:0002758	innate immune response-activating signal transduction	3	75	0.14258	0.515896	ncbi_100858653(DHX58);ncbi_422720(TLR3);ncbi_554217(TLR5)
GO:0090087	regulation of peptide transport	3	75	0.14258	0.515896	ncbi_374125(LITAF);ncbi_395398(NRXN1);ncbi_422720(TLR3)
GO:0033993	response to lipid	6	203	0.143691	0.515896	MSTRG.1976(IL17D);ncbi_374125(LITAF);ncbi_378926(ANKRD1);ncbi_421489(SMYD3);ncbi_424433(BRINP2);ncbi_769000(SMAD2W)
GO:0030097	hemopoiesis	8	296	0.145522	0.515896	ncbi_100858422(FLT3);ncbi_378783(KIT);ncbi_415619(SMPD3);ncbi_419779(MPZL2);ncbi_421199(BCL11A);ncbi_431636(SLC46A2);ncbi_445340(PRDM1);ncbi_776138(JAG2)
GO:0002026	regulation of the force of heart contraction	1	9	0.146484	0.515896	ncbi_427721(NOS1)
GO:0010737	protein kinase A signaling	1	9	0.146484	0.515896	ncbi_417965(GRIN2B)
GO:0010742	macrophage derived foam cell differentiation	1	9	0.146484	0.515896	ncbi_423518(PRKCH)
GO:0010743	regulation of macrophage derived foam cell differentiation	1	9	0.146484	0.515896	ncbi_423518(PRKCH)
GO:0016358	dendrite development	1	9	0.146484	0.515896	ncbi_395559(EPHA4)
GO:0018904	ether metabolic process	1	9	0.146484	0.515896	ncbi_426854(TXNL1)
GO:0031532	actin cytoskeleton reorganization	1	9	0.146484	0.515896	ncbi_396081(NTRK3)
GO:0032729	positive regulation of interferon-gamma production	1	9	0.146484	0.515896	ncbi_422720(TLR3)
GO:0034405	response to fluid shear stress	1	9	0.146484	0.515896	ncbi_395544(SMAD7B)
GO:0042506	tyrosine phosphorylation of Stat5 protein	1	9	0.146484	0.515896	ncbi_378783(KIT)
GO:0042522	regulation of tyrosine phosphorylation of Stat5 protein	1	9	0.146484	0.515896	ncbi_378783(KIT)
GO:0044786	cell cycle DNA replication	1	9	0.146484	0.515896	ncbi_422902(SLBP)
GO:0023056	positive regulation of signaling	8	297	0.147468	0.51607	ncbi_374014(SPIN1W);ncbi_395398(NRXN1);ncbi_395559(EPHA4);ncbi_396213(TNR);ncbi_416753(ATP6V0C);ncbi_419921(MDFI);ncbi_422720(TLR3);ncbi_769000(SMAD2W)
GO:0007260	tyrosine phosphorylation of STAT protein	2	39	0.147664	0.51607	ncbi_378783(KIT);ncbi_395684(IL6ST)
GO:0042509	regulation of tyrosine phosphorylation of STAT protein	2	39	0.147664	0.51607	ncbi_378783(KIT);ncbi_395684(IL6ST)
GO:0022603	regulation of anatomical structure morphogenesis	9	346	0.150343	0.52022	ncbi_374229(TNFSF13B);ncbi_378783(KIT);ncbi_395559(EPHA4);ncbi_396081(NTRK3);ncbi_396213(TNR);ncbi_416875(CUX2);ncbi_418491(TIAM1);ncbi_424044(STAT1);ncbi_769000(SMAD2W)
GO:0040017	positive regulation of locomotion	3	77	0.150769	0.52022	ncbi_396081(NTRK3);ncbi_420599(HDAC9);ncbi_420696(CCR2)
GO:0051223	regulation of protein transport	6	206	0.150821	0.52022	ncbi_107049174(LOC107049174);ncbi_374125(LITAF);ncbi_378926(ANKRD1);ncbi_395398(NRXN1);ncbi_422720(TLR3);ncbi_427864(DYRK2)
GO:0002703	regulation of leukocyte mediated immunity	2	40	0.153746	0.52022	ncbi_395342(CRTAM);ncbi_395971(ADORA2B)
GO:0006865	amino acid transport	2	40	0.153746	0.52022	ncbi_422730(SLC7A2);ncbi_427352(SLC1A1)
GO:0097305	response to alcohol	2	40	0.153746	0.52022	ncbi_417965(GRIN2B);ncbi_769000(SMAD2W)
GO:0048534	hematopoietic or lymphoid organ development	9	348	0.154016	0.52022	ncbi_100858422(FLT3);ncbi_378783(KIT);ncbi_415619(SMPD3);ncbi_419779(MPZL2);ncbi_421199(BCL11A);ncbi_431636(SLC46A2);ncbi_445340(PRDM1);ncbi_768789(FOXE1);ncbi_776138(JAG2)
GO:0002263	cell activation involved in immune response	2	41	0.159876	0.52022	ncbi_378783(KIT);ncbi_428597(STX11)
GO:0002366	leukocyte activation involved in immune response	2	41	0.159876	0.52022	ncbi_378783(KIT);ncbi_428597(STX11)
GO:0006954	inflammatory response	2	41	0.159876	0.52022	ncbi_395971(ADORA2B);ncbi_422730(SLC7A2)
GO:0032640	tumor necrosis factor production	2	41	0.159876	0.52022	ncbi_395405(TWIST2);ncbi_422720(TLR3)
GO:0050769	positive regulation of neurogenesis	2	41	0.159876	0.52022	ncbi_395684(IL6ST);ncbi_396081(NTRK3)
GO:0051962	positive regulation of nervous system development	2	41	0.159876	0.52022	ncbi_395684(IL6ST);ncbi_396081(NTRK3)
GO:0002088	lens development in camera-type eye	1	10	0.161382	0.52022	ncbi_396081(NTRK3)
GO:0002886	regulation of myeloid leukocyte mediated immunity	1	10	0.161382	0.52022	ncbi_395971(ADORA2B)
GO:0003333	amino acid transmembrane transport	1	10	0.161382	0.52022	ncbi_422730(SLC7A2)
GO:0015800	acidic amino acid transport	1	10	0.161382	0.52022	ncbi_427352(SLC1A1)
GO:0015813	L-glutamate transport	1	10	0.161382	0.52022	ncbi_427352(SLC1A1)
GO:0019076	viral release from host cell	1	10	0.161382	0.52022	ncbi_417401(TRIM25)
GO:0021544	subpallium development	1	10	0.161382	0.52022	ncbi_768456(CNTNAP2)
GO:0021952	central nervous system projection neuron axonogenesis	1	10	0.161382	0.52022	ncbi_395559(EPHA4)
GO:0032609	interferon-gamma production	1	10	0.161382	0.52022	ncbi_422720(TLR3)
GO:0032649	regulation of interferon-gamma production	1	10	0.161382	0.52022	ncbi_422720(TLR3)
GO:0032963	collagen metabolic process	1	10	0.161382	0.52022	ncbi_395683(MMP13)
GO:0036314	response to sterol	1	10	0.161382	0.52022	ncbi_769000(SMAD2W)
GO:0048639	positive regulation of developmental growth	1	10	0.161382	0.52022	ncbi_396081(NTRK3)
GO:0051053	negative regulation of DNA metabolic process	1	10	0.161382	0.52022	ncbi_378926(ANKRD1)
GO:0051588	regulation of neurotransmitter transport	1	10	0.161382	0.52022	ncbi_427721(NOS1)
GO:0061082	myeloid leukocyte cytokine production	1	10	0.161382	0.52022	ncbi_378783(KIT)
GO:0086002	cardiac muscle cell action potential involved in contraction	1	10	0.161382	0.52022	ncbi_428529(DSG2)
GO:0086003	cardiac muscle cell contraction	1	10	0.161382	0.52022	ncbi_428529(DSG2)
GO:1902186	regulation of viral release from host cell	1	10	0.161382	0.52022	ncbi_417401(TRIM25)
GO:1903036	positive regulation of response to wounding	1	10	0.161382	0.52022	ncbi_395971(ADORA2B)
GO:0010647	positive regulation of cell communication	8	305	0.163492	0.524553	ncbi_374014(SPIN1W);ncbi_395398(NRXN1);ncbi_395559(EPHA4);ncbi_396213(TNR);ncbi_416753(ATP6V0C);ncbi_419921(MDFI);ncbi_422720(TLR3);ncbi_769000(SMAD2W)
GO:0010648	negative regulation of cell communication	8	305	0.163492	0.524553	ncbi_100858653(DHX58);ncbi_374191(PDCD4);ncbi_395684(IL6ST);ncbi_396213(TNR);ncbi_419921(MDFI);ncbi_423929(GRK5);ncbi_427721(NOS1);ncbi_769998(RGS5)
GO:0043270	positive regulation of ion transport	2	42	0.166051	0.531518	ncbi_107055431(LOC107055431);ncbi_420440(DPP6)
GO:0001816	cytokine production	7	259	0.166519	0.531773	ncbi_100858653(DHX58);ncbi_378783(KIT);ncbi_395342(CRTAM);ncbi_395405(TWIST2);ncbi_395971(ADORA2B);ncbi_422720(TLR3);ncbi_554217(TLR5)
GO:0051960	regulation of nervous system development	5	167	0.166921	0.531818	ncbi_395559(EPHA4);ncbi_395684(IL6ST);ncbi_396081(NTRK3);ncbi_396213(TNR);ncbi_421199(BCL11A)
GO:0044703	multi-organism reproductive process	6	213	0.168059	0.534202	ncbi_378783(KIT);ncbi_421689(MAP7);ncbi_421757(SLC22A16);ncbi_422415(RXFP1);ncbi_770762(SEPT4);ncbi_776138(JAG2)
GO:0080134	regulation of response to stress	9	357	0.171088	0.542542	ncbi_100858653(DHX58);ncbi_378926(ANKRD1);ncbi_395342(CRTAM);ncbi_395971(ADORA2B);ncbi_396177(EPHB1);ncbi_420737(AOAH);ncbi_422720(TLR3);ncbi_422730(SLC7A2);ncbi_554217(TLR5)
GO:0007411	axon guidance	2	43	0.172267	0.542542	ncbi_395559(EPHA4);ncbi_396177(EPHB1)
GO:0048520	positive regulation of behavior	2	43	0.172267	0.542542	ncbi_396081(NTRK3);ncbi_420696(CCR2)
GO:0050921	positive regulation of chemotaxis	2	43	0.172267	0.542542	ncbi_396081(NTRK3);ncbi_420696(CCR2)
GO:0001912	positive regulation of leukocyte mediated cytotoxicity	1	11	0.176022	0.543626	ncbi_395342(CRTAM)
GO:0002753	cytoplasmic pattern recognition receptor signaling pathway	1	11	0.176022	0.543626	ncbi_100858653(DHX58)
GO:0031294	lymphocyte costimulation	1	11	0.176022	0.543626	ncbi_374229(TNFSF13B)
GO:0042044	fluid transport	1	11	0.176022	0.543626	ncbi_426894(AQP3)
GO:0045604	regulation of epidermal cell differentiation	1	11	0.176022	0.543626	ncbi_423518(PRKCH)
GO:0090077	foam cell differentiation	1	11	0.176022	0.543626	ncbi_423518(PRKCH)
GO:1900373	positive regulation of purine nucleotide biosynthetic process	1	11	0.176022	0.543626	ncbi_395971(ADORA2B)
GO:1900544	positive regulation of purine nucleotide metabolic process	1	11	0.176022	0.543626	ncbi_395971(ADORA2B)
GO:0043900	regulation of multi-organism process	3	83	0.176182	0.543626	ncbi_100858653(DHX58);ncbi_395382(GPR149);ncbi_417401(TRIM25)
GO:0048562	embryonic organ morphogenesis	4	126	0.177541	0.544708	ncbi_374046(COL11A1);ncbi_395405(TWIST2);ncbi_419921(MDFI);ncbi_769000(SMAD2W)
GO:0000904	cell morphogenesis involved in differentiation	7	264	0.177994	0.544708	ncbi_395559(EPHA4);ncbi_396081(NTRK3);ncbi_396177(EPHB1);ncbi_396213(TNR);ncbi_416875(CUX2);ncbi_418491(TIAM1);ncbi_769000(SMAD2W)
GO:0071363	cellular response to growth factor stimulus	5	171	0.178515	0.544708	ncbi_373985(CHRDL1);ncbi_378926(ANKRD1);ncbi_395386(CLEC3B);ncbi_395544(SMAD7B);ncbi_769000(SMAD2W)
GO:0031348	negative regulation of defense response	2	44	0.178521	0.544708	ncbi_100858653(DHX58);ncbi_420737(AOAH)
GO:0071706	tumor necrosis factor superfamily cytokine production	2	44	0.178521	0.544708	ncbi_395405(TWIST2);ncbi_422720(TLR3)
GO:0044089	positive regulation of cellular component biogenesis	3	84	0.18053	0.549404	ncbi_395398(NRXN1);ncbi_396177(EPHB1);ncbi_416875(CUX2)
GO:0070201	regulation of establishment of protein localization	6	218	0.180862	0.549404	ncbi_107049174(LOC107049174);ncbi_374125(LITAF);ncbi_378926(ANKRD1);ncbi_395398(NRXN1);ncbi_422720(TLR3);ncbi_427864(DYRK2)
GO:0050778	positive regulation of immune response	5	173	0.184425	0.556735	ncbi_100858653(DHX58);ncbi_395342(CRTAM);ncbi_422720(TLR3);ncbi_423518(PRKCH);ncbi_554217(TLR5)
GO:0001505	regulation of neurotransmitter levels	2	45	0.18481	0.556735	ncbi_395398(NRXN1);ncbi_427721(NOS1)
GO:0009064	glutamine family amino acid metabolic process	2	45	0.18481	0.556735	ncbi_417253(GSL);ncbi_428994(CPS1)
GO:0009966	regulation of signal transduction	23	1084	0.184901	0.556735	ncbi_100858653(DHX58);ncbi_107049174(LOC107049174);ncbi_373985(CHRDL1);ncbi_374014(SPIN1W);ncbi_374125(LITAF);ncbi_374191(PDCD4);ncbi_378783(KIT);ncbi_378926(ANKRD1);ncbi_395544(SMAD7B);ncbi_395559(EPHA4);ncbi_395684(IL6ST);ncbi_396177(EPHB1);ncbi_415743(NETO2);ncbi_416753(ATP6V0C);ncbi_417401(TRIM25);ncbi_419921(MDFI);ncbi_422720(TLR3);ncbi_423518(PRKCH);ncbi_423929(GRK5);ncbi_424044(STAT1);ncbi…
GO:0043122	regulation of I-kappaB kinase/NF-kappaB signaling	4	129	0.188005	0.55978	ncbi_374125(LITAF);ncbi_417401(TRIM25);ncbi_422720(TLR3);ncbi_424044(STAT1)
GO:0051051	negative regulation of transport	3	86	0.189312	0.55978	ncbi_107055431(LOC107055431);ncbi_427721(NOS1);ncbi_427864(DYRK2)
GO:0031328	positive regulation of cellular biosynthetic process	5	175	0.190406	0.55978	ncbi_395971(ADORA2B);ncbi_417401(TRIM25);ncbi_422720(TLR3);ncbi_423518(PRKCH);ncbi_427721(NOS1)
GO:0010976	positive regulation of neuron projection development	1	12	0.190407	0.55978	ncbi_396081(NTRK3)
GO:0015696	ammonium transport	1	12	0.190407	0.55978	ncbi_421757(SLC22A16)
GO:0030858	positive regulation of epithelial cell differentiation	1	12	0.190407	0.55978	ncbi_423518(PRKCH)
GO:0034394	protein localization to cell surface	1	12	0.190407	0.55978	ncbi_107055431(LOC107055431)
GO:0043535	regulation of blood vessel endothelial cell migration	1	12	0.190407	0.55978	ncbi_420599(HDAC9)
GO:0051384	response to glucocorticoid	1	12	0.190407	0.55978	ncbi_421489(SMYD3)
GO:0060113	inner ear receptor cell differentiation	1	12	0.190407	0.55978	ncbi_776138(JAG2)
GO:0090075	relaxation of muscle	1	12	0.190407	0.55978	ncbi_395971(ADORA2B)
GO:0070887	cellular response to chemical stimulus	12	518	0.192651	0.565165	ncbi_373985(CHRDL1);ncbi_378783(KIT);ncbi_378926(ANKRD1);ncbi_395386(CLEC3B);ncbi_395544(SMAD7B);ncbi_395684(IL6ST);ncbi_420696(CCR2);ncbi_420718(CCR8);ncbi_421489(SMYD3);ncbi_424044(STAT1);ncbi_769000(SMAD2W);ncbi_769278(CCR6)
GO:0006468	protein phosphorylation	15	672	0.19356	0.566617	ncbi_100858422(FLT3);ncbi_374191(PDCD4);ncbi_378783(KIT);ncbi_395544(SMAD7B);ncbi_395559(EPHA4);ncbi_395684(IL6ST);ncbi_396081(NTRK3);ncbi_396177(EPHB1);ncbi_419921(MDFI);ncbi_421489(SMYD3);ncbi_422720(TLR3);ncbi_423241(TTBK2);ncbi_423929(GRK5);ncbi_428260(STK38);ncbi_769000(SMAD2W)
GO:0030168	platelet activation	2	47	0.197479	0.570721	ncbi_101749756(P2RY12);ncbi_374209(ITGB3)
GO:0048588	developmental cell growth	2	47	0.197479	0.570721	ncbi_396081(NTRK3);ncbi_396213(TNR)
GO:0048731	system development	33	1632	0.197485	0.570721	ncbi_100858422(FLT3);ncbi_373985(CHRDL1);ncbi_374046(COL11A1);ncbi_374209(ITGB3);ncbi_378783(KIT);ncbi_378926(ANKRD1);ncbi_395386(CLEC3B);ncbi_395405(TWIST2);ncbi_395544(SMAD7B);ncbi_395559(EPHA4);ncbi_395683(MMP13);ncbi_395684(IL6ST);ncbi_396081(NTRK3);ncbi_396177(EPHB1);ncbi_396213(TNR);ncbi_415619(SMPD3);ncbi_419779(MPZL2);ncbi_419921(MDFI);ncbi_421199(BCL11A);ncbi_422415(RXFP1);ncbi_422520(GR…
GO:0044699	single-organism process	122	6701	0.198549	0.570721	ncbi_100857134(GADL1);ncbi_100857704(GMNC);ncbi_100858422(FLT3);ncbi_100858653(DHX58);ncbi_101747844(LOC101747844);ncbi_101749756(P2RY12);ncbi_101751551(FAM83G);ncbi_107049174(LOC107049174);ncbi_107055431(LOC107055431);ncbi_107055444(RPTC15L);ncbi_373985(CHRDL1);ncbi_374014(SPIN1W);ncbi_374046(COL11A1);ncbi_374125(LITAF);ncbi_374191(PDCD4);ncbi_374209(ITGB3);ncbi_374229(TNFSF13B);ncbi_378783(KIT)…
GO:0002520	immune system development	9	371	0.199312	0.570721	ncbi_100858422(FLT3);ncbi_378783(KIT);ncbi_415619(SMPD3);ncbi_419779(MPZL2);ncbi_421199(BCL11A);ncbi_431636(SLC46A2);ncbi_445340(PRDM1);ncbi_768789(FOXE1);ncbi_776138(JAG2)
GO:0032880	regulation of protein localization	6	225	0.19942	0.570721	ncbi_107049174(LOC107049174);ncbi_374125(LITAF);ncbi_378926(ANKRD1);ncbi_395398(NRXN1);ncbi_422720(TLR3);ncbi_427864(DYRK2)
GO:0007610	behavior	8	323	0.202323	0.570721	ncbi_395398(NRXN1);ncbi_395559(EPHA4);ncbi_396081(NTRK3);ncbi_396213(TNR);ncbi_416875(CUX2);ncbi_417965(GRIN2B);ncbi_420696(CCR2);ncbi_768456(CNTNAP2)
GO:0000209	protein polyubiquitination	2	48	0.203854	0.570721	ncbi_107055431(LOC107055431);ncbi_420909(RNF152)
GO:0009798	axis specification	2	48	0.203854	0.570721	ncbi_419921(MDFI);ncbi_769000(SMAD2W)
GO:0031214	biomineral tissue development	2	48	0.203854	0.570721	ncbi_395386(CLEC3B);ncbi_395683(MMP13)
GO:0050905	neuromuscular process	2	48	0.203854	0.570721	ncbi_395398(NRXN1);ncbi_396213(TNR)
GO:0001910	regulation of leukocyte mediated cytotoxicity	1	13	0.204543	0.570721	ncbi_395342(CRTAM)
GO:0009268	response to pH	1	13	0.204543	0.570721	ncbi_416871(HVCN1)
GO:0031343	positive regulation of cell killing	1	13	0.204543	0.570721	ncbi_395342(CRTAM)
GO:0032309	icosanoid secretion	1	13	0.204543	0.570721	ncbi_396394(PLA2G4A)
GO:0032651	regulation of interleukin-1 beta production	1	13	0.204543	0.570721	ncbi_554217(TLR5)
GO:0032722	positive regulation of chemokine production	1	13	0.204543	0.570721	ncbi_422720(TLR3)
GO:0032925	regulation of activin receptor signaling pathway	1	13	0.204543	0.570721	ncbi_769000(SMAD2W)
GO:0042992	negative regulation of transcription factor import into nucleus	1	13	0.204543	0.570721	ncbi_427864(DYRK2)
GO:0043113	receptor clustering	1	13	0.204543	0.570721	ncbi_395398(NRXN1)
GO:0045666	positive regulation of neuron differentiation	1	13	0.204543	0.570721	ncbi_396081(NTRK3)
GO:0071715	icosanoid transport	1	13	0.204543	0.570721	ncbi_396394(PLA2G4A)
GO:1901571	fatty acid derivative transport	1	13	0.204543	0.570721	ncbi_396394(PLA2G4A)
GO:0007249	I-kappaB kinase/NF-kappaB signaling	4	134	0.20587	0.573256	ncbi_374125(LITAF);ncbi_417401(TRIM25);ncbi_422720(TLR3);ncbi_424044(STAT1)
GO:0050863	regulation of T cell activation	3	90	0.207191	0.573372	ncbi_374229(TNFSF13B);ncbi_395684(IL6ST);ncbi_427225(PDCD1LG2)
GO:1903037	regulation of leukocyte cell-cell adhesion	3	90	0.207191	0.573372	ncbi_374229(TNFSF13B);ncbi_395684(IL6ST);ncbi_427225(PDCD1LG2)
GO:0006935	chemotaxis	6	228	0.207586	0.573372	ncbi_378783(KIT);ncbi_395559(EPHA4);ncbi_396081(NTRK3);ncbi_396177(EPHB1);ncbi_420696(CCR2);ncbi_426920(UNC5D)
GO:0042330	taxis	6	228	0.207586	0.573372	ncbi_378783(KIT);ncbi_395559(EPHA4);ncbi_396081(NTRK3);ncbi_396177(EPHB1);ncbi_420696(CCR2);ncbi_426920(UNC5D)
GO:0007163	establishment or maintenance of cell polarity	2	49	0.210251	0.578402	ncbi_396177(EPHB1);ncbi_418235(PARVB)
GO:0048705	skeletal system morphogenesis	2	49	0.210251	0.578402	ncbi_395405(TWIST2);ncbi_769000(SMAD2W)
GO:0051234	establishment of localization	41	2085	0.212943	0.583341	ncbi_101749756(P2RY12);ncbi_107049174(LOC107049174);ncbi_107055431(LOC107055431);ncbi_374125(LITAF);ncbi_374229(TNFSF13B);ncbi_378926(ANKRD1);ncbi_395398(NRXN1);ncbi_396394(PLA2G4A);ncbi_415619(SMPD3);ncbi_416468(SNX8);ncbi_416753(ATP6V0C);ncbi_416871(HVCN1);ncbi_417965(GRIN2B);ncbi_420210(ATP6V0D2);ncbi_420304(TSNARE1);ncbi_420440(DPP6);ncbi_421757(SLC22A16);ncbi_422520(GRID2);ncbi_422649(SLC4A4…
GO:0098742	cell-cell adhesion via plasma-membrane adhesion molecules	3	92	0.216272	0.583341	ncbi_422520(GRID2);ncbi_427846(CDHR3);ncbi_428529(DSG2)
GO:0050906	detection of stimulus involved in sensory perception	2	50	0.216669	0.583341	ncbi_396177(EPHB1);ncbi_417965(GRIN2B)
GO:0002286	T cell activation involved in immune response	1	14	0.218434	0.583341	ncbi_428597(STX11)
GO:0002444	myeloid leukocyte mediated immunity	1	14	0.218434	0.583341	ncbi_395971(ADORA2B)
GO:0005978	glycogen biosynthetic process	1	14	0.218434	0.583341	ncbi_427864(DYRK2)
GO:0005979	regulation of glycogen biosynthetic process	1	14	0.218434	0.583341	ncbi_427864(DYRK2)
GO:0043407	negative regulation of MAP kinase activity	1	14	0.218434	0.583341	ncbi_374191(PDCD4)
GO:0045682	regulation of epidermis development	1	14	0.218434	0.583341	ncbi_423518(PRKCH)
GO:0045687	positive regulation of glial cell differentiation	1	14	0.218434	0.583341	ncbi_395684(IL6ST)
GO:0050891	multicellular organismal water homeostasis	1	14	0.218434	0.583341	ncbi_426894(AQP3)
GO:0060048	cardiac muscle contraction	1	14	0.218434	0.583341	ncbi_428529(DSG2)
GO:0070229	negative regulation of lymphocyte apoptotic process	1	14	0.218434	0.583341	ncbi_431636(SLC46A2)
GO:1903825	organic acid transmembrane transport	1	14	0.218434	0.583341	ncbi_422730(SLC7A2)
GO:2000107	negative regulation of leukocyte apoptotic process	1	14	0.218434	0.583341	ncbi_431636(SLC46A2)
GO:0002697	regulation of immune effector process	3	93	0.220844	0.587487	ncbi_100858653(DHX58);ncbi_395342(CRTAM);ncbi_395971(ADORA2B)
GO:0050708	regulation of protein secretion	3	93	0.220844	0.587487	ncbi_107049174(LOC107049174);ncbi_378926(ANKRD1);ncbi_395398(NRXN1)
GO:0045935	positive regulation of nucleobase-containing compound metabolic process	5	185	0.221302	0.587564	ncbi_395971(ADORA2B);ncbi_417401(TRIM25);ncbi_422720(TLR3);ncbi_423518(PRKCH);ncbi_427721(NOS1)
GO:0006941	striated muscle contraction	2	51	0.223104	0.590064	ncbi_395544(SMAD7B);ncbi_428529(DSG2)
GO:0048738	cardiac muscle tissue development	2	51	0.223104	0.590064	ncbi_374046(COL11A1);ncbi_395544(SMAD7B)
GO:0048568	embryonic organ development	4	139	0.22421	0.591845	ncbi_374046(COL11A1);ncbi_395405(TWIST2);ncbi_419921(MDFI);ncbi_769000(SMAD2W)
GO:0007267	cell-cell signaling	7	284	0.22702	0.594306	ncbi_395398(NRXN1);ncbi_396213(TNR);ncbi_417965(GRIN2B);ncbi_422520(GRID2);ncbi_422771(GABRG1);ncbi_427721(NOS1);ncbi_770511(GABRA2)
GO:0002757	immune response-activating signal transduction	4	140	0.227929	0.594306	ncbi_100858653(DHX58);ncbi_422720(TLR3);ncbi_423518(PRKCH);ncbi_554217(TLR5)
GO:0050730	regulation of peptidyl-tyrosine phosphorylation	2	52	0.229555	0.594306	ncbi_378783(KIT);ncbi_395684(IL6ST)
GO:0051173	positive regulation of nitrogen compound metabolic process	5	188	0.230861	0.594306	ncbi_395971(ADORA2B);ncbi_417401(TRIM25);ncbi_422720(TLR3);ncbi_423518(PRKCH);ncbi_427721(NOS1)
GO:0006690	icosanoid metabolic process	1	15	0.232083	0.594306	ncbi_396394(PLA2G4A)
GO:0014015	positive regulation of gliogenesis	1	15	0.232083	0.594306	ncbi_395684(IL6ST)
GO:0030101	natural killer cell activation	1	15	0.232083	0.594306	ncbi_428597(STX11)
GO:0032481	positive regulation of type I interferon production	1	15	0.232083	0.594306	ncbi_422720(TLR3)
GO:0032611	interleukin-1 beta production	1	15	0.232083	0.594306	ncbi_554217(TLR5)
GO:0033077	T cell differentiation in thymus	1	15	0.232083	0.594306	ncbi_776138(JAG2)
GO:0044259	multicellular organismal macromolecule metabolic process	1	15	0.232083	0.594306	ncbi_395683(MMP13)
GO:0046717	acid secretion	1	15	0.232083	0.594306	ncbi_396394(PLA2G4A)
GO:0048332	mesoderm morphogenesis	1	15	0.232083	0.594306	ncbi_769000(SMAD2W)
GO:0070873	regulation of glycogen metabolic process	1	15	0.232083	0.594306	ncbi_427864(DYRK2)
GO:0071594	thymocyte aggregation	1	15	0.232083	0.594306	ncbi_776138(JAG2)
GO:1901568	fatty acid derivative metabolic process	1	15	0.232083	0.594306	ncbi_396394(PLA2G4A)
GO:0010959	regulation of metal ion transport	3	96	0.234674	0.597942	ncbi_107055431(LOC107055431);ncbi_420440(DPP6);ncbi_427721(NOS1)
GO:0017015	regulation of transforming growth factor beta receptor signaling pathway	2	53	0.236018	0.597942	ncbi_395544(SMAD7B);ncbi_769000(SMAD2W)
GO:0046425	regulation of JAK-STAT cascade	2	53	0.236018	0.597942	ncbi_378783(KIT);ncbi_395684(IL6ST)
GO:1903844	regulation of cellular response to transforming growth factor beta stimulus	2	53	0.236018	0.597942	ncbi_395544(SMAD7B);ncbi_769000(SMAD2W)
GO:1904892	regulation of STAT cascade	2	53	0.236018	0.597942	ncbi_378783(KIT);ncbi_395684(IL6ST)
GO:0001932	regulation of protein phosphorylation	12	542	0.236122	0.597942	ncbi_100858422(FLT3);ncbi_374191(PDCD4);ncbi_378783(KIT);ncbi_395544(SMAD7B);ncbi_395559(EPHA4);ncbi_395684(IL6ST);ncbi_396081(NTRK3);ncbi_396177(EPHB1);ncbi_419921(MDFI);ncbi_421489(SMYD3);ncbi_422720(TLR3);ncbi_428260(STK38)
GO:0007417	central nervous system development	7	288	0.237357	0.599517	ncbi_395559(EPHA4);ncbi_396177(EPHB1);ncbi_396213(TNR);ncbi_422520(GRID2);ncbi_426920(UNC5D);ncbi_768456(CNTNAP2);ncbi_770762(SEPT4)
GO:2000026	regulation of multicellular organismal development	11	492	0.239433	0.599517	ncbi_100858422(FLT3);ncbi_395559(EPHA4);ncbi_395684(IL6ST);ncbi_396081(NTRK3);ncbi_396213(TNR);ncbi_421199(BCL11A);ncbi_423518(PRKCH);ncbi_424044(STAT1);ncbi_431636(SLC46A2);ncbi_445340(PRDM1);ncbi_769000(SMAD2W)
GO:0002224	toll-like receptor signaling pathway	2	54	0.242491	0.599517	ncbi_422720(TLR3);ncbi_554217(TLR5)
GO:0007179	transforming growth factor beta receptor signaling pathway	2	54	0.242491	0.599517	ncbi_395544(SMAD7B);ncbi_769000(SMAD2W)
GO:0050920	regulation of chemotaxis	2	54	0.242491	0.599517	ncbi_396081(NTRK3);ncbi_420696(CCR2)
GO:0071559	response to transforming growth factor beta	2	54	0.242491	0.599517	ncbi_395544(SMAD7B);ncbi_769000(SMAD2W)
GO:0071560	cellular response to transforming growth factor beta stimulus	2	54	0.242491	0.599517	ncbi_395544(SMAD7B);ncbi_769000(SMAD2W)
GO:0007005	mitochondrion organization	3	98	0.243979	0.599517	ncbi_107049174(LOC107049174);ncbi_427209(COL4A3BP);ncbi_770762(SEPT4)
GO:0006942	regulation of striated muscle contraction	1	16	0.245496	0.599517	ncbi_395544(SMAD7B)
GO:0006970	response to osmotic stress	1	16	0.245496	0.599517	ncbi_107055431(LOC107055431)
GO:0007613	memory	1	16	0.245496	0.599517	ncbi_416875(CUX2)
GO:0009250	glucan biosynthetic process	1	16	0.245496	0.599517	ncbi_427864(DYRK2)
GO:0010830	regulation of myotube differentiation	1	16	0.245496	0.599517	ncbi_420599(HDAC9)
GO:0010962	regulation of glucan biosynthetic process	1	16	0.245496	0.599517	ncbi_427864(DYRK2)
GO:0021533	cell differentiation in hindbrain	1	16	0.245496	0.599517	ncbi_422520(GRID2)
GO:0031341	regulation of cell killing	1	16	0.245496	0.599517	ncbi_395342(CRTAM)
GO:0032414	positive regulation of ion transmembrane transporter activity	1	16	0.245496	0.599517	ncbi_107055431(LOC107055431)
GO:0032885	regulation of polysaccharide biosynthetic process	1	16	0.245496	0.599517	ncbi_427864(DYRK2)
GO:0048839	inner ear development	1	16	0.245496	0.599517	ncbi_776138(JAG2)
GO:0098656	anion transmembrane transport	1	16	0.245496	0.599517	ncbi_422730(SLC7A2)
GO:0042306	regulation of protein import into nucleus	3	99	0.248655	0.600515	ncbi_374125(LITAF);ncbi_422720(TLR3);ncbi_427864(DYRK2)
GO:1900180	regulation of protein localization to nucleus	3	99	0.248655	0.600515	ncbi_374125(LITAF);ncbi_422720(TLR3);ncbi_427864(DYRK2)
GO:1902105	regulation of leukocyte differentiation	3	99	0.248655	0.600515	ncbi_100858422(FLT3);ncbi_431636(SLC46A2);ncbi_445340(PRDM1)
GO:1904589	regulation of protein import	3	99	0.248655	0.600515	ncbi_374125(LITAF);ncbi_422720(TLR3);ncbi_427864(DYRK2)
GO:0008277	regulation of G-protein coupled receptor protein signaling pathway	2	55	0.248973	0.600515	ncbi_423929(GRK5);ncbi_769998(RGS5)
GO:0045216	cell-cell junction organization	2	55	0.248973	0.600515	ncbi_107055431(LOC107055431);ncbi_423518(PRKCH)
GO:1902532	negative regulation of intracellular signal transduction	2	55	0.248973	0.600515	ncbi_100858653(DHX58);ncbi_374191(PDCD4)
GO:0006936	muscle contraction	3	100	0.253344	0.603723	ncbi_395544(SMAD7B);ncbi_427721(NOS1);ncbi_428529(DSG2)
GO:1903533	regulation of protein targeting	3	100	0.253344	0.603723	ncbi_374125(LITAF);ncbi_422720(TLR3);ncbi_427864(DYRK2)
GO:0007162	negative regulation of cell adhesion	2	56	0.25546	0.603723	ncbi_396213(TNR);ncbi_420195(PAG1)
GO:0007259	JAK-STAT cascade	2	56	0.25546	0.603723	ncbi_378783(KIT);ncbi_395684(IL6ST)
GO:0008016	regulation of heart contraction	2	56	0.25546	0.603723	ncbi_427721(NOS1);ncbi_428529(DSG2)
GO:0097696	STAT cascade	2	56	0.25546	0.603723	ncbi_378783(KIT);ncbi_395684(IL6ST)
GO:0050793	regulation of developmental process	18	870	0.255984	0.603723	ncbi_100858422(FLT3);ncbi_374229(TNFSF13B);ncbi_378783(KIT);ncbi_395405(TWIST2);ncbi_395559(EPHA4);ncbi_395684(IL6ST);ncbi_395799(TPH1);ncbi_396081(NTRK3);ncbi_396213(TNR);ncbi_416875(CUX2);ncbi_418491(TIAM1);ncbi_420599(HDAC9);ncbi_421199(BCL11A);ncbi_423518(PRKCH);ncbi_424044(STAT1);ncbi_431636(SLC46A2);ncbi_445340(PRDM1);ncbi_769000(SMAD2W)
GO:0023057	negative regulation of signaling	7	296	0.258482	0.603723	ncbi_100858653(DHX58);ncbi_374191(PDCD4);ncbi_395684(IL6ST);ncbi_419921(MDFI);ncbi_423929(GRK5);ncbi_427721(NOS1);ncbi_769998(RGS5)
GO:0000578	embryonic axis specification	1	17	0.258676	0.603723	ncbi_769000(SMAD2W)
GO:0000768	syncytium formation by plasma membrane fusion	1	17	0.258676	0.603723	ncbi_424044(STAT1)
GO:0010595	positive regulation of endothelial cell migration	1	17	0.258676	0.603723	ncbi_420599(HDAC9)
GO:0010837	regulation of keratinocyte proliferation	1	17	0.258676	0.603723	ncbi_395405(TWIST2)
GO:0030104	water homeostasis	1	17	0.258676	0.603723	ncbi_426894(AQP3)
GO:0032413	negative regulation of ion transmembrane transporter activity	1	17	0.258676	0.603723	ncbi_107055431(LOC107055431)
GO:0032881	regulation of polysaccharide metabolic process	1	17	0.258676	0.603723	ncbi_427864(DYRK2)
GO:0043516	regulation of DNA damage response, signal transduction by p53 class mediator	1	17	0.258676	0.603723	ncbi_378926(ANKRD1)
GO:0043616	keratinocyte proliferation	1	17	0.258676	0.603723	ncbi_395405(TWIST2)
GO:0070252	actin-mediated cell contraction	1	17	0.258676	0.603723	ncbi_428529(DSG2)
GO:0086001	cardiac muscle cell action potential	1	17	0.258676	0.603723	ncbi_428529(DSG2)
GO:0002253	activation of immune response	4	149	0.262051	0.610562	ncbi_100858653(DHX58);ncbi_422720(TLR3);ncbi_423518(PRKCH);ncbi_554217(TLR5)
GO:1901700	response to oxygen-containing compound	7	299	0.266545	0.614404	MSTRG.1976(IL17D);ncbi_374125(LITAF);ncbi_378926(ANKRD1);ncbi_417965(GRIN2B);ncbi_420599(HDAC9);ncbi_424433(BRINP2);ncbi_769000(SMAD2W)
GO:0044092	negative regulation of molecular function	6	249	0.267741	0.614404	ncbi_107055431(LOC107055431);ncbi_374191(PDCD4);ncbi_395405(TWIST2);ncbi_395544(SMAD7B);ncbi_419921(MDFI);ncbi_427721(NOS1)
GO:0007281	germ cell development	2	58	0.268442	0.614404	ncbi_378783(KIT);ncbi_770762(SEPT4)
GO:0048638	regulation of developmental growth	2	58	0.268442	0.614404	ncbi_396081(NTRK3);ncbi_396213(TNR)
GO:0050795	regulation of behavior	2	58	0.268442	0.614404	ncbi_396081(NTRK3);ncbi_420696(CCR2)
GO:0060560	developmental growth involved in morphogenesis	2	58	0.268442	0.614404	ncbi_396081(NTRK3);ncbi_396213(TNR)
GO:0000096	sulfur amino acid metabolic process	1	18	0.271627	0.614404	ncbi_428994(CPS1)
GO:0002708	positive regulation of lymphocyte mediated immunity	1	18	0.271627	0.614404	ncbi_395342(CRTAM)
GO:0006949	syncytium formation	1	18	0.271627	0.614404	ncbi_424044(STAT1)
GO:0008585	female gonad development	1	18	0.271627	0.614404	ncbi_378783(KIT)
GO:0032652	regulation of interleukin-1 production	1	18	0.271627	0.614404	ncbi_554217(TLR5)
GO:0032924	activin receptor signaling pathway	1	18	0.271627	0.614404	ncbi_769000(SMAD2W)
GO:0033555	multicellular organismal response to stress	1	18	0.271627	0.614404	ncbi_417965(GRIN2B)
GO:0034111	negative regulation of homotypic cell-cell adhesion	1	18	0.271627	0.614404	ncbi_420195(PAG1)
GO:0034766	negative regulation of ion transmembrane transport	1	18	0.271627	0.614404	ncbi_107055431(LOC107055431)
GO:0046545	development of primary female sexual characteristics	1	18	0.271627	0.614404	ncbi_378783(KIT)
GO:0001101	response to acid chemical	3	104	0.272221	0.614404	ncbi_421689(MAP7);ncbi_424433(BRINP2);ncbi_426894(AQP3)
GO:0051090	regulation of sequence-specific DNA binding transcription factor activity	3	104	0.272221	0.614404	ncbi_417401(TRIM25);ncbi_422720(TLR3);ncbi_423518(PRKCH)
GO:0090287	regulation of cellular response to growth factor stimulus	3	104	0.272221	0.614404	ncbi_373985(CHRDL1);ncbi_395544(SMAD7B);ncbi_769000(SMAD2W)
GO:0050878	regulation of body fluid levels	4	152	0.273645	0.616602	ncbi_101749756(P2RY12);ncbi_374209(ITGB3);ncbi_426894(AQP3);ncbi_431663(NPR3)
GO:0060047	heart contraction	2	59	0.274933	0.618487	ncbi_427721(NOS1);ncbi_428529(DSG2)
GO:0045859	regulation of protein kinase activity	6	252	0.276692	0.620324	ncbi_374191(PDCD4);ncbi_378783(KIT);ncbi_395559(EPHA4);ncbi_396081(NTRK3);ncbi_419921(MDFI);ncbi_428260(STK38)
GO:0019953	sexual reproduction	5	202	0.276897	0.620324	ncbi_378783(KIT);ncbi_421689(MAP7);ncbi_421757(SLC22A16);ncbi_770762(SEPT4);ncbi_776138(JAG2)
GO:0048856	anatomical structure development	42	2204	0.27957	0.620324	ncbi_100858422(FLT3);ncbi_373985(CHRDL1);ncbi_374046(COL11A1);ncbi_374209(ITGB3);ncbi_374229(TNFSF13B);ncbi_378783(KIT);ncbi_378926(ANKRD1);ncbi_395386(CLEC3B);ncbi_395398(NRXN1);ncbi_395405(TWIST2);ncbi_395544(SMAD7B);ncbi_395559(EPHA4);ncbi_395683(MMP13);ncbi_395684(IL6ST);ncbi_396081(NTRK3);ncbi_396177(EPHB1);ncbi_396213(TNR);ncbi_415619(SMPD3);ncbi_416875(CUX2);ncbi_418491(TIAM1);ncbi_419779(…
GO:0048812	neuron projection morphogenesis	5	203	0.280261	0.620324	ncbi_395559(EPHA4);ncbi_396081(NTRK3);ncbi_396177(EPHB1);ncbi_396213(TNR);ncbi_426920(UNC5D)
GO:0018108	peptidyl-tyrosine phosphorylation	2	60	0.281422	0.620324	ncbi_378783(KIT);ncbi_395684(IL6ST)
GO:0018212	peptidyl-tyrosine modification	2	60	0.281422	0.620324	ncbi_378783(KIT);ncbi_395684(IL6ST)
GO:0043009	chordate embryonic development	2	60	0.281422	0.620324	ncbi_395405(TWIST2);ncbi_769000(SMAD2W)
GO:1903706	regulation of hemopoiesis	3	106	0.281719	0.620324	ncbi_100858422(FLT3);ncbi_431636(SLC46A2);ncbi_445340(PRDM1)
GO:0007612	learning	1	19	0.284353	0.620324	ncbi_396213(TNR)
GO:0032410	negative regulation of transporter activity	1	19	0.284353	0.620324	ncbi_107055431(LOC107055431)
GO:0032411	positive regulation of transporter activity	1	19	0.284353	0.620324	ncbi_107055431(LOC107055431)
GO:0032642	regulation of chemokine production	1	19	0.284353	0.620324	ncbi_422720(TLR3)
GO:0042308	negative regulation of protein import into nucleus	1	19	0.284353	0.620324	ncbi_427864(DYRK2)
GO:0050688	regulation of defense response to virus	1	19	0.284353	0.620324	ncbi_100858653(DHX58)
GO:0070555	response to interleukin-1	1	19	0.284353	0.620324	ncbi_378926(ANKRD1)
GO:0090317	negative regulation of intracellular protein transport	1	19	0.284353	0.620324	ncbi_427864(DYRK2)
GO:1900181	negative regulation of protein localization to nucleus	1	19	0.284353	0.620324	ncbi_427864(DYRK2)
GO:1903828	negative regulation of cellular protein localization	1	19	0.284353	0.620324	ncbi_427864(DYRK2)
GO:1904590	negative regulation of protein import	1	19	0.284353	0.620324	ncbi_427864(DYRK2)
GO:0044262	cellular carbohydrate metabolic process	3	107	0.28648	0.62298	ncbi_395684(IL6ST);ncbi_427864(DYRK2);ncbi_428994(CPS1)
GO:0048232	male gamete generation	3	107	0.28648	0.62298	ncbi_378783(KIT);ncbi_421689(MAP7);ncbi_776138(JAG2)
GO:0051179	localization	51	2716	0.288498	0.625515	ncbi_101749756(P2RY12);ncbi_107049174(LOC107049174);ncbi_107055431(LOC107055431);ncbi_374125(LITAF);ncbi_374209(ITGB3);ncbi_374229(TNFSF13B);ncbi_378783(KIT);ncbi_378926(ANKRD1);ncbi_395398(NRXN1);ncbi_395544(SMAD7B);ncbi_396081(NTRK3);ncbi_396394(PLA2G4A);ncbi_415619(SMPD3);ncbi_416468(SNX8);ncbi_416753(ATP6V0C);ncbi_416871(HVCN1);ncbi_417965(GRIN2B);ncbi_418491(TIAM1);ncbi_420210(ATP6V0D2);ncbi…
GO:0031589	cell-substrate adhesion	3	108	0.291248	0.625515	ncbi_374209(ITGB3);ncbi_418491(TIAM1);ncbi_427326(EDIL3)
GO:0045597	positive regulation of cell differentiation	6	257	0.291764	0.625515	ncbi_395684(IL6ST);ncbi_395799(TPH1);ncbi_396081(NTRK3);ncbi_416875(CUX2);ncbi_418491(TIAM1);ncbi_423518(PRKCH)
GO:0007596	blood coagulation	2	62	0.294385	0.625515	ncbi_101749756(P2RY12);ncbi_374209(ITGB3)
GO:0046822	regulation of nucleocytoplasmic transport	3	109	0.296021	0.625515	ncbi_374125(LITAF);ncbi_422720(TLR3);ncbi_427864(DYRK2)
GO:0000187	activation of MAPK activity	1	20	0.296858	0.625515	ncbi_419921(MDFI)
GO:0000271	polysaccharide biosynthetic process	1	20	0.296858	0.625515	ncbi_427864(DYRK2)
GO:0008038	neuron recognition	1	20	0.296858	0.625515	ncbi_395559(EPHA4)
GO:0016575	histone deacetylation	1	20	0.296858	0.625515	ncbi_420599(HDAC9)
GO:0021602	cranial nerve morphogenesis	1	20	0.296858	0.625515	ncbi_396177(EPHB1)
GO:0030048	actin filament-based movement	1	20	0.296858	0.625515	ncbi_428529(DSG2)
GO:0032479	regulation of type I interferon production	1	20	0.296858	0.625515	ncbi_422720(TLR3)
GO:0032602	chemokine production	1	20	0.296858	0.625515	ncbi_422720(TLR3)
GO:0033692	cellular polysaccharide biosynthetic process	1	20	0.296858	0.625515	ncbi_427864(DYRK2)
GO:0034637	cellular carbohydrate biosynthetic process	1	20	0.296858	0.625515	ncbi_427864(DYRK2)
GO:0043534	blood vessel endothelial cell migration	1	20	0.296858	0.625515	ncbi_420599(HDAC9)
GO:0044236	multicellular organism metabolic process	1	20	0.296858	0.625515	ncbi_395683(MMP13)
GO:0051607	defense response to virus	1	20	0.296858	0.625515	ncbi_100858653(DHX58)
GO:0060491	regulation of cell projection assembly	1	20	0.296858	0.625515	ncbi_421908(SH3YL1)
GO:0007276	gamete generation	4	158	0.297082	0.625515	ncbi_378783(KIT);ncbi_421689(MAP7);ncbi_770762(SEPT4);ncbi_776138(JAG2)
GO:0006950	response to stress	23	1168	0.297411	0.625515	MSTRG.1976(IL17D);ncbi_100858653(DHX58);ncbi_101749756(P2RY12);ncbi_107055431(LOC107055431);ncbi_374209(ITGB3);ncbi_378783(KIT);ncbi_378926(ANKRD1);ncbi_395342(CRTAM);ncbi_395544(SMAD7B);ncbi_395971(ADORA2B);ncbi_396177(EPHB1);ncbi_417401(TRIM25);ncbi_417965(GRIN2B);ncbi_420696(CCR2);ncbi_420737(AOAH);ncbi_421689(MAP7);ncbi_422720(TLR3);ncbi_422730(SLC7A2);ncbi_427209(COL4A3BP);ncbi_427721(NOS1);…
GO:0031399	regulation of protein modification process	15	734	0.298089	0.625515	ncbi_100858422(FLT3);ncbi_374191(PDCD4);ncbi_378783(KIT);ncbi_395544(SMAD7B);ncbi_395559(EPHA4);ncbi_395684(IL6ST);ncbi_396081(NTRK3);ncbi_396177(EPHB1);ncbi_419921(MDFI);ncbi_421489(SMYD3);ncbi_422720(TLR3);ncbi_427721(NOS1);ncbi_427906(ELFN2);ncbi_428260(STK38);ncbi_770762(SEPT4)
GO:0007275	multicellular organism development	34	1775	0.298147	0.625515	ncbi_100858422(FLT3);ncbi_373985(CHRDL1);ncbi_374046(COL11A1);ncbi_374209(ITGB3);ncbi_378783(KIT);ncbi_378926(ANKRD1);ncbi_395386(CLEC3B);ncbi_395405(TWIST2);ncbi_395544(SMAD7B);ncbi_395559(EPHA4);ncbi_395683(MMP13);ncbi_395684(IL6ST);ncbi_396081(NTRK3);ncbi_396177(EPHB1);ncbi_396213(TNR);ncbi_415619(SMPD3);ncbi_419779(MPZL2);ncbi_419921(MDFI);ncbi_421199(BCL11A);ncbi_422415(RXFP1);ncbi_422520(GR…
GO:0009987	cellular process	134	7510	0.299432	0.627251	MSTRG.15607(HERVK_113);ncbi_100857134(GADL1);ncbi_100857704(GMNC);ncbi_100858422(FLT3);ncbi_100858653(DHX58);ncbi_101749756(P2RY12);ncbi_101751551(FAM83G);ncbi_107049174(LOC107049174);ncbi_107055431(LOC107055431);ncbi_107055444(RPTC15L);ncbi_373985(CHRDL1);ncbi_374014(SPIN1W);ncbi_374046(COL11A1);ncbi_374125(LITAF);ncbi_374191(PDCD4);ncbi_374209(ITGB3);ncbi_374229(TNFSF13B);ncbi_378783(KIT);ncbi_…
GO:0030335	positive regulation of cell migration	2	63	0.300855	0.62831	ncbi_420599(HDAC9);ncbi_420696(CCR2)
GO:2000147	positive regulation of cell motility	2	63	0.300855	0.62831	ncbi_420599(HDAC9);ncbi_420696(CCR2)
GO:0045893	positive regulation of transcription, DNA-templated	3	111	0.305582	0.633079	ncbi_417401(TRIM25);ncbi_422720(TLR3);ncbi_423518(PRKCH)
GO:1902680	positive regulation of RNA biosynthetic process	3	111	0.305582	0.633079	ncbi_417401(TRIM25);ncbi_422720(TLR3);ncbi_423518(PRKCH)
GO:1903508	positive regulation of nucleic acid-templated transcription	3	111	0.305582	0.633079	ncbi_417401(TRIM25);ncbi_422720(TLR3);ncbi_423518(PRKCH)
GO:0007626	locomotory behavior	2	64	0.307316	0.633079	ncbi_395559(EPHA4);ncbi_396213(TNR)
GO:0010721	negative regulation of cell development	2	64	0.307316	0.633079	ncbi_396213(TNR);ncbi_421199(BCL11A)
GO:0051272	positive regulation of cellular component movement	2	64	0.307316	0.633079	ncbi_420599(HDAC9);ncbi_420696(CCR2)
GO:0042127	regulation of cell proliferation	11	525	0.308386	0.633079	ncbi_374209(ITGB3);ncbi_374229(TNFSF13B);ncbi_378783(KIT);ncbi_395405(TWIST2);ncbi_395684(IL6ST);ncbi_396081(NTRK3);ncbi_423518(PRKCH);ncbi_424044(STAT1);ncbi_427225(PDCD1LG2);ncbi_431663(NPR3);ncbi_445340(PRDM1)
GO:0043269	regulation of ion transport	4	161	0.308898	0.633079	ncbi_101749756(P2RY12);ncbi_107055431(LOC107055431);ncbi_420440(DPP6);ncbi_427721(NOS1)
GO:0002260	lymphocyte homeostasis	1	21	0.309146	0.633079	ncbi_431636(SLC46A2)
GO:0034763	negative regulation of transmembrane transport	1	21	0.309146	0.633079	ncbi_107055431(LOC107055431)
GO:0042490	mechanoreceptor differentiation	1	21	0.309146	0.633079	ncbi_776138(JAG2)
GO:0051224	negative regulation of protein transport	1	21	0.309146	0.633079	ncbi_427864(DYRK2)
GO:1904950	negative regulation of establishment of protein localization	1	21	0.309146	0.633079	ncbi_427864(DYRK2)
GO:0044767	single-organism developmental process	45	2401	0.31234	0.638665	ncbi_100858422(FLT3);ncbi_373985(CHRDL1);ncbi_374046(COL11A1);ncbi_374191(PDCD4);ncbi_374209(ITGB3);ncbi_378783(KIT);ncbi_378926(ANKRD1);ncbi_395386(CLEC3B);ncbi_395405(TWIST2);ncbi_395544(SMAD7B);ncbi_395559(EPHA4);ncbi_395683(MMP13);ncbi_395684(IL6ST);ncbi_395799(TPH1);ncbi_395875(COL12A1);ncbi_396081(NTRK3);ncbi_396177(EPHB1);ncbi_396213(TNR);ncbi_415619(SMPD3);ncbi_416875(CUX2);ncbi_417245(PA…
GO:0007169	transmembrane receptor protein tyrosine kinase signaling pathway	5	214	0.317744	0.646215	ncbi_378783(KIT);ncbi_395559(EPHA4);ncbi_396177(EPHB1);ncbi_418491(TIAM1);ncbi_419923(FRS3)
GO:0032940	secretion by cell	5	214	0.317744	0.646215	ncbi_107049174(LOC107049174);ncbi_374229(TNFSF13B);ncbi_378926(ANKRD1);ncbi_395398(NRXN1);ncbi_769000(SMAD2W)
GO:0033157	regulation of intracellular protein transport	3	114	0.319947	0.646215	ncbi_374125(LITAF);ncbi_422720(TLR3);ncbi_427864(DYRK2)
GO:0043062	extracellular structure organization	3	114	0.319947	0.646215	ncbi_374046(COL11A1);ncbi_396213(TNR);ncbi_422415(RXFP1)
GO:0002066	columnar/cuboidal epithelial cell development	1	22	0.321221	0.646215	ncbi_445340(PRDM1)
GO:0009408	response to heat	1	22	0.321221	0.646215	ncbi_428459(ARPP21)
GO:0009615	response to virus	1	22	0.321221	0.646215	ncbi_100858653(DHX58)
GO:0010634	positive regulation of epithelial cell migration	1	22	0.321221	0.646215	ncbi_420599(HDAC9)
GO:0032606	type I interferon production	1	22	0.321221	0.646215	ncbi_422720(TLR3)
GO:0032612	interleukin-1 production	1	22	0.321221	0.646215	ncbi_554217(TLR5)
GO:0050854	regulation of antigen receptor-mediated signaling pathway	1	22	0.321221	0.646215	ncbi_423518(PRKCH)
GO:0008283	cell proliferation	16	803	0.325109	0.647273	ncbi_100858422(FLT3);ncbi_374209(ITGB3);ncbi_374229(TNFSF13B);ncbi_378783(KIT);ncbi_395405(TWIST2);ncbi_395684(IL6ST);ncbi_396081(NTRK3);ncbi_396177(EPHB1);ncbi_396394(PLA2G4A);ncbi_423518(PRKCH);ncbi_424044(STAT1);ncbi_427225(PDCD1LG2);ncbi_431663(NPR3);ncbi_445340(PRDM1);ncbi_769000(SMAD2W);ncbi_776138(JAG2)
GO:0002790	peptide secretion	2	67	0.326624	0.647273	ncbi_395398(NRXN1);ncbi_415619(SMPD3)
GO:0009792	embryo development ending in birth or egg hatching	2	67	0.326624	0.647273	ncbi_395405(TWIST2);ncbi_769000(SMAD2W)
GO:0022412	cellular process involved in reproduction in multicellular organism	2	67	0.326624	0.647273	ncbi_378783(KIT);ncbi_770762(SEPT4)
GO:0006606	protein import into nucleus	3	116	0.32953	0.647273	ncbi_374125(LITAF);ncbi_422720(TLR3);ncbi_427864(DYRK2)
GO:0007517	muscle organ development	3	116	0.32953	0.647273	ncbi_374046(COL11A1);ncbi_378926(ANKRD1);ncbi_395544(SMAD7B)
GO:0017038	protein import	3	116	0.32953	0.647273	ncbi_374125(LITAF);ncbi_422720(TLR3);ncbi_427864(DYRK2)
GO:0044744	protein targeting to nucleus	3	116	0.32953	0.647273	ncbi_374125(LITAF);ncbi_422720(TLR3);ncbi_427864(DYRK2)
GO:1902593	single-organism nuclear import	3	116	0.32953	0.647273	ncbi_374125(LITAF);ncbi_422720(TLR3);ncbi_427864(DYRK2)
GO:0000902	cell morphogenesis	10	482	0.331778	0.647273	ncbi_378783(KIT);ncbi_395559(EPHA4);ncbi_396081(NTRK3);ncbi_396177(EPHB1);ncbi_396213(TNR);ncbi_416875(CUX2);ncbi_418491(TIAM1);ncbi_423241(TTBK2);ncbi_426920(UNC5D);ncbi_769000(SMAD2W)
GO:0007178	transmembrane receptor protein serine/threonine kinase signaling pathway	4	167	0.332662	0.647273	ncbi_101751551(FAM83G);ncbi_373985(CHRDL1);ncbi_395544(SMAD7B);ncbi_769000(SMAD2W)
GO:0003015	heart process	2	68	0.33303	0.647273	ncbi_427721(NOS1);ncbi_428529(DSG2)
GO:0015980	energy derivation by oxidation of organic compounds	2	68	0.33303	0.647273	ncbi_427864(DYRK2);ncbi_428994(CPS1)
GO:0032872	regulation of stress-activated MAPK cascade	2	68	0.33303	0.647273	ncbi_396177(EPHB1);ncbi_422720(TLR3)
GO:0001960	negative regulation of cytokine-mediated signaling pathway	1	23	0.333086	0.647273	ncbi_395684(IL6ST)
GO:0006641	triglyceride metabolic process	1	23	0.333086	0.647273	ncbi_428994(CPS1)
GO:0032507	maintenance of protein location in cell	1	23	0.333086	0.647273	ncbi_107049174(LOC107049174)
GO:0034767	positive regulation of ion transmembrane transport	1	23	0.333086	0.647273	ncbi_107055431(LOC107055431)
GO:0042461	photoreceptor cell development	1	23	0.333086	0.647273	ncbi_445340(PRDM1)
GO:0045185	maintenance of protein location	1	23	0.333086	0.647273	ncbi_107049174(LOC107049174)
GO:0046823	negative regulation of nucleocytoplasmic transport	1	23	0.333086	0.647273	ncbi_427864(DYRK2)
GO:0060761	negative regulation of response to cytokine stimulus	1	23	0.333086	0.647273	ncbi_395684(IL6ST)
GO:0071901	negative regulation of protein serine/threonine kinase activity	1	23	0.333086	0.647273	ncbi_374191(PDCD4)
GO:1903650	negative regulation of cytoplasmic transport	1	23	0.333086	0.647273	ncbi_427864(DYRK2)
GO:0051170	nuclear import	3	117	0.334322	0.647837	ncbi_374125(LITAF);ncbi_422720(TLR3);ncbi_427864(DYRK2)
GO:0090092	regulation of transmembrane receptor protein serine/threonine kinase signaling pathway	3	117	0.334322	0.647837	ncbi_373985(CHRDL1);ncbi_395544(SMAD7B);ncbi_769000(SMAD2W)
GO:0048468	cell development	16	810	0.337836	0.650357	ncbi_374046(COL11A1);ncbi_378783(KIT);ncbi_395559(EPHA4);ncbi_395684(IL6ST);ncbi_396081(NTRK3);ncbi_396177(EPHB1);ncbi_396213(TNR);ncbi_416875(CUX2);ncbi_418491(TIAM1);ncbi_421199(BCL11A);ncbi_421489(SMYD3);ncbi_421689(MAP7);ncbi_426920(UNC5D);ncbi_445340(PRDM1);ncbi_769000(SMAD2W);ncbi_770762(SEPT4)
GO:0043549	regulation of kinase activity	6	272	0.337885	0.650357	ncbi_374191(PDCD4);ncbi_378783(KIT);ncbi_395559(EPHA4);ncbi_396081(NTRK3);ncbi_419921(MDFI);ncbi_428260(STK38)
GO:0035556	intracellular signal transduction	18	920	0.338679	0.650357	ncbi_100858653(DHX58);ncbi_107049174(LOC107049174);ncbi_374125(LITAF);ncbi_374191(PDCD4);ncbi_378783(KIT);ncbi_378926(ANKRD1);ncbi_395559(EPHA4);ncbi_395684(IL6ST);ncbi_396177(EPHB1);ncbi_417401(TRIM25);ncbi_417965(GRIN2B);ncbi_419921(MDFI);ncbi_421139(CA8);ncbi_422720(TLR3);ncbi_424044(STAT1);ncbi_427864(DYRK2);ncbi_428260(STK38);ncbi_770762(SEPT4)
GO:0044093	positive regulation of molecular function	8	378	0.338722	0.650357	ncbi_107055431(LOC107055431);ncbi_378783(KIT);ncbi_395559(EPHA4);ncbi_396081(NTRK3);ncbi_417401(TRIM25);ncbi_419921(MDFI);ncbi_422720(TLR3);ncbi_423518(PRKCH)
GO:0034504	protein localization to nucleus	3	118	0.339112	0.650357	ncbi_374125(LITAF);ncbi_422720(TLR3);ncbi_427864(DYRK2)
GO:0097485	neuron projection guidance	3	118	0.339112	0.650357	ncbi_395559(EPHA4);ncbi_396177(EPHB1);ncbi_426920(UNC5D)
GO:0007606	sensory perception of chemical stimulus	2	69	0.33942	0.650357	ncbi_420752(PDE1C);ncbi_772279(SLC24A4)
GO:0070302	regulation of stress-activated protein kinase signaling cascade	2	69	0.33942	0.650357	ncbi_396177(EPHB1);ncbi_422720(TLR3)
GO:0009891	positive regulation of biosynthetic process	5	221	0.341932	0.65325	ncbi_395971(ADORA2B);ncbi_417401(TRIM25);ncbi_422720(TLR3);ncbi_423518(PRKCH);ncbi_427721(NOS1)
GO:0001764	neuron migration	1	24	0.344745	0.65325	ncbi_426920(UNC5D)
GO:0001776	leukocyte homeostasis	1	24	0.344745	0.65325	ncbi_431636(SLC46A2)
GO:0002706	regulation of lymphocyte mediated immunity	1	24	0.344745	0.65325	ncbi_395342(CRTAM)
GO:0010771	negative regulation of cell morphogenesis involved in differentiation	1	24	0.344745	0.65325	ncbi_396213(TNR)
GO:0030324	lung development	1	24	0.344745	0.65325	ncbi_422415(RXFP1)
GO:0032387	negative regulation of intracellular transport	1	24	0.344745	0.65325	ncbi_427864(DYRK2)
GO:0050727	regulation of inflammatory response	1	24	0.344745	0.65325	ncbi_395971(ADORA2B)
GO:0015698	inorganic anion transport	2	70	0.34579	0.653425	ncbi_422771(GABRG1);ncbi_770511(GABRA2)
GO:0050953	sensory perception of light stimulus	2	70	0.34579	0.653425	ncbi_374046(COL11A1);ncbi_428670(OPN5)
GO:0032502	developmental process	47	2547	0.350757	0.656559	ncbi_100858422(FLT3);ncbi_373985(CHRDL1);ncbi_374046(COL11A1);ncbi_374191(PDCD4);ncbi_374209(ITGB3);ncbi_374229(TNFSF13B);ncbi_378783(KIT);ncbi_378926(ANKRD1);ncbi_395386(CLEC3B);ncbi_395398(NRXN1);ncbi_395405(TWIST2);ncbi_395544(SMAD7B);ncbi_395559(EPHA4);ncbi_395683(MMP13);ncbi_395684(IL6ST);ncbi_395799(TPH1);ncbi_395875(COL12A1);ncbi_396081(NTRK3);ncbi_396177(EPHB1);ncbi_396213(TNR);ncbi_41561…
GO:0050817	coagulation	2	71	0.352141	0.656559	ncbi_101749756(P2RY12);ncbi_374209(ITGB3)
GO:0048729	tissue morphogenesis	5	224	0.352346	0.656559	ncbi_374046(COL11A1);ncbi_378926(ANKRD1);ncbi_395544(SMAD7B);ncbi_769000(SMAD2W);ncbi_776138(JAG2)
GO:0031175	neuron projection development	6	277	0.353467	0.656559	ncbi_395559(EPHA4);ncbi_396081(NTRK3);ncbi_396177(EPHB1);ncbi_396213(TNR);ncbi_421199(BCL11A);ncbi_426920(UNC5D)
GO:0001817	regulation of cytokine production	5	225	0.355822	0.656559	ncbi_100858653(DHX58);ncbi_395342(CRTAM);ncbi_395971(ADORA2B);ncbi_422720(TLR3);ncbi_554217(TLR5)
GO:0002028	regulation of sodium ion transport	1	25	0.356201	0.656559	ncbi_107055431(LOC107055431)
GO:0006476	protein deacetylation	1	25	0.356201	0.656559	ncbi_420599(HDAC9)
GO:0006836	neurotransmitter transport	1	25	0.356201	0.656559	ncbi_427721(NOS1)
GO:0009880	embryonic pattern specification	1	25	0.356201	0.656559	ncbi_769000(SMAD2W)
GO:0031960	response to corticosteroid	1	25	0.356201	0.656559	ncbi_421489(SMYD3)
GO:0032680	regulation of tumor necrosis factor production	1	25	0.356201	0.656559	ncbi_422720(TLR3)
GO:0051153	regulation of striated muscle cell differentiation	1	25	0.356201	0.656559	ncbi_420599(HDAC9)
GO:0051651	maintenance of location in cell	1	25	0.356201	0.656559	ncbi_107049174(LOC107049174)
GO:0060541	respiratory system development	1	25	0.356201	0.656559	ncbi_422415(RXFP1)
GO:0061515	myeloid cell development	1	25	0.356201	0.656559	ncbi_378783(KIT)
GO:0048609	multicellular organismal reproductive process	4	173	0.356521	0.656559	ncbi_378783(KIT);ncbi_421689(MAP7);ncbi_770762(SEPT4);ncbi_776138(JAG2)
GO:0043410	positive regulation of MAPK cascade	3	122	0.358247	0.656559	ncbi_395559(EPHA4);ncbi_419921(MDFI);ncbi_422720(TLR3)
GO:0006796	phosphate-containing compound metabolic process	26	1375	0.358375	0.656559	ncbi_100858422(FLT3);ncbi_374191(PDCD4);ncbi_378783(KIT);ncbi_395544(SMAD7B);ncbi_395559(EPHA4);ncbi_395684(IL6ST);ncbi_395971(ADORA2B);ncbi_396081(NTRK3);ncbi_396177(EPHB1);ncbi_396394(PLA2G4A);ncbi_415619(SMPD3);ncbi_418217(STK38L);ncbi_418639(PRPS2);ncbi_419160(PTPRT);ncbi_419921(MDFI);ncbi_421489(SMYD3);ncbi_421925(MBOAT2);ncbi_422720(TLR3);ncbi_423085(PTPN5);ncbi_423241(TTBK2);ncbi_423518(PR…
GO:0030595	leukocyte chemotaxis	2	72	0.358471	0.656559	ncbi_378783(KIT);ncbi_420696(CCR2)
GO:0032147	activation of protein kinase activity	2	72	0.358471	0.656559	ncbi_396081(NTRK3);ncbi_419921(MDFI)
GO:0051606	detection of stimulus	2	72	0.358471	0.656559	ncbi_396177(EPHB1);ncbi_417965(GRIN2B)
GO:0098660	inorganic ion transmembrane transport	2	72	0.358471	0.656559	ncbi_416753(ATP6V0C);ncbi_420210(ATP6V0D2)
GO:0098662	inorganic cation transmembrane transport	2	72	0.358471	0.656559	ncbi_416753(ATP6V0C);ncbi_420210(ATP6V0D2)
GO:0002027	regulation of heart rate	1	26	0.367458	0.665017	ncbi_428529(DSG2)
GO:0002698	negative regulation of immune effector process	1	26	0.367458	0.665017	ncbi_100858653(DHX58)
GO:0006261	DNA-dependent DNA replication	1	26	0.367458	0.665017	ncbi_422902(SLBP)
GO:0007498	mesoderm development	1	26	0.367458	0.665017	ncbi_769000(SMAD2W)
GO:0032006	regulation of TOR signaling	1	26	0.367458	0.665017	ncbi_107049174(LOC107049174)
GO:0034764	positive regulation of transmembrane transport	1	26	0.367458	0.665017	ncbi_107055431(LOC107055431)
GO:0070228	regulation of lymphocyte apoptotic process	1	26	0.367458	0.665017	ncbi_431636(SLC46A2)
GO:1903555	regulation of tumor necrosis factor superfamily cytokine production	1	26	0.367458	0.665017	ncbi_422720(TLR3)
GO:2000106	regulation of leukocyte apoptotic process	1	26	0.367458	0.665017	ncbi_431636(SLC46A2)
GO:0048519	negative regulation of biological process	26	1382	0.368728	0.666244	ncbi_100858653(DHX58);ncbi_107055431(LOC107055431);ncbi_374191(PDCD4);ncbi_378926(ANKRD1);ncbi_395382(GPR149);ncbi_395398(NRXN1);ncbi_395405(TWIST2);ncbi_395544(SMAD7B);ncbi_395559(EPHA4);ncbi_395684(IL6ST);ncbi_396213(TNR);ncbi_417401(TRIM25);ncbi_419921(MDFI);ncbi_420195(PAG1);ncbi_420737(AOAH);ncbi_421199(BCL11A);ncbi_421489(SMYD3);ncbi_422520(GRID2);ncbi_423518(PRKCH);ncbi_423929(GRK5);ncbi_4…
GO:0009967	positive regulation of signal transduction	6	282	0.369109	0.666244	ncbi_374014(SPIN1W);ncbi_395559(EPHA4);ncbi_416753(ATP6V0C);ncbi_419921(MDFI);ncbi_422720(TLR3);ncbi_769000(SMAD2W)
GO:0021537	telencephalon development	2	74	0.371063	0.668012	ncbi_396213(TNR);ncbi_768456(CNTNAP2)
GO:0060326	cell chemotaxis	2	74	0.371063	0.668012	ncbi_378783(KIT);ncbi_420696(CCR2)
GO:1903827	regulation of cellular protein localization	3	126	0.377309	0.672597	ncbi_374125(LITAF);ncbi_422720(TLR3);ncbi_427864(DYRK2)
GO:0098655	cation transmembrane transport	2	75	0.377323	0.672597	ncbi_416753(ATP6V0C);ncbi_420210(ATP6V0D2)
GO:0006793	phosphorus metabolic process	26	1388	0.377656	0.672597	ncbi_100858422(FLT3);ncbi_374191(PDCD4);ncbi_378783(KIT);ncbi_395544(SMAD7B);ncbi_395559(EPHA4);ncbi_395684(IL6ST);ncbi_395971(ADORA2B);ncbi_396081(NTRK3);ncbi_396177(EPHB1);ncbi_396394(PLA2G4A);ncbi_415619(SMPD3);ncbi_418217(STK38L);ncbi_418639(PRPS2);ncbi_419160(PTPRT);ncbi_419921(MDFI);ncbi_421489(SMYD3);ncbi_421925(MBOAT2);ncbi_422720(TLR3);ncbi_423085(PTPN5);ncbi_423241(TTBK2);ncbi_423518(PR…
GO:0002367	cytokine production involved in immune response	1	27	0.37852	0.672597	ncbi_378783(KIT)
GO:0006835	dicarboxylic acid transport	1	27	0.37852	0.672597	ncbi_427352(SLC1A1)
GO:0031929	TOR signaling	1	27	0.37852	0.672597	ncbi_107049174(LOC107049174)
GO:0032526	response to retinoic acid	1	27	0.37852	0.672597	ncbi_424433(BRINP2)
GO:0043467	regulation of generation of precursor metabolites and energy	1	27	0.37852	0.672597	ncbi_427864(DYRK2)
GO:0046660	female sex differentiation	1	27	0.37852	0.672597	ncbi_378783(KIT)
GO:1901796	regulation of signal transduction by p53 class mediator	1	27	0.37852	0.672597	ncbi_378926(ANKRD1)
GO:0016310	phosphorylation	15	777	0.37909	0.672738	ncbi_100858422(FLT3);ncbi_374191(PDCD4);ncbi_378783(KIT);ncbi_395544(SMAD7B);ncbi_395559(EPHA4);ncbi_395684(IL6ST);ncbi_396081(NTRK3);ncbi_396177(EPHB1);ncbi_419921(MDFI);ncbi_421489(SMYD3);ncbi_422720(TLR3);ncbi_423241(TTBK2);ncbi_423929(GRK5);ncbi_428260(STK38);ncbi_769000(SMAD2W)
GO:0048699	generation of neurons	9	448	0.380216	0.673286	ncbi_395559(EPHA4);ncbi_395684(IL6ST);ncbi_396081(NTRK3);ncbi_396177(EPHB1);ncbi_396213(TNR);ncbi_421199(BCL11A);ncbi_426920(UNC5D);ncbi_445340(PRDM1);ncbi_776138(JAG2)
GO:0032504	multicellular organism reproduction	4	179	0.380382	0.673286	ncbi_378783(KIT);ncbi_421689(MAP7);ncbi_770762(SEPT4);ncbi_776138(JAG2)
GO:0019220	regulation of phosphate metabolic process	14	723	0.381495	0.673811	ncbi_100858422(FLT3);ncbi_374191(PDCD4);ncbi_378783(KIT);ncbi_395544(SMAD7B);ncbi_395559(EPHA4);ncbi_395684(IL6ST);ncbi_395971(ADORA2B);ncbi_396081(NTRK3);ncbi_396177(EPHB1);ncbi_419921(MDFI);ncbi_421489(SMYD3);ncbi_422720(TLR3);ncbi_427906(ELFN2);ncbi_428260(STK38)
GO:0065008	regulation of biological quality	23	1223	0.381662	0.673811	ncbi_101749756(P2RY12);ncbi_107049174(LOC107049174);ncbi_107055431(LOC107055431);ncbi_374209(ITGB3);ncbi_395398(NRXN1);ncbi_395544(SMAD7B);ncbi_396081(NTRK3);ncbi_396213(TNR);ncbi_416875(CUX2);ncbi_417965(GRIN2B);ncbi_418126(CHRM2);ncbi_420440(DPP6);ncbi_421689(MAP7);ncbi_422520(GRID2);ncbi_422943(SLC4A11);ncbi_426854(TXNL1);ncbi_426894(AQP3);ncbi_427209(COL4A3BP);ncbi_427721(NOS1);ncbi_428529(DS…
GO:1902533	positive regulation of intracellular signal transduction	3	128	0.3868	0.679362	ncbi_395559(EPHA4);ncbi_419921(MDFI);ncbi_422720(TLR3)
GO:0044255	cellular lipid metabolic process	7	342	0.387603	0.679362	ncbi_378783(KIT);ncbi_396394(PLA2G4A);ncbi_415619(SMPD3);ncbi_420737(AOAH);ncbi_421689(MAP7);ncbi_427209(COL4A3BP);ncbi_428994(CPS1)
GO:0048666	neuron development	7	342	0.387603	0.679362	ncbi_395559(EPHA4);ncbi_396081(NTRK3);ncbi_396177(EPHB1);ncbi_396213(TNR);ncbi_421199(BCL11A);ncbi_426920(UNC5D);ncbi_445340(PRDM1)
GO:0051338	regulation of transferase activity	6	288	0.387921	0.679362	ncbi_374191(PDCD4);ncbi_378783(KIT);ncbi_395559(EPHA4);ncbi_396081(NTRK3);ncbi_419921(MDFI);ncbi_428260(STK38)
GO:0008344	adult locomotory behavior	1	28	0.389389	0.679362	ncbi_395559(EPHA4)
GO:0009746	response to hexose	1	28	0.389389	0.679362	ncbi_769000(SMAD2W)
GO:0034284	response to monosaccharide	1	28	0.389389	0.679362	ncbi_769000(SMAD2W)
GO:0048663	neuron fate commitment	1	28	0.389389	0.679362	ncbi_776138(JAG2)
GO:0051174	regulation of phosphorus metabolic process	14	727	0.389505	0.679362	ncbi_100858422(FLT3);ncbi_374191(PDCD4);ncbi_378783(KIT);ncbi_395544(SMAD7B);ncbi_395559(EPHA4);ncbi_395684(IL6ST);ncbi_395971(ADORA2B);ncbi_396081(NTRK3);ncbi_396177(EPHB1);ncbi_419921(MDFI);ncbi_421489(SMYD3);ncbi_422720(TLR3);ncbi_427906(ELFN2);ncbi_428260(STK38)
GO:0031396	regulation of protein ubiquitination	2	77	0.389765	0.679362	ncbi_395544(SMAD7B);ncbi_770762(SEPT4)
GO:0051254	positive regulation of RNA metabolic process	3	129	0.391533	0.681576	ncbi_417401(TRIM25);ncbi_422720(TLR3);ncbi_423518(PRKCH)
GO:0009968	negative regulation of signal transduction	6	290	0.394194	0.685338	ncbi_100858653(DHX58);ncbi_374191(PDCD4);ncbi_395684(IL6ST);ncbi_419921(MDFI);ncbi_423929(GRK5);ncbi_769998(RGS5)
GO:0010001	glial cell differentiation	2	78	0.395945	0.68751	ncbi_395559(EPHA4);ncbi_395684(IL6ST)
GO:0042325	regulation of phosphorylation	12	620	0.397057	0.688171	ncbi_100858422(FLT3);ncbi_374191(PDCD4);ncbi_378783(KIT);ncbi_395544(SMAD7B);ncbi_395559(EPHA4);ncbi_395684(IL6ST);ncbi_396081(NTRK3);ncbi_396177(EPHB1);ncbi_419921(MDFI);ncbi_421489(SMYD3);ncbi_422720(TLR3);ncbi_428260(STK38)
GO:0035295	tube development	6	291	0.397331	0.688171	ncbi_378783(KIT);ncbi_395544(SMAD7B);ncbi_422415(RXFP1);ncbi_424044(STAT1);ncbi_768789(FOXE1);ncbi_769000(SMAD2W)
GO:0065009	regulation of molecular function	19	1010	0.398715	0.689697	ncbi_107055431(LOC107055431);ncbi_374191(PDCD4);ncbi_378783(KIT);ncbi_395405(TWIST2);ncbi_395544(SMAD7B);ncbi_395559(EPHA4);ncbi_396081(NTRK3);ncbi_415743(NETO2);ncbi_417089(RALGPS1);ncbi_417401(TRIM25);ncbi_418491(TIAM1);ncbi_419921(MDFI);ncbi_422720(TLR3);ncbi_423518(PRKCH);ncbi_427721(NOS1);ncbi_427906(ELFN2);ncbi_428260(STK38);ncbi_429069(RASAL2);ncbi_769000(SMAD2W)
GO:0050931	pigment cell differentiation	1	29	0.400069	0.691167	ncbi_378783(KIT)
GO:0022414	reproductive process	8	402	0.402708	0.694848	ncbi_374014(SPIN1W);ncbi_378783(KIT);ncbi_421689(MAP7);ncbi_421757(SLC22A16);ncbi_422415(RXFP1);ncbi_445340(PRDM1);ncbi_770762(SEPT4);ncbi_776138(JAG2)
GO:0051403	stress-activated MAPK cascade	2	80	0.408219	0.699593	ncbi_396177(EPHB1);ncbi_422720(TLR3)
GO:1903530	regulation of secretion by cell	3	133	0.410372	0.699593	ncbi_107049174(LOC107049174);ncbi_378926(ANKRD1);ncbi_395398(NRXN1)
GO:0002285	lymphocyte activation involved in immune response	1	30	0.410564	0.699593	ncbi_428597(STX11)
GO:0009636	response to toxic substance	1	30	0.410564	0.699593	ncbi_396394(PLA2G4A)
GO:0022408	negative regulation of cell-cell adhesion	1	30	0.410564	0.699593	ncbi_420195(PAG1)
GO:0030902	hindbrain development	1	30	0.410564	0.699593	ncbi_422520(GRID2)
GO:0035601	protein deacylation	1	30	0.410564	0.699593	ncbi_420599(HDAC9)
GO:0052652	cyclic purine nucleotide metabolic process	1	30	0.410564	0.699593	ncbi_395971(ADORA2B)
GO:0098732	macromolecule deacylation	1	30	0.410564	0.699593	ncbi_420599(HDAC9)
GO:1900371	regulation of purine nucleotide biosynthetic process	1	30	0.410564	0.699593	ncbi_395971(ADORA2B)
GO:0000003	reproduction	8	406	0.413433	0.703354	ncbi_374014(SPIN1W);ncbi_378783(KIT);ncbi_421689(MAP7);ncbi_421757(SLC22A16);ncbi_422415(RXFP1);ncbi_445340(PRDM1);ncbi_770762(SEPT4);ncbi_776138(JAG2)
GO:0030217	T cell differentiation	2	81	0.414312	0.703354	ncbi_419779(MPZL2);ncbi_776138(JAG2)
GO:0031098	stress-activated protein kinase signaling cascade	2	81	0.414312	0.703354	ncbi_396177(EPHB1);ncbi_422720(TLR3)
GO:0016567	protein ubiquitination	4	189	0.419926	0.710981	ncbi_107055431(LOC107055431);ncbi_395544(SMAD7B);ncbi_420909(RNF152);ncbi_770762(SEPT4)
GO:0050678	regulation of epithelial cell proliferation	2	82	0.420373	0.710981	ncbi_395405(TWIST2);ncbi_424044(STAT1)
GO:0009743	response to carbohydrate	1	31	0.420877	0.710981	ncbi_769000(SMAD2W)
GO:0030182	neuron differentiation	8	409	0.421475	0.710981	ncbi_395559(EPHA4);ncbi_396081(NTRK3);ncbi_396177(EPHB1);ncbi_396213(TNR);ncbi_421199(BCL11A);ncbi_426920(UNC5D);ncbi_445340(PRDM1);ncbi_776138(JAG2)
GO:0061061	muscle structure development	5	244	0.421855	0.710981	ncbi_374046(COL11A1);ncbi_378926(ANKRD1);ncbi_395544(SMAD7B);ncbi_420599(HDAC9);ncbi_421489(SMYD3)
GO:0009653	anatomical structure morphogenesis	22	1192	0.421918	0.710981	ncbi_374046(COL11A1);ncbi_374209(ITGB3);ncbi_374229(TNFSF13B);ncbi_378783(KIT);ncbi_378926(ANKRD1);ncbi_395398(NRXN1);ncbi_395405(TWIST2);ncbi_395544(SMAD7B);ncbi_395559(EPHA4);ncbi_395683(MMP13);ncbi_396081(NTRK3);ncbi_396177(EPHB1);ncbi_396213(TNR);ncbi_416875(CUX2);ncbi_418491(TIAM1);ncbi_419921(MDFI);ncbi_423241(TTBK2);ncbi_424044(STAT1);ncbi_426920(UNC5D);ncbi_427209(COL4A3BP);ncbi_769000(SM…
GO:0002690	positive regulation of leukocyte chemotaxis	1	32	0.43101	0.72015	ncbi_420696(CCR2)
GO:0002822	regulation of adaptive immune response based on somatic recombination of immune receptors built from immunoglobulin superfamily domains	1	32	0.43101	0.72015	ncbi_374229(TNFSF13B)
GO:0003073	regulation of systemic arterial blood pressure	1	32	0.43101	0.72015	ncbi_107055431(LOC107055431)
GO:0015718	monocarboxylic acid transport	1	32	0.43101	0.72015	ncbi_421757(SLC22A16)
GO:0021545	cranial nerve development	1	32	0.43101	0.72015	ncbi_396177(EPHB1)
GO:0048066	developmental pigmentation	1	32	0.43101	0.72015	ncbi_378783(KIT)
GO:0051094	positive regulation of developmental process	6	302	0.431759	0.72015	ncbi_395684(IL6ST);ncbi_395799(TPH1);ncbi_396081(NTRK3);ncbi_416875(CUX2);ncbi_418491(TIAM1);ncbi_423518(PRKCH)
GO:0043010	camera-type eye development	2	84	0.432399	0.72015	ncbi_396081(NTRK3);ncbi_396177(EPHB1)
GO:0097193	intrinsic apoptotic signaling pathway	2	84	0.432399	0.72015	ncbi_427864(DYRK2);ncbi_770762(SEPT4)
GO:0001558	regulation of cell growth	3	138	0.433667	0.72015	ncbi_396081(NTRK3);ncbi_396213(TNR);ncbi_421199(BCL11A)
GO:0001933	negative regulation of protein phosphorylation	3	138	0.433667	0.72015	ncbi_374191(PDCD4);ncbi_395544(SMAD7B);ncbi_421489(SMYD3)
GO:0045860	positive regulation of protein kinase activity	3	138	0.433667	0.72015	ncbi_395559(EPHA4);ncbi_396081(NTRK3);ncbi_419921(MDFI)
GO:0033674	positive regulation of kinase activity	3	139	0.438287	0.726942	ncbi_395559(EPHA4);ncbi_396081(NTRK3);ncbi_419921(MDFI)
GO:0030330	DNA damage response, signal transduction by p53 class mediator	1	33	0.440967	0.728738	ncbi_378926(ANKRD1)
GO:0072593	reactive oxygen species metabolic process	1	33	0.440967	0.728738	ncbi_428994(CPS1)
GO:0097164	ammonium ion metabolic process	1	33	0.440967	0.728738	ncbi_395799(TPH1)
GO:0010628	positive regulation of gene expression	3	140	0.442894	0.731042	ncbi_417401(TRIM25);ncbi_422720(TLR3);ncbi_423518(PRKCH)
GO:0030154	cell differentiation	27	1489	0.444683	0.733112	ncbi_100858422(FLT3);ncbi_373985(CHRDL1);ncbi_374046(COL11A1);ncbi_378783(KIT);ncbi_395405(TWIST2);ncbi_395559(EPHA4);ncbi_395684(IL6ST);ncbi_395799(TPH1);ncbi_395875(COL12A1);ncbi_396081(NTRK3);ncbi_396177(EPHB1);ncbi_396213(TNR);ncbi_416875(CUX2);ncbi_418491(TIAM1);ncbi_419779(MPZL2);ncbi_420599(HDAC9);ncbi_421199(BCL11A);ncbi_421489(SMYD3);ncbi_421689(MAP7);ncbi_422520(GRID2);ncbi_423518(PRKCH…
GO:0060341	regulation of cellular localization	6	308	0.450424	0.737787	ncbi_107049174(LOC107049174);ncbi_374125(LITAF);ncbi_378926(ANKRD1);ncbi_395398(NRXN1);ncbi_422720(TLR3);ncbi_427864(DYRK2)
GO:0008630	intrinsic apoptotic signaling pathway in response to DNA damage	1	34	0.45075	0.737787	ncbi_427864(DYRK2)
GO:0010717	regulation of epithelial to mesenchymal transition	1	34	0.45075	0.737787	ncbi_769000(SMAD2W)
GO:0031058	positive regulation of histone modification	1	34	0.45075	0.737787	ncbi_427721(NOS1)
GO:0040013	negative regulation of locomotion	1	34	0.45075	0.737787	ncbi_417401(TRIM25)
GO:1903310	positive regulation of chromatin modification	1	34	0.45075	0.737787	ncbi_427721(NOS1)
GO:0030323	respiratory tube development	2	88	0.456048	0.744619	ncbi_422415(RXFP1);ncbi_769000(SMAD2W)
GO:0042063	gliogenesis	2	88	0.456048	0.744619	ncbi_395559(EPHA4);ncbi_395684(IL6ST)
GO:0009887	organ morphogenesis	7	366	0.456555	0.744619	ncbi_374046(COL11A1);ncbi_378926(ANKRD1);ncbi_395405(TWIST2);ncbi_395544(SMAD7B);ncbi_419921(MDFI);ncbi_427209(COL4A3BP);ncbi_769000(SMAD2W)
GO:0001704	formation of primary germ layer	1	35	0.460364	0.748834	ncbi_769000(SMAD2W)
GO:0014902	myotube differentiation	1	35	0.460364	0.748834	ncbi_420599(HDAC9)
GO:0006470	protein dephosphorylation	3	144	0.461171	0.748834	ncbi_419160(PTPRT);ncbi_423085(PTPN5);ncbi_427906(ELFN2)
GO:0048869	cellular developmental process	30	1671	0.461813	0.748834	ncbi_100858422(FLT3);ncbi_373985(CHRDL1);ncbi_374046(COL11A1);ncbi_378783(KIT);ncbi_395405(TWIST2);ncbi_395559(EPHA4);ncbi_395684(IL6ST);ncbi_395799(TPH1);ncbi_395875(COL12A1);ncbi_396081(NTRK3);ncbi_396177(EPHB1);ncbi_396213(TNR);ncbi_416875(CUX2);ncbi_417245(PAPPA);ncbi_418491(TIAM1);ncbi_419779(MPZL2);ncbi_420599(HDAC9);ncbi_421199(BCL11A);ncbi_421489(SMYD3);ncbi_421689(MAP7);ncbi_422415(RXFP1…
GO:0010035	response to inorganic substance	2	89	0.461872	0.748834	ncbi_107055431(LOC107055431);ncbi_416871(HVCN1)
GO:0022008	neurogenesis	9	482	0.465726	0.751038	ncbi_395559(EPHA4);ncbi_395684(IL6ST);ncbi_396081(NTRK3);ncbi_396177(EPHB1);ncbi_396213(TNR);ncbi_421199(BCL11A);ncbi_426920(UNC5D);ncbi_445340(PRDM1);ncbi_776138(JAG2)
GO:0044087	regulation of cellular component biogenesis	4	201	0.466572	0.751038	ncbi_395398(NRXN1);ncbi_396177(EPHB1);ncbi_416875(CUX2);ncbi_421908(SH3YL1)
GO:0042060	wound healing	2	90	0.46766	0.751038	ncbi_101749756(P2RY12);ncbi_374209(ITGB3)
GO:0051049	regulation of transport	10	540	0.46933	0.751038	ncbi_101749756(P2RY12);ncbi_107049174(LOC107049174);ncbi_107055431(LOC107055431);ncbi_374125(LITAF);ncbi_378926(ANKRD1);ncbi_395398(NRXN1);ncbi_420440(DPP6);ncbi_422720(TLR3);ncbi_427721(NOS1);ncbi_427864(DYRK2)
GO:0002819	regulation of adaptive immune response	1	36	0.46981	0.751038	ncbi_374229(TNFSF13B)
GO:0009108	coenzyme biosynthetic process	1	36	0.46981	0.751038	ncbi_395270(MOCS1)
GO:0021675	nerve development	1	36	0.46981	0.751038	ncbi_396177(EPHB1)
GO:0043255	regulation of carbohydrate biosynthetic process	1	36	0.46981	0.751038	ncbi_427864(DYRK2)
GO:0046530	photoreceptor cell differentiation	1	36	0.46981	0.751038	ncbi_445340(PRDM1)
GO:0048565	digestive tract development	1	36	0.46981	0.751038	ncbi_768789(FOXE1)
GO:0055123	digestive system development	1	36	0.46981	0.751038	ncbi_768789(FOXE1)
GO:2000736	regulation of stem cell differentiation	1	36	0.46981	0.751038	ncbi_769000(SMAD2W)
GO:0006091	generation of precursor metabolites and energy	2	91	0.473412	0.755034	ncbi_427864(DYRK2);ncbi_428994(CPS1)
GO:0051146	striated muscle cell differentiation	2	91	0.473412	0.755034	ncbi_420599(HDAC9);ncbi_421489(SMYD3)
GO:0010557	positive regulation of macromolecule biosynthetic process	3	147	0.474711	0.755586	ncbi_417401(TRIM25);ncbi_422720(TLR3);ncbi_423518(PRKCH)
GO:0032879	regulation of localization	14	771	0.478164	0.755586	ncbi_101749756(P2RY12);ncbi_107049174(LOC107049174);ncbi_107055431(LOC107055431);ncbi_374125(LITAF);ncbi_374209(ITGB3);ncbi_378926(ANKRD1);ncbi_395398(NRXN1);ncbi_396081(NTRK3);ncbi_420440(DPP6);ncbi_420599(HDAC9);ncbi_420696(CCR2);ncbi_422720(TLR3);ncbi_427721(NOS1);ncbi_427864(DYRK2)
GO:0001936	regulation of endothelial cell proliferation	1	37	0.479092	0.755586	ncbi_424044(STAT1)
GO:0003279	cardiac septum development	1	37	0.479092	0.755586	ncbi_395544(SMAD7B)
GO:0007270	neuron-neuron synaptic transmission	1	37	0.479092	0.755586	ncbi_422520(GRID2)
GO:0034612	response to tumor necrosis factor	1	37	0.479092	0.755586	ncbi_378926(ANKRD1)
GO:0060411	cardiac septum morphogenesis	1	37	0.479092	0.755586	ncbi_395544(SMAD7B)
GO:0001654	eye development	3	148	0.47919	0.755586	ncbi_373985(CHRDL1);ncbi_396081(NTRK3);ncbi_396177(EPHB1)
GO:0010562	positive regulation of phosphorus metabolic process	7	374	0.479273	0.755586	ncbi_378783(KIT);ncbi_395559(EPHA4);ncbi_395971(ADORA2B);ncbi_396081(NTRK3);ncbi_419921(MDFI);ncbi_421489(SMYD3);ncbi_422720(TLR3)
GO:0045937	positive regulation of phosphate metabolic process	7	374	0.479273	0.755586	ncbi_378783(KIT);ncbi_395559(EPHA4);ncbi_395971(ADORA2B);ncbi_396081(NTRK3);ncbi_419921(MDFI);ncbi_421489(SMYD3);ncbi_422720(TLR3)
GO:0007399	nervous system development	12	659	0.481794	0.758688	ncbi_395559(EPHA4);ncbi_395684(IL6ST);ncbi_396081(NTRK3);ncbi_396177(EPHB1);ncbi_396213(TNR);ncbi_421199(BCL11A);ncbi_422520(GRID2);ncbi_426920(UNC5D);ncbi_445340(PRDM1);ncbi_768456(CNTNAP2);ncbi_770762(SEPT4);ncbi_776138(JAG2)
GO:0009611	response to wounding	3	150	0.488096	0.760058	ncbi_101749756(P2RY12);ncbi_374209(ITGB3);ncbi_395971(ADORA2B)
GO:0042326	negative regulation of phosphorylation	3	150	0.488096	0.760058	ncbi_374191(PDCD4);ncbi_395544(SMAD7B);ncbi_421489(SMYD3)
GO:0001649	osteoblast differentiation	1	38	0.488213	0.760058	ncbi_395405(TWIST2)
GO:0010906	regulation of glucose metabolic process	1	38	0.488213	0.760058	ncbi_427864(DYRK2)
GO:0030804	positive regulation of cyclic nucleotide biosynthetic process	1	38	0.488213	0.760058	ncbi_395971(ADORA2B)
GO:0030810	positive regulation of nucleotide biosynthetic process	1	38	0.488213	0.760058	ncbi_395971(ADORA2B)
GO:0032868	response to insulin	1	38	0.488213	0.760058	ncbi_420599(HDAC9)
GO:0032874	positive regulation of stress-activated MAPK cascade	1	38	0.488213	0.760058	ncbi_422720(TLR3)
GO:0050808	synapse organization	1	38	0.488213	0.760058	ncbi_395398(NRXN1)
GO:0070304	positive regulation of stress-activated protein kinase signaling cascade	1	38	0.488213	0.760058	ncbi_422720(TLR3)
GO:0071495	cellular response to endogenous stimulus	5	264	0.490049	0.761796	ncbi_373985(CHRDL1);ncbi_378783(KIT);ncbi_395544(SMAD7B);ncbi_421489(SMYD3);ncbi_769000(SMAD2W)
GO:0002064	epithelial cell development	2	94	0.490441	0.761796	ncbi_421689(MAP7);ncbi_445340(PRDM1)
GO:0048514	blood vessel morphogenesis	3	151	0.492521	0.764161	ncbi_374209(ITGB3);ncbi_395544(SMAD7B);ncbi_424044(STAT1)
GO:0002768	immune response-regulating cell surface receptor signaling pathway	2	95	0.496041	0.765313	ncbi_378783(KIT);ncbi_423518(PRKCH)
GO:0014706	striated muscle tissue development	3	152	0.496928	0.765313	ncbi_374046(COL11A1);ncbi_378926(ANKRD1);ncbi_395544(SMAD7B)
GO:0002687	positive regulation of leukocyte migration	1	39	0.497174	0.765313	ncbi_420696(CCR2)
GO:0048771	tissue remodeling	1	39	0.497174	0.765313	ncbi_395799(TPH1)
GO:0070227	lymphocyte apoptotic process	1	39	0.497174	0.765313	ncbi_431636(SLC46A2)
GO:1900542	regulation of purine nucleotide metabolic process	1	39	0.497174	0.765313	ncbi_395971(ADORA2B)
GO:2001252	positive regulation of chromosome organization	1	39	0.497174	0.765313	ncbi_427721(NOS1)
GO:0016311	dephosphorylation	3	153	0.501316	0.767815	ncbi_419160(PTPRT);ncbi_423085(PTPN5);ncbi_427906(ELFN2)
GO:0051347	positive regulation of transferase activity	3	153	0.501316	0.767815	ncbi_395559(EPHA4);ncbi_396081(NTRK3);ncbi_419921(MDFI)
GO:1903649	regulation of cytoplasmic transport	3	153	0.501316	0.767815	ncbi_374125(LITAF);ncbi_422720(TLR3);ncbi_427864(DYRK2)
GO:0050900	leukocyte migration	2	96	0.501602	0.767815	ncbi_378783(KIT);ncbi_420696(CCR2)
GO:0055114	oxidation-reduction process	2	96	0.501602	0.767815	ncbi_427864(DYRK2);ncbi_428994(CPS1)
GO:0001935	endothelial cell proliferation	1	40	0.50598	0.770214	ncbi_424044(STAT1)
GO:0002688	regulation of leukocyte chemotaxis	1	40	0.50598	0.770214	ncbi_420696(CCR2)
GO:0009124	nucleoside monophosphate biosynthetic process	1	40	0.50598	0.770214	ncbi_418639(PRPS2)
GO:0016051	carbohydrate biosynthetic process	1	40	0.50598	0.770214	ncbi_427864(DYRK2)
GO:0050796	regulation of insulin secretion	1	40	0.50598	0.770214	ncbi_395398(NRXN1)
GO:0046390	ribose phosphate biosynthetic process	2	97	0.507124	0.771098	ncbi_395971(ADORA2B);ncbi_418639(PRPS2)
GO:0051046	regulation of secretion	3	155	0.510034	0.771386	ncbi_107049174(LOC107049174);ncbi_378926(ANKRD1);ncbi_395398(NRXN1)
GO:0072594	establishment of protein localization to organelle	3	155	0.510034	0.771386	ncbi_374125(LITAF);ncbi_422720(TLR3);ncbi_427864(DYRK2)
GO:0080135	regulation of cellular response to stress	3	155	0.510034	0.771386	ncbi_378926(ANKRD1);ncbi_396177(EPHB1);ncbi_422720(TLR3)
GO:0044702	single organism reproductive process	6	328	0.511522	0.771386	ncbi_374014(SPIN1W);ncbi_378783(KIT);ncbi_421689(MAP7);ncbi_421757(SLC22A16);ncbi_770762(SEPT4);ncbi_776138(JAG2)
GO:0007423	sensory organ development	4	213	0.511848	0.771386	ncbi_373985(CHRDL1);ncbi_396081(NTRK3);ncbi_396177(EPHB1);ncbi_776138(JAG2)
GO:0030900	forebrain development	2	98	0.512606	0.771386	ncbi_396213(TNR);ncbi_768456(CNTNAP2)
GO:1903320	regulation of protein modification by small protein conjugation or removal	2	98	0.512606	0.771386	ncbi_395544(SMAD7B);ncbi_770762(SEPT4)
GO:0030801	positive regulation of cyclic nucleotide metabolic process	1	41	0.514633	0.771386	ncbi_395971(ADORA2B)
GO:0035150	regulation of tube size	1	41	0.514633	0.771386	ncbi_428994(CPS1)
GO:0035270	endocrine system development	1	41	0.514633	0.771386	ncbi_768789(FOXE1)
GO:0045981	positive regulation of nucleotide metabolic process	1	41	0.514633	0.771386	ncbi_395971(ADORA2B)
GO:0050880	regulation of blood vessel size	1	41	0.514633	0.771386	ncbi_428994(CPS1)
GO:0071887	leukocyte apoptotic process	1	41	0.514633	0.771386	ncbi_431636(SLC46A2)
GO:0010941	regulation of cell death	11	618	0.517278	0.773999	ncbi_378783(KIT);ncbi_378926(ANKRD1);ncbi_395405(TWIST2);ncbi_396145(INS-IGF2);ncbi_396177(EPHB1);ncbi_420775(STK17A);ncbi_422520(GRID2);ncbi_423518(PRKCH);ncbi_423929(GRK5);ncbi_431636(SLC46A2);ncbi_770762(SEPT4)
GO:0042327	positive regulation of phosphorylation	6	330	0.517506	0.773999	ncbi_378783(KIT);ncbi_395559(EPHA4);ncbi_396081(NTRK3);ncbi_419921(MDFI);ncbi_421489(SMYD3);ncbi_422720(TLR3)
GO:0032989	cellular component morphogenesis	10	562	0.520912	0.774805	ncbi_378783(KIT);ncbi_395559(EPHA4);ncbi_396081(NTRK3);ncbi_396177(EPHB1);ncbi_396213(TNR);ncbi_416875(CUX2);ncbi_418491(TIAM1);ncbi_423241(TTBK2);ncbi_426920(UNC5D);ncbi_769000(SMAD2W)
GO:0003006	developmental process involved in reproduction	4	216	0.522901	0.774805	ncbi_378783(KIT);ncbi_421689(MAP7);ncbi_445340(PRDM1);ncbi_770762(SEPT4)
GO:0007420	brain development	3	158	0.522961	0.774805	ncbi_396213(TNR);ncbi_422520(GRID2);ncbi_768456(CNTNAP2)
GO:0060322	head development	3	158	0.522961	0.774805	ncbi_396213(TNR);ncbi_422520(GRID2);ncbi_768456(CNTNAP2)
GO:0006937	regulation of muscle contraction	1	42	0.523135	0.774805	ncbi_395544(SMAD7B)
GO:0009566	fertilization	1	42	0.523135	0.774805	ncbi_421757(SLC22A16)
GO:0018958	phenol-containing compound metabolic process	1	42	0.523135	0.774805	ncbi_395799(TPH1)
GO:0030073	insulin secretion	1	42	0.523135	0.774805	ncbi_395398(NRXN1)
GO:0030856	regulation of epithelial cell differentiation	1	42	0.523135	0.774805	ncbi_423518(PRKCH)
GO:0001525	angiogenesis	2	101	0.528812	0.782368	ncbi_374209(ITGB3);ncbi_424044(STAT1)
GO:0006639	acylglycerol metabolic process	1	43	0.531489	0.784633	ncbi_428994(CPS1)
GO:0008037	cell recognition	1	43	0.531489	0.784633	ncbi_395559(EPHA4)
GO:0032990	cell part morphogenesis	5	277	0.532847	0.784947	ncbi_395559(EPHA4);ncbi_396081(NTRK3);ncbi_396177(EPHB1);ncbi_396213(TNR);ncbi_426920(UNC5D)
GO:0048858	cell projection morphogenesis	5	277	0.532847	0.784947	ncbi_395559(EPHA4);ncbi_396081(NTRK3);ncbi_396177(EPHB1);ncbi_396213(TNR);ncbi_426920(UNC5D)
GO:0006869	lipid transport	2	102	0.534133	0.785996	ncbi_424170(ABCB11);ncbi_427209(COL4A3BP)
GO:0006520	cellular amino acid metabolic process	3	161	0.535703	0.787461	ncbi_395799(TPH1);ncbi_417253(GSL);ncbi_428994(CPS1)
GO:0001959	regulation of cytokine-mediated signaling pathway	1	44	0.539697	0.789942	ncbi_395684(IL6ST)
GO:0006638	neutral lipid metabolic process	1	44	0.539697	0.789942	ncbi_428994(CPS1)
GO:0007204	positive regulation of cytosolic calcium ion concentration	1	44	0.539697	0.789942	ncbi_418126(CHRM2)
GO:0007568	aging	1	44	0.539697	0.789942	ncbi_374191(PDCD4)
GO:0050673	epithelial cell proliferation	2	104	0.544652	0.795069	ncbi_395405(TWIST2);ncbi_424044(STAT1)
GO:0042770	signal transduction in response to DNA damage	1	45	0.547763	0.795069	ncbi_378926(ANKRD1)
GO:0043409	negative regulation of MAPK cascade	1	45	0.547763	0.795069	ncbi_374191(PDCD4)
GO:0043473	pigmentation	1	45	0.547763	0.795069	ncbi_378783(KIT)
GO:0060759	regulation of response to cytokine stimulus	1	45	0.547763	0.795069	ncbi_395684(IL6ST)
GO:1903900	regulation of viral life cycle	1	45	0.547763	0.795069	ncbi_417401(TRIM25)
GO:0006464	cellular protein modification process	31	1789	0.548059	0.795069	ncbi_100858422(FLT3);ncbi_107055431(LOC107055431);ncbi_374191(PDCD4);ncbi_378783(KIT);ncbi_395544(SMAD7B);ncbi_395559(EPHA4);ncbi_395684(IL6ST);ncbi_396081(NTRK3);ncbi_396177(EPHB1);ncbi_418217(STK38L);ncbi_418493(HUNK);ncbi_419160(PTPRT);ncbi_419921(MDFI);ncbi_420599(HDAC9);ncbi_420775(STK17A);ncbi_420909(RNF152);ncbi_421489(SMYD3);ncbi_422614(PPM1K);ncbi_422720(TLR3);ncbi_423085(PTPN5);ncbi_423…
GO:0060537	muscle tissue development	3	164	0.548253	0.795069	ncbi_374046(COL11A1);ncbi_378926(ANKRD1);ncbi_395544(SMAD7B)
GO:0015031	protein transport	10	574	0.548424	0.795069	ncbi_107049174(LOC107049174);ncbi_374125(LITAF);ncbi_374229(TNFSF13B);ncbi_378926(ANKRD1);ncbi_395398(NRXN1);ncbi_422720(TLR3);ncbi_426930(STX7);ncbi_427864(DYRK2);ncbi_769000(SMAD2W);ncbi_769742(SCG5)
GO:0019318	hexose metabolic process	2	105	0.54985	0.795454	ncbi_396145(INS-IGF2);ncbi_427864(DYRK2)
GO:1901605	alpha-amino acid metabolic process	2	105	0.54985	0.795454	ncbi_417253(GSL);ncbi_428994(CPS1)
GO:0003007	heart morphogenesis	2	106	0.555006	0.796331	ncbi_374046(COL11A1);ncbi_395544(SMAD7B)
GO:0009896	positive regulation of catabolic process	2	106	0.555006	0.796331	ncbi_395544(SMAD7B);ncbi_418625(ASB9)
GO:0006469	negative regulation of protein kinase activity	1	46	0.555688	0.796331	ncbi_374191(PDCD4)
GO:0007219	Notch signaling pathway	1	46	0.555688	0.796331	ncbi_395684(IL6ST)
GO:0008217	regulation of blood pressure	1	46	0.555688	0.796331	ncbi_107055431(LOC107055431)
GO:0030534	adult behavior	1	46	0.555688	0.796331	ncbi_395559(EPHA4)
GO:0050792	regulation of viral process	1	46	0.555688	0.796331	ncbi_417401(TRIM25)
GO:0051251	positive regulation of lymphocyte activation	1	46	0.555688	0.796331	ncbi_374229(TNFSF13B)
GO:0090276	regulation of peptide hormone secretion	1	46	0.555688	0.796331	ncbi_395398(NRXN1)
GO:0036211	protein modification process	31	1800	0.563303	0.804965	ncbi_100858422(FLT3);ncbi_107055431(LOC107055431);ncbi_374191(PDCD4);ncbi_378783(KIT);ncbi_395544(SMAD7B);ncbi_395559(EPHA4);ncbi_395684(IL6ST);ncbi_396081(NTRK3);ncbi_396177(EPHB1);ncbi_418217(STK38L);ncbi_418493(HUNK);ncbi_419160(PTPRT);ncbi_419921(MDFI);ncbi_420599(HDAC9);ncbi_420775(STK17A);ncbi_420909(RNF152);ncbi_421489(SMYD3);ncbi_422614(PPM1K);ncbi_422720(TLR3);ncbi_423085(PTPN5);ncbi_423…
GO:0033673	negative regulation of kinase activity	1	47	0.563475	0.804965	ncbi_374191(PDCD4)
GO:0048872	homeostasis of number of cells	1	47	0.563475	0.804965	ncbi_431636(SLC46A2)
GO:0090066	regulation of anatomical structure size	3	168	0.564676	0.80584	ncbi_396081(NTRK3);ncbi_396213(TNR);ncbi_428994(CPS1)
GO:0006913	nucleocytoplasmic transport	3	169	0.568726	0.810774	ncbi_374125(LITAF);ncbi_422720(TLR3);ncbi_427864(DYRK2)
GO:0014070	response to organic cyclic compound	4	229	0.569371	0.810851	ncbi_421489(SMYD3);ncbi_422720(TLR3);ncbi_424044(STAT1);ncbi_769000(SMAD2W)
GO:0034470	ncRNA processing	1	48	0.571127	0.811664	ncbi_769000(SMAD2W)
GO:0051188	cofactor biosynthetic process	1	48	0.571127	0.811664	ncbi_395270(MOCS1)
GO:0040011	locomotion	12	704	0.576586	0.81712	ncbi_107049174(LOC107049174);ncbi_374209(ITGB3);ncbi_378783(KIT);ncbi_395559(EPHA4);ncbi_396081(NTRK3);ncbi_396177(EPHB1);ncbi_417401(TRIM25);ncbi_418491(TIAM1);ncbi_420599(HDAC9);ncbi_420696(CCR2);ncbi_421757(SLC22A16);ncbi_426920(UNC5D)
GO:0016049	cell growth	3	171	0.576755	0.81712	ncbi_396081(NTRK3);ncbi_396213(TNR);ncbi_421199(BCL11A)
GO:0051169	nuclear transport	3	171	0.576755	0.81712	ncbi_374125(LITAF);ncbi_422720(TLR3);ncbi_427864(DYRK2)
GO:0002449	lymphocyte mediated immunity	1	49	0.578645	0.817262	ncbi_395342(CRTAM)
GO:0007519	skeletal muscle tissue development	1	49	0.578645	0.817262	ncbi_378926(ANKRD1)
GO:2001020	regulation of response to DNA damage stimulus	1	49	0.578645	0.817262	ncbi_378926(ANKRD1)
GO:0031400	negative regulation of protein modification process	3	172	0.580736	0.818526	ncbi_374191(PDCD4);ncbi_395544(SMAD7B);ncbi_421489(SMYD3)
GO:0045596	negative regulation of cell differentiation	3	172	0.580736	0.818526	ncbi_395405(TWIST2);ncbi_396213(TNR);ncbi_421199(BCL11A)
GO:1901135	carbohydrate derivative metabolic process	6	353	0.584108	0.820438	ncbi_107049174(LOC107049174);ncbi_374046(COL11A1);ncbi_378783(KIT);ncbi_395971(ADORA2B);ncbi_418639(PRPS2);ncbi_421689(MAP7)
GO:0010563	negative regulation of phosphorus metabolic process	3	173	0.584692	0.820438	ncbi_374191(PDCD4);ncbi_395544(SMAD7B);ncbi_421489(SMYD3)
GO:0045936	negative regulation of phosphate metabolic process	3	173	0.584692	0.820438	ncbi_374191(PDCD4);ncbi_395544(SMAD7B);ncbi_421489(SMYD3)
GO:0002685	regulation of leukocyte migration	1	50	0.586032	0.820438	ncbi_420696(CCR2)
GO:0030198	extracellular matrix organization	1	50	0.586032	0.820438	ncbi_374046(COL11A1)
GO:0048167	regulation of synaptic plasticity	1	50	0.586032	0.820438	ncbi_396213(TNR)
GO:0001934	positive regulation of protein phosphorylation	5	294	0.586284	0.820438	ncbi_395559(EPHA4);ncbi_396081(NTRK3);ncbi_419921(MDFI);ncbi_421489(SMYD3);ncbi_422720(TLR3)
GO:0005996	monosaccharide metabolic process	2	113	0.589931	0.822183	ncbi_396145(INS-IGF2);ncbi_427864(DYRK2)
GO:0009100	glycoprotein metabolic process	2	113	0.589931	0.822183	ncbi_107049174(LOC107049174);ncbi_374046(COL11A1)
GO:0044764	multi-organism cellular process	2	113	0.589931	0.822183	ncbi_100858653(DHX58);ncbi_417401(TRIM25)
GO:1902679	negative regulation of RNA biosynthetic process	2	113	0.589931	0.822183	ncbi_378926(ANKRD1);ncbi_395544(SMAD7B)
GO:0002065	columnar/cuboidal epithelial cell differentiation	1	51	0.593291	0.82435	ncbi_445340(PRDM1)
GO:0010469	regulation of receptor activity	1	51	0.593291	0.82435	ncbi_415743(NETO2)
GO:0051348	negative regulation of transferase activity	1	51	0.593291	0.82435	ncbi_374191(PDCD4)
GO:0040012	regulation of locomotion	5	297	0.595372	0.826403	ncbi_374209(ITGB3);ncbi_396081(NTRK3);ncbi_417401(TRIM25);ncbi_420599(HDAC9);ncbi_420696(CCR2)
GO:0001568	blood vessel development	3	177	0.600283	0.831729	ncbi_374209(ITGB3);ncbi_395544(SMAD7B);ncbi_424044(STAT1)
GO:0006665	sphingolipid metabolic process	1	52	0.600423	0.831729	ncbi_427209(COL4A3BP)
GO:1901698	response to nitrogen compound	3	178	0.60412	0.835366	ncbi_420599(HDAC9);ncbi_422720(TLR3);ncbi_424044(STAT1)
GO:0010876	lipid localization	2	116	0.604268	0.835366	ncbi_424170(ABCB11);ncbi_427209(COL4A3BP)
GO:0002696	positive regulation of leukocyte activation	1	53	0.607431	0.835522	ncbi_374229(TNFSF13B)
GO:0007369	gastrulation	1	53	0.607431	0.835522	ncbi_769000(SMAD2W)
GO:0030072	peptide hormone secretion	1	53	0.607431	0.835522	ncbi_395398(NRXN1)
GO:0043583	ear development	1	53	0.607431	0.835522	ncbi_776138(JAG2)
GO:0050867	positive regulation of cell activation	1	53	0.607431	0.835522	ncbi_374229(TNFSF13B)
GO:0043067	regulation of programmed cell death	10	601	0.608043	0.835526	ncbi_378783(KIT);ncbi_378926(ANKRD1);ncbi_395405(TWIST2);ncbi_396145(INS-IGF2);ncbi_420775(STK17A);ncbi_422520(GRID2);ncbi_423518(PRKCH);ncbi_423929(GRK5);ncbi_431636(SLC46A2);ncbi_770762(SEPT4)
GO:0007599	hemostasis	2	117	0.608963	0.835763	ncbi_101749756(P2RY12);ncbi_374209(ITGB3)
GO:0006644	phospholipid metabolic process	2	118	0.613615	0.835763	ncbi_396394(PLA2G4A);ncbi_415619(SMPD3)
GO:0031401	positive regulation of protein modification process	6	364	0.61429	0.835763	ncbi_395559(EPHA4);ncbi_396081(NTRK3);ncbi_419921(MDFI);ncbi_421489(SMYD3);ncbi_422720(TLR3);ncbi_427721(NOS1)
GO:0009123	nucleoside monophosphate metabolic process	1	54	0.614317	0.835763	ncbi_418639(PRPS2)
GO:0009913	epidermal cell differentiation	1	54	0.614317	0.835763	ncbi_423518(PRKCH)
GO:0043903	regulation of symbiosis, encompassing mutualism through parasitism	1	54	0.614317	0.835763	ncbi_417401(TRIM25)
GO:0046883	regulation of hormone secretion	1	54	0.614317	0.835763	ncbi_395398(NRXN1)
GO:0050803	regulation of synapse structure or activity	1	54	0.614317	0.835763	ncbi_396213(TNR)
GO:0051147	regulation of muscle cell differentiation	1	54	0.614317	0.835763	ncbi_420599(HDAC9)
GO:0060538	skeletal muscle organ development	1	54	0.614317	0.835763	ncbi_378926(ANKRD1)
GO:0010631	epithelial cell migration	2	119	0.618226	0.839415	ncbi_378783(KIT);ncbi_420599(HDAC9)
GO:0090132	epithelium migration	2	119	0.618226	0.839415	ncbi_378783(KIT);ncbi_420599(HDAC9)
GO:0006352	DNA-templated transcription, initiation	1	55	0.621082	0.840793	ncbi_769000(SMAD2W)
GO:0016571	histone methylation	1	55	0.621082	0.840793	ncbi_421489(SMYD3)
GO:0048732	gland development	1	55	0.621082	0.840793	ncbi_497625(EDARADD)
GO:0090130	tissue migration	2	121	0.627321	0.843657	ncbi_378783(KIT);ncbi_420599(HDAC9)
GO:0002440	production of molecular mediator of immune response	1	56	0.62773	0.843657	ncbi_378783(KIT)
GO:0002791	regulation of peptide secretion	1	56	0.62773	0.843657	ncbi_395398(NRXN1)
GO:0003018	vascular process in circulatory system	1	56	0.62773	0.843657	ncbi_428994(CPS1)
GO:0019058	viral life cycle	1	56	0.62773	0.843657	ncbi_417401(TRIM25)
GO:0034728	nucleosome organization	1	56	0.62773	0.843657	ncbi_421489(SMYD3)
GO:0061448	connective tissue development	1	56	0.62773	0.843657	ncbi_374046(COL11A1)
GO:0006928	movement of cell or subcellular component	12	730	0.628124	0.843657	ncbi_107049174(LOC107049174);ncbi_374209(ITGB3);ncbi_378783(KIT);ncbi_395559(EPHA4);ncbi_396081(NTRK3);ncbi_396177(EPHB1);ncbi_418491(TIAM1);ncbi_420599(HDAC9);ncbi_420696(CCR2);ncbi_421757(SLC22A16);ncbi_426920(UNC5D);ncbi_428529(DSG2)
GO:0033036	macromolecule localization	18	1087	0.630173	0.844449	ncbi_107049174(LOC107049174);ncbi_107055431(LOC107055431);ncbi_374125(LITAF);ncbi_374229(TNFSF13B);ncbi_378926(ANKRD1);ncbi_395398(NRXN1);ncbi_395544(SMAD7B);ncbi_421489(SMYD3);ncbi_422520(GRID2);ncbi_422720(TLR3);ncbi_422902(SLBP);ncbi_424170(ABCB11);ncbi_426930(STX7);ncbi_427209(COL4A3BP);ncbi_427864(DYRK2);ncbi_768456(CNTNAP2);ncbi_769000(SMAD2W);ncbi_769742(SCG5)
GO:0043087	regulation of GTPase activity	3	185	0.630305	0.844449	ncbi_417089(RALGPS1);ncbi_418491(TIAM1);ncbi_429069(RASAL2)
GO:0045184	establishment of protein localization	10	613	0.633317	0.844449	ncbi_107049174(LOC107049174);ncbi_374125(LITAF);ncbi_374229(TNFSF13B);ncbi_378926(ANKRD1);ncbi_395398(NRXN1);ncbi_422720(TLR3);ncbi_426930(STX7);ncbi_427864(DYRK2);ncbi_769000(SMAD2W);ncbi_769742(SCG5)
GO:0031325	positive regulation of cellular metabolic process	11	673	0.633454	0.844449	ncbi_378783(KIT);ncbi_395544(SMAD7B);ncbi_395559(EPHA4);ncbi_395971(ADORA2B);ncbi_396081(NTRK3);ncbi_417401(TRIM25);ncbi_419921(MDFI);ncbi_421489(SMYD3);ncbi_422720(TLR3);ncbi_423518(PRKCH);ncbi_427721(NOS1)
GO:0032386	regulation of intracellular transport	3	186	0.633948	0.844449	ncbi_374125(LITAF);ncbi_422720(TLR3);ncbi_427864(DYRK2)
GO:0001837	epithelial to mesenchymal transition	1	57	0.634262	0.844449	ncbi_769000(SMAD2W)
GO:0050851	antigen receptor-mediated signaling pathway	1	57	0.634262	0.844449	ncbi_423518(PRKCH)
GO:0072331	signal transduction by p53 class mediator	1	57	0.634262	0.844449	ncbi_378926(ANKRD1)
GO:0098542	defense response to other organism	1	57	0.634262	0.844449	ncbi_100858653(DHX58)
GO:0048646	anatomical structure formation involved in morphogenesis	7	434	0.638104	0.846414	ncbi_374209(ITGB3);ncbi_374229(TNFSF13B);ncbi_395398(NRXN1);ncbi_396177(EPHB1);ncbi_423241(TTBK2);ncbi_424044(STAT1);ncbi_769000(SMAD2W)
GO:0051130	positive regulation of cellular component organization	4	250	0.638875	0.846414	ncbi_396081(NTRK3);ncbi_416875(CUX2);ncbi_418491(TIAM1);ncbi_427721(NOS1)
GO:0002460	adaptive immune response based on somatic recombination of immune receptors built from immunoglobulin superfamily domains	1	58	0.640679	0.846414	ncbi_374229(TNFSF13B)
GO:0008544	epidermis development	1	58	0.640679	0.846414	ncbi_423518(PRKCH)
GO:0008643	carbohydrate transport	1	58	0.640679	0.846414	ncbi_426894(AQP3)
GO:0010594	regulation of endothelial cell migration	1	58	0.640679	0.846414	ncbi_420599(HDAC9)
GO:0016485	protein processing	1	58	0.640679	0.846414	ncbi_769742(SCG5)
GO:0051604	protein maturation	1	58	0.640679	0.846414	ncbi_769742(SCG5)
GO:0051098	regulation of binding	2	125	0.645008	0.849559	ncbi_395405(TWIST2);ncbi_419921(MDFI)
GO:0051253	negative regulation of RNA metabolic process	2	125	0.645008	0.849559	ncbi_378926(ANKRD1);ncbi_395544(SMAD7B)
GO:0010921	regulation of phosphatase activity	1	59	0.646985	0.849559	ncbi_427906(ELFN2)
GO:0043412	macromolecule modification	31	1863	0.647329	0.849559	ncbi_100858422(FLT3);ncbi_107055431(LOC107055431);ncbi_374191(PDCD4);ncbi_378783(KIT);ncbi_395544(SMAD7B);ncbi_395559(EPHA4);ncbi_395684(IL6ST);ncbi_396081(NTRK3);ncbi_396177(EPHB1);ncbi_418217(STK38L);ncbi_418493(HUNK);ncbi_419160(PTPRT);ncbi_419921(MDFI);ncbi_420599(HDAC9);ncbi_420775(STK17A);ncbi_420909(RNF152);ncbi_421489(SMYD3);ncbi_422614(PPM1K);ncbi_422720(TLR3);ncbi_423085(PTPN5);ncbi_423…
GO:0006355	regulation of transcription, DNA-templated	19	1158	0.648852	0.849559	ncbi_107055444(RPTC15L);ncbi_373985(CHRDL1);ncbi_374191(PDCD4);ncbi_378926(ANKRD1);ncbi_395405(TWIST2);ncbi_395544(SMAD7B);ncbi_416633(CIITA);ncbi_416875(CUX2);ncbi_417401(TRIM25);ncbi_419185(RBPJL);ncbi_420599(HDAC9);ncbi_421489(SMYD3);ncbi_422720(TLR3);ncbi_423056(TRIM66);ncbi_423518(PRKCH);ncbi_424044(STAT1);ncbi_427721(NOS1);ncbi_768789(FOXE1);ncbi_769000(SMAD2W)
GO:0048589	developmental growth	2	126	0.649326	0.849559	ncbi_396081(NTRK3);ncbi_396213(TNR)
GO:0044085	cellular component biogenesis	15	921	0.649988	0.849559	ncbi_107049174(LOC107049174);ncbi_107055431(LOC107055431);ncbi_374209(ITGB3);ncbi_378783(KIT);ncbi_395398(NRXN1);ncbi_395544(SMAD7B);ncbi_396177(EPHB1);ncbi_416875(CUX2);ncbi_418235(PARVB);ncbi_421908(SH3YL1);ncbi_423241(TTBK2);ncbi_423518(PRKCH);ncbi_427352(SLC1A1);ncbi_428146(KCNB1);ncbi_769000(SMAD2W)
GO:1903506	regulation of nucleic acid-templated transcription	19	1159	0.65039	0.849559	ncbi_107055444(RPTC15L);ncbi_373985(CHRDL1);ncbi_374191(PDCD4);ncbi_378926(ANKRD1);ncbi_395405(TWIST2);ncbi_395544(SMAD7B);ncbi_416633(CIITA);ncbi_416875(CUX2);ncbi_417401(TRIM25);ncbi_419185(RBPJL);ncbi_420599(HDAC9);ncbi_421489(SMYD3);ncbi_422720(TLR3);ncbi_423056(TRIM66);ncbi_423518(PRKCH);ncbi_424044(STAT1);ncbi_427721(NOS1);ncbi_768789(FOXE1);ncbi_769000(SMAD2W)
GO:0009190	cyclic nucleotide biosynthetic process	1	60	0.653181	0.849559	ncbi_395971(ADORA2B)
GO:0030802	regulation of cyclic nucleotide biosynthetic process	1	60	0.653181	0.849559	ncbi_395971(ADORA2B)
GO:0030808	regulation of nucleotide biosynthetic process	1	60	0.653181	0.849559	ncbi_395971(ADORA2B)
GO:0032412	regulation of ion transmembrane transporter activity	1	60	0.653181	0.849559	ncbi_107055431(LOC107055431)
GO:0050658	RNA transport	1	60	0.653181	0.849559	ncbi_422902(SLBP)
GO:0051236	establishment of RNA localization	1	60	0.653181	0.849559	ncbi_422902(SLBP)
GO:0055002	striated muscle cell development	1	60	0.653181	0.849559	ncbi_421489(SMYD3)
GO:0071824	protein-DNA complex subunit organization	1	60	0.653181	0.849559	ncbi_421489(SMYD3)
GO:0001501	skeletal system development	2	127	0.653602	0.849559	ncbi_395405(TWIST2);ncbi_769000(SMAD2W)
GO:0006357	regulation of transcription from RNA polymerase II promoter	11	685	0.656877	0.85047	ncbi_107055444(RPTC15L);ncbi_373985(CHRDL1);ncbi_378926(ANKRD1);ncbi_395405(TWIST2);ncbi_395544(SMAD7B);ncbi_420599(HDAC9);ncbi_421489(SMYD3);ncbi_422720(TLR3);ncbi_424044(STAT1);ncbi_427721(NOS1);ncbi_769000(SMAD2W)
GO:0006006	glucose metabolic process	1	61	0.659269	0.85047	ncbi_427864(DYRK2)
GO:0010810	regulation of cell-substrate adhesion	1	61	0.659269	0.85047	ncbi_427326(EDIL3)
GO:0019827	stem cell population maintenance	1	61	0.659269	0.85047	ncbi_769000(SMAD2W)
GO:0022898	regulation of transmembrane transporter activity	1	61	0.659269	0.85047	ncbi_107055431(LOC107055431)
GO:0035304	regulation of protein dephosphorylation	1	61	0.659269	0.85047	ncbi_427906(ELFN2)
GO:0050657	nucleic acid transport	1	61	0.659269	0.85047	ncbi_422902(SLBP)
GO:0098727	maintenance of cell number	1	61	0.659269	0.85047	ncbi_769000(SMAD2W)
GO:0008104	protein localization	15	928	0.661759	0.85177	ncbi_107049174(LOC107049174);ncbi_107055431(LOC107055431);ncbi_374125(LITAF);ncbi_374229(TNFSF13B);ncbi_378926(ANKRD1);ncbi_395398(NRXN1);ncbi_395544(SMAD7B);ncbi_421489(SMYD3);ncbi_422520(GRID2);ncbi_422720(TLR3);ncbi_426930(STX7);ncbi_427864(DYRK2);ncbi_768456(CNTNAP2);ncbi_769000(SMAD2W);ncbi_769742(SCG5)
GO:0032535	regulation of cellular component size	2	129	0.662031	0.85177	ncbi_396081(NTRK3);ncbi_396213(TNR)
GO:0051241	negative regulation of multicellular organismal process	3	194	0.662195	0.85177	ncbi_100858653(DHX58);ncbi_396213(TNR);ncbi_421199(BCL11A)
GO:0030029	actin filament-based process	4	258	0.663375	0.85177	ncbi_378783(KIT);ncbi_396081(NTRK3);ncbi_418235(PARVB);ncbi_428529(DSG2)
GO:0002250	adaptive immune response	1	62	0.665251	0.85177	ncbi_374229(TNFSF13B)
GO:0003206	cardiac chamber morphogenesis	1	62	0.665251	0.85177	ncbi_395544(SMAD7B)
GO:0055001	muscle cell development	1	62	0.665251	0.85177	ncbi_421489(SMYD3)
GO:0071383	cellular response to steroid hormone stimulus	1	62	0.665251	0.85177	ncbi_421489(SMYD3)
GO:0006366	transcription from RNA polymerase II promoter	11	691	0.668281	0.85485	ncbi_107055444(RPTC15L);ncbi_373985(CHRDL1);ncbi_378926(ANKRD1);ncbi_395405(TWIST2);ncbi_395544(SMAD7B);ncbi_420599(HDAC9);ncbi_421489(SMYD3);ncbi_422720(TLR3);ncbi_424044(STAT1);ncbi_427721(NOS1);ncbi_769000(SMAD2W)
GO:0031056	regulation of histone modification	1	63	0.671128	0.856893	ncbi_427721(NOS1)
GO:0035303	regulation of dephosphorylation	1	63	0.671128	0.856893	ncbi_427906(ELFN2)
GO:0001944	vasculature development	3	198	0.675721	0.861856	ncbi_374209(ITGB3);ncbi_395544(SMAD7B);ncbi_424044(STAT1)
GO:0032268	regulation of cellular protein metabolic process	15	937	0.676588	0.861856	ncbi_100858422(FLT3);ncbi_374191(PDCD4);ncbi_378783(KIT);ncbi_395544(SMAD7B);ncbi_395559(EPHA4);ncbi_395684(IL6ST);ncbi_396081(NTRK3);ncbi_396177(EPHB1);ncbi_419921(MDFI);ncbi_421489(SMYD3);ncbi_422720(TLR3);ncbi_427721(NOS1);ncbi_427906(ELFN2);ncbi_428260(STK38);ncbi_770762(SEPT4)
GO:1903034	regulation of response to wounding	1	64	0.676903	0.861856	ncbi_395971(ADORA2B)
GO:0043086	negative regulation of catalytic activity	2	133	0.678397	0.862956	ncbi_374191(PDCD4);ncbi_427721(NOS1)
GO:0051093	negative regulation of developmental process	3	199	0.67904	0.862972	ncbi_395405(TWIST2);ncbi_396213(TNR);ncbi_421199(BCL11A)
GO:0097190	apoptotic signaling pathway	3	200	0.682334	0.865862	ncbi_419096(BCL2L14);ncbi_427864(DYRK2);ncbi_770762(SEPT4)
GO:0090257	regulation of muscle system process	1	65	0.682577	0.865862	ncbi_395544(SMAD7B)
GO:0006403	RNA localization	1	66	0.688152	0.872126	ncbi_422902(SLBP)
GO:0030334	regulation of cell migration	4	267	0.689575	0.873122	ncbi_374209(ITGB3);ncbi_396081(NTRK3);ncbi_420599(HDAC9);ncbi_420696(CCR2)
GO:0006260	DNA replication	1	67	0.69363	0.875154	ncbi_422902(SLBP)
GO:0015850	organic hydroxy compound transport	1	67	0.69363	0.875154	ncbi_421757(SLC22A16)
GO:0043434	response to peptide hormone	1	67	0.69363	0.875154	ncbi_420599(HDAC9)
GO:0019693	ribose phosphate metabolic process	2	137	0.694116	0.875154	ncbi_395971(ADORA2B);ncbi_418639(PRPS2)
GO:0008219	cell death	13	827	0.694374	0.875154	ncbi_378783(KIT);ncbi_378926(ANKRD1);ncbi_395405(TWIST2);ncbi_396145(INS-IGF2);ncbi_396177(EPHB1);ncbi_419096(BCL2L14);ncbi_420775(STK17A);ncbi_422520(GRID2);ncbi_423518(PRKCH);ncbi_423929(GRK5);ncbi_427864(DYRK2);ncbi_431636(SLC46A2);ncbi_770762(SEPT4)
GO:1903308	regulation of chromatin modification	1	68	0.699012	0.879035	ncbi_427721(NOS1)
GO:0048870	cell motility	9	585	0.699378	0.879035	ncbi_107049174(LOC107049174);ncbi_374209(ITGB3);ncbi_378783(KIT);ncbi_396081(NTRK3);ncbi_418491(TIAM1);ncbi_420599(HDAC9);ncbi_420696(CCR2);ncbi_421757(SLC22A16);ncbi_426920(UNC5D)
GO:0051674	localization of cell	9	585	0.699378	0.879035	ncbi_107049174(LOC107049174);ncbi_374209(ITGB3);ncbi_378783(KIT);ncbi_396081(NTRK3);ncbi_418491(TIAM1);ncbi_420599(HDAC9);ncbi_420696(CCR2);ncbi_421757(SLC22A16);ncbi_426920(UNC5D)
GO:2001141	regulation of RNA biosynthetic process	19	1193	0.700671	0.879149	ncbi_107055444(RPTC15L);ncbi_373985(CHRDL1);ncbi_374191(PDCD4);ncbi_378926(ANKRD1);ncbi_395405(TWIST2);ncbi_395544(SMAD7B);ncbi_416633(CIITA);ncbi_416875(CUX2);ncbi_417401(TRIM25);ncbi_419185(RBPJL);ncbi_420599(HDAC9);ncbi_421489(SMYD3);ncbi_422720(TLR3);ncbi_423056(TRIM66);ncbi_423518(PRKCH);ncbi_424044(STAT1);ncbi_427721(NOS1);ncbi_768789(FOXE1);ncbi_769000(SMAD2W)
GO:2000145	regulation of cell motility	4	271	0.700752	0.879149	ncbi_374209(ITGB3);ncbi_396081(NTRK3);ncbi_420599(HDAC9);ncbi_420696(CCR2)
GO:0016265	death	13	832	0.702681	0.880762	ncbi_378783(KIT);ncbi_378926(ANKRD1);ncbi_395405(TWIST2);ncbi_396145(INS-IGF2);ncbi_396177(EPHB1);ncbi_419096(BCL2L14);ncbi_420775(STK17A);ncbi_422520(GRID2);ncbi_423518(PRKCH);ncbi_423929(GRK5);ncbi_427864(DYRK2);ncbi_431636(SLC46A2);ncbi_770762(SEPT4)
GO:0071396	cellular response to lipid	1	69	0.7043	0.881674	ncbi_421489(SMYD3)
GO:0006605	protein targeting	3	207	0.704695	0.881674	ncbi_374125(LITAF);ncbi_422720(TLR3);ncbi_427864(DYRK2)
GO:0010558	negative regulation of macromolecule biosynthetic process	2	140	0.705489	0.881861	ncbi_378926(ANKRD1);ncbi_395544(SMAD7B)
GO:0051270	regulation of cellular component movement	4	274	0.708945	0.883401	ncbi_374209(ITGB3);ncbi_396081(NTRK3);ncbi_420599(HDAC9);ncbi_420696(CCR2)
GO:0006479	protein methylation	1	70	0.709496	0.883401	ncbi_421489(SMYD3)
GO:0030799	regulation of cyclic nucleotide metabolic process	1	70	0.709496	0.883401	ncbi_395971(ADORA2B)
GO:0051480	regulation of cytosolic calcium ion concentration	1	70	0.709496	0.883401	ncbi_418126(CHRM2)
GO:0009893	positive regulation of metabolic process	12	777	0.712758	0.883401	ncbi_378783(KIT);ncbi_395544(SMAD7B);ncbi_395559(EPHA4);ncbi_395971(ADORA2B);ncbi_396081(NTRK3);ncbi_417401(TRIM25);ncbi_418625(ASB9);ncbi_419921(MDFI);ncbi_421489(SMYD3);ncbi_422720(TLR3);ncbi_423518(PRKCH);ncbi_427721(NOS1)
GO:0032870	cellular response to hormone stimulus	2	142	0.712874	0.883401	ncbi_378783(KIT);ncbi_421489(SMYD3)
GO:0003205	cardiac chamber development	1	71	0.714601	0.883401	ncbi_395544(SMAD7B)
GO:0006790	sulfur compound metabolic process	1	71	0.714601	0.883401	ncbi_428994(CPS1)
GO:0010675	regulation of cellular carbohydrate metabolic process	1	71	0.714601	0.883401	ncbi_427864(DYRK2)
GO:0031647	regulation of protein stability	1	71	0.714601	0.883401	ncbi_395544(SMAD7B)
GO:0032409	regulation of transporter activity	1	71	0.714601	0.883401	ncbi_107055431(LOC107055431)
GO:0050790	regulation of catalytic activity	11	718	0.716894	0.883401	ncbi_374191(PDCD4);ncbi_378783(KIT);ncbi_395559(EPHA4);ncbi_396081(NTRK3);ncbi_417089(RALGPS1);ncbi_418491(TIAM1);ncbi_419921(MDFI);ncbi_427721(NOS1);ncbi_427906(ELFN2);ncbi_428260(STK38);ncbi_429069(RASAL2)
GO:0032270	positive regulation of cellular protein metabolic process	6	406	0.717561	0.883401	ncbi_395559(EPHA4);ncbi_396081(NTRK3);ncbi_419921(MDFI);ncbi_421489(SMYD3);ncbi_422720(TLR3);ncbi_427721(NOS1)
GO:0042981	regulation of apoptotic process	9	595	0.718375	0.883401	ncbi_378926(ANKRD1);ncbi_395405(TWIST2);ncbi_396145(INS-IGF2);ncbi_420775(STK17A);ncbi_422520(GRID2);ncbi_423518(PRKCH);ncbi_423929(GRK5);ncbi_431636(SLC46A2);ncbi_770762(SEPT4)
GO:0006109	regulation of carbohydrate metabolic process	1	72	0.719617	0.883401	ncbi_427864(DYRK2)
GO:0008406	gonad development	1	72	0.719617	0.883401	ncbi_378783(KIT)
GO:0031331	positive regulation of cellular catabolic process	1	72	0.719617	0.883401	ncbi_395544(SMAD7B)
GO:0043542	endothelial cell migration	1	72	0.719617	0.883401	ncbi_420599(HDAC9)
GO:0046879	hormone secretion	1	72	0.719617	0.883401	ncbi_395398(NRXN1)
GO:1902275	regulation of chromatin organization	1	72	0.719617	0.883401	ncbi_427721(NOS1)
GO:0045137	development of primary sexual characteristics	1	73	0.724545	0.888654	ncbi_378783(KIT)
GO:0051247	positive regulation of protein metabolic process	6	410	0.726337	0.889814	ncbi_395559(EPHA4);ncbi_396081(NTRK3);ncbi_419921(MDFI);ncbi_421489(SMYD3);ncbi_422720(TLR3);ncbi_427721(NOS1)
GO:0005975	carbohydrate metabolic process	4	281	0.727431	0.889814	ncbi_395684(IL6ST);ncbi_396145(INS-IGF2);ncbi_427864(DYRK2);ncbi_428994(CPS1)
GO:0051246	regulation of protein metabolic process	15	970	0.727823	0.889814	ncbi_100858422(FLT3);ncbi_374191(PDCD4);ncbi_378783(KIT);ncbi_395544(SMAD7B);ncbi_395559(EPHA4);ncbi_395684(IL6ST);ncbi_396081(NTRK3);ncbi_396177(EPHB1);ncbi_419921(MDFI);ncbi_421489(SMYD3);ncbi_422720(TLR3);ncbi_427721(NOS1);ncbi_427906(ELFN2);ncbi_428260(STK38);ncbi_770762(SEPT4)
GO:0022607	cellular component assembly	13	848	0.728356	0.889814	ncbi_107049174(LOC107049174);ncbi_107055431(LOC107055431);ncbi_374209(ITGB3);ncbi_378783(KIT);ncbi_395398(NRXN1);ncbi_395544(SMAD7B);ncbi_418235(PARVB);ncbi_421908(SH3YL1);ncbi_423241(TTBK2);ncbi_423518(PRKCH);ncbi_427352(SLC1A1);ncbi_428146(KCNB1);ncbi_769000(SMAD2W)
GO:0014031	mesenchymal cell development	1	74	0.729387	0.889814	ncbi_769000(SMAD2W)
GO:0048864	stem cell development	1	74	0.729387	0.889814	ncbi_769000(SMAD2W)
GO:0007507	heart development	2	147	0.730666	0.89058	ncbi_374046(COL11A1);ncbi_395544(SMAD7B)
GO:0012501	programmed cell death	12	790	0.733956	0.891648	ncbi_378783(KIT);ncbi_378926(ANKRD1);ncbi_395405(TWIST2);ncbi_396145(INS-IGF2);ncbi_419096(BCL2L14);ncbi_420775(STK17A);ncbi_422520(GRID2);ncbi_423518(PRKCH);ncbi_423929(GRK5);ncbi_427864(DYRK2);ncbi_431636(SLC46A2);ncbi_770762(SEPT4)
GO:0010556	regulation of macromolecule biosynthetic process	21	1338	0.734015	0.891648	ncbi_107055444(RPTC15L);ncbi_373985(CHRDL1);ncbi_374191(PDCD4);ncbi_378926(ANKRD1);ncbi_395405(TWIST2);ncbi_395544(SMAD7B);ncbi_416633(CIITA);ncbi_416875(CUX2);ncbi_417401(TRIM25);ncbi_419185(RBPJL);ncbi_420599(HDAC9);ncbi_421199(BCL11A);ncbi_421489(SMYD3);ncbi_422720(TLR3);ncbi_423056(TRIM66);ncbi_423518(PRKCH);ncbi_424044(STAT1);ncbi_427721(NOS1);ncbi_427864(DYRK2);ncbi_768789(FOXE1);ncbi_76900…
GO:0009914	hormone transport	1	75	0.734145	0.891648	ncbi_395398(NRXN1)
GO:1901652	response to peptide	1	75	0.734145	0.891648	ncbi_420599(HDAC9)
GO:0001818	negative regulation of cytokine production	1	76	0.73882	0.89653	ncbi_100858653(DHX58)
GO:0045934	negative regulation of nucleobase-containing compound metabolic process	2	150	0.740889	0.897087	ncbi_378926(ANKRD1);ncbi_395544(SMAD7B)
GO:0006351	transcription, DNA-templated	19	1223	0.741497	0.897087	ncbi_107055444(RPTC15L);ncbi_373985(CHRDL1);ncbi_374191(PDCD4);ncbi_378926(ANKRD1);ncbi_395405(TWIST2);ncbi_395544(SMAD7B);ncbi_416633(CIITA);ncbi_416875(CUX2);ncbi_417401(TRIM25);ncbi_419185(RBPJL);ncbi_420599(HDAC9);ncbi_421489(SMYD3);ncbi_422720(TLR3);ncbi_423056(TRIM66);ncbi_423518(PRKCH);ncbi_424044(STAT1);ncbi_427721(NOS1);ncbi_768789(FOXE1);ncbi_769000(SMAD2W)
GO:0097659	nucleic acid-templated transcription	19	1223	0.741497	0.897087	ncbi_107055444(RPTC15L);ncbi_373985(CHRDL1);ncbi_374191(PDCD4);ncbi_378926(ANKRD1);ncbi_395405(TWIST2);ncbi_395544(SMAD7B);ncbi_416633(CIITA);ncbi_416875(CUX2);ncbi_417401(TRIM25);ncbi_419185(RBPJL);ncbi_420599(HDAC9);ncbi_421489(SMYD3);ncbi_422720(TLR3);ncbi_423056(TRIM66);ncbi_423518(PRKCH);ncbi_424044(STAT1);ncbi_427721(NOS1);ncbi_768789(FOXE1);ncbi_769000(SMAD2W)
GO:0006915	apoptotic process	11	733	0.741898	0.897087	ncbi_378926(ANKRD1);ncbi_395405(TWIST2);ncbi_396145(INS-IGF2);ncbi_419096(BCL2L14);ncbi_420775(STK17A);ncbi_422520(GRID2);ncbi_423518(PRKCH);ncbi_423929(GRK5);ncbi_427864(DYRK2);ncbi_431636(SLC46A2);ncbi_770762(SEPT4)
GO:0010038	response to metal ion	1	77	0.743412	0.898126	ncbi_416871(HVCN1)
GO:0048598	embryonic morphogenesis	4	288	0.745039	0.899298	ncbi_374046(COL11A1);ncbi_395405(TWIST2);ncbi_419921(MDFI);ncbi_769000(SMAD2W)
GO:2000112	regulation of cellular macromolecule biosynthetic process	20	1287	0.745914	0.899561	ncbi_107055444(RPTC15L);ncbi_373985(CHRDL1);ncbi_374191(PDCD4);ncbi_378926(ANKRD1);ncbi_395405(TWIST2);ncbi_395544(SMAD7B);ncbi_416633(CIITA);ncbi_416875(CUX2);ncbi_417401(TRIM25);ncbi_419185(RBPJL);ncbi_420599(HDAC9);ncbi_421489(SMYD3);ncbi_422720(TLR3);ncbi_423056(TRIM66);ncbi_423518(PRKCH);ncbi_424044(STAT1);ncbi_427721(NOS1);ncbi_427864(DYRK2);ncbi_768789(FOXE1);ncbi_769000(SMAD2W)
GO:1902580	single-organism cellular localization	4	289	0.747483	0.899914	ncbi_374125(LITAF);ncbi_395398(NRXN1);ncbi_422720(TLR3);ncbi_427864(DYRK2)
GO:1901293	nucleoside phosphate biosynthetic process	2	152	0.74752	0.899914	ncbi_395971(ADORA2B);ncbi_418639(PRPS2)
GO:0034613	cellular protein localization	7	485	0.748834	0.900448	ncbi_107049174(LOC107049174);ncbi_107055431(LOC107055431);ncbi_374125(LITAF);ncbi_395398(NRXN1);ncbi_422720(TLR3);ncbi_427864(DYRK2);ncbi_768456(CNTNAP2)
GO:0008284	positive regulation of cell proliferation	2	153	0.750781	0.900448	ncbi_374209(ITGB3);ncbi_423518(PRKCH)
GO:0010604	positive regulation of macromolecule metabolic process	8	550	0.751122	0.900448	ncbi_395559(EPHA4);ncbi_396081(NTRK3);ncbi_417401(TRIM25);ncbi_419921(MDFI);ncbi_421489(SMYD3);ncbi_422720(TLR3);ncbi_423518(PRKCH);ncbi_427721(NOS1)
GO:0051252	regulation of RNA metabolic process	19	1231	0.751786	0.900448	ncbi_107055444(RPTC15L);ncbi_373985(CHRDL1);ncbi_374191(PDCD4);ncbi_378926(ANKRD1);ncbi_395405(TWIST2);ncbi_395544(SMAD7B);ncbi_416633(CIITA);ncbi_416875(CUX2);ncbi_417401(TRIM25);ncbi_419185(RBPJL);ncbi_420599(HDAC9);ncbi_421489(SMYD3);ncbi_422720(TLR3);ncbi_423056(TRIM66);ncbi_423518(PRKCH);ncbi_424044(STAT1);ncbi_427721(NOS1);ncbi_768789(FOXE1);ncbi_769000(SMAD2W)
GO:0009187	cyclic nucleotide metabolic process	1	79	0.752359	0.900448	ncbi_395971(ADORA2B)
GO:0015931	nucleobase-containing compound transport	1	79	0.752359	0.900448	ncbi_422902(SLBP)
GO:0006629	lipid metabolic process	7	487	0.752646	0.900448	ncbi_378783(KIT);ncbi_396394(PLA2G4A);ncbi_415619(SMPD3);ncbi_420737(AOAH);ncbi_421689(MAP7);ncbi_427209(COL4A3BP);ncbi_428994(CPS1)
GO:0009888	tissue development	10	678	0.754038	0.900448	ncbi_374046(COL11A1);ncbi_378926(ANKRD1);ncbi_395386(CLEC3B);ncbi_395544(SMAD7B);ncbi_395683(MMP13);ncbi_421689(MAP7);ncbi_423518(PRKCH);ncbi_445340(PRDM1);ncbi_769000(SMAD2W);ncbi_776138(JAG2)
GO:0043436	oxoacid metabolic process	5	358	0.754068	0.900448	ncbi_100857134(GADL1);ncbi_395799(TPH1);ncbi_396394(PLA2G4A);ncbi_417253(GSL);ncbi_428994(CPS1)
GO:0070727	cellular macromolecule localization	7	488	0.754536	0.900448	ncbi_107049174(LOC107049174);ncbi_107055431(LOC107055431);ncbi_374125(LITAF);ncbi_395398(NRXN1);ncbi_422720(TLR3);ncbi_427864(DYRK2);ncbi_768456(CNTNAP2)
GO:0030855	epithelial cell differentiation	3	225	0.756687	0.900695	ncbi_421689(MAP7);ncbi_423518(PRKCH);ncbi_445340(PRDM1)
GO:0008213	protein alkylation	1	80	0.756715	0.900695	ncbi_421489(SMYD3)
GO:0071407	cellular response to organic cyclic compound	1	80	0.756715	0.900695	ncbi_421489(SMYD3)
GO:0051128	regulation of cellular component organization	12	807	0.760138	0.901871	ncbi_378783(KIT);ncbi_395559(EPHA4);ncbi_396081(NTRK3);ncbi_396213(TNR);ncbi_416875(CUX2);ncbi_418491(TIAM1);ncbi_421199(BCL11A);ncbi_421908(SH3YL1);ncbi_422520(GRID2);ncbi_424044(STAT1);ncbi_427721(NOS1);ncbi_769000(SMAD2W)
GO:0051050	positive regulation of transport	2	156	0.760349	0.901871	ncbi_107055431(LOC107055431);ncbi_420440(DPP6)
GO:0006082	organic acid metabolic process	5	361	0.760524	0.901871	ncbi_100857134(GADL1);ncbi_395799(TPH1);ncbi_396394(PLA2G4A);ncbi_417253(GSL);ncbi_428994(CPS1)
GO:0006140	regulation of nucleotide metabolic process	1	81	0.760995	0.901871	ncbi_395971(ADORA2B)
GO:0045765	regulation of angiogenesis	1	81	0.760995	0.901871	ncbi_424044(STAT1)
GO:0048523	negative regulation of cellular process	18	1180	0.764321	0.903728	ncbi_100858653(DHX58);ncbi_107055431(LOC107055431);ncbi_374191(PDCD4);ncbi_378926(ANKRD1);ncbi_395405(TWIST2);ncbi_395544(SMAD7B);ncbi_395684(IL6ST);ncbi_396213(TNR);ncbi_419921(MDFI);ncbi_420195(PAG1);ncbi_421199(BCL11A);ncbi_421489(SMYD3);ncbi_423518(PRKCH);ncbi_423929(GRK5);ncbi_427721(NOS1);ncbi_427864(DYRK2);ncbi_431636(SLC46A2);ncbi_769998(RGS5)
GO:0016569	covalent chromatin modification	3	228	0.764601	0.903728	ncbi_420599(HDAC9);ncbi_421489(SMYD3);ncbi_427721(NOS1)
GO:0016570	histone modification	3	228	0.764601	0.903728	ncbi_420599(HDAC9);ncbi_421489(SMYD3);ncbi_427721(NOS1)
GO:0048762	mesenchymal cell differentiation	1	82	0.7652	0.903728	ncbi_769000(SMAD2W)
GO:0060429	epithelium development	5	365	0.768934	0.90599	ncbi_421689(MAP7);ncbi_423518(PRKCH);ncbi_445340(PRDM1);ncbi_769000(SMAD2W);ncbi_776138(JAG2)
GO:0048511	rhythmic process	1	83	0.769332	0.90599	ncbi_396081(NTRK3)
GO:0042692	muscle cell differentiation	2	159	0.769599	0.90599	ncbi_420599(HDAC9);ncbi_421489(SMYD3)
GO:0030036	actin cytoskeleton organization	3	230	0.769761	0.90599	ncbi_378783(KIT);ncbi_396081(NTRK3);ncbi_418235(PARVB)
GO:0051129	negative regulation of cellular component organization	2	160	0.772614	0.906831	ncbi_396213(TNR);ncbi_421199(BCL11A)
GO:0002429	immune response-activating cell surface receptor signaling pathway	1	84	0.773391	0.906831	ncbi_423518(PRKCH)
GO:0016482	cytoplasmic transport	4	301	0.775441	0.906831	ncbi_374125(LITAF);ncbi_416468(SNX8);ncbi_422720(TLR3);ncbi_427864(DYRK2)
GO:0072358	cardiovascular system development	4	301	0.775441	0.906831	ncbi_374046(COL11A1);ncbi_374209(ITGB3);ncbi_395544(SMAD7B);ncbi_424044(STAT1)
GO:0072359	circulatory system development	4	301	0.775441	0.906831	ncbi_374046(COL11A1);ncbi_374209(ITGB3);ncbi_395544(SMAD7B);ncbi_424044(STAT1)
GO:0031327	negative regulation of cellular biosynthetic process	2	161	0.775594	0.906831	ncbi_378926(ANKRD1);ncbi_395544(SMAD7B)
GO:0030522	intracellular receptor signaling pathway	1	85	0.77738	0.906831	ncbi_100858653(DHX58)
GO:0045892	negative regulation of transcription, DNA-templated	1	85	0.77738	0.906831	ncbi_395544(SMAD7B)
GO:1901342	regulation of vasculature development	1	85	0.77738	0.906831	ncbi_424044(STAT1)
GO:1903507	negative regulation of nucleic acid-templated transcription	1	85	0.77738	0.906831	ncbi_395544(SMAD7B)
GO:0009889	regulation of biosynthetic process	22	1435	0.777756	0.906831	ncbi_107055444(RPTC15L);ncbi_373985(CHRDL1);ncbi_374191(PDCD4);ncbi_378926(ANKRD1);ncbi_395405(TWIST2);ncbi_395544(SMAD7B);ncbi_395971(ADORA2B);ncbi_416633(CIITA);ncbi_416875(CUX2);ncbi_417401(TRIM25);ncbi_419185(RBPJL);ncbi_420599(HDAC9);ncbi_421199(BCL11A);ncbi_421489(SMYD3);ncbi_422720(TLR3);ncbi_423056(TRIM66);ncbi_423518(PRKCH);ncbi_424044(STAT1);ncbi_427721(NOS1);ncbi_427864(DYRK2);ncbi_768…
GO:0051172	negative regulation of nitrogen compound metabolic process	2	162	0.77854	0.906972	ncbi_378926(ANKRD1);ncbi_395544(SMAD7B)
GO:0044711	single-organism biosynthetic process	5	373	0.785087	0.913823	ncbi_101747844(LOC101747844);ncbi_395971(ADORA2B);ncbi_418639(PRPS2);ncbi_422902(SLBP);ncbi_427864(DYRK2)
GO:0006886	intracellular protein transport	4	306	0.786355	0.914522	ncbi_107049174(LOC107049174);ncbi_374125(LITAF);ncbi_422720(TLR3);ncbi_427864(DYRK2)
GO:0009152	purine ribonucleotide biosynthetic process	1	88	0.788931	0.91485	ncbi_395971(ADORA2B)
GO:0010632	regulation of epithelial cell migration	1	88	0.788931	0.91485	ncbi_420599(HDAC9)
GO:0048017	inositol lipid-mediated signaling	1	88	0.788931	0.91485	ncbi_421139(CA8)
GO:0001667	ameboidal-type cell migration	2	166	0.78999	0.91485	ncbi_378783(KIT);ncbi_420599(HDAC9)
GO:0040008	regulation of growth	3	239	0.791858	0.91485	ncbi_396081(NTRK3);ncbi_396213(TNR);ncbi_421199(BCL11A)
GO:0002573	myeloid leukocyte differentiation	1	89	0.792648	0.91485	ncbi_378783(KIT)
GO:0006164	purine nucleotide biosynthetic process	1	89	0.792648	0.91485	ncbi_395971(ADORA2B)
GO:0033044	regulation of chromosome organization	1	89	0.792648	0.91485	ncbi_427721(NOS1)
GO:0048871	multicellular organismal homeostasis	1	89	0.792648	0.91485	ncbi_426894(AQP3)
GO:0006732	coenzyme metabolic process	1	91	0.799887	0.921653	ncbi_395270(MOCS1)
GO:0023061	signal release	1	91	0.799887	0.921653	ncbi_395398(NRXN1)
GO:0051235	maintenance of location	1	92	0.803412	0.92416	ncbi_107049174(LOC107049174)
GO:0072522	purine-containing compound biosynthetic process	1	92	0.803412	0.92416	ncbi_395971(ADORA2B)
GO:0044723	single-organism carbohydrate metabolic process	3	245	0.805596	0.925895	ncbi_396145(INS-IGF2);ncbi_427864(DYRK2);ncbi_428994(CPS1)
GO:0034765	regulation of ion transmembrane transport	1	93	0.806875	0.926587	ncbi_107055431(LOC107055431)
GO:0018130	heterocycle biosynthetic process	22	1465	0.809747	0.927385	ncbi_107055444(RPTC15L);ncbi_373985(CHRDL1);ncbi_374191(PDCD4);ncbi_378926(ANKRD1);ncbi_395270(MOCS1);ncbi_395405(TWIST2);ncbi_395544(SMAD7B);ncbi_395971(ADORA2B);ncbi_416633(CIITA);ncbi_416875(CUX2);ncbi_417401(TRIM25);ncbi_418639(PRPS2);ncbi_419185(RBPJL);ncbi_420599(HDAC9);ncbi_421489(SMYD3);ncbi_422720(TLR3);ncbi_423056(TRIM66);ncbi_423518(PRKCH);ncbi_424044(STAT1);ncbi_427721(NOS1);ncbi_7687…
GO:0033365	protein localization to organelle	3	247	0.810004	0.927385	ncbi_374125(LITAF);ncbi_422720(TLR3);ncbi_427864(DYRK2)
GO:0031326	regulation of cellular biosynthetic process	21	1404	0.810052	0.927385	ncbi_107055444(RPTC15L);ncbi_373985(CHRDL1);ncbi_374191(PDCD4);ncbi_378926(ANKRD1);ncbi_395405(TWIST2);ncbi_395544(SMAD7B);ncbi_395971(ADORA2B);ncbi_416633(CIITA);ncbi_416875(CUX2);ncbi_417401(TRIM25);ncbi_419185(RBPJL);ncbi_420599(HDAC9);ncbi_421489(SMYD3);ncbi_422720(TLR3);ncbi_423056(TRIM66);ncbi_423518(PRKCH);ncbi_424044(STAT1);ncbi_427721(NOS1);ncbi_427864(DYRK2);ncbi_768789(FOXE1);ncbi_7690…
GO:0010817	regulation of hormone levels	1	94	0.810278	0.927385	ncbi_395398(NRXN1)
GO:0043085	positive regulation of catalytic activity	3	248	0.812177	0.927915	ncbi_395559(EPHA4);ncbi_396081(NTRK3);ncbi_419921(MDFI)
GO:0002683	negative regulation of immune system process	1	95	0.81362	0.927915	ncbi_100858653(DHX58)
GO:0022411	cellular component disassembly	1	95	0.81362	0.927915	ncbi_395683(MMP13)
GO:0032269	negative regulation of cellular protein metabolic process	3	250	0.81646	0.927915	ncbi_374191(PDCD4);ncbi_395544(SMAD7B);ncbi_421489(SMYD3)
GO:0032446	protein modification by small protein conjugation	4	321	0.816596	0.927915	ncbi_107055431(LOC107055431);ncbi_395544(SMAD7B);ncbi_420909(RNF152);ncbi_770762(SEPT4)
GO:0007548	sex differentiation	1	96	0.816905	0.927915	ncbi_378783(KIT)
GO:0009260	ribonucleotide biosynthetic process	1	96	0.816905	0.927915	ncbi_395971(ADORA2B)
GO:0045165	cell fate commitment	1	96	0.816905	0.927915	ncbi_776138(JAG2)
GO:0048863	stem cell differentiation	1	96	0.816905	0.927915	ncbi_769000(SMAD2W)
GO:0032774	RNA biosynthetic process	19	1288	0.817514	0.927915	ncbi_107055444(RPTC15L);ncbi_373985(CHRDL1);ncbi_374191(PDCD4);ncbi_378926(ANKRD1);ncbi_395405(TWIST2);ncbi_395544(SMAD7B);ncbi_416633(CIITA);ncbi_416875(CUX2);ncbi_417401(TRIM25);ncbi_419185(RBPJL);ncbi_420599(HDAC9);ncbi_421489(SMYD3);ncbi_422720(TLR3);ncbi_423056(TRIM66);ncbi_423518(PRKCH);ncbi_424044(STAT1);ncbi_427721(NOS1);ncbi_768789(FOXE1);ncbi_769000(SMAD2W)
GO:0009890	negative regulation of biosynthetic process	2	178	0.821283	0.930651	ncbi_378926(ANKRD1);ncbi_395544(SMAD7B)
GO:0090407	organophosphate biosynthetic process	2	178	0.821283	0.930651	ncbi_395971(ADORA2B);ncbi_418639(PRPS2)
GO:0043414	macromolecule methylation	1	98	0.823302	0.932168	ncbi_421489(SMYD3)
GO:0010927	cellular component assembly involved in morphogenesis	1	99	0.826417	0.933381	ncbi_423241(TTBK2)
GO:0032259	methylation	1	99	0.826417	0.933381	ncbi_421489(SMYD3)
GO:0060485	mesenchyme development	1	99	0.826417	0.933381	ncbi_769000(SMAD2W)
GO:0034762	regulation of transmembrane transport	1	100	0.829477	0.936066	ncbi_107055431(LOC107055431)
GO:0051248	negative regulation of protein metabolic process	3	257	0.830807	0.936703	ncbi_374191(PDCD4);ncbi_395544(SMAD7B);ncbi_421489(SMYD3)
GO:0048608	reproductive structure development	1	101	0.832484	0.936703	ncbi_378783(KIT)
GO:0061458	reproductive system development	1	101	0.832484	0.936703	ncbi_378783(KIT)
GO:0009725	response to hormone	3	258	0.832777	0.936703	ncbi_378783(KIT);ncbi_420599(HDAC9);ncbi_421489(SMYD3)
GO:0043066	negative regulation of apoptotic process	2	184	0.835317	0.938156	ncbi_423518(PRKCH);ncbi_431636(SLC46A2)
GO:2000113	negative regulation of cellular macromolecule biosynthetic process	1	102	0.835438	0.938156	ncbi_395544(SMAD7B)
GO:0019219	regulation of nucleobase-containing compound metabolic process	20	1372	0.83914	0.941541	ncbi_107055444(RPTC15L);ncbi_373985(CHRDL1);ncbi_374191(PDCD4);ncbi_378926(ANKRD1);ncbi_395405(TWIST2);ncbi_395544(SMAD7B);ncbi_395971(ADORA2B);ncbi_416633(CIITA);ncbi_416875(CUX2);ncbi_417401(TRIM25);ncbi_419185(RBPJL);ncbi_420599(HDAC9);ncbi_421489(SMYD3);ncbi_422720(TLR3);ncbi_423056(TRIM66);ncbi_423518(PRKCH);ncbi_424044(STAT1);ncbi_427721(NOS1);ncbi_768789(FOXE1);ncbi_769000(SMAD2W)
GO:0006874	cellular calcium ion homeostasis	1	104	0.841191	0.942299	ncbi_418126(CHRM2)
GO:0055074	calcium ion homeostasis	1	104	0.841191	0.942299	ncbi_418126(CHRM2)
GO:0043069	negative regulation of programmed cell death	2	188	0.844116	0.944211	ncbi_423518(PRKCH);ncbi_431636(SLC46A2)
GO:0009719	response to endogenous stimulus	6	476	0.844277	0.944211	ncbi_373985(CHRDL1);ncbi_378783(KIT);ncbi_395544(SMAD7B);ncbi_420599(HDAC9);ncbi_421489(SMYD3);ncbi_769000(SMAD2W)
GO:0051259	protein oligomerization	2	189	0.846248	0.945644	ncbi_427352(SLC1A1);ncbi_428146(KCNB1)
GO:0034654	nucleobase-containing compound biosynthetic process	21	1445	0.848986	0.94793	ncbi_107055444(RPTC15L);ncbi_373985(CHRDL1);ncbi_374191(PDCD4);ncbi_378926(ANKRD1);ncbi_395405(TWIST2);ncbi_395544(SMAD7B);ncbi_395971(ADORA2B);ncbi_416633(CIITA);ncbi_416875(CUX2);ncbi_417401(TRIM25);ncbi_418639(PRPS2);ncbi_419185(RBPJL);ncbi_420599(HDAC9);ncbi_421489(SMYD3);ncbi_422720(TLR3);ncbi_423056(TRIM66);ncbi_423518(PRKCH);ncbi_424044(STAT1);ncbi_427721(NOS1);ncbi_768789(FOXE1);ncbi_7690…
GO:0016032	viral process	1	108	0.852106	0.950639	ncbi_417401(TRIM25)
GO:0051186	cofactor metabolic process	1	109	0.854716	0.952	ncbi_395270(MOCS1)
GO:0072503	cellular divalent inorganic cation homeostasis	1	109	0.854716	0.952	ncbi_418126(CHRM2)
GO:0072507	divalent inorganic cation homeostasis	1	110	0.85728	0.954081	ncbi_418126(CHRM2)
GO:0097191	extrinsic apoptotic signaling pathway	1	111	0.859799	0.955725	ncbi_419096(BCL2L14)
GO:0019752	carboxylic acid metabolic process	4	347	0.860703	0.955725	ncbi_395799(TPH1);ncbi_396394(PLA2G4A);ncbi_417253(GSL);ncbi_428994(CPS1)
GO:0019438	aromatic compound biosynthetic process	21	1459	0.86085	0.955725	ncbi_107055444(RPTC15L);ncbi_373985(CHRDL1);ncbi_374191(PDCD4);ncbi_378926(ANKRD1);ncbi_395405(TWIST2);ncbi_395544(SMAD7B);ncbi_395971(ADORA2B);ncbi_416633(CIITA);ncbi_416875(CUX2);ncbi_417401(TRIM25);ncbi_418639(PRPS2);ncbi_419185(RBPJL);ncbi_420599(HDAC9);ncbi_421489(SMYD3);ncbi_422720(TLR3);ncbi_423056(TRIM66);ncbi_423518(PRKCH);ncbi_424044(STAT1);ncbi_427721(NOS1);ncbi_768789(FOXE1);ncbi_7690…
GO:0019725	cellular homeostasis	3	274	0.861723	0.95592	ncbi_418126(CHRM2);ncbi_422943(SLC4A11);ncbi_426854(TXNL1)
GO:0016568	chromatin modification	3	275	0.863378	0.956981	ncbi_420599(HDAC9);ncbi_421489(SMYD3);ncbi_427721(NOS1)
GO:0006873	cellular ion homeostasis	2	198	0.864286	0.957213	ncbi_418126(CHRM2);ncbi_422943(SLC4A11)
GO:0060548	negative regulation of cell death	2	199	0.866167	0.958521	ncbi_423518(PRKCH);ncbi_431636(SLC46A2)
GO:0051052	regulation of DNA metabolic process	1	114	0.867095	0.958574	ncbi_378926(ANKRD1)
GO:0080090	regulation of primary metabolic process	31	2083	0.867615	0.958574	ncbi_100858422(FLT3);ncbi_107055444(RPTC15L);ncbi_373985(CHRDL1);ncbi_374191(PDCD4);ncbi_378783(KIT);ncbi_378926(ANKRD1);ncbi_395405(TWIST2);ncbi_395544(SMAD7B);ncbi_395559(EPHA4);ncbi_395684(IL6ST);ncbi_395971(ADORA2B);ncbi_396081(NTRK3);ncbi_396177(EPHB1);ncbi_416633(CIITA);ncbi_416875(CUX2);ncbi_417401(TRIM25);ncbi_419185(RBPJL);ncbi_419921(MDFI);ncbi_420599(HDAC9);ncbi_421489(SMYD3);ncbi_4227…
GO:0040007	growth	5	424	0.86838	0.958647	ncbi_396081(NTRK3);ncbi_396213(TNR);ncbi_421199(BCL11A);ncbi_421689(MAP7);ncbi_769000(SMAD2W)
GO:0043065	positive regulation of apoptotic process	1	117	0.874013	0.962538	ncbi_420775(STK17A)
GO:0043068	positive regulation of programmed cell death	1	117	0.874013	0.962538	ncbi_420775(STK17A)
GO:0072657	protein localization to membrane	1	117	0.874013	0.962538	ncbi_395398(NRXN1)
GO:0016477	cell migration	6	500	0.875477	0.963377	ncbi_374209(ITGB3);ncbi_378783(KIT);ncbi_396081(NTRK3);ncbi_420599(HDAC9);ncbi_420696(CCR2);ncbi_426920(UNC5D)
GO:0051649	establishment of localization in cell	10	773	0.876851	0.964114	ncbi_107049174(LOC107049174);ncbi_374125(LITAF);ncbi_374229(TNFSF13B);ncbi_378926(ANKRD1);ncbi_395398(NRXN1);ncbi_416468(SNX8);ncbi_422720(TLR3);ncbi_427209(COL4A3BP);ncbi_427864(DYRK2);ncbi_769000(SMAD2W)
GO:0048545	response to steroid hormone	1	119	0.878425	0.96507	ncbi_421489(SMYD3)
GO:0019538	protein metabolic process	38	2525	0.879842	0.965108	ncbi_100858422(FLT3);ncbi_107049174(LOC107049174);ncbi_107055431(LOC107055431);ncbi_107055482(LOC107055482);ncbi_374046(COL11A1);ncbi_374191(PDCD4);ncbi_378783(KIT);ncbi_395544(SMAD7B);ncbi_395559(EPHA4);ncbi_395683(MMP13);ncbi_395684(IL6ST);ncbi_396081(NTRK3);ncbi_396177(EPHB1);ncbi_417245(PAPPA);ncbi_418217(STK38L);ncbi_418493(HUNK);ncbi_419160(PTPRT);ncbi_419733(ADAMTS15);ncbi_419921(MDFI);ncb…
GO:0009790	embryo development	4	361	0.880499	0.965108	ncbi_374046(COL11A1);ncbi_395405(TWIST2);ncbi_419921(MDFI);ncbi_769000(SMAD2W)
GO:0046486	glycerolipid metabolic process	1	120	0.880573	0.965108	ncbi_428994(CPS1)
GO:0010942	positive regulation of cell death	1	121	0.882684	0.966648	ncbi_420775(STK17A)
GO:0044271	cellular nitrogen compound biosynthetic process	23	1616	0.885216	0.966685	ncbi_107055444(RPTC15L);ncbi_373985(CHRDL1);ncbi_374191(PDCD4);ncbi_378926(ANKRD1);ncbi_395405(TWIST2);ncbi_395544(SMAD7B);ncbi_395971(ADORA2B);ncbi_416633(CIITA);ncbi_416875(CUX2);ncbi_417401(TRIM25);ncbi_418639(PRPS2);ncbi_419185(RBPJL);ncbi_420599(HDAC9);ncbi_421489(SMYD3);ncbi_422720(TLR3);ncbi_422730(SLC7A2);ncbi_423056(TRIM66);ncbi_423518(PRKCH);ncbi_424044(STAT1);ncbi_427721(NOS1);ncbi_428…
GO:1901362	organic cyclic compound biosynthetic process	21	1491	0.885346	0.966685	ncbi_107055444(RPTC15L);ncbi_373985(CHRDL1);ncbi_374191(PDCD4);ncbi_378926(ANKRD1);ncbi_395405(TWIST2);ncbi_395544(SMAD7B);ncbi_395971(ADORA2B);ncbi_416633(CIITA);ncbi_416875(CUX2);ncbi_417401(TRIM25);ncbi_418639(PRPS2);ncbi_419185(RBPJL);ncbi_420599(HDAC9);ncbi_421489(SMYD3);ncbi_422720(TLR3);ncbi_423056(TRIM66);ncbi_423518(PRKCH);ncbi_424044(STAT1);ncbi_427721(NOS1);ncbi_768789(FOXE1);ncbi_7690…
GO:0051336	regulation of hydrolase activity	5	438	0.885867	0.966685	ncbi_395559(EPHA4);ncbi_417089(RALGPS1);ncbi_418491(TIAM1);ncbi_427906(ELFN2);ncbi_429069(RASAL2)
GO:0016071	mRNA metabolic process	1	123	0.886794	0.966685	ncbi_422902(SLBP)
GO:0055082	cellular chemical homeostasis	2	211	0.886951	0.966685	ncbi_418126(CHRM2);ncbi_422943(SLC4A11)
GO:1901137	carbohydrate derivative biosynthetic process	2	211	0.886951	0.966685	ncbi_395971(ADORA2B);ncbi_418639(PRPS2)
GO:0006816	calcium ion transport	1	124	0.888795	0.967925	ncbi_417965(GRIN2B)
GO:0070647	protein modification by small protein conjugation or removal	4	371	0.893115	0.971856	ncbi_107055431(LOC107055431);ncbi_395544(SMAD7B);ncbi_420909(RNF152);ncbi_770762(SEPT4)
GO:0009150	purine ribonucleotide metabolic process	1	127	0.89459	0.972689	ncbi_395971(ADORA2B)
GO:0006163	purine nucleotide metabolic process	1	130	0.900085	0.977146	ncbi_395971(ADORA2B)
GO:0019637	organophosphate metabolic process	4	377	0.900116	0.977146	ncbi_395971(ADORA2B);ncbi_396394(PLA2G4A);ncbi_415619(SMPD3);ncbi_418639(PRPS2)
GO:0097285	cell-type specific apoptotic process	1	131	0.901853	0.978028	ncbi_431636(SLC46A2)
GO:0044281	small molecule metabolic process	10	802	0.902612	0.978028	ncbi_100857134(GADL1);ncbi_395799(TPH1);ncbi_395971(ADORA2B);ncbi_396145(INS-IGF2);ncbi_396394(PLA2G4A);ncbi_417253(GSL);ncbi_418639(PRPS2);ncbi_426854(TXNL1);ncbi_427864(DYRK2);ncbi_428994(CPS1)
GO:0031323	regulation of cellular metabolic process	32	2201	0.903069	0.978028	ncbi_100858422(FLT3);ncbi_107055444(RPTC15L);ncbi_373985(CHRDL1);ncbi_374191(PDCD4);ncbi_378783(KIT);ncbi_378926(ANKRD1);ncbi_395405(TWIST2);ncbi_395544(SMAD7B);ncbi_395559(EPHA4);ncbi_395684(IL6ST);ncbi_395971(ADORA2B);ncbi_396081(NTRK3);ncbi_396177(EPHB1);ncbi_416633(CIITA);ncbi_416875(CUX2);ncbi_417401(TRIM25);ncbi_419185(RBPJL);ncbi_419921(MDFI);ncbi_420599(HDAC9);ncbi_420775(STK17A);ncbi_421…
GO:0010638	positive regulation of organelle organization	1	133	0.905295	0.979664	ncbi_427721(NOS1)
GO:0051171	regulation of nitrogen compound metabolic process	20	1459	0.906034	0.979689	ncbi_107055444(RPTC15L);ncbi_373985(CHRDL1);ncbi_374191(PDCD4);ncbi_378926(ANKRD1);ncbi_395405(TWIST2);ncbi_395544(SMAD7B);ncbi_395971(ADORA2B);ncbi_416633(CIITA);ncbi_416875(CUX2);ncbi_417401(TRIM25);ncbi_419185(RBPJL);ncbi_420599(HDAC9);ncbi_421489(SMYD3);ncbi_422720(TLR3);ncbi_423056(TRIM66);ncbi_423518(PRKCH);ncbi_424044(STAT1);ncbi_427721(NOS1);ncbi_768789(FOXE1);ncbi_769000(SMAD2W)
GO:0009259	ribonucleotide metabolic process	1	135	0.908618	0.981709	ncbi_395971(ADORA2B)
GO:0006511	ubiquitin-dependent protein catabolic process	1	136	0.910235	0.982681	ncbi_107055431(LOC107055431)
GO:0009117	nucleotide metabolic process	2	229	0.912609	0.983651	ncbi_395971(ADORA2B);ncbi_418639(PRPS2)
GO:0042592	homeostatic process	7	608	0.913053	0.983651	ncbi_418126(CHRM2);ncbi_421689(MAP7);ncbi_422943(SLC4A11);ncbi_426854(TXNL1);ncbi_426894(AQP3);ncbi_427209(COL4A3BP);ncbi_431636(SLC46A2)
GO:0044267	cellular protein metabolic process	31	2159	0.913288	0.983651	ncbi_100858422(FLT3);ncbi_107055431(LOC107055431);ncbi_374191(PDCD4);ncbi_378783(KIT);ncbi_395544(SMAD7B);ncbi_395559(EPHA4);ncbi_395684(IL6ST);ncbi_396081(NTRK3);ncbi_396177(EPHB1);ncbi_418217(STK38L);ncbi_418493(HUNK);ncbi_419160(PTPRT);ncbi_419921(MDFI);ncbi_420599(HDAC9);ncbi_420775(STK17A);ncbi_420909(RNF152);ncbi_421489(SMYD3);ncbi_422614(PPM1K);ncbi_422720(TLR3);ncbi_423085(PTPN5);ncbi_423…
GO:0030099	myeloid cell differentiation	1	139	0.914919	0.984634	ncbi_378783(KIT)
GO:0000226	microtubule cytoskeleton organization	1	142	0.91936	0.987744	ncbi_421689(MAP7)
GO:0018193	peptidyl-amino acid modification	2	235	0.91988	0.987744	ncbi_378783(KIT);ncbi_395684(IL6ST)
GO:0009165	nucleotide biosynthetic process	1	143	0.920789	0.987744	ncbi_395971(ADORA2B)
GO:0072521	purine-containing compound metabolic process	1	143	0.920789	0.987744	ncbi_395971(ADORA2B)
GO:0019222	regulation of metabolic process	43	2907	0.922097	0.987744	ncbi_100858422(FLT3);ncbi_107055444(RPTC15L);ncbi_373985(CHRDL1);ncbi_374125(LITAF);ncbi_374191(PDCD4);ncbi_378783(KIT);ncbi_378926(ANKRD1);ncbi_395405(TWIST2);ncbi_395544(SMAD7B);ncbi_395559(EPHA4);ncbi_395684(IL6ST);ncbi_395904(ZFHX4);ncbi_395971(ADORA2B);ncbi_396081(NTRK3);ncbi_396177(EPHB1);ncbi_416633(CIITA);ncbi_416875(CUX2);ncbi_417089(RALGPS1);ncbi_417401(TRIM25);ncbi_418491(TIAM1);ncbi_4…
GO:0051641	cellular localization	12	964	0.922135	0.987744	ncbi_107049174(LOC107049174);ncbi_107055431(LOC107055431);ncbi_374125(LITAF);ncbi_374229(TNFSF13B);ncbi_378926(ANKRD1);ncbi_395398(NRXN1);ncbi_416468(SNX8);ncbi_422720(TLR3);ncbi_427209(COL4A3BP);ncbi_427864(DYRK2);ncbi_768456(CNTNAP2);ncbi_769000(SMAD2W)
GO:0009892	negative regulation of metabolic process	6	550	0.924031	0.988475	ncbi_374191(PDCD4);ncbi_378926(ANKRD1);ncbi_395544(SMAD7B);ncbi_421489(SMYD3);ncbi_427721(NOS1);ncbi_769742(SCG5)
GO:0048878	chemical homeostasis	4	401	0.92426	0.988475	ncbi_418126(CHRM2);ncbi_422943(SLC4A11);ncbi_426894(AQP3);ncbi_427209(COL4A3BP)
GO:0009894	regulation of catabolic process	2	241	0.926582	0.989627	ncbi_395544(SMAD7B);ncbi_418625(ASB9)
GO:0060255	regulation of macromolecule metabolic process	34	2372	0.926782	0.989627	ncbi_100858422(FLT3);ncbi_107055444(RPTC15L);ncbi_373985(CHRDL1);ncbi_374125(LITAF);ncbi_374191(PDCD4);ncbi_378783(KIT);ncbi_378926(ANKRD1);ncbi_395405(TWIST2);ncbi_395544(SMAD7B);ncbi_395559(EPHA4);ncbi_395684(IL6ST);ncbi_395904(ZFHX4);ncbi_396081(NTRK3);ncbi_396177(EPHB1);ncbi_416633(CIITA);ncbi_416875(CUX2);ncbi_417401(TRIM25);ncbi_419185(RBPJL);ncbi_419921(MDFI);ncbi_420599(HDAC9);ncbi_421199…
GO:0001503	ossification	1	151	0.931348	0.993728	ncbi_395405(TWIST2)
GO:0006753	nucleoside phosphate metabolic process	2	250	0.935657	0.996179	ncbi_395971(ADORA2B);ncbi_418639(PRPS2)
GO:0006325	chromatin organization	3	335	0.935717	0.996179	ncbi_420599(HDAC9);ncbi_421489(SMYD3);ncbi_427721(NOS1)
GO:0006259	DNA metabolic process	4	416	0.936571	0.996179	MSTRG.15607(HERVK_113);ncbi_100857704(GMNC);ncbi_378926(ANKRD1);ncbi_422902(SLBP)
GO:0010629	negative regulation of gene expression	1	156	0.937224	0.996179	ncbi_395544(SMAD7B)
GO:0010605	negative regulation of macromolecule metabolic process	4	418	0.938069	0.996179	ncbi_374191(PDCD4);ncbi_378926(ANKRD1);ncbi_395544(SMAD7B);ncbi_421489(SMYD3)
GO:1901615	organic hydroxy compound metabolic process	1	157	0.938338	0.996179	ncbi_395799(TPH1)
GO:0010243	response to organonitrogen compound	1	159	0.940507	0.996179	ncbi_420599(HDAC9)
GO:0034660	ncRNA metabolic process	1	159	0.940507	0.996179	ncbi_769000(SMAD2W)
GO:1902582	single-organism intracellular transport	4	423	0.941675	0.996179	ncbi_374125(LITAF);ncbi_422720(TLR3);ncbi_427209(COL4A3BP);ncbi_427864(DYRK2)
GO:0010468	regulation of gene expression	23	1726	0.943681	0.996179	ncbi_107055444(RPTC15L);ncbi_373985(CHRDL1);ncbi_374125(LITAF);ncbi_374191(PDCD4);ncbi_378926(ANKRD1);ncbi_395405(TWIST2);ncbi_395544(SMAD7B);ncbi_395904(ZFHX4);ncbi_416633(CIITA);ncbi_416875(CUX2);ncbi_417401(TRIM25);ncbi_419185(RBPJL);ncbi_420599(HDAC9);ncbi_421199(BCL11A);ncbi_421489(SMYD3);ncbi_422720(TLR3);ncbi_423056(TRIM66);ncbi_423518(PRKCH);ncbi_424044(STAT1);ncbi_427721(NOS1);ncbi_44534…
GO:0044403	symbiosis, encompassing mutualism through parasitism	1	163	0.94462	0.996179	ncbi_417401(TRIM25)
GO:0007389	pattern specification process	2	261	0.945316	0.996179	ncbi_419921(MDFI);ncbi_769000(SMAD2W)
GO:0044419	interspecies interaction between organisms	1	165	0.94657	0.996179	ncbi_417401(TRIM25)
GO:0009058	biosynthetic process	30	2176	0.946736	0.996179	ncbi_101747844(LOC101747844);ncbi_107055444(RPTC15L);ncbi_373985(CHRDL1);ncbi_374125(LITAF);ncbi_374191(PDCD4);ncbi_378926(ANKRD1);ncbi_395270(MOCS1);ncbi_395405(TWIST2);ncbi_395544(SMAD7B);ncbi_395904(ZFHX4);ncbi_395971(ADORA2B);ncbi_416633(CIITA);ncbi_416875(CUX2);ncbi_417401(TRIM25);ncbi_418639(PRPS2);ncbi_419185(RBPJL);ncbi_420599(HDAC9);ncbi_421199(BCL11A);ncbi_421489(SMYD3);ncbi_422720(TLR3…
GO:0061024	membrane organization	2	263	0.946918	0.996179	ncbi_395398(NRXN1);ncbi_426930(STX7)
GO:0006974	cellular response to DNA damage stimulus	2	264	0.947702	0.996179	ncbi_378926(ANKRD1);ncbi_427864(DYRK2)
GO:0046907	intracellular transport	6	586	0.94792	0.996179	ncbi_107049174(LOC107049174);ncbi_374125(LITAF);ncbi_416468(SNX8);ncbi_422720(TLR3);ncbi_427209(COL4A3BP);ncbi_427864(DYRK2)
GO:0043623	cellular protein complex assembly	1	168	0.949366	0.996179	ncbi_769000(SMAD2W)
GO:0016043	cellular component organization	36	2556	0.949587	0.996179	ncbi_107049174(LOC107049174);ncbi_107055431(LOC107055431);ncbi_374046(COL11A1);ncbi_374209(ITGB3);ncbi_378783(KIT);ncbi_395398(NRXN1);ncbi_395544(SMAD7B);ncbi_395559(EPHA4);ncbi_395683(MMP13);ncbi_396081(NTRK3);ncbi_396177(EPHB1);ncbi_396213(TNR);ncbi_416875(CUX2);ncbi_418217(STK38L);ncbi_418235(PARVB);ncbi_418491(TIAM1);ncbi_420599(HDAC9);ncbi_421199(BCL11A);ncbi_421489(SMYD3);ncbi_421689(MAP7);…
GO:0070838	divalent metal ion transport	1	169	0.950266	0.996179	ncbi_417965(GRIN2B)
GO:0072511	divalent inorganic cation transport	1	169	0.950266	0.996179	ncbi_417965(GRIN2B)
GO:0007010	cytoskeleton organization	4	437	0.950784	0.996179	ncbi_378783(KIT);ncbi_396081(NTRK3);ncbi_418235(PARVB);ncbi_421689(MAP7)
GO:0034645	cellular macromolecule biosynthetic process	23	1754	0.953762	0.996179	ncbi_107055444(RPTC15L);ncbi_373985(CHRDL1);ncbi_374125(LITAF);ncbi_374191(PDCD4);ncbi_378926(ANKRD1);ncbi_395405(TWIST2);ncbi_395544(SMAD7B);ncbi_395904(ZFHX4);ncbi_416633(CIITA);ncbi_416875(CUX2);ncbi_417401(TRIM25);ncbi_419185(RBPJL);ncbi_420599(HDAC9);ncbi_421489(SMYD3);ncbi_422720(TLR3);ncbi_422902(SLBP);ncbi_423056(TRIM66);ncbi_423518(PRKCH);ncbi_424044(STAT1);ncbi_427721(NOS1);ncbi_427864(…
GO:0044710	single-organism metabolic process	28	2074	0.954405	0.996179	ncbi_100857134(GADL1);ncbi_101747844(LOC101747844);ncbi_374191(PDCD4);ncbi_378783(KIT);ncbi_395559(EPHA4);ncbi_395683(MMP13);ncbi_395799(TPH1);ncbi_395971(ADORA2B);ncbi_396145(INS-IGF2);ncbi_396177(EPHB1);ncbi_396394(PLA2G4A);ncbi_415619(SMPD3);ncbi_417253(GSL);ncbi_418639(PRPS2);ncbi_419921(MDFI);ncbi_420599(HDAC9);ncbi_420737(AOAH);ncbi_421489(SMYD3);ncbi_421689(MAP7);ncbi_422720(TLR3);ncbi_422…
GO:0006875	cellular metal ion homeostasis	1	174	0.954531	0.996179	ncbi_418126(CHRM2)
GO:0031324	negative regulation of cellular metabolic process	4	444	0.954836	0.996179	ncbi_374191(PDCD4);ncbi_378926(ANKRD1);ncbi_395544(SMAD7B);ncbi_421489(SMYD3)
GO:0055086	nucleobase-containing small molecule metabolic process	2	274	0.954963	0.996179	ncbi_395971(ADORA2B);ncbi_418639(PRPS2)
GO:0002009	morphogenesis of an epithelium	1	175	0.95534	0.996179	ncbi_776138(JAG2)
GO:0009059	macromolecule biosynthetic process	24	1823	0.955345	0.996179	ncbi_107055444(RPTC15L);ncbi_373985(CHRDL1);ncbi_374125(LITAF);ncbi_374191(PDCD4);ncbi_378926(ANKRD1);ncbi_395405(TWIST2);ncbi_395544(SMAD7B);ncbi_395904(ZFHX4);ncbi_416633(CIITA);ncbi_416875(CUX2);ncbi_417401(TRIM25);ncbi_419185(RBPJL);ncbi_420599(HDAC9);ncbi_421199(BCL11A);ncbi_421489(SMYD3);ncbi_422720(TLR3);ncbi_422902(SLBP);ncbi_423056(TRIM66);ncbi_423518(PRKCH);ncbi_424044(STAT1);ncbi_42772…
GO:0044249	cellular biosynthetic process	28	2080	0.956231	0.996179	ncbi_107055444(RPTC15L);ncbi_373985(CHRDL1);ncbi_374125(LITAF);ncbi_374191(PDCD4);ncbi_378926(ANKRD1);ncbi_395270(MOCS1);ncbi_395405(TWIST2);ncbi_395544(SMAD7B);ncbi_395904(ZFHX4);ncbi_395971(ADORA2B);ncbi_416633(CIITA);ncbi_416875(CUX2);ncbi_417401(TRIM25);ncbi_418639(PRPS2);ncbi_419185(RBPJL);ncbi_420599(HDAC9);ncbi_421489(SMYD3);ncbi_422720(TLR3);ncbi_422730(SLC7A2);ncbi_422902(SLBP);ncbi_4230…
GO:0050801	ion homeostasis	2	276	0.956295	0.996179	ncbi_418126(CHRM2);ncbi_422943(SLC4A11)
GO:0031329	regulation of cellular catabolic process	1	177	0.956914	0.996179	ncbi_395544(SMAD7B)
GO:0071840	cellular component organization or biogenesis	36	2603	0.962737	1	ncbi_107049174(LOC107049174);ncbi_107055431(LOC107055431);ncbi_374046(COL11A1);ncbi_374209(ITGB3);ncbi_378783(KIT);ncbi_395398(NRXN1);ncbi_395544(SMAD7B);ncbi_395559(EPHA4);ncbi_395683(MMP13);ncbi_396081(NTRK3);ncbi_396177(EPHB1);ncbi_396213(TNR);ncbi_416875(CUX2);ncbi_418217(STK38L);ncbi_418235(PARVB);ncbi_418491(TIAM1);ncbi_420599(HDAC9);ncbi_421199(BCL11A);ncbi_421489(SMYD3);ncbi_421689(MAP7);…
GO:0016070	RNA metabolic process	20	1591	0.963448	1	ncbi_107055444(RPTC15L);ncbi_373985(CHRDL1);ncbi_374191(PDCD4);ncbi_378926(ANKRD1);ncbi_395405(TWIST2);ncbi_395544(SMAD7B);ncbi_416633(CIITA);ncbi_416875(CUX2);ncbi_417401(TRIM25);ncbi_419185(RBPJL);ncbi_420599(HDAC9);ncbi_421489(SMYD3);ncbi_422720(TLR3);ncbi_422902(SLBP);ncbi_423056(TRIM66);ncbi_423518(PRKCH);ncbi_424044(STAT1);ncbi_427721(NOS1);ncbi_768789(FOXE1);ncbi_769000(SMAD2W)
GO:0033554	cellular response to stress	5	544	0.964715	1	ncbi_378926(ANKRD1);ncbi_396177(EPHB1);ncbi_422720(TLR3);ncbi_427209(COL4A3BP);ncbi_427864(DYRK2)
GO:0030003	cellular cation homeostasis	1	191	0.966492	1	ncbi_418126(CHRM2)
GO:0019941	modification-dependent protein catabolic process	1	201	0.972007	1	ncbi_107055431(LOC107055431)
GO:0043632	modification-dependent macromolecule catabolic process	1	202	0.972506	1	ncbi_107055431(LOC107055431)
GO:0055065	metal ion homeostasis	1	207	0.974872	1	ncbi_418126(CHRM2)
GO:0006396	RNA processing	1	212	0.977036	1	ncbi_769000(SMAD2W)
GO:0003002	regionalization	1	213	0.977446	1	ncbi_769000(SMAD2W)
GO:0051603	proteolysis involved in cellular protein catabolic process	1	225	0.981834	1	ncbi_107055431(LOC107055431)
GO:0044802	single-organism membrane organization	1	228	0.982791	1	ncbi_395398(NRXN1)
GO:0051276	chromosome organization	3	432	0.9829	1	ncbi_420599(HDAC9);ncbi_421489(SMYD3);ncbi_427721(NOS1)
GO:0044257	cellular protein catabolic process	1	229	0.983099	1	ncbi_107055431(LOC107055431)
GO:1902589	single-organism organelle organization	7	775	0.985115	1	ncbi_378783(KIT);ncbi_396081(NTRK3);ncbi_418235(PARVB);ncbi_420599(HDAC9);ncbi_421489(SMYD3);ncbi_421689(MAP7);ncbi_427721(NOS1)
GO:0044260	cellular macromolecule metabolic process	50	3596	0.985791	1	MSTRG.15607(HERVK_113);ncbi_100857704(GMNC);ncbi_100858422(FLT3);ncbi_107049174(LOC107049174);ncbi_107055431(LOC107055431);ncbi_107055444(RPTC15L);ncbi_373985(CHRDL1);ncbi_374046(COL11A1);ncbi_374125(LITAF);ncbi_374191(PDCD4);ncbi_378783(KIT);ncbi_378926(ANKRD1);ncbi_395405(TWIST2);ncbi_395544(SMAD7B);ncbi_395559(EPHA4);ncbi_395684(IL6ST);ncbi_395904(ZFHX4);ncbi_396081(NTRK3);ncbi_396177(EPHB1);n…
GO:1901576	organic substance biosynthetic process	26	2105	0.986072	1	ncbi_107055444(RPTC15L);ncbi_373985(CHRDL1);ncbi_374125(LITAF);ncbi_374191(PDCD4);ncbi_378926(ANKRD1);ncbi_395405(TWIST2);ncbi_395544(SMAD7B);ncbi_395904(ZFHX4);ncbi_395971(ADORA2B);ncbi_416633(CIITA);ncbi_416875(CUX2);ncbi_417401(TRIM25);ncbi_418639(PRPS2);ncbi_419185(RBPJL);ncbi_420599(HDAC9);ncbi_421199(BCL11A);ncbi_421489(SMYD3);ncbi_422720(TLR3);ncbi_422902(SLBP);ncbi_423056(TRIM66);ncbi_423…
GO:0030163	protein catabolic process	1	241	0.986393	1	ncbi_107055431(LOC107055431)
GO:0055080	cation homeostasis	1	241	0.986393	1	ncbi_418126(CHRM2)
GO:0007017	microtubule-based process	1	247	0.987792	1	ncbi_421689(MAP7)
GO:0000278	mitotic cell cycle	1	248	0.988011	1	ncbi_424433(BRINP2)
GO:0098771	inorganic ion homeostasis	1	250	0.988437	1	ncbi_418126(CHRM2)
GO:0034622	cellular macromolecular complex assembly	1	252	0.988848	1	ncbi_769000(SMAD2W)
GO:0006461	protein complex assembly	3	463	0.989042	1	ncbi_427352(SLC1A1);ncbi_428146(KCNB1);ncbi_769000(SMAD2W)
GO:0070271	protein complex biogenesis	3	463	0.989042	1	ncbi_427352(SLC1A1);ncbi_428146(KCNB1);ncbi_769000(SMAD2W)
GO:0010467	gene expression	27	2204	0.98946	1	ncbi_107055444(RPTC15L);ncbi_373985(CHRDL1);ncbi_374125(LITAF);ncbi_374191(PDCD4);ncbi_378783(KIT);ncbi_378926(ANKRD1);ncbi_395405(TWIST2);ncbi_395544(SMAD7B);ncbi_395904(ZFHX4);ncbi_396081(NTRK3);ncbi_416633(CIITA);ncbi_416875(CUX2);ncbi_417401(TRIM25);ncbi_419185(RBPJL);ncbi_420461(ADARB2);ncbi_420599(HDAC9);ncbi_421199(BCL11A);ncbi_421489(SMYD3);ncbi_422720(TLR3);ncbi_423056(TRIM66);ncbi_42351…
GO:0044238	primary metabolic process	65	4524	0.989683	1	MSTRG.15607(HERVK_113);ncbi_100857704(GMNC);ncbi_100858422(FLT3);ncbi_107049174(LOC107049174);ncbi_107055431(LOC107055431);ncbi_107055444(RPTC15L);ncbi_107055482(LOC107055482);ncbi_373985(CHRDL1);ncbi_374046(COL11A1);ncbi_374191(PDCD4);ncbi_378783(KIT);ncbi_378926(ANKRD1);ncbi_395405(TWIST2);ncbi_395544(SMAD7B);ncbi_395559(EPHA4);ncbi_395683(MMP13);ncbi_395684(IL6ST);ncbi_395799(TPH1);ncbi_395971…
GO:0090304	nucleic acid metabolic process	22	1880	0.98994	1	MSTRG.15607(HERVK_113);ncbi_100857704(GMNC);ncbi_107055444(RPTC15L);ncbi_373985(CHRDL1);ncbi_374191(PDCD4);ncbi_378926(ANKRD1);ncbi_395405(TWIST2);ncbi_395544(SMAD7B);ncbi_416633(CIITA);ncbi_416875(CUX2);ncbi_417401(TRIM25);ncbi_419185(RBPJL);ncbi_420599(HDAC9);ncbi_421489(SMYD3);ncbi_422720(TLR3);ncbi_422902(SLBP);ncbi_423056(TRIM66);ncbi_423518(PRKCH);ncbi_424044(STAT1);ncbi_427721(NOS1);ncbi_7…
GO:0046483	heterocycle metabolic process	26	2184	0.992833	1	MSTRG.15607(HERVK_113);ncbi_100857704(GMNC);ncbi_107055444(RPTC15L);ncbi_373985(CHRDL1);ncbi_374191(PDCD4);ncbi_378926(ANKRD1);ncbi_395270(MOCS1);ncbi_395405(TWIST2);ncbi_395544(SMAD7B);ncbi_395799(TPH1);ncbi_395971(ADORA2B);ncbi_416633(CIITA);ncbi_416875(CUX2);ncbi_417401(TRIM25);ncbi_418639(PRPS2);ncbi_419185(RBPJL);ncbi_420599(HDAC9);ncbi_421489(SMYD3);ncbi_422720(TLR3);ncbi_422902(SLBP);ncbi_…
GO:1901564	organonitrogen compound metabolic process	5	707	0.995525	1	ncbi_395799(TPH1);ncbi_395971(ADORA2B);ncbi_417253(GSL);ncbi_427209(COL4A3BP);ncbi_428994(CPS1)
GO:0044237	cellular metabolic process	64	4605	0.996563	1	MSTRG.15607(HERVK_113);ncbi_100857134(GADL1);ncbi_100857704(GMNC);ncbi_100858422(FLT3);ncbi_107049174(LOC107049174);ncbi_107055431(LOC107055431);ncbi_107055444(RPTC15L);ncbi_373985(CHRDL1);ncbi_374046(COL11A1);ncbi_374125(LITAF);ncbi_374191(PDCD4);ncbi_378783(KIT);ncbi_378926(ANKRD1);ncbi_395270(MOCS1);ncbi_395405(TWIST2);ncbi_395544(SMAD7B);ncbi_395559(EPHA4);ncbi_395684(IL6ST);ncbi_395799(TPH1)…
GO:0006139	nucleobase-containing compound metabolic process	24	2136	0.996687	1	MSTRG.15607(HERVK_113);ncbi_100857704(GMNC);ncbi_107055444(RPTC15L);ncbi_373985(CHRDL1);ncbi_374191(PDCD4);ncbi_378926(ANKRD1);ncbi_395405(TWIST2);ncbi_395544(SMAD7B);ncbi_395971(ADORA2B);ncbi_416633(CIITA);ncbi_416875(CUX2);ncbi_417401(TRIM25);ncbi_418639(PRPS2);ncbi_419185(RBPJL);ncbi_420599(HDAC9);ncbi_421489(SMYD3);ncbi_422720(TLR3);ncbi_422902(SLBP);ncbi_423056(TRIM66);ncbi_423518(PRKCH);ncb…
GO:0006725	cellular aromatic compound metabolic process	25	2204	0.996717	1	MSTRG.15607(HERVK_113);ncbi_100857704(GMNC);ncbi_107055444(RPTC15L);ncbi_373985(CHRDL1);ncbi_374191(PDCD4);ncbi_378926(ANKRD1);ncbi_395405(TWIST2);ncbi_395544(SMAD7B);ncbi_395799(TPH1);ncbi_395971(ADORA2B);ncbi_416633(CIITA);ncbi_416875(CUX2);ncbi_417401(TRIM25);ncbi_418639(PRPS2);ncbi_419185(RBPJL);ncbi_420599(HDAC9);ncbi_421489(SMYD3);ncbi_422720(TLR3);ncbi_422902(SLBP);ncbi_423056(TRIM66);ncbi…
GO:0071822	protein complex subunit organization	4	640	0.996734	1	ncbi_421489(SMYD3);ncbi_427352(SLC1A1);ncbi_428146(KCNB1);ncbi_769000(SMAD2W)
GO:0044265	cellular macromolecule catabolic process	1	321	0.996817	1	ncbi_107055431(LOC107055431)
GO:0043170	macromolecule metabolic process	58	4276	0.997129	1	MSTRG.15607(HERVK_113);ncbi_100857704(GMNC);ncbi_100858422(FLT3);ncbi_107049174(LOC107049174);ncbi_107055431(LOC107055431);ncbi_107055444(RPTC15L);ncbi_107055482(LOC107055482);ncbi_373985(CHRDL1);ncbi_374046(COL11A1);ncbi_374125(LITAF);ncbi_374191(PDCD4);ncbi_378783(KIT);ncbi_378926(ANKRD1);ncbi_395405(TWIST2);ncbi_395544(SMAD7B);ncbi_395559(EPHA4);ncbi_395683(MMP13);ncbi_395684(IL6ST);ncbi_39590…
GO:0034641	cellular nitrogen compound metabolic process	27	2358	0.997302	1	MSTRG.15607(HERVK_113);ncbi_100857704(GMNC);ncbi_107055444(RPTC15L);ncbi_373985(CHRDL1);ncbi_374191(PDCD4);ncbi_378926(ANKRD1);ncbi_395405(TWIST2);ncbi_395544(SMAD7B);ncbi_395799(TPH1);ncbi_395971(ADORA2B);ncbi_416633(CIITA);ncbi_416875(CUX2);ncbi_417401(TRIM25);ncbi_418639(PRPS2);ncbi_419185(RBPJL);ncbi_420599(HDAC9);ncbi_421489(SMYD3);ncbi_422720(TLR3);ncbi_422730(SLC7A2);ncbi_422902(SLBP);ncbi…
GO:0065003	macromolecular complex assembly	3	568	0.99772	1	ncbi_427352(SLC1A1);ncbi_428146(KCNB1);ncbi_769000(SMAD2W)
GO:0006508	proteolysis	2	463	0.997741	1	ncbi_107055431(LOC107055431);ncbi_769742(SCG5)
GO:0006807	nitrogen compound metabolic process	29	2527	0.998098	1	MSTRG.15607(HERVK_113);ncbi_100857704(GMNC);ncbi_107055444(RPTC15L);ncbi_373985(CHRDL1);ncbi_374191(PDCD4);ncbi_378926(ANKRD1);ncbi_395405(TWIST2);ncbi_395544(SMAD7B);ncbi_395799(TPH1);ncbi_395971(ADORA2B);ncbi_416633(CIITA);ncbi_416875(CUX2);ncbi_417253(GSL);ncbi_417401(TRIM25);ncbi_418639(PRPS2);ncbi_419185(RBPJL);ncbi_420599(HDAC9);ncbi_421489(SMYD3);ncbi_422720(TLR3);ncbi_422730(SLC7A2);ncbi_…
GO:0009057	macromolecule catabolic process	1	360	0.99844	1	ncbi_107055431(LOC107055431)
GO:0033043	regulation of organelle organization	1	363	0.998523	1	ncbi_427721(NOS1)
GO:1901360	organic cyclic compound metabolic process	25	2292	0.998602	1	MSTRG.15607(HERVK_113);ncbi_100857704(GMNC);ncbi_107055444(RPTC15L);ncbi_373985(CHRDL1);ncbi_374191(PDCD4);ncbi_378926(ANKRD1);ncbi_395405(TWIST2);ncbi_395544(SMAD7B);ncbi_395799(TPH1);ncbi_395971(ADORA2B);ncbi_416633(CIITA);ncbi_416875(CUX2);ncbi_417401(TRIM25);ncbi_418639(PRPS2);ncbi_419185(RBPJL);ncbi_420599(HDAC9);ncbi_421489(SMYD3);ncbi_422720(TLR3);ncbi_422902(SLBP);ncbi_423056(TRIM66);ncbi…
GO:0071704	organic substance metabolic process	70	5066	0.998788	1	MSTRG.15607(HERVK_113);ncbi_100857134(GADL1);ncbi_100857704(GMNC);ncbi_100858422(FLT3);ncbi_107049174(LOC107049174);ncbi_107055431(LOC107055431);ncbi_107055444(RPTC15L);ncbi_107055482(LOC107055482);ncbi_373985(CHRDL1);ncbi_374046(COL11A1);ncbi_374125(LITAF);ncbi_374191(PDCD4);ncbi_378783(KIT);ncbi_378926(ANKRD1);ncbi_395405(TWIST2);ncbi_395544(SMAD7B);ncbi_395559(EPHA4);ncbi_395683(MMP13);ncbi_39…
GO:1901566	organonitrogen compound biosynthetic process	1	375	0.998815	1	ncbi_395971(ADORA2B)
GO:0008152	metabolic process	83	5800	0.998918	1	MSTRG.15607(HERVK_113);ncbi_100857134(GADL1);ncbi_100857704(GMNC);ncbi_100858422(FLT3);ncbi_101747844(LOC101747844);ncbi_107049174(LOC107049174);ncbi_107055431(LOC107055431);ncbi_107055444(RPTC15L);ncbi_107055482(LOC107055482);ncbi_373985(CHRDL1);ncbi_374046(COL11A1);ncbi_374125(LITAF);ncbi_374191(PDCD4);ncbi_378783(KIT);ncbi_378926(ANKRD1);ncbi_395270(MOCS1);ncbi_395405(TWIST2);ncbi_395544(SMAD7…
GO:0009056	catabolic process	3	624	0.999046	1	ncbi_107055431(LOC107055431);ncbi_395544(SMAD7B);ncbi_418625(ASB9)
GO:0044248	cellular catabolic process	2	525	0.999197	1	ncbi_107055431(LOC107055431);ncbi_395544(SMAD7B)
GO:0016192	vesicle-mediated transport	1	428	0.999553	1	ncbi_428597(STX11)
GO:0006996	organelle organization	10	1339	0.999726	1	ncbi_107049174(LOC107049174);ncbi_378783(KIT);ncbi_396081(NTRK3);ncbi_418235(PARVB);ncbi_420599(HDAC9);ncbi_421489(SMYD3);ncbi_421689(MAP7);ncbi_427209(COL4A3BP);ncbi_427721(NOS1);ncbi_770762(SEPT4)
GO:0022402	cell cycle process	1	455	0.999729	1	ncbi_422902(SLBP)
GO:1901575	organic substance catabolic process	1	459	0.999748	1	ncbi_107055431(LOC107055431)
GO:0007049	cell cycle	2	595	0.999756	1	ncbi_422902(SLBP);ncbi_424433(BRINP2)
GO:0043933	macromolecular complex subunit organization	6	1016	0.999795	1	ncbi_420599(HDAC9);ncbi_421489(SMYD3);ncbi_427352(SLC1A1);ncbi_427721(NOS1);ncbi_428146(KCNB1);ncbi_769000(SMAD2W)
GO:0008150	biological_process	158	9061	1	1	MSTRG.15607(HERVK_113);MSTRG.1976(IL17D);ncbi_100857134(GADL1);ncbi_100857704(GMNC);ncbi_100858422(FLT3);ncbi_100858653(DHX58);ncbi_101747844(LOC101747844);ncbi_101749756(P2RY12);ncbi_101751551(FAM83G);ncbi_107049174(LOC107049174);ncbi_107055431(LOC107055431);ncbi_107055444(RPTC15L);ncbi_107055482(LOC107055482);ncbi_373985(CHRDL1);ncbi_374014(SPIN1W);ncbi_374046(COL11A1);ncbi_374125(LITAF);ncbi_3…

## Sheet: Synergistic activation_CC
GO ID	Description	intersection_07_p005 (139)	All (8489)	pvalue	p.adjust	Genes
GO:0044425	membrane part	63	2369	7.46958e-06	0.000941167	ncbi_100858422(FLT3);ncbi_101747844(LOC101747844);ncbi_101749756(P2RY12);ncbi_374209(ITGB3);ncbi_378783(KIT);ncbi_395342(CRTAM);ncbi_395382(GPR149);ncbi_395398(NRXN1);ncbi_395559(EPHA4);ncbi_395684(IL6ST);ncbi_395971(ADORA2B);ncbi_396081(NTRK3);ncbi_396177(EPHB1);ncbi_396213(TNR);ncbi_415743(NETO2);ncbi_416753(ATP6V0C);ncbi_416871(HVCN1);ncbi_417965(GRIN2B);ncbi_418126(CHRM2);ncbi_418463(CADM2);n…
GO:0031224	intrinsic component of membrane	54	1976	2.51334e-05	0.0015834	ncbi_100858422(FLT3);ncbi_101747844(LOC101747844);ncbi_101749756(P2RY12);ncbi_374209(ITGB3);ncbi_378783(KIT);ncbi_395342(CRTAM);ncbi_395382(GPR149);ncbi_395398(NRXN1);ncbi_395559(EPHA4);ncbi_395684(IL6ST);ncbi_395971(ADORA2B);ncbi_396081(NTRK3);ncbi_396177(EPHB1);ncbi_415743(NETO2);ncbi_416753(ATP6V0C);ncbi_416871(HVCN1);ncbi_417965(GRIN2B);ncbi_418126(CHRM2);ncbi_418463(CADM2);ncbi_418795(GPC5);…
GO:0016021	integral component of membrane	17	412	0.000384806	0.0161619	ncbi_374209(ITGB3);ncbi_395382(GPR149);ncbi_395559(EPHA4);ncbi_395684(IL6ST);ncbi_396081(NTRK3);ncbi_396177(EPHB1);ncbi_415743(NETO2);ncbi_416871(HVCN1);ncbi_417965(GRIN2B);ncbi_418126(CHRM2);ncbi_422520(GRID2);ncbi_428146(KCNB1);ncbi_768456(CNTNAP2);ncbi_770511(GABRA2);ncbi_772279(SLC24A4);ncbi_776138(JAG2);ncbi_776358(VOPP1)
GO:0016020	membrane	73	3296	0.000662024	0.0208537	MSTRG.14826(--);ncbi_100858422(FLT3);ncbi_101747844(LOC101747844);ncbi_101749756(P2RY12);ncbi_107055431(LOC107055431);ncbi_374125(LITAF);ncbi_374209(ITGB3);ncbi_378783(KIT);ncbi_395342(CRTAM);ncbi_395382(GPR149);ncbi_395398(NRXN1);ncbi_395544(SMAD7B);ncbi_395559(EPHA4);ncbi_395684(IL6ST);ncbi_395971(ADORA2B);ncbi_396081(NTRK3);ncbi_396177(EPHB1);ncbi_396213(TNR);ncbi_415743(NETO2);ncbi_416624(OTO…
GO:0098589	membrane region	10	207	0.00206974	0.0521574	ncbi_395398(NRXN1);ncbi_396177(EPHB1);ncbi_396213(TNR);ncbi_417965(GRIN2B);ncbi_418126(CHRM2);ncbi_420195(PAG1);ncbi_421908(SH3YL1);ncbi_422520(GRID2);ncbi_427721(NOS1);ncbi_768456(CNTNAP2)
GO:0005887	integral component of plasma membrane	5	58	0.0025016	0.0525335	ncbi_374209(ITGB3);ncbi_395684(IL6ST);ncbi_415743(NETO2);ncbi_417965(GRIN2B);ncbi_422520(GRID2)
GO:0098805	whole membrane	14	376	0.00333607	0.0566299	ncbi_374125(LITAF);ncbi_395398(NRXN1);ncbi_396177(EPHB1);ncbi_396213(TNR);ncbi_417965(GRIN2B);ncbi_418126(CHRM2);ncbi_420195(PAG1);ncbi_420909(RNF152);ncbi_421908(SH3YL1);ncbi_422520(GRID2);ncbi_422720(TLR3);ncbi_426930(STX7);ncbi_427721(NOS1);ncbi_768456(CNTNAP2)
GO:0031226	intrinsic component of plasma membrane	5	63	0.00359555	0.0566299	ncbi_374209(ITGB3);ncbi_395684(IL6ST);ncbi_415743(NETO2);ncbi_417965(GRIN2B);ncbi_422520(GRID2)
GO:0005769	early endosome	3	26	0.00847937	0.118711	ncbi_395559(EPHA4);ncbi_396177(EPHB1);ncbi_416468(SNX8)
GO:0016469	proton-transporting two-sector ATPase complex	3	27	0.0094266	0.118775	ncbi_416753(ATP6V0C);ncbi_420210(ATP6V0D2);ncbi_424349(ATP6V1G3)
GO:0033177	proton-transporting two-sector ATPase complex, proton-transporting domain	2	10	0.0109906	0.125892	ncbi_416753(ATP6V0C);ncbi_420210(ATP6V0D2)
GO:0033176	proton-transporting V-type ATPase complex	2	12	0.0157782	0.165671	ncbi_420210(ATP6V0D2);ncbi_424349(ATP6V1G3)
GO:0098590	plasma membrane region	6	133	0.0218013	0.211305	ncbi_395398(NRXN1);ncbi_417965(GRIN2B);ncbi_418126(CHRM2);ncbi_421908(SH3YL1);ncbi_422520(GRID2);ncbi_768456(CNTNAP2)
GO:0005886	plasma membrane	15	540	0.0305372	0.274834	ncbi_100858422(FLT3);ncbi_374209(ITGB3);ncbi_378783(KIT);ncbi_395398(NRXN1);ncbi_395684(IL6ST);ncbi_415743(NETO2);ncbi_416624(OTOA);ncbi_417965(GRIN2B);ncbi_418126(CHRM2);ncbi_418491(TIAM1);ncbi_420210(ATP6V0D2);ncbi_421908(SH3YL1);ncbi_422520(GRID2);ncbi_427721(NOS1);ncbi_768456(CNTNAP2)
GO:0044459	plasma membrane part	12	412	0.037373	0.286954	ncbi_100858422(FLT3);ncbi_374209(ITGB3);ncbi_378783(KIT);ncbi_395398(NRXN1);ncbi_395684(IL6ST);ncbi_415743(NETO2);ncbi_417965(GRIN2B);ncbi_418126(CHRM2);ncbi_418491(TIAM1);ncbi_421908(SH3YL1);ncbi_422520(GRID2);ncbi_768456(CNTNAP2)
GO:0071944	cell periphery	15	555	0.0375771	0.286954	ncbi_100858422(FLT3);ncbi_374209(ITGB3);ncbi_378783(KIT);ncbi_395398(NRXN1);ncbi_395684(IL6ST);ncbi_415743(NETO2);ncbi_416624(OTOA);ncbi_417965(GRIN2B);ncbi_418126(CHRM2);ncbi_418491(TIAM1);ncbi_420210(ATP6V0D2);ncbi_421908(SH3YL1);ncbi_422520(GRID2);ncbi_427721(NOS1);ncbi_768456(CNTNAP2)
GO:0097060	synaptic membrane	4	78	0.038716	0.286954	ncbi_395398(NRXN1);ncbi_417965(GRIN2B);ncbi_418126(CHRM2);ncbi_422520(GRID2)
GO:0005911	cell-cell junction	5	130	0.0619651	0.433756	ncbi_395544(SMAD7B);ncbi_418491(TIAM1);ncbi_424170(ABCB11);ncbi_426211(KAZN);ncbi_428529(DSG2)
GO:0008328	ionotropic glutamate receptor complex	2	27	0.0715984	0.460385	ncbi_415743(NETO2);ncbi_417965(GRIN2B)
GO:0005774	vacuolar membrane	4	97	0.074501	0.460385	ncbi_374125(LITAF);ncbi_420909(RNF152);ncbi_422720(TLR3);ncbi_426930(STX7)
GO:0044437	vacuolar part	4	98	0.0767308	0.460385	ncbi_374125(LITAF);ncbi_420909(RNF152);ncbi_422720(TLR3);ncbi_426930(STX7)
GO:0043235	receptor complex	3	63	0.0839795	0.480973	ncbi_395684(IL6ST);ncbi_415743(NETO2);ncbi_417965(GRIN2B)
GO:0031514	motile cilium	1	6	0.0943365	0.5168	ncbi_770762(SEPT4)
GO:0044456	synapse part	4	113	0.114037	0.527428	ncbi_395398(NRXN1);ncbi_417965(GRIN2B);ncbi_418126(CHRM2);ncbi_422520(GRID2)
GO:0034702	ion channel complex	4	115	0.119528	0.527428	ncbi_415743(NETO2);ncbi_417965(GRIN2B);ncbi_428146(KCNB1);ncbi_768456(CNTNAP2)
GO:1902495	transmembrane transporter complex	4	116	0.122315	0.527428	ncbi_415743(NETO2);ncbi_417965(GRIN2B);ncbi_428146(KCNB1);ncbi_768456(CNTNAP2)
GO:1990351	transporter complex	4	116	0.122315	0.527428	ncbi_415743(NETO2);ncbi_417965(GRIN2B);ncbi_428146(KCNB1);ncbi_768456(CNTNAP2)
GO:0090575	RNA polymerase II transcription factor complex	1	8	0.123775	0.527428	ncbi_769000(SMAD2W)
GO:0034705	potassium channel complex	2	38	0.127915	0.527428	ncbi_428146(KCNB1);ncbi_768456(CNTNAP2)
GO:0005730	nucleolus	1	9	0.138136	0.527428	ncbi_395386(CLEC3B)
GO:0031256	leading edge membrane	1	9	0.138136	0.527428	ncbi_768456(CNTNAP2)
GO:0032589	neuron projection membrane	1	9	0.138136	0.527428	ncbi_768456(CNTNAP2)
GO:0044452	nucleolar part	1	9	0.138136	0.527428	ncbi_395386(CLEC3B)
GO:0098802	plasma membrane receptor complex	2	43	0.156083	0.553484	ncbi_415743(NETO2);ncbi_417965(GRIN2B)
GO:0034708	methyltransferase complex	2	47	0.17938	0.553484	ncbi_420599(HDAC9);ncbi_428260(STK38)
GO:0014069	postsynaptic density	1	12	0.179832	0.553484	ncbi_417965(GRIN2B)
GO:0044798	nuclear transcription factor complex	1	12	0.179832	0.553484	ncbi_769000(SMAD2W)
GO:0060076	excitatory synapse	1	12	0.179832	0.553484	ncbi_417965(GRIN2B)
GO:0098794	postsynapse	1	12	0.179832	0.553484	ncbi_417965(GRIN2B)
GO:0099572	postsynaptic specialization	1	12	0.179832	0.553484	ncbi_417965(GRIN2B)
GO:0005773	vacuole	5	185	0.186433	0.553484	ncbi_374125(LITAF);ncbi_378783(KIT);ncbi_420909(RNF152);ncbi_422720(TLR3);ncbi_426930(STX7)
GO:0098796	membrane protein complex	7	287	0.190712	0.553484	ncbi_415743(NETO2);ncbi_416753(ATP6V0C);ncbi_417965(GRIN2B);ncbi_420210(ATP6V0D2);ncbi_424349(ATP6V1G3);ncbi_428146(KCNB1);ncbi_768456(CNTNAP2)
GO:0030054	cell junction	10	444	0.19116	0.553484	ncbi_378783(KIT);ncbi_395544(SMAD7B);ncbi_416753(ATP6V0C);ncbi_418235(PARVB);ncbi_418491(TIAM1);ncbi_423518(PRKCH);ncbi_424170(ABCB11);ncbi_426211(KAZN);ncbi_426894(AQP3);ncbi_428529(DSG2)
GO:0005764	lysosome	1	13	0.19328	0.553484	ncbi_378783(KIT)
GO:0031301	integral component of organelle membrane	1	14	0.20651	0.575857	ncbi_770511(GABRA2)
GO:0045202	synapse	4	144	0.210233	0.575857	ncbi_395398(NRXN1);ncbi_417965(GRIN2B);ncbi_418126(CHRM2);ncbi_422520(GRID2)
GO:0005768	endosome	5	201	0.233126	0.612521	ncbi_395544(SMAD7B);ncbi_395559(EPHA4);ncbi_396177(EPHB1);ncbi_416468(SNX8);ncbi_768456(CNTNAP2)
GO:0031253	cell projection membrane	2	56	0.233341	0.612521	ncbi_421908(SH3YL1);ncbi_768456(CNTNAP2)
GO:0043005	neuron projection	6	257	0.24504	0.630102	ncbi_395559(EPHA4);ncbi_395684(IL6ST);ncbi_396177(EPHB1);ncbi_422520(GRID2);ncbi_768456(CNTNAP2);ncbi_770511(GABRA2)
GO:0019897	extrinsic component of plasma membrane	1	19	0.269495	0.679128	ncbi_418491(TIAM1)
GO:0031012	extracellular matrix	4	163	0.277718	0.683436	ncbi_395875(COL12A1);ncbi_396213(TNR);ncbi_419733(ADAMTS15);ncbi_420803(COL15A1)
GO:0044441	ciliary part	2	64	0.282053	0.683436	ncbi_423241(TTBK2);ncbi_770762(SEPT4)
GO:0097458	neuron part	6	277	0.301099	0.703719	ncbi_395559(EPHA4);ncbi_395684(IL6ST);ncbi_396177(EPHB1);ncbi_422520(GRID2);ncbi_768456(CNTNAP2);ncbi_770511(GABRA2)
GO:0098797	plasma membrane protein complex	2	68	0.306368	0.703719	ncbi_415743(NETO2);ncbi_417965(GRIN2B)
GO:0044463	cell projection part	4	171	0.307179	0.703719	ncbi_421908(SH3YL1);ncbi_423241(TTBK2);ncbi_768456(CNTNAP2);ncbi_770762(SEPT4)
GO:0005667	transcription factor complex	1	23	0.316289	0.711649	ncbi_769000(SMAD2W)
GO:0016234	inclusion body	1	24	0.327514	0.718048	ncbi_423056(TRIM66)
GO:0034703	cation channel complex	2	72	0.33053	0.718048	ncbi_428146(KCNB1);ncbi_768456(CNTNAP2)
GO:0044420	extracellular matrix component	2	75	0.348503	0.74426	ncbi_396213(TNR);ncbi_420803(COL15A1)
GO:0009295	nucleoid	1	28	0.370616	0.778293	ncbi_428994(CPS1)
GO:0035097	histone methyltransferase complex	1	29	0.380956	0.782953	ncbi_428260(STK38)
GO:0031982	vesicle	32	1843	0.385262	0.782953	ncbi_107055431(LOC107055431);ncbi_107055444(RPTC15L);ncbi_395386(CLEC3B);ncbi_395544(SMAD7B);ncbi_395684(IL6ST);ncbi_395875(COL12A1);ncbi_396177(EPHB1);ncbi_396394(PLA2G4A);ncbi_416753(ATP6V0C);ncbi_416875(CUX2);ncbi_417961(HEBP1);ncbi_417965(GRIN2B);ncbi_418639(PRPS2);ncbi_420210(ATP6V0D2);ncbi_420440(DPP6);ncbi_420803(COL15A1);ncbi_422649(SLC4A4);ncbi_423518(PRKCH);ncbi_423961(CLRN3);ncbi_42407…
GO:0042995	cell projection	10	556	0.426757	0.853513	ncbi_395559(EPHA4);ncbi_395684(IL6ST);ncbi_396177(EPHB1);ncbi_420752(PDE1C);ncbi_421908(SH3YL1);ncbi_422520(GRID2);ncbi_423241(TTBK2);ncbi_768456(CNTNAP2);ncbi_770511(GABRA2);ncbi_770762(SEPT4)
GO:0044309	neuron spine	1	36	0.448761	0.883498	ncbi_422520(GRID2)
GO:0031252	cell leading edge	2	101	0.495193	0.959912	ncbi_418235(PARVB);ncbi_768456(CNTNAP2)
GO:0000323	lytic vacuole	2	103	0.505621	0.965276	ncbi_378783(KIT);ncbi_420909(RNF152)
GO:0033267	axon part	1	44	0.517265	0.972767	ncbi_768456(CNTNAP2)
GO:0030424	axon	1	45	0.52521	0.973184	ncbi_768456(CNTNAP2)
GO:0031988	membrane-bounded vesicle	29	1792	0.562523	1	ncbi_107055431(LOC107055431);ncbi_107055444(RPTC15L);ncbi_395386(CLEC3B);ncbi_395684(IL6ST);ncbi_395875(COL12A1);ncbi_396177(EPHB1);ncbi_416753(ATP6V0C);ncbi_416875(CUX2);ncbi_417961(HEBP1);ncbi_417965(GRIN2B);ncbi_418639(PRPS2);ncbi_420210(ATP6V0D2);ncbi_420440(DPP6);ncbi_420803(COL15A1);ncbi_422649(SLC4A4);ncbi_423518(PRKCH);ncbi_423961(CLRN3);ncbi_424072(AOX2);ncbi_424170(ABCB11);ncbi_426854(T…
GO:0019898	extrinsic component of membrane	1	51	0.570229	1	ncbi_418491(TIAM1)
GO:0005929	cilium	2	121	0.593022	1	ncbi_423241(TTBK2);ncbi_770762(SEPT4)
GO:0044421	extracellular region part	8	511	0.604134	1	MSTRG.1976(IL17D);ncbi_374229(TNFSF13B);ncbi_378783(KIT);ncbi_395386(CLEC3B);ncbi_395684(IL6ST);ncbi_396145(INS-IGF2);ncbi_420803(COL15A1);ncbi_423241(TTBK2)
GO:0005576	extracellular region	8	520	0.624089	1	MSTRG.1976(IL17D);ncbi_374229(TNFSF13B);ncbi_378783(KIT);ncbi_395386(CLEC3B);ncbi_395684(IL6ST);ncbi_396145(INS-IGF2);ncbi_420803(COL15A1);ncbi_423241(TTBK2)
GO:0031984	organelle subcompartment	1	65	0.659462	1	ncbi_107049174(LOC107049174)
GO:0044449	contractile fiber part	1	78	0.72574	1	ncbi_378926(ANKRD1)
GO:0098687	chromosomal region	1	87	0.763954	1	ncbi_423056(TRIM66)
GO:0098588	bounding membrane of organelle	4	315	0.764118	1	ncbi_374125(LITAF);ncbi_420909(RNF152);ncbi_422720(TLR3);ncbi_426930(STX7)
GO:0012506	vesicle membrane	1	89	0.7717	1	ncbi_776358(VOPP1)
GO:0012505	endomembrane system	7	537	0.784791	1	ncbi_395544(SMAD7B);ncbi_395559(EPHA4);ncbi_396177(EPHB1);ncbi_416468(SNX8);ncbi_427721(NOS1);ncbi_768456(CNTNAP2);ncbi_769742(SCG5)
GO:0043292	contractile fiber	1	100	0.810004	1	ncbi_378926(ANKRD1)
GO:0044297	cell body	1	104	0.822289	1	ncbi_395684(IL6ST)
GO:0031300	intrinsic component of organelle membrane	1	110	0.839253	1	ncbi_770511(GABRA2)
GO:0000785	chromatin	1	120	0.864027	1	ncbi_769000(SMAD2W)
GO:0044444	cytoplasmic part	26	1902	0.877979	1	ncbi_101751551(FAM83G);ncbi_107049174(LOC107049174);ncbi_374125(LITAF);ncbi_374191(PDCD4);ncbi_374229(TNFSF13B);ncbi_378783(KIT);ncbi_378926(ANKRD1);ncbi_395544(SMAD7B);ncbi_395559(EPHA4);ncbi_396177(EPHB1);ncbi_396394(PLA2G4A);ncbi_416468(SNX8);ncbi_417961(HEBP1);ncbi_417965(GRIN2B);ncbi_419096(BCL2L14);ncbi_420909(RNF152);ncbi_421689(MAP7);ncbi_422720(TLR3);ncbi_423241(TTBK2);ncbi_423518(PRKCH)…
GO:1990234	transferase complex	2	221	0.881523	1	ncbi_420599(HDAC9);ncbi_428260(STK38)
GO:0005737	cytoplasm	26	1909	0.88257	1	ncbi_101751551(FAM83G);ncbi_107049174(LOC107049174);ncbi_374125(LITAF);ncbi_374191(PDCD4);ncbi_374229(TNFSF13B);ncbi_378783(KIT);ncbi_378926(ANKRD1);ncbi_395544(SMAD7B);ncbi_395559(EPHA4);ncbi_396177(EPHB1);ncbi_396394(PLA2G4A);ncbi_416468(SNX8);ncbi_417961(HEBP1);ncbi_417965(GRIN2B);ncbi_419096(BCL2L14);ncbi_420909(RNF152);ncbi_421689(MAP7);ncbi_422720(TLR3);ncbi_423241(TTBK2);ncbi_423518(PRKCH)…
GO:0005783	endoplasmic reticulum	1	134	0.892467	1	ncbi_427721(NOS1)
GO:0044427	chromosomal part	2	245	0.914201	1	ncbi_423056(TRIM66);ncbi_769000(SMAD2W)
GO:0005924	cell-substrate adherens junction	2	257	0.927192	1	ncbi_416753(ATP6V0C);ncbi_418235(PARVB)
GO:0030055	cell-substrate junction	2	260	0.93014	1	ncbi_416753(ATP6V0C);ncbi_418235(PARVB)
GO:0005912	adherens junction	2	262	0.932042	1	ncbi_416753(ATP6V0C);ncbi_418235(PARVB)
GO:0005694	chromosome	2	264	0.933895	1	ncbi_423056(TRIM66);ncbi_769000(SMAD2W)
GO:1902494	catalytic complex	2	275	0.943268	1	ncbi_420599(HDAC9);ncbi_428260(STK38)
GO:0070161	anchoring junction	2	276	0.944055	1	ncbi_416753(ATP6V0C);ncbi_418235(PARVB)
GO:0043234	protein complex	19	1705	0.981561	1	ncbi_107055444(RPTC15L);ncbi_374209(ITGB3);ncbi_378926(ANKRD1);ncbi_395270(MOCS1);ncbi_395405(TWIST2);ncbi_395544(SMAD7B);ncbi_395684(IL6ST);ncbi_396081(NTRK3);ncbi_415743(NETO2);ncbi_416753(ATP6V0C);ncbi_417965(GRIN2B);ncbi_419185(RBPJL);ncbi_420210(ATP6V0D2);ncbi_420599(HDAC9);ncbi_424349(ATP6V1G3);ncbi_428146(KCNB1);ncbi_428260(STK38);ncbi_768456(CNTNAP2);ncbi_769000(SMAD2W)
GO:0005815	microtubule organizing center	1	254	0.985846	1	ncbi_423241(TTBK2)
GO:0016023	cytoplasmic, membrane-bounded vesicle	1	258	0.986778	1	ncbi_417965(GRIN2B)
GO:0031410	cytoplasmic vesicle	1	265	0.988264	1	ncbi_417965(GRIN2B)
GO:0044451	nucleoplasm part	1	285	0.991658	1	ncbi_428260(STK38)
GO:0005654	nucleoplasm	1	286	0.991799	1	ncbi_428260(STK38)
GO:0015630	microtubule cytoskeleton	2	440	0.994976	1	ncbi_421689(MAP7);ncbi_423241(TTBK2)
GO:0031981	nuclear lumen	3	551	0.99519	1	ncbi_395386(CLEC3B);ncbi_428260(STK38);ncbi_769000(SMAD2W)
GO:0070013	intracellular organelle lumen	3	559	0.995707	1	ncbi_395386(CLEC3B);ncbi_428260(STK38);ncbi_769000(SMAD2W)
GO:0043233	organelle lumen	3	562	0.995886	1	ncbi_395386(CLEC3B);ncbi_428260(STK38);ncbi_769000(SMAD2W)
GO:0030529	intracellular ribonucleoprotein complex	1	333	0.996335	1	ncbi_422902(SLBP)
GO:1990904	ribonucleoprotein complex	1	333	0.996335	1	ncbi_422902(SLBP)
GO:0043227	membrane-bounded organelle	73	5368	0.996467	1	ncbi_100857704(GMNC);ncbi_107049174(LOC107049174);ncbi_107055431(LOC107055431);ncbi_107055444(RPTC15L);ncbi_374014(SPIN1W);ncbi_374125(LITAF);ncbi_374191(PDCD4);ncbi_378783(KIT);ncbi_378926(ANKRD1);ncbi_395386(CLEC3B);ncbi_395405(TWIST2);ncbi_395544(SMAD7B);ncbi_395559(EPHA4);ncbi_395684(IL6ST);ncbi_395875(COL12A1);ncbi_395904(ZFHX4);ncbi_396177(EPHB1);ncbi_396213(TNR);ncbi_396394(PLA2G4A);ncbi_4…
GO:0031974	membrane-enclosed lumen	3	585	0.997041	1	ncbi_395386(CLEC3B);ncbi_428260(STK38);ncbi_769000(SMAD2W)
GO:0031090	organelle membrane	6	892	0.997631	1	ncbi_374125(LITAF);ncbi_420909(RNF152);ncbi_422720(TLR3);ncbi_426930(STX7);ncbi_770511(GABRA2);ncbi_776358(VOPP1)
GO:0005856	cytoskeleton	4	774	0.999124	1	ncbi_418217(STK38L);ncbi_421689(MAP7);ncbi_423241(TTBK2);ncbi_428184(SCNN1D)
GO:0043228	non-membrane-bounded organelle	14	1658	0.999224	1	ncbi_107055444(RPTC15L);ncbi_378926(ANKRD1);ncbi_395386(CLEC3B);ncbi_417965(GRIN2B);ncbi_418217(STK38L);ncbi_421689(MAP7);ncbi_423056(TRIM66);ncbi_423241(TTBK2);ncbi_424044(STAT1);ncbi_424865(IGF2BP2);ncbi_426211(KAZN);ncbi_427721(NOS1);ncbi_428184(SCNN1D);ncbi_769000(SMAD2W)
GO:0043232	intracellular non-membrane-bounded organelle	14	1658	0.999224	1	ncbi_107055444(RPTC15L);ncbi_378926(ANKRD1);ncbi_395386(CLEC3B);ncbi_417965(GRIN2B);ncbi_418217(STK38L);ncbi_421689(MAP7);ncbi_423056(TRIM66);ncbi_423241(TTBK2);ncbi_424044(STAT1);ncbi_424865(IGF2BP2);ncbi_426211(KAZN);ncbi_427721(NOS1);ncbi_428184(SCNN1D);ncbi_769000(SMAD2W)
GO:0032991	macromolecular complex	21	2218	0.999418	1	ncbi_107055444(RPTC15L);ncbi_374209(ITGB3);ncbi_378926(ANKRD1);ncbi_395270(MOCS1);ncbi_395405(TWIST2);ncbi_395544(SMAD7B);ncbi_395684(IL6ST);ncbi_396081(NTRK3);ncbi_415743(NETO2);ncbi_416753(ATP6V0C);ncbi_417965(GRIN2B);ncbi_419185(RBPJL);ncbi_420210(ATP6V0D2);ncbi_420599(HDAC9);ncbi_422902(SLBP);ncbi_424349(ATP6V1G3);ncbi_427864(DYRK2);ncbi_428146(KCNB1);ncbi_428260(STK38);ncbi_768456(CNTNAP2);n…
GO:0044428	nuclear part	3	701	0.999468	1	ncbi_395386(CLEC3B);ncbi_428260(STK38);ncbi_769000(SMAD2W)
GO:0044430	cytoskeletal part	1	452	0.999533	1	ncbi_423241(TTBK2)
GO:0005634	nucleus	3	715	0.999569	1	ncbi_395386(CLEC3B);ncbi_428260(STK38);ncbi_769000(SMAD2W)
GO:0043226	organelle	78	5951	0.999846	1	ncbi_100857704(GMNC);ncbi_107049174(LOC107049174);ncbi_107055431(LOC107055431);ncbi_107055444(RPTC15L);ncbi_374014(SPIN1W);ncbi_374125(LITAF);ncbi_374191(PDCD4);ncbi_378783(KIT);ncbi_378926(ANKRD1);ncbi_395386(CLEC3B);ncbi_395405(TWIST2);ncbi_395544(SMAD7B);ncbi_395559(EPHA4);ncbi_395684(IL6ST);ncbi_395875(COL12A1);ncbi_395904(ZFHX4);ncbi_396177(EPHB1);ncbi_396213(TNR);ncbi_396394(PLA2G4A);ncbi_4…
GO:0043231	intracellular membrane-bounded organelle	51	4393	0.999885	1	ncbi_100857704(GMNC);ncbi_107049174(LOC107049174);ncbi_107055444(RPTC15L);ncbi_374014(SPIN1W);ncbi_374125(LITAF);ncbi_374191(PDCD4);ncbi_378783(KIT);ncbi_378926(ANKRD1);ncbi_395386(CLEC3B);ncbi_395405(TWIST2);ncbi_395544(SMAD7B);ncbi_395559(EPHA4);ncbi_395904(ZFHX4);ncbi_396177(EPHB1);ncbi_396213(TNR);ncbi_396394(PLA2G4A);ncbi_415619(SMPD3);ncbi_416468(SNX8);ncbi_416875(CUX2);ncbi_417401(TRIM25);…
GO:0005623	cell	89	6579	0.999907	1	MSTRG.15607(HERVK_113);ncbi_100857704(GMNC);ncbi_100858422(FLT3);ncbi_100858653(DHX58);ncbi_101749756(P2RY12);ncbi_101751551(FAM83G);ncbi_107049174(LOC107049174);ncbi_107055444(RPTC15L);ncbi_374014(SPIN1W);ncbi_374125(LITAF);ncbi_374191(PDCD4);ncbi_374209(ITGB3);ncbi_374229(TNFSF13B);ncbi_378783(KIT);ncbi_378926(ANKRD1);ncbi_395382(GPR149);ncbi_395386(CLEC3B);ncbi_395398(NRXN1);ncbi_395405(TWIST2…
GO:0044464	cell part	89	6579	0.999907	1	MSTRG.15607(HERVK_113);ncbi_100857704(GMNC);ncbi_100858422(FLT3);ncbi_100858653(DHX58);ncbi_101749756(P2RY12);ncbi_101751551(FAM83G);ncbi_107049174(LOC107049174);ncbi_107055444(RPTC15L);ncbi_374014(SPIN1W);ncbi_374125(LITAF);ncbi_374191(PDCD4);ncbi_374209(ITGB3);ncbi_374229(TNFSF13B);ncbi_378783(KIT);ncbi_378926(ANKRD1);ncbi_395382(GPR149);ncbi_395386(CLEC3B);ncbi_395398(NRXN1);ncbi_395405(TWIST2…
GO:0043229	intracellular organelle	54	5084	1	1	ncbi_100857704(GMNC);ncbi_107049174(LOC107049174);ncbi_107055444(RPTC15L);ncbi_374014(SPIN1W);ncbi_374125(LITAF);ncbi_374191(PDCD4);ncbi_378783(KIT);ncbi_378926(ANKRD1);ncbi_395386(CLEC3B);ncbi_395405(TWIST2);ncbi_395544(SMAD7B);ncbi_395559(EPHA4);ncbi_395904(ZFHX4);ncbi_396177(EPHB1);ncbi_396213(TNR);ncbi_396394(PLA2G4A);ncbi_415619(SMPD3);ncbi_416468(SNX8);ncbi_416875(CUX2);ncbi_417401(TRIM25);…
GO:0044422	organelle part	14	2342	1	1	ncbi_107049174(LOC107049174);ncbi_374125(LITAF);ncbi_378926(ANKRD1);ncbi_395386(CLEC3B);ncbi_420909(RNF152);ncbi_422720(TLR3);ncbi_423056(TRIM66);ncbi_423241(TTBK2);ncbi_426930(STX7);ncbi_428260(STK38);ncbi_769000(SMAD2W);ncbi_770511(GABRA2);ncbi_770762(SEPT4);ncbi_776358(VOPP1)
GO:0044446	intracellular organelle part	10	1993	1	1	ncbi_107049174(LOC107049174);ncbi_374125(LITAF);ncbi_395386(CLEC3B);ncbi_420909(RNF152);ncbi_422720(TLR3);ncbi_423056(TRIM66);ncbi_423241(TTBK2);ncbi_426930(STX7);ncbi_428260(STK38);ncbi_769000(SMAD2W)
GO:0044424	intracellular part	66	5947	1	1	ncbi_100857704(GMNC);ncbi_100858653(DHX58);ncbi_101751551(FAM83G);ncbi_107049174(LOC107049174);ncbi_107055444(RPTC15L);ncbi_374014(SPIN1W);ncbi_374125(LITAF);ncbi_374191(PDCD4);ncbi_374229(TNFSF13B);ncbi_378783(KIT);ncbi_378926(ANKRD1);ncbi_395386(CLEC3B);ncbi_395405(TWIST2);ncbi_395544(SMAD7B);ncbi_395559(EPHA4);ncbi_395904(ZFHX4);ncbi_396081(NTRK3);ncbi_396177(EPHB1);ncbi_396213(TNR);ncbi_39639…
GO:0005622	intracellular	66	5954	1	1	ncbi_100857704(GMNC);ncbi_100858653(DHX58);ncbi_101751551(FAM83G);ncbi_107049174(LOC107049174);ncbi_107055444(RPTC15L);ncbi_374014(SPIN1W);ncbi_374125(LITAF);ncbi_374191(PDCD4);ncbi_374229(TNFSF13B);ncbi_378783(KIT);ncbi_378926(ANKRD1);ncbi_395386(CLEC3B);ncbi_395405(TWIST2);ncbi_395544(SMAD7B);ncbi_395559(EPHA4);ncbi_395904(ZFHX4);ncbi_396081(NTRK3);ncbi_396177(EPHB1);ncbi_396213(TNR);ncbi_39639…
GO:0005575	cellular_component	139	8489	1	1	MSTRG.14826(--);MSTRG.15607(HERVK_113);MSTRG.1976(IL17D);ncbi_100857704(GMNC);ncbi_100858422(FLT3);ncbi_100858653(DHX58);ncbi_101747844(LOC101747844);ncbi_101749756(P2RY12);ncbi_101751551(FAM83G);ncbi_107049174(LOC107049174);ncbi_107055431(LOC107055431);ncbi_107055444(RPTC15L);ncbi_374014(SPIN1W);ncbi_374125(LITAF);ncbi_374191(PDCD4);ncbi_374209(ITGB3);ncbi_374229(TNFSF13B);ncbi_378783(KIT);ncbi_…

## Sheet: Synergistic activation_MF
GO ID	Description	intersection_07_p005 (138)	All (8050)	pvalue	p.adjust	Genes
GO:0008324	cation transmembrane transporter activity	13	245	0.000280468	0.0233817	ncbi_416753(ATP6V0C);ncbi_416871(HVCN1);ncbi_417965(GRIN2B);ncbi_420210(ATP6V0D2);ncbi_421757(SLC22A16);ncbi_422649(SLC4A4);ncbi_422730(SLC7A2);ncbi_422943(SLC4A11);ncbi_427352(SLC1A1);ncbi_428146(KCNB1);ncbi_428184(SCNN1D);ncbi_772210(KCNK13);ncbi_772279(SLC24A4)
GO:0022891	substrate-specific transmembrane transporter activity	18	423	0.000305236	0.0233817	ncbi_416753(ATP6V0C);ncbi_416871(HVCN1);ncbi_417965(GRIN2B);ncbi_420210(ATP6V0D2);ncbi_421757(SLC22A16);ncbi_422520(GRID2);ncbi_422649(SLC4A4);ncbi_422730(SLC7A2);ncbi_422771(GABRG1);ncbi_422943(SLC4A11);ncbi_424349(ATP6V1G3);ncbi_426894(AQP3);ncbi_427352(SLC1A1);ncbi_428146(KCNB1);ncbi_428184(SCNN1D);ncbi_770511(GABRA2);ncbi_772210(KCNK13);ncbi_772279(SLC24A4)
GO:0015075	ion transmembrane transporter activity	17	388	0.000323364	0.0233817	ncbi_416753(ATP6V0C);ncbi_416871(HVCN1);ncbi_417965(GRIN2B);ncbi_420210(ATP6V0D2);ncbi_421757(SLC22A16);ncbi_422520(GRID2);ncbi_422649(SLC4A4);ncbi_422730(SLC7A2);ncbi_422771(GABRG1);ncbi_422943(SLC4A11);ncbi_424349(ATP6V1G3);ncbi_427352(SLC1A1);ncbi_428146(KCNB1);ncbi_428184(SCNN1D);ncbi_770511(GABRA2);ncbi_772210(KCNK13);ncbi_772279(SLC24A4)
GO:0004871	signal transducer activity	21	548	0.000391061	0.0233817	ncbi_101749756(P2RY12);ncbi_378783(KIT);ncbi_395382(GPR149);ncbi_395544(SMAD7B);ncbi_395559(EPHA4);ncbi_395684(IL6ST);ncbi_395971(ADORA2B);ncbi_396081(NTRK3);ncbi_396177(EPHB1);ncbi_417965(GRIN2B);ncbi_418126(CHRM2);ncbi_420696(CCR2);ncbi_420718(CCR8);ncbi_421263(PROKR2);ncbi_422720(TLR3);ncbi_422771(GABRG1);ncbi_428670(OPN5);ncbi_431663(NPR3);ncbi_769000(SMAD2W);ncbi_769278(CCR6);ncbi_770511(GAB…
GO:0022857	transmembrane transporter activity	19	476	0.000460269	0.0233817	ncbi_416753(ATP6V0C);ncbi_416871(HVCN1);ncbi_417965(GRIN2B);ncbi_420210(ATP6V0D2);ncbi_421757(SLC22A16);ncbi_422520(GRID2);ncbi_422649(SLC4A4);ncbi_422730(SLC7A2);ncbi_422771(GABRG1);ncbi_422943(SLC4A11);ncbi_424170(ABCB11);ncbi_424349(ATP6V1G3);ncbi_426894(AQP3);ncbi_427352(SLC1A1);ncbi_428146(KCNB1);ncbi_428184(SCNN1D);ncbi_770511(GABRA2);ncbi_772210(KCNK13);ncbi_772279(SLC24A4)
GO:0022892	substrate-specific transporter activity	19	502	0.000881148	0.0373019	ncbi_416753(ATP6V0C);ncbi_416871(HVCN1);ncbi_417965(GRIN2B);ncbi_420210(ATP6V0D2);ncbi_421757(SLC22A16);ncbi_422520(GRID2);ncbi_422649(SLC4A4);ncbi_422730(SLC7A2);ncbi_422771(GABRG1);ncbi_422943(SLC4A11);ncbi_424349(ATP6V1G3);ncbi_426894(AQP3);ncbi_427209(COL4A3BP);ncbi_427352(SLC1A1);ncbi_428146(KCNB1);ncbi_428184(SCNN1D);ncbi_770511(GABRA2);ncbi_772210(KCNK13);ncbi_772279(SLC24A4)
GO:0004896	cytokine receptor activity	4	27	0.0010681	0.0387568	ncbi_395684(IL6ST);ncbi_420696(CCR2);ncbi_420718(CCR8);ncbi_769278(CCR6)
GO:0004950	chemokine receptor activity	3	13	0.00124302	0.0394657	ncbi_420696(CCR2);ncbi_420718(CCR8);ncbi_769278(CCR6)
GO:0005215	transporter activity	20	581	0.00203923	0.0544529	ncbi_416753(ATP6V0C);ncbi_416871(HVCN1);ncbi_417965(GRIN2B);ncbi_420210(ATP6V0D2);ncbi_421757(SLC22A16);ncbi_422520(GRID2);ncbi_422649(SLC4A4);ncbi_422730(SLC7A2);ncbi_422771(GABRG1);ncbi_422943(SLC4A11);ncbi_424170(ABCB11);ncbi_424349(ATP6V1G3);ncbi_426894(AQP3);ncbi_427209(COL4A3BP);ncbi_427352(SLC1A1);ncbi_428146(KCNB1);ncbi_428184(SCNN1D);ncbi_770511(GABRA2);ncbi_772210(KCNK13);ncbi_772279(SL…
GO:0015077	monovalent inorganic cation transmembrane transporter activity	8	136	0.00227189	0.0544529	ncbi_416753(ATP6V0C);ncbi_420210(ATP6V0D2);ncbi_422649(SLC4A4);ncbi_427352(SLC1A1);ncbi_428146(KCNB1);ncbi_428184(SCNN1D);ncbi_772210(KCNK13);ncbi_772279(SLC24A4)
GO:0038023	signaling receptor activity	18	508	0.00252779	0.0544529	ncbi_101749756(P2RY12);ncbi_378783(KIT);ncbi_395559(EPHA4);ncbi_395684(IL6ST);ncbi_395971(ADORA2B);ncbi_396081(NTRK3);ncbi_396177(EPHB1);ncbi_417965(GRIN2B);ncbi_418126(CHRM2);ncbi_420696(CCR2);ncbi_420718(CCR8);ncbi_421263(PROKR2);ncbi_422720(TLR3);ncbi_422771(GABRG1);ncbi_428670(OPN5);ncbi_431663(NPR3);ncbi_769278(CCR6);ncbi_770511(GABRA2)
GO:0015081	sodium ion transmembrane transporter activity	4	34	0.00257258	0.0544529	ncbi_422649(SLC4A4);ncbi_427352(SLC1A1);ncbi_428184(SCNN1D);ncbi_772279(SLC24A4)
GO:0004872	receptor activity	19	563	0.00331003	0.0604318	ncbi_101749756(P2RY12);ncbi_378783(KIT);ncbi_395559(EPHA4);ncbi_395684(IL6ST);ncbi_395971(ADORA2B);ncbi_396081(NTRK3);ncbi_396177(EPHB1);ncbi_417965(GRIN2B);ncbi_418126(CHRM2);ncbi_420696(CCR2);ncbi_420718(CCR8);ncbi_421263(PROKR2);ncbi_422520(GRID2);ncbi_422720(TLR3);ncbi_422771(GABRG1);ncbi_428670(OPN5);ncbi_431663(NPR3);ncbi_769278(CCR6);ncbi_770511(GABRA2)
GO:0001637	G-protein coupled chemoattractant receptor activity	3	18	0.00333088	0.0604318	ncbi_420696(CCR2);ncbi_420718(CCR8);ncbi_769278(CCR6)
GO:0005072	transforming growth factor beta receptor, cytoplasmic mediator activity	2	6	0.00418322	0.0708359	ncbi_395544(SMAD7B);ncbi_769000(SMAD2W)
GO:0046332	SMAD binding	3	21	0.00522912	0.0713884	ncbi_378926(ANKRD1);ncbi_395544(SMAD7B);ncbi_769000(SMAD2W)
GO:0099600	transmembrane receptor activity	16	461	0.00537031	0.0713884	ncbi_101749756(P2RY12);ncbi_378783(KIT);ncbi_395559(EPHA4);ncbi_395684(IL6ST);ncbi_395971(ADORA2B);ncbi_396177(EPHB1);ncbi_417965(GRIN2B);ncbi_418126(CHRM2);ncbi_420696(CCR2);ncbi_420718(CCR8);ncbi_421263(PROKR2);ncbi_422520(GRID2);ncbi_422771(GABRG1);ncbi_428670(OPN5);ncbi_769278(CCR6);ncbi_770511(GABRA2)
GO:0004713	protein tyrosine kinase activity	5	67	0.00567739	0.0713884	ncbi_100858422(FLT3);ncbi_378783(KIT);ncbi_395559(EPHA4);ncbi_396081(NTRK3);ncbi_396177(EPHB1)
GO:0005003	ephrin receptor activity	2	7	0.00579089	0.0713884	ncbi_395559(EPHA4);ncbi_396177(EPHB1)
GO:0015301	anion:anion antiporter activity	2	7	0.00579089	0.0713884	ncbi_422649(SLC4A4);ncbi_422943(SLC4A11)
GO:0004888	transmembrane signaling receptor activity	15	426	0.00614227	0.0713884	ncbi_101749756(P2RY12);ncbi_378783(KIT);ncbi_395559(EPHA4);ncbi_395684(IL6ST);ncbi_395971(ADORA2B);ncbi_396177(EPHB1);ncbi_417965(GRIN2B);ncbi_418126(CHRM2);ncbi_420696(CCR2);ncbi_420718(CCR8);ncbi_421263(PROKR2);ncbi_422771(GABRG1);ncbi_428670(OPN5);ncbi_769278(CCR6);ncbi_770511(GABRA2)
GO:0060089	molecular transducer activity	21	685	0.00618324	0.0713884	ncbi_101749756(P2RY12);ncbi_374125(LITAF);ncbi_378783(KIT);ncbi_395559(EPHA4);ncbi_395684(IL6ST);ncbi_395971(ADORA2B);ncbi_396081(NTRK3);ncbi_396177(EPHB1);ncbi_417965(GRIN2B);ncbi_418126(CHRM2);ncbi_420696(CCR2);ncbi_420718(CCR8);ncbi_421263(PROKR2);ncbi_422520(GRID2);ncbi_422720(TLR3);ncbi_422771(GABRG1);ncbi_424044(STAT1);ncbi_428670(OPN5);ncbi_431663(NPR3);ncbi_769278(CCR6);ncbi_770511(GABRA2)
GO:0004672	protein kinase activity	13	350	0.00689818	0.0745859	ncbi_100858422(FLT3);ncbi_378783(KIT);ncbi_395559(EPHA4);ncbi_396081(NTRK3);ncbi_396177(EPHB1);ncbi_418217(STK38L);ncbi_418493(HUNK);ncbi_420775(STK17A);ncbi_423241(TTBK2);ncbi_423518(PRKCH);ncbi_423929(GRK5);ncbi_427864(DYRK2);ncbi_428260(STK38)
GO:0005216	ion channel activity	9	201	0.00754754	0.0745859	ncbi_416871(HVCN1);ncbi_417965(GRIN2B);ncbi_422520(GRID2);ncbi_422771(GABRG1);ncbi_422943(SLC4A11);ncbi_428146(KCNB1);ncbi_428184(SCNN1D);ncbi_770511(GABRA2);ncbi_772210(KCNK13)
GO:0022838	substrate-specific channel activity	9	201	0.00754754	0.0745859	ncbi_416871(HVCN1);ncbi_417965(GRIN2B);ncbi_422520(GRID2);ncbi_422771(GABRG1);ncbi_422943(SLC4A11);ncbi_428146(KCNB1);ncbi_428184(SCNN1D);ncbi_770511(GABRA2);ncbi_772210(KCNK13)
GO:0016917	GABA receptor activity	2	8	0.00763478	0.0745859	ncbi_422771(GABRG1);ncbi_770511(GABRA2)
GO:0015267	channel activity	9	204	0.00828397	0.0751475	ncbi_416871(HVCN1);ncbi_417965(GRIN2B);ncbi_422520(GRID2);ncbi_422771(GABRG1);ncbi_422943(SLC4A11);ncbi_428146(KCNB1);ncbi_428184(SCNN1D);ncbi_770511(GABRA2);ncbi_772210(KCNK13)
GO:0022803	passive transmembrane transporter activity	9	204	0.00828397	0.0751475	ncbi_416871(HVCN1);ncbi_417965(GRIN2B);ncbi_422520(GRID2);ncbi_422771(GABRG1);ncbi_422943(SLC4A11);ncbi_428146(KCNB1);ncbi_428184(SCNN1D);ncbi_770511(GABRA2);ncbi_772210(KCNK13)
GO:0022890	inorganic cation transmembrane transporter activity	8	176	0.0106178	0.0929974	ncbi_416753(ATP6V0C);ncbi_420210(ATP6V0D2);ncbi_422649(SLC4A4);ncbi_427352(SLC1A1);ncbi_428146(KCNB1);ncbi_428184(SCNN1D);ncbi_772210(KCNK13);ncbi_772279(SLC24A4)
GO:0004714	transmembrane receptor protein tyrosine kinase activity	3	29	0.0130045	0.103673	ncbi_378783(KIT);ncbi_395559(EPHA4);ncbi_396177(EPHB1)
GO:0005126	cytokine receptor binding	5	82	0.013091	0.103673	ncbi_374229(TNFSF13B);ncbi_395544(SMAD7B);ncbi_395684(IL6ST);ncbi_424044(STAT1);ncbi_769000(SMAD2W)
GO:0016773	phosphotransferase activity, alcohol group as acceptor	13	382	0.0137603	0.103673	ncbi_100858422(FLT3);ncbi_378783(KIT);ncbi_395559(EPHA4);ncbi_396081(NTRK3);ncbi_396177(EPHB1);ncbi_418217(STK38L);ncbi_418493(HUNK);ncbi_420775(STK17A);ncbi_423241(TTBK2);ncbi_423518(PRKCH);ncbi_423929(GRK5);ncbi_427864(DYRK2);ncbi_428260(STK38)
GO:0000064	L-ornithine transmembrane transporter activity	1	1	0.0171429	0.103673	ncbi_422730(SLC7A2)
GO:0001614	purinergic nucleotide receptor activity	1	1	0.0171429	0.103673	ncbi_101749756(P2RY12)
GO:0004897	ciliary neurotrophic factor receptor activity	1	1	0.0171429	0.103673	ncbi_395684(IL6ST)
GO:0005287	high-affinity basic amino acid transmembrane transporter activity	1	1	0.0171429	0.103673	ncbi_422730(SLC7A2)
GO:0015174	basic amino acid transmembrane transporter activity	1	1	0.0171429	0.103673	ncbi_422730(SLC7A2)
GO:0015181	arginine transmembrane transporter activity	1	1	0.0171429	0.103673	ncbi_422730(SLC7A2)
GO:0035586	purinergic receptor activity	1	1	0.0171429	0.103673	ncbi_101749756(P2RY12)
GO:0045028	G-protein coupled purinergic nucleotide receptor activity	1	1	0.0171429	0.103673	ncbi_101749756(P2RY12)
GO:0046624	sphingolipid transporter activity	1	1	0.0171429	0.103673	ncbi_427209(COL4A3BP)
GO:0061459	L-arginine transmembrane transporter activity	1	1	0.0171429	0.103673	ncbi_422730(SLC7A2)
GO:0008514	organic anion transmembrane transporter activity	4	59	0.0181828	0.107405	ncbi_421757(SLC22A16);ncbi_422730(SLC7A2);ncbi_422943(SLC4A11);ncbi_427352(SLC1A1)
GO:0015276	ligand-gated ion channel activity	4	60	0.0192293	0.107952	ncbi_417965(GRIN2B);ncbi_422520(GRID2);ncbi_422771(GABRG1);ncbi_770511(GABRA2)
GO:0022834	ligand-gated channel activity	4	60	0.0192293	0.107952	ncbi_417965(GRIN2B);ncbi_422520(GRID2);ncbi_422771(GABRG1);ncbi_770511(GABRA2)
GO:0046873	metal ion transmembrane transporter activity	6	124	0.0195504	0.107952	ncbi_422649(SLC4A4);ncbi_427352(SLC1A1);ncbi_428146(KCNB1);ncbi_428184(SCNN1D);ncbi_772210(KCNK13);ncbi_772279(SLC24A4)
GO:0005160	transforming growth factor beta receptor binding	2	13	0.0201093	0.108676	ncbi_395544(SMAD7B);ncbi_769000(SMAD2W)
GO:0005261	cation channel activity	6	127	0.0217182	0.114926	ncbi_416871(HVCN1);ncbi_417965(GRIN2B);ncbi_422943(SLC4A11);ncbi_428146(KCNB1);ncbi_428184(SCNN1D);ncbi_772210(KCNK13)
GO:0008509	anion transmembrane transporter activity	5	96	0.0242886	0.125904	ncbi_421757(SLC22A16);ncbi_422649(SLC4A4);ncbi_422730(SLC7A2);ncbi_422943(SLC4A11);ncbi_427352(SLC1A1)
GO:0099516	ion antiporter activity	2	16	0.0299201	0.151482	ncbi_422649(SLC4A4);ncbi_422943(SLC4A11)
GO:0019199	transmembrane receptor protein kinase activity	3	41	0.0327156	0.151482	ncbi_378783(KIT);ncbi_395559(EPHA4);ncbi_396177(EPHB1)
GO:0015297	antiporter activity	2	17	0.0335347	0.151482	ncbi_422649(SLC4A4);ncbi_422943(SLC4A11)
GO:0015252	hydrogen ion channel activity	1	2	0.0339939	0.151482	ncbi_416871(HVCN1)
GO:0016160	amylase activity	1	2	0.0339939	0.151482	ncbi_414139(AMY1A)
GO:0016211	ammonia ligase activity	1	2	0.0339939	0.151482	ncbi_417253(GSL)
GO:0016880	acid-ammonia (or amide) ligase activity	1	2	0.0339939	0.151482	ncbi_417253(GSL)
GO:0030594	neurotransmitter receptor activity	1	2	0.0339939	0.151482	ncbi_770511(GABRA2)
GO:0032813	tumor necrosis factor receptor superfamily binding	2	19	0.0412401	0.180603	ncbi_374229(TNFSF13B);ncbi_424044(STAT1)
GO:0015171	amino acid transmembrane transporter activity	2	20	0.0453181	0.191846	ncbi_422730(SLC7A2);ncbi_427352(SLC1A1)
GO:0052689	carboxylic ester hydrolase activity	2	20	0.0453181	0.191846	ncbi_396394(PLA2G4A);ncbi_420737(AOAH)
GO:0016301	kinase activity	13	456	0.0486121	0.200653	ncbi_100858422(FLT3);ncbi_378783(KIT);ncbi_395559(EPHA4);ncbi_396081(NTRK3);ncbi_396177(EPHB1);ncbi_418217(STK38L);ncbi_418493(HUNK);ncbi_420775(STK17A);ncbi_423241(TTBK2);ncbi_423518(PRKCH);ncbi_423929(GRK5);ncbi_427864(DYRK2);ncbi_428260(STK38)
GO:0015166	polyol transmembrane transporter activity	1	3	0.0505581	0.200653	ncbi_426894(AQP3)
GO:0015168	glycerol transmembrane transporter activity	1	3	0.0505581	0.200653	ncbi_426894(AQP3)
GO:0016918	retinal binding	1	3	0.0505581	0.200653	ncbi_428670(OPN5)
GO:0043168	anion binding	9	282	0.0529347	0.204359	ncbi_100857134(GADL1);ncbi_107049174(LOC107049174);ncbi_395799(TPH1);ncbi_396394(PLA2G4A);ncbi_416468(SNX8);ncbi_417965(GRIN2B);ncbi_418795(GPC5);ncbi_421908(SH3YL1);ncbi_427209(COL4A3BP)
GO:0005231	excitatory extracellular ligand-gated ion channel activity	2	22	0.0538938	0.204359	ncbi_417965(GRIN2B);ncbi_422520(GRID2)
GO:0005102	receptor binding	14	510	0.0539056	0.204359	ncbi_374125(LITAF);ncbi_374209(ITGB3);ncbi_374229(TNFSF13B);ncbi_395398(NRXN1);ncbi_395544(SMAD7B);ncbi_395684(IL6ST);ncbi_396145(INS-IGF2);ncbi_415743(NETO2);ncbi_418491(TIAM1);ncbi_419923(FRS3);ncbi_424044(STAT1);ncbi_428006(NLGN4L);ncbi_769000(SMAD2W);ncbi_776138(JAG2)
GO:0046943	carboxylic acid transmembrane transporter activity	3	51	0.056558	0.208297	ncbi_421757(SLC22A16);ncbi_422730(SLC7A2);ncbi_427352(SLC1A1)
GO:0022804	active transmembrane transporter activity	5	121	0.0565846	0.208297	ncbi_422649(SLC4A4);ncbi_422943(SLC4A11);ncbi_424170(ABCB11);ncbi_424349(ATP6V1G3);ncbi_427352(SLC1A1)
GO:0005342	organic acid transmembrane transporter activity	3	54	0.064953	0.220486	ncbi_421757(SLC22A16);ncbi_422730(SLC7A2);ncbi_427352(SLC1A1)
GO:0016772	transferase activity, transferring phosphorus-containing groups	15	574	0.0662554	0.220486	ncbi_100858422(FLT3);ncbi_378783(KIT);ncbi_395559(EPHA4);ncbi_396081(NTRK3);ncbi_396177(EPHB1);ncbi_418217(STK38L);ncbi_418493(HUNK);ncbi_418639(PRPS2);ncbi_420775(STK17A);ncbi_423241(TTBK2);ncbi_423518(PRKCH);ncbi_423929(GRK5);ncbi_427209(COL4A3BP);ncbi_427864(DYRK2);ncbi_428260(STK38)
GO:0004623	phospholipase A2 activity	1	4	0.0668404	0.220486	ncbi_396394(PLA2G4A)
GO:0005283	sodium:amino acid symporter activity	1	4	0.0668404	0.220486	ncbi_427352(SLC1A1)
GO:0005416	cation:amino acid symporter activity	1	4	0.0668404	0.220486	ncbi_427352(SLC1A1)
GO:0015665	alcohol transmembrane transporter activity	1	4	0.0668404	0.220486	ncbi_426894(AQP3)
GO:0016778	diphosphotransferase activity	1	4	0.0668404	0.220486	ncbi_418639(PRPS2)
GO:1901618	organic hydroxy compound transmembrane transporter activity	1	4	0.0668404	0.220486	ncbi_426894(AQP3)
GO:0005230	extracellular ligand-gated ion channel activity	2	25	0.0677194	0.220522	ncbi_417965(GRIN2B);ncbi_422520(GRID2)
GO:0001653	peptide receptor activity	4	91	0.0706445	0.224296	ncbi_420696(CCR2);ncbi_420718(CCR8);ncbi_431663(NPR3);ncbi_769278(CCR6)
GO:0022836	gated channel activity	4	91	0.0706445	0.224296	ncbi_417965(GRIN2B);ncbi_422520(GRID2);ncbi_422771(GABRG1);ncbi_770511(GABRA2)
GO:0016502	nucleotide receptor activity	1	5	0.0828453	0.253527	ncbi_101749756(P2RY12)
GO:0016714	oxidoreductase activity, acting on paired donors, with incorporation or reduction of molecular oxygen, reduced pteridine as one donor, and incorporation of one atom of oxygen	1	5	0.0828453	0.253527	ncbi_395799(TPH1)
GO:0035254	glutamate receptor binding	1	5	0.0828453	0.253527	ncbi_415743(NETO2)
GO:0004620	phospholipase activity	2	30	0.0929673	0.281116	ncbi_396394(PLA2G4A);ncbi_415619(SMPD3)
GO:0005057	receptor signaling protein activity	2	31	0.0983026	0.287802	ncbi_395544(SMAD7B);ncbi_769000(SMAD2W)
GO:0036002	pre-mRNA binding	1	6	0.0985778	0.287802	ncbi_422902(SLBP)
GO:0042805	actinin binding	1	6	0.0985778	0.287802	ncbi_419160(PTPRT)
GO:0016830	carbon-carbon lyase activity	2	33	0.109222	0.315254	ncbi_100857134(GADL1);ncbi_395270(MOCS1)
GO:0005501	retinoid binding	1	7	0.114042	0.315652	ncbi_428670(OPN5)
GO:0008200	ion channel inhibitor activity	1	7	0.114042	0.315652	ncbi_107055431(LOC107055431)
GO:0051536	iron-sulfur cluster binding	2	34	0.114797	0.315652	ncbi_395270(MOCS1);ncbi_424072(AOX2)
GO:0043566	structure-specific DNA binding	3	70	0.118224	0.315652	ncbi_107055444(RPTC15L);ncbi_424044(STAT1);ncbi_769000(SMAD2W)
GO:0043167	ion binding	40	1962	0.121422	0.315652	ncbi_100857134(GADL1);ncbi_100858653(DHX58);ncbi_107049174(LOC107049174);ncbi_378783(KIT);ncbi_395270(MOCS1);ncbi_395386(CLEC3B);ncbi_395398(NRXN1);ncbi_395683(MMP13);ncbi_395799(TPH1);ncbi_395904(ZFHX4);ncbi_396394(PLA2G4A);ncbi_414139(AMY1A);ncbi_416468(SNX8);ncbi_417401(TRIM25);ncbi_417965(GRIN2B);ncbi_418217(STK38L);ncbi_418639(PRPS2);ncbi_418795(GPC5);ncbi_419733(ADAMTS15);ncbi_420599(HDAC9)…
GO:0005543	phospholipid binding	5	153	0.122195	0.315652	ncbi_107049174(LOC107049174);ncbi_396394(PLA2G4A);ncbi_416468(SNX8);ncbi_421908(SH3YL1);ncbi_427209(COL4A3BP)
GO:0015291	secondary active transmembrane transporter activity	3	72	0.125768	0.315652	ncbi_422649(SLC4A4);ncbi_422943(SLC4A11);ncbi_427352(SLC1A1)
GO:0016298	lipase activity	2	36	0.126158	0.315652	ncbi_396394(PLA2G4A);ncbi_415619(SMPD3)
GO:0031406	carboxylic acid binding	2	36	0.126158	0.315652	ncbi_395799(TPH1);ncbi_417965(GRIN2B)
GO:0043177	organic acid binding	2	36	0.126158	0.315652	ncbi_395799(TPH1);ncbi_417965(GRIN2B)
GO:0008289	lipid binding	7	245	0.127525	0.315652	ncbi_107049174(LOC107049174);ncbi_396394(PLA2G4A);ncbi_416468(SNX8);ncbi_418491(TIAM1);ncbi_421908(SH3YL1);ncbi_427209(COL4A3BP);ncbi_428670(OPN5)
GO:0001608	G-protein coupled nucleotide receptor activity	1	8	0.129243	0.315652	ncbi_101749756(P2RY12)
GO:0004970	ionotropic glutamate receptor activity	1	8	0.129243	0.315652	ncbi_417965(GRIN2B)
GO:0005343	organic acid:sodium symporter activity	1	8	0.129243	0.315652	ncbi_427352(SLC1A1)
GO:0016248	channel inhibitor activity	1	8	0.129243	0.315652	ncbi_107055431(LOC107055431)
GO:0019840	isoprenoid binding	1	8	0.129243	0.315652	ncbi_428670(OPN5)
GO:0000977	RNA polymerase II regulatory region sequence-specific DNA binding	4	117	0.140995	0.335992	ncbi_421199(BCL11A);ncbi_421489(SMYD3);ncbi_424044(STAT1);ncbi_769000(SMAD2W)
GO:0001012	RNA polymerase II regulatory region DNA binding	4	117	0.140995	0.335992	ncbi_421199(BCL11A);ncbi_421489(SMYD3);ncbi_424044(STAT1);ncbi_769000(SMAD2W)
GO:0000976	transcription regulatory region sequence-specific DNA binding	5	161	0.142542	0.335992	ncbi_416875(CUX2);ncbi_421199(BCL11A);ncbi_421489(SMYD3);ncbi_424044(STAT1);ncbi_769000(SMAD2W)
GO:0008028	monocarboxylic acid transmembrane transporter activity	1	9	0.144185	0.335992	ncbi_421757(SLC22A16)
GO:0015370	solute:sodium symporter activity	1	9	0.144185	0.335992	ncbi_427352(SLC1A1)
GO:1990837	sequence-specific double-stranded DNA binding	5	163	0.147849	0.341396	ncbi_416875(CUX2);ncbi_421199(BCL11A);ncbi_421489(SMYD3);ncbi_424044(STAT1);ncbi_769000(SMAD2W)
GO:0051540	metal cluster binding	2	40	0.149612	0.342355	ncbi_395270(MOCS1);ncbi_424072(AOX2)
GO:0016879	ligase activity, forming carbon-nitrogen bonds	2	41	0.155607	0.344904	ncbi_417253(GSL);ncbi_428994(CPS1)
GO:0001098	basal transcription machinery binding	1	10	0.158873	0.344904	ncbi_421489(SMYD3)
GO:0001099	basal RNA polymerase II transcription machinery binding	1	10	0.158873	0.344904	ncbi_421489(SMYD3)
GO:0005089	Rho guanyl-nucleotide exchange factor activity	1	10	0.158873	0.344904	ncbi_418491(TIAM1)
GO:0015179	L-amino acid transmembrane transporter activity	1	10	0.158873	0.344904	ncbi_422730(SLC7A2)
GO:0032553	ribonucleotide binding	1	10	0.158873	0.344904	ncbi_427721(NOS1)
GO:0016247	channel regulator activity	2	43	0.167729	0.360826	ncbi_107055431(LOC107055431);ncbi_395398(NRXN1)
GO:0004407	histone deacetylase activity	1	11	0.17331	0.360826	ncbi_420599(HDAC9)
GO:0008066	glutamate receptor activity	1	11	0.17331	0.360826	ncbi_417965(GRIN2B)
GO:0017136	NAD-dependent histone deacetylase activity	1	11	0.17331	0.360826	ncbi_420599(HDAC9)
GO:0034979	NAD-dependent protein deacetylase activity	1	11	0.17331	0.360826	ncbi_420599(HDAC9)
GO:0004930	G-protein coupled receptor activity	5	174	0.178476	0.36856	ncbi_101749756(P2RY12);ncbi_418126(CHRM2);ncbi_420696(CCR2);ncbi_420718(CCR8);ncbi_769278(CCR6)
GO:0003690	double-stranded DNA binding	5	175	0.181374	0.371523	ncbi_416875(CUX2);ncbi_421199(BCL11A);ncbi_421489(SMYD3);ncbi_424044(STAT1);ncbi_769000(SMAD2W)
GO:0019901	protein kinase binding	2	46	0.186199	0.375957	ncbi_420599(HDAC9);ncbi_428260(STK38)
GO:0015662	ATPase activity, coupled to transmembrane movement of ions, phosphorylative mechanism	1	12	0.187501	0.375957	ncbi_424349(ATP6V1G3)
GO:0008528	G-protein coupled peptide receptor activity	3	88	0.191514	0.375957	ncbi_420696(CCR2);ncbi_420718(CCR8);ncbi_769278(CCR6)
GO:0016788	hydrolase activity, acting on ester bonds	9	374	0.191888	0.375957	ncbi_396394(PLA2G4A);ncbi_415619(SMPD3);ncbi_418417(PLCXD2);ncbi_419160(PTPRT);ncbi_420737(AOAH);ncbi_420752(PDE1C);ncbi_422614(PPM1K);ncbi_423085(PTPN5);ncbi_771459(ARSB)
GO:0015399	primary active transmembrane transporter activity	2	47	0.192419	0.375957	ncbi_424170(ABCB11);ncbi_424349(ATP6V1G3)
GO:0015405	P-P-bond-hydrolysis-driven transmembrane transporter activity	2	47	0.192419	0.375957	ncbi_424170(ABCB11);ncbi_424349(ATP6V1G3)
GO:0017076	purine nucleotide binding	1	13	0.201451	0.38764	ncbi_770226(GNAZ)
GO:0033558	protein deacetylase activity	1	13	0.201451	0.38764	ncbi_420599(HDAC9)
GO:0043565	sequence-specific DNA binding	5	184	0.208215	0.396023	ncbi_416875(CUX2);ncbi_421199(BCL11A);ncbi_421489(SMYD3);ncbi_424044(STAT1);ncbi_769000(SMAD2W)
GO:0005267	potassium channel activity	2	50	0.211233	0.396023	ncbi_428146(KCNB1);ncbi_772210(KCNK13)
GO:0005310	dicarboxylic acid transmembrane transporter activity	1	14	0.215162	0.396023	ncbi_427352(SLC1A1)
GO:0015293	symporter activity	1	14	0.215162	0.396023	ncbi_427352(SLC1A1)
GO:0015294	solute:cation symporter activity	1	14	0.215162	0.396023	ncbi_427352(SLC1A1)
GO:0016814	hydrolase activity, acting on carbon-nitrogen (but not peptide) bonds, in cyclic amidines	1	14	0.215162	0.396023	ncbi_420461(ADARB2)
GO:0005088	Ras guanyl-nucleotide exchange factor activity	2	51	0.217546	0.39753	ncbi_417089(RALGPS1);ncbi_418491(TIAM1)
GO:0019904	protein domain specific binding	5	188	0.220548	0.400138	ncbi_374125(LITAF);ncbi_395386(CLEC3B);ncbi_395559(EPHA4);ncbi_420195(PAG1);ncbi_422520(GRID2)
GO:0036094	small molecule binding	27	1356	0.224368	0.40418	ncbi_100858422(FLT3);ncbi_100858653(DHX58);ncbi_378783(KIT);ncbi_395559(EPHA4);ncbi_395799(TPH1);ncbi_396081(NTRK3);ncbi_396177(EPHB1);ncbi_416633(CIITA);ncbi_417253(GSL);ncbi_417965(GRIN2B);ncbi_418217(STK38L);ncbi_418493(HUNK);ncbi_418639(PRPS2);ncbi_420775(STK17A);ncbi_422427(DDX60);ncbi_423241(TTBK2);ncbi_423518(PRKCH);ncbi_423929(GRK5);ncbi_424072(AOX2);ncbi_424170(ABCB11);ncbi_427721(NOS1);…
GO:0019213	deacetylase activity	1	15	0.22864	0.408976	ncbi_420599(HDAC9)
GO:0005272	sodium channel activity	1	16	0.241888	0.420819	ncbi_428184(SCNN1D)
GO:0015036	disulfide oxidoreductase activity	1	16	0.241888	0.420819	ncbi_426854(TXNL1)
GO:0015144	carbohydrate transmembrane transporter activity	1	16	0.241888	0.420819	ncbi_426894(AQP3)
GO:1901476	carbohydrate transporter activity	1	16	0.241888	0.420819	ncbi_426894(AQP3)
GO:0015079	potassium ion transmembrane transporter activity	2	56	0.249317	0.430793	ncbi_428146(KCNB1);ncbi_772210(KCNK13)
GO:0003729	mRNA binding	1	17	0.25491	0.434545	ncbi_424865(IGF2BP2)
GO:0050839	cell adhesion molecule binding	1	17	0.25491	0.434545	ncbi_419160(PTPRT)
GO:0005085	guanyl-nucleotide exchange factor activity	2	58	0.262079	0.440848	ncbi_417089(RALGPS1);ncbi_418491(TIAM1)
GO:1901981	phosphatidylinositol phosphate binding	2	58	0.262079	0.440848	ncbi_107049174(LOC107049174);ncbi_427209(COL4A3BP)
GO:0008375	acetylglucosaminyltransferase activity	1	18	0.26771	0.447358	ncbi_424960(B3GNT5)
GO:0044822	poly(A) RNA binding	2	62	0.287606	0.477463	ncbi_422902(SLBP);ncbi_424865(IGF2BP2)
GO:0016810	hydrolase activity, acting on carbon-nitrogen (but not peptide) bonds	2	64	0.300342	0.495368	ncbi_420461(ADARB2);ncbi_420599(HDAC9)
GO:0016597	amino acid binding	1	21	0.304815	0.496301	ncbi_417965(GRIN2B)
GO:0019888	protein phosphatase regulator activity	1	21	0.304815	0.496301	ncbi_422858(PPP2R2C)
GO:0035091	phosphatidylinositol binding	2	67	0.319373	0.515919	ncbi_107049174(LOC107049174);ncbi_427209(COL4A3BP)
GO:0097367	carbohydrate derivative binding	23	1205	0.320926	0.515919	ncbi_100858422(FLT3);ncbi_100858653(DHX58);ncbi_378783(KIT);ncbi_395386(CLEC3B);ncbi_395559(EPHA4);ncbi_396081(NTRK3);ncbi_396177(EPHB1);ncbi_416633(CIITA);ncbi_417253(GSL);ncbi_418217(STK38L);ncbi_418493(HUNK);ncbi_418639(PRPS2);ncbi_422427(DDX60);ncbi_423241(TTBK2);ncbi_423518(PRKCH);ncbi_423929(GRK5);ncbi_424170(ABCB11);ncbi_427721(NOS1);ncbi_427864(DYRK2);ncbi_428260(STK38);ncbi_428994(CPS1);…
GO:0019838	growth factor binding	2	69	0.331995	0.525277	ncbi_395684(IL6ST);ncbi_776271(CTGFL)
GO:0042578	phosphoric ester hydrolase activity	5	222	0.332338	0.525277	ncbi_418417(PLCXD2);ncbi_419160(PTPRT);ncbi_420752(PDE1C);ncbi_422614(PPM1K);ncbi_423085(PTPN5)
GO:0001883	purine nucleoside binding	21	1104	0.338196	0.525277	ncbi_100858422(FLT3);ncbi_100858653(DHX58);ncbi_378783(KIT);ncbi_395559(EPHA4);ncbi_396081(NTRK3);ncbi_396177(EPHB1);ncbi_416633(CIITA);ncbi_417253(GSL);ncbi_418217(STK38L);ncbi_418493(HUNK);ncbi_418639(PRPS2);ncbi_422427(DDX60);ncbi_423241(TTBK2);ncbi_423518(PRKCH);ncbi_423929(GRK5);ncbi_424170(ABCB11);ncbi_427864(DYRK2);ncbi_428260(STK38);ncbi_428994(CPS1);ncbi_770226(GNAZ);ncbi_770762(SEPT4)
GO:0032549	ribonucleoside binding	21	1104	0.338196	0.525277	ncbi_100858422(FLT3);ncbi_100858653(DHX58);ncbi_378783(KIT);ncbi_395559(EPHA4);ncbi_396081(NTRK3);ncbi_396177(EPHB1);ncbi_416633(CIITA);ncbi_417253(GSL);ncbi_418217(STK38L);ncbi_418493(HUNK);ncbi_418639(PRPS2);ncbi_422427(DDX60);ncbi_423241(TTBK2);ncbi_423518(PRKCH);ncbi_423929(GRK5);ncbi_424170(ABCB11);ncbi_427864(DYRK2);ncbi_428260(STK38);ncbi_428994(CPS1);ncbi_770226(GNAZ);ncbi_770762(SEPT4)
GO:0032550	purine ribonucleoside binding	21	1104	0.338196	0.525277	ncbi_100858422(FLT3);ncbi_100858653(DHX58);ncbi_378783(KIT);ncbi_395559(EPHA4);ncbi_396081(NTRK3);ncbi_396177(EPHB1);ncbi_416633(CIITA);ncbi_417253(GSL);ncbi_418217(STK38L);ncbi_418493(HUNK);ncbi_418639(PRPS2);ncbi_422427(DDX60);ncbi_423241(TTBK2);ncbi_423518(PRKCH);ncbi_423929(GRK5);ncbi_424170(ABCB11);ncbi_427864(DYRK2);ncbi_428260(STK38);ncbi_428994(CPS1);ncbi_770226(GNAZ);ncbi_770762(SEPT4)
GO:0044212	transcription regulatory region DNA binding	5	224	0.339155	0.525277	ncbi_416875(CUX2);ncbi_421199(BCL11A);ncbi_421489(SMYD3);ncbi_424044(STAT1);ncbi_769000(SMAD2W)
GO:0001882	nucleoside binding	21	1107	0.342971	0.525907	ncbi_100858422(FLT3);ncbi_100858653(DHX58);ncbi_378783(KIT);ncbi_395559(EPHA4);ncbi_396081(NTRK3);ncbi_396177(EPHB1);ncbi_416633(CIITA);ncbi_417253(GSL);ncbi_418217(STK38L);ncbi_418493(HUNK);ncbi_418639(PRPS2);ncbi_422427(DDX60);ncbi_423241(TTBK2);ncbi_423518(PRKCH);ncbi_423929(GRK5);ncbi_424170(ABCB11);ncbi_427864(DYRK2);ncbi_428260(STK38);ncbi_428994(CPS1);ncbi_770226(GNAZ);ncbi_770762(SEPT4)
GO:0044389	ubiquitin-like protein ligase binding	3	121	0.343703	0.525907	ncbi_395544(SMAD7B);ncbi_416753(ATP6V0C);ncbi_769000(SMAD2W)
GO:0042625	ATPase coupled ion transmembrane transporter activity	1	25	0.3514	0.532304	ncbi_424349(ATP6V1G3)
GO:0000989	transcription factor activity, transcription factor binding	5	228	0.352825	0.532304	ncbi_107055444(RPTC15L);ncbi_378926(ANKRD1);ncbi_395405(TWIST2);ncbi_420599(HDAC9);ncbi_421199(BCL11A)
GO:0043169	cation binding	32	1743	0.361518	0.532304	ncbi_100858653(DHX58);ncbi_378783(KIT);ncbi_395270(MOCS1);ncbi_395386(CLEC3B);ncbi_395398(NRXN1);ncbi_395683(MMP13);ncbi_395799(TPH1);ncbi_395904(ZFHX4);ncbi_396394(PLA2G4A);ncbi_417401(TRIM25);ncbi_418217(STK38L);ncbi_418639(PRPS2);ncbi_419733(ADAMTS15);ncbi_420599(HDAC9);ncbi_420752(PDE1C);ncbi_420909(RNF152);ncbi_421009(ZNF516);ncbi_421139(CA8);ncbi_421199(BCL11A);ncbi_422614(PPM1K);ncbi_42305…
GO:0016278	lysine N-methyltransferase activity	1	26	0.362553	0.532304	ncbi_421489(SMYD3)
GO:0016279	protein-lysine N-methyltransferase activity	1	26	0.362553	0.532304	ncbi_421489(SMYD3)
GO:0016667	oxidoreductase activity, acting on a sulfur group of donors	1	26	0.362553	0.532304	ncbi_426854(TXNL1)
GO:0019208	phosphatase regulator activity	1	26	0.362553	0.532304	ncbi_422858(PPP2R2C)
GO:0000988	transcription factor activity, protein binding	5	234	0.37338	0.542132	ncbi_107055444(RPTC15L);ncbi_378926(ANKRD1);ncbi_395405(TWIST2);ncbi_420599(HDAC9);ncbi_421199(BCL11A)
GO:0001104	RNA polymerase II transcription cofactor activity	1	27	0.373516	0.542132	ncbi_378926(ANKRD1)
GO:0016787	hydrolase activity	23	1241	0.376185	0.542903	MSTRG.15607(HERVK_113);ncbi_100858653(DHX58);ncbi_107055482(LOC107055482);ncbi_395683(MMP13);ncbi_396394(PLA2G4A);ncbi_414139(AMY1A);ncbi_415619(SMPD3);ncbi_417245(PAPPA);ncbi_418417(PLCXD2);ncbi_419160(PTPRT);ncbi_419733(ADAMTS15);ncbi_420440(DPP6);ncbi_420461(ADARB2);ncbi_420599(HDAC9);ncbi_420737(AOAH);ncbi_420752(PDE1C);ncbi_422427(DDX60);ncbi_422614(PPM1K);ncbi_423085(PTPN5);ncbi_424170(ABCB…
GO:0000166	nucleotide binding	3	130	0.385923	0.550508	ncbi_424072(AOX2);ncbi_427721(NOS1);ncbi_770226(GNAZ)
GO:1901265	nucleoside phosphate binding	3	130	0.385923	0.550508	ncbi_424072(AOX2);ncbi_427721(NOS1);ncbi_770226(GNAZ)
GO:0000975	regulatory region DNA binding	6	293	0.38808	0.550508	ncbi_395544(SMAD7B);ncbi_416875(CUX2);ncbi_421199(BCL11A);ncbi_421489(SMYD3);ncbi_424044(STAT1);ncbi_769000(SMAD2W)
GO:0001067	regulatory region nucleic acid binding	6	296	0.397352	0.550508	ncbi_395544(SMAD7B);ncbi_416875(CUX2);ncbi_421199(BCL11A);ncbi_421489(SMYD3);ncbi_424044(STAT1);ncbi_769000(SMAD2W)
GO:0046906	tetrapyrrole binding	2	80	0.4	0.550508	ncbi_417961(HEBP1);ncbi_427721(NOS1)
GO:0019899	enzyme binding	13	691	0.405257	0.550508	ncbi_378783(KIT);ncbi_378926(ANKRD1);ncbi_395544(SMAD7B);ncbi_416753(ATP6V0C);ncbi_419096(BCL2L14);ncbi_420599(HDAC9);ncbi_421908(SH3YL1);ncbi_423518(PRKCH);ncbi_424349(ATP6V1G3);ncbi_427906(ELFN2);ncbi_428260(STK38);ncbi_445340(PRDM1);ncbi_769000(SMAD2W)
GO:0008227	G-protein coupled amine receptor activity	1	30	0.405295	0.550508	ncbi_418126(CHRM2)
GO:0016811	hydrolase activity, acting on carbon-nitrogen (but not peptide) bonds, in linear amides	1	30	0.405295	0.550508	ncbi_420599(HDAC9)
GO:0016820	hydrolase activity, acting on acid anhydrides, catalyzing transmembrane movement of substances	1	30	0.405295	0.550508	ncbi_424349(ATP6V1G3)
GO:0042626	ATPase activity, coupled to transmembrane movement of substances	1	30	0.405295	0.550508	ncbi_424349(ATP6V1G3)
GO:0043492	ATPase activity, coupled to movement of substances	1	30	0.405295	0.550508	ncbi_424349(ATP6V1G3)
GO:0005515	protein binding	53	2994	0.41468	0.555495	ncbi_100858422(FLT3);ncbi_107049174(LOC107049174);ncbi_107055431(LOC107055431);ncbi_374014(SPIN1W);ncbi_374125(LITAF);ncbi_374209(ITGB3);ncbi_374229(TNFSF13B);ncbi_378783(KIT);ncbi_378926(ANKRD1);ncbi_395342(CRTAM);ncbi_395386(CLEC3B);ncbi_395398(NRXN1);ncbi_395405(TWIST2);ncbi_395544(SMAD7B);ncbi_395559(EPHA4);ncbi_395683(MMP13);ncbi_395684(IL6ST);ncbi_396081(NTRK3);ncbi_396145(INS-IGF2);ncbi_41…
GO:0015103	inorganic anion transmembrane transporter activity	1	31	0.415528	0.555495	ncbi_422943(SLC4A11)
GO:0019842	vitamin binding	1	31	0.415528	0.555495	ncbi_428670(OPN5)
GO:0003712	transcription cofactor activity	4	192	0.419055	0.557278	ncbi_107055444(RPTC15L);ncbi_378926(ANKRD1);ncbi_420599(HDAC9);ncbi_421199(BCL11A)
GO:0016829	lyase activity	2	87	0.4416	0.5842	ncbi_100857134(GADL1);ncbi_395270(MOCS1)
GO:0005319	lipid transporter activity	1	35	0.454742	0.598468	ncbi_427209(COL4A3BP)
GO:0008170	N-methyltransferase activity	1	36	0.46413	0.607675	ncbi_421489(SMYD3)
GO:0004497	monooxygenase activity	1	38	0.482427	0.622013	ncbi_395799(TPH1)
GO:0004553	hydrolase activity, hydrolyzing O-glycosyl compounds	1	38	0.482427	0.622013	ncbi_414139(AMY1A)
GO:0008276	protein methyltransferase activity	1	38	0.482427	0.622013	ncbi_421489(SMYD3)
GO:0016791	phosphatase activity	3	154	0.494451	0.634296	ncbi_419160(PTPRT);ncbi_422614(PPM1K);ncbi_423085(PTPN5)
GO:0004721	phosphoprotein phosphatase activity	2	97	0.498185	0.635132	ncbi_422614(PPM1K);ncbi_423085(PTPN5)
GO:0016616	oxidoreductase activity, acting on the CH-OH group of donors, NAD or NADP as acceptor	1	40	0.500104	0.635132	ncbi_424072(AOX2)
GO:0000981	RNA polymerase II transcription factor activity, sequence-specific DNA binding	4	217	0.513324	0.648678	ncbi_419185(RBPJL);ncbi_421199(BCL11A);ncbi_424044(STAT1);ncbi_769000(SMAD2W)
GO:0004674	protein serine/threonine kinase activity	2	101	0.519786	0.653592	ncbi_423518(PRKCH);ncbi_423929(GRK5)
GO:0016874	ligase activity	2	102	0.52509	0.654302	ncbi_417253(GSL);ncbi_428994(CPS1)
GO:0033218	amide binding	1	43	0.525502	0.654302	ncbi_427209(COL4A3BP)
GO:0008757	S-adenosylmethionine-dependent methyltransferase activity	1	45	0.541718	0.667943	ncbi_421489(SMYD3)
GO:0042393	histone binding	1	45	0.541718	0.667943	ncbi_374014(SPIN1W)
GO:0032403	protein complex binding	2	109	0.561109	0.687338	ncbi_395544(SMAD7B);ncbi_395683(MMP13)
GO:0003700	transcription factor activity, sequence-specific DNA binding	4	231	0.56305	0.687338	ncbi_419185(RBPJL);ncbi_421199(BCL11A);ncbi_424044(STAT1);ncbi_769000(SMAD2W)
GO:0001071	nucleic acid binding transcription factor activity	8	472	0.565565	0.687338	ncbi_395405(TWIST2);ncbi_395544(SMAD7B);ncbi_419185(RBPJL);ncbi_421199(BCL11A);ncbi_424044(STAT1);ncbi_445340(PRDM1);ncbi_768789(FOXE1);ncbi_769000(SMAD2W)
GO:0046872	metal ion binding	18	1072	0.576424	0.697199	ncbi_100858653(DHX58);ncbi_395386(CLEC3B);ncbi_395683(MMP13);ncbi_395799(TPH1);ncbi_395904(ZFHX4);ncbi_396394(PLA2G4A);ncbi_417401(TRIM25);ncbi_418217(STK38L);ncbi_419733(ADAMTS15);ncbi_420909(RNF152);ncbi_421139(CA8);ncbi_423056(TRIM66);ncbi_427326(EDIL3);ncbi_427721(NOS1);ncbi_427864(DYRK2);ncbi_428260(STK38);ncbi_431003(LOC431003);ncbi_776138(JAG2)
GO:0001076	transcription factor activity, RNA polymerase II transcription factor binding	1	52	0.59426	0.715365	ncbi_378926(ANKRD1)
GO:0003824	catalytic activity	54	3219	0.613949	0.73558	MSTRG.15607(HERVK_113);ncbi_100857134(GADL1);ncbi_100858422(FLT3);ncbi_100858653(DHX58);ncbi_107055431(LOC107055431);ncbi_107055482(LOC107055482);ncbi_378783(KIT);ncbi_395270(MOCS1);ncbi_395559(EPHA4);ncbi_395683(MMP13);ncbi_395799(TPH1);ncbi_396081(NTRK3);ncbi_396177(EPHB1);ncbi_396380(GSTAL3);ncbi_396394(PLA2G4A);ncbi_414139(AMY1A);ncbi_414896(GSTA3);ncbi_415619(SMPD3);ncbi_417245(PAPPA);ncbi_4…
GO:0000982	transcription factor activity, RNA polymerase II core promoter proximal region sequence-specific binding	2	121	0.618252	0.737258	ncbi_421199(BCL11A);ncbi_769000(SMAD2W)
GO:0032182	ubiquitin-like protein binding	1	56	0.621552	0.73773	ncbi_427864(DYRK2)
GO:0016705	oxidoreductase activity, acting on paired donors, with incorporation or reduction of molecular oxygen	1	60	0.64702	0.756629	ncbi_395799(TPH1)
GO:0016798	hydrolase activity, acting on glycosyl bonds	1	60	0.64702	0.756629	ncbi_414139(AMY1A)
GO:0070011	peptidase activity, acting on L-amino acid peptides	5	321	0.649702	0.756629	ncbi_107055482(LOC107055482);ncbi_395683(MMP13);ncbi_417245(PAPPA);ncbi_419733(ADAMTS15);ncbi_420440(DPP6)
GO:0016740	transferase activity	20	1239	0.652275	0.756629	MSTRG.15607(HERVK_113);ncbi_100858422(FLT3);ncbi_378783(KIT);ncbi_395559(EPHA4);ncbi_396081(NTRK3);ncbi_396177(EPHB1);ncbi_418217(STK38L);ncbi_418493(HUNK);ncbi_418639(PRPS2);ncbi_420775(STK17A);ncbi_420909(RNF152);ncbi_421489(SMYD3);ncbi_421925(MBOAT2);ncbi_423241(TTBK2);ncbi_423518(PRKCH);ncbi_423929(GRK5);ncbi_424960(B3GNT5);ncbi_427209(COL4A3BP);ncbi_427864(DYRK2);ncbi_428260(STK38)
GO:0008233	peptidase activity	5	323	0.655136	0.756629	ncbi_107055482(LOC107055482);ncbi_395683(MMP13);ncbi_417245(PAPPA);ncbi_419733(ADAMTS15);ncbi_420440(DPP6)
GO:0098772	molecular function regulator	6	386	0.655348	0.756629	ncbi_107055431(LOC107055431);ncbi_395398(NRXN1);ncbi_417089(RALGPS1);ncbi_418491(TIAM1);ncbi_422858(PPP2R2C);ncbi_769742(SCG5)
GO:0008194	UDP-glycosyltransferase activity	1	62	0.659109	0.757527	ncbi_424960(B3GNT5)
GO:0004175	endopeptidase activity	2	142	0.704298	0.805819	ncbi_395683(MMP13);ncbi_417245(PAPPA)
GO:0016614	oxidoreductase activity, acting on CH-OH group of donors	1	72	0.713655	0.812863	ncbi_424072(AOX2)
GO:0005539	glycosaminoglycan binding	1	73	0.718608	0.814851	ncbi_395386(CLEC3B)
GO:0046914	transition metal ion binding	12	800	0.729991	0.823773	ncbi_100858653(DHX58);ncbi_395683(MMP13);ncbi_395799(TPH1);ncbi_395904(ZFHX4);ncbi_417401(TRIM25);ncbi_419733(ADAMTS15);ncbi_420909(RNF152);ncbi_421139(CA8);ncbi_423056(TRIM66);ncbi_427721(NOS1);ncbi_427864(DYRK2);ncbi_431003(LOC431003)
GO:0016758	transferase activity, transferring hexosyl groups	1	76	0.732963	0.823773	ncbi_424960(B3GNT5)
GO:0008168	methyltransferase activity	1	83	0.763692	0.854527	ncbi_421489(SMYD3)
GO:0008134	transcription factor binding	2	164	0.776627	0.86519	ncbi_420599(HDAC9);ncbi_769000(SMAD2W)
GO:0019900	kinase binding	3	250	0.807855	0.894405	ncbi_419096(BCL2L14);ncbi_420599(HDAC9);ncbi_428260(STK38)
GO:0003677	DNA binding	9	661	0.809894	0.894405	ncbi_107055444(RPTC15L);ncbi_395544(SMAD7B);ncbi_395904(ZFHX4);ncbi_416875(CUX2);ncbi_421199(BCL11A);ncbi_421489(SMYD3);ncbi_424044(STAT1);ncbi_445340(PRDM1);ncbi_769000(SMAD2W)
GO:0017016	Ras GTPase binding	1	98	0.818218	0.895808	ncbi_423518(PRKCH)
GO:0042623	ATPase activity, coupled	1	98	0.818218	0.895808	ncbi_424349(ATP6V1G3)
GO:0016887	ATPase activity	1	104	0.836349	0.909994	ncbi_424349(ATP6V1G3)
GO:1901363	heterocyclic compound binding	44	2863	0.841579	0.909994	MSTRG.9187(SECISBP2L);ncbi_100858422(FLT3);ncbi_100858653(DHX58);ncbi_107055444(RPTC15L);ncbi_374191(PDCD4);ncbi_378783(KIT);ncbi_378926(ANKRD1);ncbi_395405(TWIST2);ncbi_395544(SMAD7B);ncbi_395559(EPHA4);ncbi_395904(ZFHX4);ncbi_396081(NTRK3);ncbi_396177(EPHB1);ncbi_416633(CIITA);ncbi_416875(CUX2);ncbi_417253(GSL);ncbi_417401(TRIM25);ncbi_417961(HEBP1);ncbi_418217(STK38L);ncbi_418493(HUNK);ncbi_41…
GO:0016491	oxidoreductase activity	4	341	0.842707	0.909994	ncbi_395799(TPH1);ncbi_424072(AOX2);ncbi_426854(TXNL1);ncbi_427721(NOS1)
GO:0005488	binding	101	6158	0.847424	0.909994	MSTRG.15607(HERVK_113);MSTRG.9187(SECISBP2L);ncbi_100857134(GADL1);ncbi_100858422(FLT3);ncbi_100858653(DHX58);ncbi_107049174(LOC107049174);ncbi_107055431(LOC107055431);ncbi_107055444(RPTC15L);ncbi_374014(SPIN1W);ncbi_374125(LITAF);ncbi_374191(PDCD4);ncbi_374209(ITGB3);ncbi_374229(TNFSF13B);ncbi_378783(KIT);ncbi_378926(ANKRD1);ncbi_395270(MOCS1);ncbi_395342(CRTAM);ncbi_395386(CLEC3B);ncbi_395398(N…
GO:0017111	nucleoside-triphosphatase activity	4	347	0.852338	0.909994	ncbi_422427(DDX60);ncbi_424170(ABCB11);ncbi_424349(ATP6V1G3);ncbi_770226(GNAZ)
GO:0031267	small GTPase binding	1	111	0.855244	0.909994	ncbi_423518(PRKCH)
GO:0044877	macromolecular complex binding	2	197	0.856254	0.909994	ncbi_395544(SMAD7B);ncbi_395683(MMP13)
GO:0051020	GTPase binding	1	114	0.862663	0.911714	ncbi_423518(PRKCH)
GO:0016741	transferase activity, transferring one-carbon groups	1	115	0.865052	0.911714	ncbi_421489(SMYD3)
GO:0016462	pyrophosphatase activity	4	376	0.892176	0.931788	ncbi_422427(DDX60);ncbi_424170(ABCB11);ncbi_424349(ATP6V1G3);ncbi_770226(GNAZ)
GO:0016817	hydrolase activity, acting on acid anhydrides	4	381	0.898012	0.931788	ncbi_422427(DDX60);ncbi_424170(ABCB11);ncbi_424349(ATP6V1G3);ncbi_770226(GNAZ)
GO:0016818	hydrolase activity, acting on acid anhydrides, in phosphorus-containing anhydrides	4	381	0.898012	0.931788	ncbi_422427(DDX60);ncbi_424170(ABCB11);ncbi_424349(ATP6V1G3);ncbi_770226(GNAZ)
GO:0019787	ubiquitin-like protein transferase activity	1	132	0.899883	0.931788	ncbi_420909(RNF152)
GO:0097159	organic cyclic compound binding	44	2960	0.90244	0.931788	MSTRG.9187(SECISBP2L);ncbi_100858422(FLT3);ncbi_100858653(DHX58);ncbi_107055444(RPTC15L);ncbi_374191(PDCD4);ncbi_378783(KIT);ncbi_378926(ANKRD1);ncbi_395405(TWIST2);ncbi_395544(SMAD7B);ncbi_395559(EPHA4);ncbi_395904(ZFHX4);ncbi_396081(NTRK3);ncbi_396177(EPHB1);ncbi_416633(CIITA);ncbi_416875(CUX2);ncbi_417253(GSL);ncbi_417401(TRIM25);ncbi_417961(HEBP1);ncbi_418217(STK38L);ncbi_418493(HUNK);ncbi_41…
GO:0016757	transferase activity, transferring glycosyl groups	1	144	0.918939	0.942621	ncbi_424960(B3GNT5)
GO:0005198	structural molecule activity	1	145	0.920354	0.942621	ncbi_374046(COL11A1)
GO:0030234	enzyme regulator activity	2	289	0.961615	0.978898	ncbi_422858(PPP2R2C);ncbi_769742(SCG5)
GO:0046983	protein dimerization activity	5	549	0.963482	0.978898	ncbi_378783(KIT);ncbi_418639(PRPS2);ncbi_421199(BCL11A);ncbi_423056(TRIM66);ncbi_424044(STAT1)
GO:0003723	RNA binding	8	838	0.980355	0.989277	MSTRG.9187(SECISBP2L);ncbi_100858653(DHX58);ncbi_107055444(RPTC15L);ncbi_417401(TRIM25);ncbi_420461(ADARB2);ncbi_422720(TLR3);ncbi_422902(SLBP);ncbi_424865(IGF2BP2)
GO:0003676	nucleic acid binding	21	1762	0.981487	0.989277	MSTRG.9187(SECISBP2L);ncbi_100858653(DHX58);ncbi_107055444(RPTC15L);ncbi_374191(PDCD4);ncbi_378926(ANKRD1);ncbi_395405(TWIST2);ncbi_395544(SMAD7B);ncbi_395904(ZFHX4);ncbi_416875(CUX2);ncbi_417401(TRIM25);ncbi_419185(RBPJL);ncbi_420461(ADARB2);ncbi_421199(BCL11A);ncbi_421489(SMYD3);ncbi_422720(TLR3);ncbi_422902(SLBP);ncbi_424044(STAT1);ncbi_424865(IGF2BP2);ncbi_445340(PRDM1);ncbi_768789(FOXE1);ncb…
GO:0008092	cytoskeletal protein binding	2	354	0.985747	0.989643	ncbi_378926(ANKRD1);ncbi_419160(PTPRT)
GO:0003674	molecular_function	138	8050	1	1	MSTRG.15607(HERVK_113);MSTRG.9187(SECISBP2L);ncbi_100857134(GADL1);ncbi_100858422(FLT3);ncbi_100858653(DHX58);ncbi_101749756(P2RY12);ncbi_107049174(LOC107049174);ncbi_107055431(LOC107055431);ncbi_107055444(RPTC15L);ncbi_107055482(LOC107055482);ncbi_374014(SPIN1W);ncbi_374046(COL11A1);ncbi_374125(LITAF);ncbi_374191(PDCD4);ncbi_374209(ITGB3);ncbi_374229(TNFSF13B);ncbi_378783(KIT);ncbi_378926(ANKRD1…
