# Supplementary material for: Deciphering Immune Modulation in Chickens Co-Infected with ALV-J and CIAV: A Transcriptomic Approach
Source: Microorganisms. 2024 Nov 28;12(12):2453. doi: 10.3390/microorganisms12122453 (PMC11676111; doi:10.3390/microorganisms12122453)
Supplement: Supplementary file 1 [file microorganisms-12-02453-s001.zip › Supplementary Table S8. Synergistic Activation_KEGG.xlsx]

## Sheet: Synergistic activation_KEGG
KEGG_A_class	KEGG_B_class	Pathway	intersection_07_p005 (111)	All (6024)	Pvalue	Qvalue	Pathway ID	Genes	K_IDs	Pathway
Organismal Systems	Digestive system	Protein digestion and absorption	7	81	0.000675052	0.105308	ko04974	ncbi_374046(COL11A1);ncbi_420803(COL15A1);ncbi_395875(COL12A1);ncbi_423090(KCNQ1);ncbi_107055482(LOC107055482);ncbi_427352(SLC1A1);ncbi_428105(KCNE3)	K19721+K08135+K08132+K04926+K01312+K05612+K04897	Protein digestion and absorption
Cellular Processes	Transport and catabolism	Phagosome	8	134	0.00313918	0.133768	ko04145	ncbi_420210(ATP6V0D2);ncbi_693260(BF1);ncbi_418581(CYBB);ncbi_416753(ATP6V0C);ncbi_426930(STX7);ncbi_427721(NOS1);ncbi_374209(ITGB3);ncbi_424349(ATP6V1G3)	K02146+K06751+K21421+K02155+K08488+K13240+K06493+K02152	Phagosome
Metabolism	Amino acid metabolism	Arginine biosynthesis	3	17	0.00342995	0.133768	ko00220	ncbi_417253(GSL);ncbi_428994(CPS1);ncbi_427721(NOS1)	K01915+K01948+K13240	Arginine biosynthesis
Metabolism	Energy metabolism	Nitrogen metabolism	3	17	0.00342995	0.133768	ko00910	ncbi_417253(GSL);ncbi_428994(CPS1);ncbi_421139(CA8)	K01915+K01948+K01672	Nitrogen metabolism
Metabolism	Amino acid metabolism	Tryptophan metabolism	4	38	0.00497562	0.155239	ko00380	ncbi_420947(DDC);ncbi_421466(CYP1B1);ncbi_395799(TPH1);ncbi_424072(AOX2)	K01593+K07410+K00502+K00157	Tryptophan metabolism
Organismal Systems	Excretory system	Collecting duct acid secretion	3	25	0.010426	0.271075	ko04966	ncbi_420210(ATP6V0D2);ncbi_416753(ATP6V0C);ncbi_424349(ATP6V1G3)	K02146+K02155+K02152	Collecting duct acid secretion
Organismal Systems	Endocrine system	Ovarian steroidogenesis	4	50	0.013118	0.292344	ko04913	ncbi_420868(BMP6);ncbi_421466(CYP1B1);ncbi_396145(INS-IGF2);ncbi_396394(PLA2G4A)	K16620+K07410+K04526+K16342	Ovarian steroidogenesis
Human Diseases	Cancer: overview	MicroRNAs in cancer	1	1	0.0184263	0.332232	ko05206	MSTRG.9804(--)	K09283	MicroRNAs in cancer
Environmental Information Processing	Signaling molecules and interaction	Cytokine-cytokine receptor interaction	9	219	0.0191672	0.332232	ko04060	ncbi_420718(CCR8);ncbi_417983(TNFRSF13C);ncbi_374229(TNFSF13B);ncbi_420868(BMP6);ncbi_420696(CCR2);ncbi_769278(CCR6);ncbi_101748931(GDF15);ncbi_395684(IL6ST);MSTRG.1976(IL17D)	K04183+K05151+K05476+K16620+K04180+K04181+K05504+K05060+K05492	Cytokine-cytokine receptor interaction
Metabolism	Xenobiotics biodegradation and metabolism	Drug metabolism - cytochrome P450	3	36	0.0279786	0.387154	ko00982	ncbi_414896(GSTA3);ncbi_396380(GSTAL3);ncbi_424072(AOX2)	K00799+K00799+K00157	Drug metabolism - cytochrome P450
Organismal Systems	Digestive system	Pancreatic secretion	5	93	0.0280005	0.387154	ko04972	ncbi_414139(AMY1A);ncbi_423090(KCNQ1);ncbi_107055482(LOC107055482);ncbi_421508(RYR2);ncbi_422649(SLC4A4)	K01176+K04926+K01312+K04962+K13575	Pancreatic secretion
Organismal Systems	Nervous system	Long-term depression	4	64	0.029781	0.387154	ko04730	ncbi_770226(GNAZ);ncbi_422520(GRID2);ncbi_396394(PLA2G4A);ncbi_427721(NOS1)	K04535+K05207+K16342+K13240	Long-term depression
Metabolism	Xenobiotics biodegradation and metabolism	Metabolism of xenobiotics by cytochrome P450	3	39	0.0344257	0.413108	ko00980	ncbi_414896(GSTA3);ncbi_421466(CYP1B1);ncbi_396380(GSTAL3)	K00799+K07410+K00799	Metabolism of xenobiotics by cytochrome P450
Organismal Systems	Immune system	Th17 cell differentiation	5	104	0.0423425	0.44357	ko04659	ncbi_373907(AHR);ncbi_769000(SMAD2W);ncbi_424044(STAT1);ncbi_395684(IL6ST);MSTRG.1976(IL17D)	K09093+K04500+K11220+K05060+K05492	Th17 cell differentiation
Organismal Systems	Immune system	Chemokine signaling pathway	6	139	0.042651	0.44357	ko04062	ncbi_420718(CCR8);ncbi_418491(TIAM1);ncbi_420696(CCR2);ncbi_769278(CCR6);ncbi_424044(STAT1);ncbi_423929(GRK5)	K04183+K05731+K04180+K04181+K11220+K08291	Chemokine signaling pathway
Environmental Information Processing	Signal transduction	Rap1 signaling pathway	7	191	0.0618941	0.577864	ko04015	ncbi_395971(ADORA2B);ncbi_418491(TIAM1);ncbi_396145(INS-IGF2);ncbi_417965(GRIN2B);ncbi_374209(ITGB3);ncbi_378783(KIT);ncbi_416083(MAGI1)	K04267+K05731+K04526+K05210+K06493+K05091+K05631	Rap1 signaling pathway
Human Diseases	Cancer: overview	Transcriptional misregulation in cancer	1	4	0.0717103	0.577864	ko05202	MSTRG.9804(--)	K09283	Transcriptional misregulation in cancer
Metabolism	Glycan biosynthesis and metabolism	Glycosphingolipid biosynthesis - lacto and neolacto series	2	25	0.0767004	0.577864	ko00601	ncbi_424960(B3GNT5);ncbi_425011(B3GALNT1)	K03766+K00719	Glycosphingolipid biosynthesis - lacto and neolacto series
Organismal Systems	Immune system	Hematopoietic cell lineage	4	89	0.0811473	0.577864	ko04640	ncbi_100858422(FLT3);ncbi_374209(ITGB3);ncbi_378783(KIT);ncbi_419852(CD55)	K05092+K06493+K05091+K04006	Hematopoietic cell lineage
Environmental Information Processing	Signaling molecules and interaction	Neuroactive ligand-receptor interaction	9	292	0.0885889	0.577864	ko04080	ncbi_395971(ADORA2B);ncbi_422520(GRID2);ncbi_770511(GABRA2);ncbi_418126(CHRM2);ncbi_417965(GRIN2B);ncbi_395507(P2RX5);ncbi_107055482(LOC107055482);ncbi_422415(RXFP1);ncbi_422771(GABRG1)	K04267+K05207+K05175+K04130+K05210+K05219+K01312+K04306+K05186	Neuroactive ligand-receptor interaction
Organismal Systems	Circulatory system	Adrenergic signaling in cardiomyocytes	5	131	0.0935117	0.577864	ko04261	ncbi_395947(SCN5A);ncbi_423090(KCNQ1);ncbi_421508(RYR2);ncbi_768444(CACNA2D1);ncbi_422858(PPP2R2C)	K04838+K04926+K04962+K04858+K04354	Adrenergic signaling in cardiomyocytes
Metabolism	Metabolism of cofactors and vitamins	Folate biosynthesis	2	29	0.0990533	0.577864	ko00790	ncbi_395799(TPH1);ncbi_395270(MOCS1)	K00502+K20967	Folate biosynthesis
Genetic Information Processing	Folding, sorting and degradation	SNARE interactions in vesicular transport	2	30	0.104898	0.577864	ko04130	ncbi_428597(STX11);ncbi_426930(STX7)	K08487+K08488	SNARE interactions in vesicular transport
Environmental Information Processing	Signaling molecules and interaction	Cell adhesion molecules	5	136	0.105434	0.577864	ko04514	ncbi_693260(BF1);ncbi_428006(NLGN4L);ncbi_395398(NRXN1);ncbi_768456(CNTNAP2);ncbi_427225(PDCD1LG2)	K06751+K07378+K07377+K07380+K06708	Cell adhesion molecules
Organismal Systems	Nervous system	Synaptic vesicle cycle	3	62	0.105655	0.577864	ko04721	ncbi_420210(ATP6V0D2);ncbi_416753(ATP6V0C);ncbi_424349(ATP6V1G3)	K02146+K02155+K02152	Synaptic vesicle cycle
Metabolism	Global and overview maps	Biosynthesis of amino acids	3	63	0.109522	0.577864	ko01230	ncbi_418639(PRPS2);ncbi_417253(GSL);ncbi_428994(CPS1)	K00948+K01915+K01948	Biosynthesis of amino acids
Organismal Systems	Nervous system	Glutamatergic synapse	4	102	0.11839	0.577864	ko04724	ncbi_417253(GSL);ncbi_417965(GRIN2B);ncbi_396394(PLA2G4A);ncbi_427352(SLC1A1)	K01915+K05210+K16342+K05612	Glutamatergic synapse
Metabolism	Metabolism of cofactors and vitamins	Vitamin B6 metabolism	1	7	0.122126	0.577864	ko00750	ncbi_424072(AOX2)	K00157	Vitamin B6 metabolism
Metabolism	Amino acid metabolism	Alanine, aspartate and glutamate metabolism	2	33	0.122962	0.577864	ko00250	ncbi_417253(GSL);ncbi_428994(CPS1)	K01915+K01948	Alanine, aspartate and glutamate metabolism
Environmental Information Processing	Signal transduction	Calcium signaling pathway	6	184	0.123169	0.577864	ko04020	ncbi_395971(ADORA2B);ncbi_420752(PDE1C);ncbi_418126(CHRM2);ncbi_427721(NOS1);ncbi_395507(P2RX5);ncbi_421508(RYR2)	K04267+K13755+K04130+K13240+K05219+K04962	Calcium signaling pathway
Cellular Processes	Cell growth and death	Necroptosis	5	145	0.128682	0.577864	ko04217	ncbi_418581(CYBB);ncbi_417253(GSL);ncbi_424044(STAT1);ncbi_396394(PLA2G4A);ncbi_422720(TLR3)	K21421+K01915+K11220+K16342+K05401	Necroptosis
Metabolism	Amino acid metabolism	Tyrosine metabolism	2	34	0.129143	0.577864	ko00350	ncbi_420947(DDC);ncbi_424072(AOX2)	K01593+K00157	Tyrosine metabolism
Metabolism	Carbohydrate metabolism	Starch and sucrose metabolism	2	34	0.129143	0.577864	ko00500	ncbi_414139(AMY1A);ncbi_427964(GBE1)	K01176+K00700	Starch and sucrose metabolism
Organismal Systems	Excretory system	Aldosterone-regulated sodium reabsorption	2	34	0.129143	0.577864	ko04960	ncbi_396145(INS-IGF2);ncbi_107055431(LOC107055431)	K04526+K13305	Aldosterone-regulated sodium reabsorption
Organismal Systems	Digestive system	Bile secretion	3	68	0.129649	0.577864	ko04976	ncbi_424170(ABCB11);ncbi_420606(ABCB5);ncbi_422649(SLC4A4)	K05664+K05658+K13575	Bile secretion
Environmental Information Processing	Signal transduction	Hippo signaling pathway	5	147	0.134146	0.581298	ko04390	ncbi_395544(SMAD7B);ncbi_769000(SMAD2W);ncbi_420868(BMP6);ncbi_776271(CTGFL);ncbi_422858(PPP2R2C)	K19631+K04500+K16620+K06827+K04354	Hippo signaling pathway
Organismal Systems	Endocrine system	Relaxin signaling pathway	4	115	0.161724	0.679311	ko04926	ncbi_395683(MMP13);ncbi_769000(SMAD2W);ncbi_427721(NOS1);ncbi_422415(RXFP1)	K07994+K04500+K13240+K04306	Relaxin signaling pathway
Environmental Information Processing	Membrane transport	ABC transporters	2	40	0.167567	0.679311	ko02010	ncbi_424170(ABCB11);ncbi_420606(ABCB5)	K05664+K05658	ABC transporters
Metabolism	Metabolism of other amino acids	Taurine and hypotaurine metabolism	1	10	0.169828	0.679311	ko00430	ncbi_100857134(GADL1)	K18966	Taurine and hypotaurine metabolism
Environmental Information Processing	Signal transduction	Ras signaling pathway	6	205	0.176242	0.687343	ko04014	ncbi_100858422(FLT3);ncbi_418491(TIAM1);ncbi_396145(INS-IGF2);ncbi_417965(GRIN2B);ncbi_396394(PLA2G4A);ncbi_378783(KIT)	K05092+K05731+K04526+K05210+K16342+K05091	Ras signaling pathway
Cellular Processes	Transport and catabolism	Lysosome	4	121	0.183447	0.696242	ko04142	ncbi_420210(ATP6V0D2);ncbi_416753(ATP6V0C);ncbi_771459(ARSB);ncbi_374125(LITAF)	K02146+K02155+K01135+K19363	Lysosome
Organismal Systems	Immune system	Intestinal immune network for IgA production	2	43	0.18745	0.696242	ko04672	ncbi_417983(TNFRSF13C);ncbi_374229(TNFSF13B)	K05151+K05476	Intestinal immune network for IgA production
Organismal Systems	Nervous system	GABAergic synapse	3	83	0.196569	0.707853	ko04727	ncbi_417253(GSL);ncbi_770511(GABRA2);ncbi_422771(GABRG1)	K01915+K05175+K05186	GABAergic synapse
Cellular Processes	Cellular community - eukaryotes	Tight junction	5	171	0.207062	0.707853	ko04530	ncbi_418491(TIAM1);ncbi_107055431(LOC107055431);ncbi_416083(MAGI1);ncbi_422858(PPP2R2C);ncbi_427393(MARVELD2)	K05731+K13305+K05631+K04354+K17291	Tight junction
Environmental Information Processing	Signal transduction	NF-kappa B signaling pathway	3	86	0.210862	0.707853	ko04064	ncbi_417983(TNFRSF13C);ncbi_417401(TRIM25);ncbi_374229(TNFSF13B)	K05151+K10652+K05476	NF-kappa B signaling pathway
Environmental Information Processing	Signal transduction	TGF-beta signaling pathway	3	86	0.210862	0.707853	ko04350	ncbi_395544(SMAD7B);ncbi_769000(SMAD2W);ncbi_420868(BMP6)	K19631+K04500+K16620	TGF-beta signaling pathway
Metabolism	Metabolism of other amino acids	Glutathione metabolism	2	48	0.221231	0.707853	ko00480	ncbi_414896(GSTA3);ncbi_396380(GSTAL3)	K00799+K00799	Glutathione metabolism
Metabolism	Amino acid metabolism	Phenylalanine metabolism	1	14	0.229456	0.707853	ko00360	ncbi_420947(DDC)	K01593	Phenylalanine metabolism
Metabolism	Glycan biosynthesis and metabolism	Glycosphingolipid biosynthesis - globo and isoglobo series	1	14	0.229456	0.707853	ko00603	ncbi_425011(B3GALNT1)	K00719	Glycosphingolipid biosynthesis - globo and isoglobo series
Environmental Information Processing	Signal transduction	Notch signaling pathway	2	50	0.234892	0.707853	ko04330	ncbi_776138(JAG2);ncbi_419185(RBPJL)	K21635+K06053	Notch signaling pathway
Organismal Systems	Immune system	Th1 and Th2 cell differentiation	3	91	0.235164	0.707853	ko04658	ncbi_776138(JAG2);ncbi_424044(STAT1);ncbi_419185(RBPJL)	K21635+K11220+K06053	Th1 and Th2 cell differentiation
Metabolism	Metabolism of cofactors and vitamins	Pantothenate and CoA biosynthesis	1	15	0.243687	0.707853	ko00770	ncbi_100857134(GADL1)	K18966	Pantothenate and CoA biosynthesis
Environmental Information Processing	Signal transduction	PI3K-Akt signaling pathway	8	323	0.243931	0.707853	ko04151	ncbi_100858422(FLT3);ncbi_418126(CHRM2);ncbi_396145(INS-IGF2);ncbi_396213(TNR);ncbi_374209(ITGB3);ncbi_378783(KIT);ncbi_416083(MAGI1);ncbi_422858(PPP2R2C)	K05092+K04130+K04526+K06252+K06493+K05091+K05631+K04354	PI3K-Akt signaling pathway
Organismal Systems	Immune system	Toll-like receptor signaling pathway	3	93	0.245026	0.707853	ko04620	ncbi_554217(TLR5);ncbi_424044(STAT1);ncbi_422720(TLR3)	K10168+K11220+K05401	Toll-like receptor signaling pathway
Environmental Information Processing	Signal transduction	Apelin signaling pathway	4	140	0.257581	0.730594	ko04371	ncbi_769000(SMAD2W);ncbi_427721(NOS1);ncbi_776271(CTGFL);ncbi_421508(RYR2)	K04500+K13240+K06827+K04962	Apelin signaling pathway
Organismal Systems	Immune system	Antigen processing and presentation	2	56	0.276085	0.753693	ko04612	ncbi_693260(BF1);ncbi_416633(CIITA)	K06751+K08060	Antigen processing and presentation
Organismal Systems	Sensory system	Taste transduction	2	56	0.276085	0.753693	ko04742	ncbi_420752(PDE1C);ncbi_770511(GABRA2)	K13755+K05175	Taste transduction
Metabolism	Glycan biosynthesis and metabolism	Glycosaminoglycan degradation	1	18	0.284837	0.753693	ko00531	ncbi_771459(ARSB)	K01135	Glycosaminoglycan degradation
Organismal Systems	Nervous system	Serotonergic synapse	3	101	0.285051	0.753693	ko04726	ncbi_420947(DDC);ncbi_395799(TPH1);ncbi_396394(PLA2G4A)	K01593+K00502+K16342	Serotonergic synapse
Organismal Systems	Excretory system	Proximal tubule bicarbonate reclamation	1	19	0.298054	0.764197	ko04964	ncbi_422649(SLC4A4)	K13575	Proximal tubule bicarbonate reclamation
Environmental Information Processing	Signal transduction	JAK-STAT signaling pathway	4	150	0.298821	0.764197	ko04630	ncbi_424044(STAT1);ncbi_395684(IL6ST);ncbi_424072(AOX2);MSTRG.1976(IL17D)	K11220+K05060+K00157+K05492	JAK-STAT signaling pathway
Organismal Systems	Environmental adaptation	Circadian entrainment	3	106	0.310363	0.765798	ko04713	ncbi_417965(GRIN2B);ncbi_427721(NOS1);ncbi_421508(RYR2)	K05210+K13240+K04962	Circadian entrainment
Organismal Systems	Nervous system	Cholinergic synapse	3	106	0.310363	0.765798	ko04725	ncbi_427662(KCNJ12);ncbi_418126(CHRM2);ncbi_423090(KCNQ1)	K05005+K04130+K04926	Cholinergic synapse
Organismal Systems	Endocrine system	Oxytocin signaling pathway	4	154	0.315562	0.765798	ko04921	ncbi_427662(KCNJ12);ncbi_396394(PLA2G4A);ncbi_421508(RYR2);ncbi_768444(CACNA2D1)	K05005+K16342+K04962+K04858	Oxytocin signaling pathway
Metabolism	Energy metabolism	Oxidative phosphorylation	3	108	0.320517	0.765798	ko00190	ncbi_420210(ATP6V0D2);ncbi_416753(ATP6V0C);ncbi_424349(ATP6V1G3)	K02146+K02155+K02152	Oxidative phosphorylation
Metabolism	Xenobiotics biodegradation and metabolism	Drug metabolism - other enzymes	2	63	0.323991	0.765798	ko00983	ncbi_414896(GSTA3);ncbi_396380(GSTAL3)	K00799+K00799	Drug metabolism - other enzymes
Organismal Systems	Immune system	RIG-I-like receptor signaling pathway	2	65	0.337557	0.768074	ko04622	ncbi_417401(TRIM25);ncbi_100858653(DHX58)	K10652+K12649	RIG-I-like receptor signaling pathway
Organismal Systems	Circulatory system	Cardiac muscle contraction	2	66	0.34431	0.768074	ko04260	ncbi_421508(RYR2);ncbi_768444(CACNA2D1)	K04962+K04858	Cardiac muscle contraction
Cellular Processes	Cell motility	Regulation of actin cytoskeleton	5	213	0.355976	0.768074	ko04810	ncbi_418491(TIAM1);ncbi_418126(CHRM2);ncbi_396145(INS-IGF2);ncbi_422077(BAIAP2);ncbi_374209(ITGB3)	K05731+K04130+K04526+K05627+K06493	Regulation of actin cytoskeleton
Organismal Systems	Endocrine system	Prolactin signaling pathway	2	68	0.357751	0.768074	ko04917	ncbi_396145(INS-IGF2);ncbi_424044(STAT1)	K04526+K11220	Prolactin signaling pathway
Organismal Systems	Aging	Longevity regulating pathway - worm	2	69	0.364436	0.768074	ko04212	ncbi_414896(GSTA3);ncbi_396380(GSTAL3)	K00799+K00799	Longevity regulating pathway - worm
Organismal Systems	Digestive system	Salivary secretion	2	70	0.371094	0.768074	ko04970	ncbi_414139(AMY1A);ncbi_427721(NOS1)	K01176+K13240	Salivary secretion
Organismal Systems	Nervous system	Dopaminergic synapse	3	119	0.376277	0.768074	ko04728	ncbi_420947(DDC);ncbi_417965(GRIN2B);ncbi_422858(PPP2R2C)	K01593+K05210+K04354	Dopaminergic synapse
Organismal Systems	Endocrine system	Insulin secretion	2	71	0.377725	0.768074	ko04911	ncbi_396145(INS-IGF2);ncbi_421508(RYR2)	K04526+K04962	Insulin secretion
Environmental Information Processing	Signal transduction	cAMP signaling pathway	5	219	0.37817	0.768074	ko04024	ncbi_418491(TIAM1);ncbi_418126(CHRM2);ncbi_417965(GRIN2B);ncbi_100859180(GR42L5);ncbi_421508(RYR2)	K05731+K04130+K05210+K04328+K04962	cAMP signaling pathway
Metabolism	Carbohydrate metabolism	Pentose phosphate pathway	1	26	0.384037	0.768074	ko00030	ncbi_418639(PRPS2)	K00948	Pentose phosphate pathway
Metabolism	Lipid metabolism	alpha-Linolenic acid metabolism	1	26	0.384037	0.768074	ko00592	ncbi_396394(PLA2G4A)	K16342	alpha-Linolenic acid metabolism
Environmental Information Processing	Signal transduction	Hedgehog signaling pathway - fly	1	26	0.384037	0.768074	ko04341	ncbi_423929(GRK5)	K08291	Hedgehog signaling pathway - fly
Metabolism	Metabolism of other amino acids	beta-Alanine metabolism	1	27	0.395436	0.772942	ko00410	ncbi_100857134(GADL1)	K18966	beta-Alanine metabolism
Organismal Systems	Circulatory system	Vascular smooth muscle contraction	3	123	0.39638	0.772942	ko04270	ncbi_395971(ADORA2B);ncbi_396394(PLA2G4A);ncbi_423518(PRKCH)	K04267+K16342+K18051	Vascular smooth muscle contraction
Organismal Systems	Immune system	Platelet activation	3	127	0.416317	0.775258	ko04611	ncbi_396394(PLA2G4A);ncbi_374209(ITGB3);ncbi_101749756(P2RY12)	K16342+K06493+K04298	Platelet activation
Metabolism	Lipid metabolism	Linoleic acid metabolism	1	29	0.417611	0.775258	ko00591	ncbi_396394(PLA2G4A)	K16342	Linoleic acid metabolism
Environmental Information Processing	Signal transduction	MAPK signaling pathway	6	282	0.419471	0.775258	ko04010	ncbi_100858422(FLT3);ncbi_396145(INS-IGF2);ncbi_396394(PLA2G4A);ncbi_378783(KIT);ncbi_423085(PTPN5);ncbi_768444(CACNA2D1)	K05092+K04526+K16342+K05091+K18018+K04858	MAPK signaling pathway
Cellular Processes	Cellular community - eukaryotes	Adherens junction	2	78	0.423286	0.775258	ko04520	ncbi_769000(SMAD2W);ncbi_422077(BAIAP2)	K04500+K05627	Adherens junction
Metabolism	Carbohydrate metabolism	Glyoxylate and dicarboxylate metabolism	1	31	0.438979	0.775258	ko00630	ncbi_417253(GSL)	K01915	Glyoxylate and dicarboxylate metabolism
Metabolism	Metabolism of cofactors and vitamins	Nicotinate and nicotinamide metabolism	1	31	0.438979	0.775258	ko00760	ncbi_424072(AOX2)	K00157	Nicotinate and nicotinamide metabolism
Cellular Processes	Cell growth and death	Apoptosis - multiple species	1	31	0.438979	0.775258	ko04215	ncbi_770762(SEPT4)	K16943	Apoptosis - multiple species
Cellular Processes	Transport and catabolism	Endocytosis	5	236	0.440834	0.775258	ko04144	ncbi_693260(BF1);ncbi_769000(SMAD2W);ncbi_420696(CCR2);ncbi_107055431(LOC107055431);ncbi_423929(GRK5)	K06751+K04500+K04180+K13305+K08291	Endocytosis
Organismal Systems	Immune system	IL-17 signaling pathway	2	81	0.442295	0.775258	ko04657	ncbi_395683(MMP13);MSTRG.1976(IL17D)	K07994+K05492	IL-17 signaling pathway
Environmental Information Processing	Signaling molecules and interaction	ECM-receptor interaction	2	83	0.454777	0.788281	ko04512	ncbi_396213(TNR);ncbi_374209(ITGB3)	K06252+K06493	ECM-receptor interaction
Cellular Processes	Cell growth and death	Ferroptosis	1	34	0.469583	0.805	ko04216	ncbi_418581(CYBB)	K21421	Ferroptosis
Environmental Information Processing	Signal transduction	Phospholipase D signaling pathway	3	144	0.498318	0.83245	ko04072	ncbi_396145(INS-IGF2);ncbi_396394(PLA2G4A);ncbi_378783(KIT)	K04526+K16342+K05091	Phospholipase D signaling pathway
Organismal Systems	Immune system	C-type lectin receptor signaling pathway	2	92	0.508918	0.83245	ko04625	ncbi_424044(STAT1);MSTRG.1976(IL17D)	K11220+K05492	C-type lectin receptor signaling pathway
Environmental Information Processing	Signal transduction	mTOR signaling pathway	3	147	0.512212	0.83245	ko04150	ncbi_420909(RNF152);ncbi_396145(INS-IGF2);ncbi_424349(ATP6V1G3)	K15705+K04526+K02152	mTOR signaling pathway
Organismal Systems	Digestive system	Carbohydrate digestion and absorption	1	39	0.516956	0.83245	ko04973	ncbi_414139(AMY1A)	K01176	Carbohydrate digestion and absorption
Metabolism	Lipid metabolism	Steroid hormone biosynthesis	1	40	0.525915	0.83245	ko00140	ncbi_421466(CYP1B1)	K07410	Steroid hormone biosynthesis
Metabolism	Lipid metabolism	Glycerophospholipid metabolism	2	96	0.531848	0.83245	ko00564	ncbi_421925(MBOAT2);ncbi_396394(PLA2G4A)	K13517+K16342	Glycerophospholipid metabolism
Organismal Systems	Development and regeneration	Osteoclast differentiation	2	97	0.537467	0.83245	ko04380	ncbi_424044(STAT1);ncbi_374209(ITGB3)	K11220+K06493	Osteoclast differentiation
Metabolism	Global and overview maps	Metabolic pathways	22	1195	0.54045	0.83245	ko01100	ncbi_414139(AMY1A);ncbi_418639(PRPS2);ncbi_420210(ATP6V0D2);ncbi_421925(MBOAT2);ncbi_416753(ATP6V0C);ncbi_417253(GSL);ncbi_771459(ARSB);ncbi_420947(DDC);ncbi_100857134(GADL1);ncbi_101747844(LOC101747844);ncbi_395799(TPH1);ncbi_428994(CPS1);ncbi_396394(PLA2G4A);ncbi_424960(B3GNT5);ncbi_418181(PIK3C2G);ncbi_427721(NOS1);ncbi_427964(GBE1);ncbi_424072(AOX2);ncbi_425011(B3GALNT1);ncbi_415619(SMPD3);nc…	K01176+K00948+K02146+K13517+K02155+K01915+K01135+K01593+K18966+K09673+K00502+K01948+K16342+K03766+K00923+K13240+K00700+K00157+K00719+K12352+K20967+K02152	Metabolic pathways
Environmental Information Processing	Signal transduction	HIF-1 signaling pathway	2	98	0.54304	0.83245	ko04066	ncbi_418581(CYBB);ncbi_396145(INS-IGF2)	K21421+K04526	HIF-1 signaling pathway
Metabolism	Metabolism of cofactors and vitamins	Retinol metabolism	1	42	0.543341	0.83245	ko00830	ncbi_424072(AOX2)	K00157	Retinol metabolism
Metabolism	Amino acid metabolism	Arginine and proline metabolism	1	43	0.551815	0.83245	ko00330	ncbi_427721(NOS1)	K13240	Arginine and proline metabolism
Organismal Systems	Sensory system	Inflammatory mediator regulation of TRP channels	2	100	0.554048	0.83245	ko04750	ncbi_396394(PLA2G4A);ncbi_423518(PRKCH)	K16342+K18051	Inflammatory mediator regulation of TRP channels
Metabolism	Global and overview maps	Carbon metabolism	2	102	0.56487	0.83245	ko01200	ncbi_418639(PRPS2);ncbi_428994(CPS1)	K00948+K01948	Carbon metabolism
Metabolism	Lipid metabolism	Ether lipid metabolism	1	45	0.568297	0.83245	ko00565	ncbi_396394(PLA2G4A)	K16342	Ether lipid metabolism
Metabolism	Amino acid metabolism	Valine, leucine and isoleucine degradation	1	46	0.576312	0.83245	ko00280	ncbi_424072(AOX2)	K00157	Valine, leucine and isoleucine degradation
Metabolism	Lipid metabolism	Sphingolipid metabolism	1	46	0.576312	0.83245	ko00600	ncbi_415619(SMPD3)	K12352	Sphingolipid metabolism
Organismal Systems	Digestive system	Cholesterol metabolism	1	46	0.576312	0.83245	ko04979	ncbi_424170(ABCB11)	K05664	Cholesterol metabolism
Organismal Systems	Excretory system	Vasopressin-regulated water reabsorption	1	48	0.591901	0.847125	ko04962	ncbi_426894(AQP3)	K09876	Vasopressin-regulated water reabsorption
Metabolism	Lipid metabolism	Arachidonic acid metabolism	1	49	0.599481	0.850174	ko00590	ncbi_396394(PLA2G4A)	K16342	Arachidonic acid metabolism
Organismal Systems	Endocrine system	Regulation of lipolysis in adipocytes	1	51	0.614226	0.863236	ko04923	ncbi_396145(INS-IGF2)	K04526	Regulation of lipolysis in adipocytes
Environmental Information Processing	Signal transduction	AMPK signaling pathway	2	115	0.630625	0.871049	ko04152	ncbi_396145(INS-IGF2);ncbi_422858(PPP2R2C)	K04526+K04354	AMPK signaling pathway
Organismal Systems	Endocrine system	Thyroid hormone signaling pathway	2	117	0.640035	0.871049	ko04919	ncbi_424044(STAT1);ncbi_374209(ITGB3)	K11220+K06493	Thyroid hormone signaling pathway
Organismal Systems	Aging	Longevity regulating pathway - multiple species	1	55	0.642119	0.871049	ko04213	ncbi_396145(INS-IGF2)	K04526	Longevity regulating pathway - multiple species
Environmental Information Processing	Signal transduction	Hippo signaling pathway - fly	1	55	0.642119	0.871049	ko04391	ncbi_422858(PPP2R2C)	K04354	Hippo signaling pathway - fly
Metabolism	Amino acid metabolism	Lysine degradation	1	56	0.648775	0.87249	ko00310	MSTRG.918(mariner\T)	K11433	Lysine degradation
Organismal Systems	Endocrine system	Renin secretion	1	59	0.668013	0.876448	ko04924	ncbi_420752(PDE1C)	K13755	Renin secretion
Environmental Information Processing	Signal transduction	VEGF signaling pathway	1	60	0.674191	0.876448	ko04370	ncbi_396394(PLA2G4A)	K16342	VEGF signaling pathway
Organismal Systems	Immune system	Complement and coagulation cascades	1	60	0.674191	0.876448	ko04610	ncbi_419852(CD55)	K04006	Complement and coagulation cascades
Organismal Systems	Nervous system	Long-term potentiation	1	60	0.674191	0.876448	ko04720	ncbi_417965(GRIN2B)	K05210	Long-term potentiation
Organismal Systems	Nervous system	Retrograde endocannabinoid signaling	2	128	0.688473	0.877856	ko04723	ncbi_770511(GABRA2);ncbi_422771(GABRG1)	K05175+K05186	Retrograde endocannabinoid signaling
Organismal Systems	Immune system	Fc epsilon RI signaling pathway	1	63	0.692049	0.877856	ko04664	ncbi_396394(PLA2G4A)	K16342	Fc epsilon RI signaling pathway
Environmental Information Processing	Signal transduction	FoxO signaling pathway	2	129	0.692604	0.877856	ko04068	ncbi_769000(SMAD2W);ncbi_396145(INS-IGF2)	K04500+K04526	FoxO signaling pathway
Metabolism	Lipid metabolism	Glycerolipid metabolism	1	64	0.697783	0.877856	ko00561	ncbi_421925(MBOAT2)	K13517	Glycerolipid metabolism
Organismal Systems	Endocrine system	PPAR signaling pathway	1	66	0.708936	0.884753	ko03320	ncbi_769933(SLC27A6)	K08749	PPAR signaling pathway
Cellular Processes	Cellular community - eukaryotes	Signaling pathways regulating pluripotency of stem cells	2	136	0.720276	0.886996	ko04550	ncbi_769000(SMAD2W);ncbi_395684(IL6ST)	K04500+K05060	Signaling pathways regulating pluripotency of stem cells
Organismal Systems	Development and regeneration	Axon guidance	2	137	0.724055	0.886996	ko04360	ncbi_395559(EPHA4);ncbi_396177(EPHB1)	K05105+K05110	Axon guidance
Organismal Systems	Immune system	NOD-like receptor signaling pathway	2	138	0.727792	0.886996	ko04621	ncbi_418581(CYBB);ncbi_424044(STAT1)	K21421+K11220	NOD-like receptor signaling pathway
Organismal Systems	Digestive system	Gastric acid secretion	1	71	0.735066	0.888181	ko04971	ncbi_423090(KCNQ1)	K04926	Gastric acid secretion
Cellular Processes	Cellular community - eukaryotes	Focal adhesion	3	207	0.741156	0.888181	ko04510	ncbi_396213(TNR);ncbi_374209(ITGB3);ncbi_418235(PARVB)	K06252+K06493+K06275	Focal adhesion
Cellular Processes	Cell growth and death	Cellular senescence	2	143	0.745844	0.888181	ko04218	ncbi_693260(BF1);ncbi_769000(SMAD2W)	K06751+K04500	Cellular senescence
Metabolism	Carbohydrate metabolism	Inositol phosphate metabolism	1	75	0.754285	0.891428	ko00562	ncbi_418181(PIK3C2G)	K00923	Inositol phosphate metabolism
Genetic Information Processing	Translation	mRNA surveillance pathway	1	78	0.767786	0.893841	ko03015	ncbi_422858(PPP2R2C)	K04354	mRNA surveillance pathway
Organismal Systems	Endocrine system	Progesterone-mediated oocyte maturation	1	78	0.767786	0.893841	ko04914	ncbi_396145(INS-IGF2)	K04526	Progesterone-mediated oocyte maturation
Organismal Systems	Aging	Longevity regulating pathway	1	84	0.792622	0.915919	ko04211	ncbi_396145(INS-IGF2)	K04526	Longevity regulating pathway
Organismal Systems	Immune system	Natural killer cell mediated cytotoxicity	1	86	0.800301	0.917992	ko04650	ncbi_693260(BF1)	K06751	Natural killer cell mediated cytotoxicity
Organismal Systems	Endocrine system	GnRH signaling pathway	1	88	0.807698	0.919714	ko04912	ncbi_396394(PLA2G4A)	K16342	GnRH signaling pathway
Organismal Systems	Immune system	Fc gamma R-mediated phagocytosis	1	92	0.821686	0.92218	ko04666	ncbi_396394(PLA2G4A)	K16342	Fc gamma R-mediated phagocytosis
Organismal Systems	Endocrine system	Parathyroid hormone synthesis, secretion and action	1	92	0.821686	0.92218	ko04928	ncbi_395683(MMP13)	K07994	Parathyroid hormone synthesis, secretion and action
Organismal Systems	Endocrine system	Melanogenesis	1	94	0.828298	0.92296	ko04916	ncbi_378783(KIT)	K05091	Melanogenesis
Environmental Information Processing	Signal transduction	Phosphatidylinositol signaling system	1	98	0.8408	0.930247	ko04070	ncbi_418181(PIK3C2G)	K00923	Phosphatidylinositol signaling system
Cellular Processes	Cell growth and death	Oocyte meiosis	1	101	0.849581	0.933343	ko04114	ncbi_396145(INS-IGF2)	K04526	Oocyte meiosis
Metabolism	Nucleotide metabolism	Purine metabolism	2	183	0.856661	0.93454	ko00230	ncbi_418639(PRPS2);ncbi_420752(PDE1C)	K00948+K13755	Purine metabolism
Environmental Information Processing	Signal transduction	Sphingolipid signaling pathway	1	108	0.868247	0.940601	ko04071	ncbi_422858(PPP2R2C)	K04354	Sphingolipid signaling pathway
Organismal Systems	Nervous system	Neurotrophin signaling pathway	1	111	0.875526	0.941945	ko04722	ncbi_396081(NTRK3)	K05101	Neurotrophin signaling pathway
Organismal Systems	Immune system	Leukocyte transendothelial migration	1	116	0.886783	0.943333	ko04670	ncbi_418581(CYBB)	K21421	Leukocyte transendothelial migration
Cellular Processes	Cell growth and death	Cell cycle	1	117	0.88891	0.943333	ko04110	ncbi_769000(SMAD2W)	K04500	Cell cycle
Cellular Processes	Transport and catabolism	Autophagy - animal	1	121	0.897029	0.945518	ko04140	ncbi_396145(INS-IGF2)	K04526	Autophagy - animal
Organismal Systems	Endocrine system	Insulin signaling pathway	1	129	0.911546	0.949818	ko04910	ncbi_396145(INS-IGF2)	K04526	Insulin signaling pathway
Cellular Processes	Cell growth and death	Apoptosis	1	133	0.918023	0.949818	ko04210	ncbi_770762(SEPT4)	K16943	Apoptosis
Genetic Information Processing	Folding, sorting and degradation	Ubiquitin mediated proteolysis	1	137	0.924031	0.949818	ko04120	ncbi_107055431(LOC107055431)	K13305	Ubiquitin mediated proteolysis
Environmental Information Processing	Signal transduction	Wnt signaling pathway	1	138	0.925463	0.949818	ko04310	ncbi_769000(SMAD2W)	K04500	Wnt signaling pathway
Environmental Information Processing	Signal transduction	cGMP-PKG signaling pathway	1	153	0.943999	0.962509	ko04022	ncbi_396145(INS-IGF2)	K04526	cGMP-PKG signaling pathway
Genetic Information Processing	Translation	Nucleocytoplasmic transport	1	162	0.952844	0.965218	ko03013	MSTRG.14033(--)	K03252	Nucleocytoplasmic transport
Organismal Systems	Sensory system	Olfactory transduction	2	295	0.975406	0.981699	ko04740	ncbi_420752(PDE1C);ncbi_772279(SLC24A4)	K13755+K13752	Olfactory transduction
Organismal Systems	Environmental adaptation	Thermogenesis	1	215	0.982958	0.982958	ko04714	ncbi_421009(ZNF516)	K22411	Thermogenesis
