# Supplementary material for: Deciphering Immune Modulation in Chickens Co-Infected with ALV-J and CIAV: A Transcriptomic Approach
Source: Microorganisms. 2024 Nov 28;12(12):2453. doi: 10.3390/microorganisms12122453 (PMC11676111; doi:10.3390/microorganisms12122453)
Supplement: Supplementary file 1 [file microorganisms-12-02453-s001.zip › Supplementary Table S9. Specific Activation_Reactome.xlsx]

## Sheet: Synergistic activation_Reactome
Reactome	Reactome_Name	URL	mock_co_07_p_005 (14)	All (4117)	pvalue	qvalue	Genes
R-GGA-192331	3alpha,7alpha,12alpha-trihydroxy-5beta-cholest-24-enoyl-CoA (THCA-CoA) is hydrated to (24R, 25R) 3alpha,7alpha,12alpha,24-tetrahydroxy-5beta-cholestanoyl-CoA	https://reactome.org/PathwayBrowser/#/R-GGA-192331	1	1	0.00340053	0.0859652	ncbi_395785(HSD17B4)
R-GGA-193455	(24R, 25R) 3alpha,7alpha,12alpha,24-tetrahydroxy-5beta-cholestanoyl-CoA is oxidized to 3alpha,7alpha,12alpha-trihydroxy-5beta-cholest-24-one-CoA	https://reactome.org/PathwayBrowser/#/R-GGA-193455	1	1	0.00340053	0.0859652	ncbi_395785(HSD17B4)
R-GGA-389986	trans-2,3-dehydropristanoyl-CoA + H2O => 3-hydroxypristanoyl-CoA	https://reactome.org/PathwayBrowser/#/R-GGA-389986	1	1	0.00340053	0.0859652	ncbi_395785(HSD17B4)
R-GGA-68947	Ubiquitinated Orc1 enters the cytosol	https://reactome.org/PathwayBrowser/#/R-GGA-68947	1	1	0.00340053	0.0859652	ncbi_424640(ORC1)
R-GGA-6787737	CSF3R binds CSF3 dimer	https://reactome.org/PathwayBrowser/#/R-GGA-6787737	1	2	0.00679033	0.0859652	ncbi_419620(CSF3R)
R-GGA-8854738	CSF3 dimer:CSFR binds CSFR	https://reactome.org/PathwayBrowser/#/R-GGA-8854738	1	2	0.00679033	0.0859652	ncbi_419620(CSF3R)
R-GGA-374214	Receptors CXCR4 and 7 bind CXCL12 ligand	https://reactome.org/PathwayBrowser/#/R-GGA-374214	1	3	0.0101694	0.0859652	ncbi_428997(ACKR3)
R-GGA-389887	Beta-oxidation of pristanoyl-CoA	https://reactome.org/PathwayBrowser/#/R-GGA-389887	1	3	0.0101694	0.0859652	ncbi_395785(HSD17B4)
R-GGA-6811428	RIC1:RGP1 recruits RAB6:GDP to the TGN	https://reactome.org/PathwayBrowser/#/R-GGA-6811428	1	3	0.0101694	0.0859652	ncbi_431658(RGP1)
R-GGA-6811429	RIC1:RGP1 stimulates nucleotide RAB6 nucleotide exchange	https://reactome.org/PathwayBrowser/#/R-GGA-6811429	1	3	0.0101694	0.0859652	ncbi_431658(RGP1)
R-GGA-68948	Ubiquitinated Orc1 is degraded by the proteasome	https://reactome.org/PathwayBrowser/#/R-GGA-68948	1	3	0.0101694	0.0859652	ncbi_424640(ORC1)
R-GGA-8847887	RAB33B:GTP binds RIC1:RGP1	https://reactome.org/PathwayBrowser/#/R-GGA-8847887	1	3	0.0101694	0.0859652	ncbi_431658(RGP1)
R-GGA-8876193	RIC1-RGP1 exchanges GTP for GDP on RAB6	https://reactome.org/PathwayBrowser/#/R-GGA-8876193	1	3	0.0101694	0.0859652	ncbi_431658(RGP1)
R-GGA-5173105	O-linked glycosylation	https://reactome.org/PathwayBrowser/#/R-GGA-5173105	2	46	0.0102052	0.0859652	ncbi_417794(ADAMTS20);ncbi_420978(GALNT12)
R-GGA-5205661	Pink1 is recruited from the cytoplasm to the mitochondria	https://reactome.org/PathwayBrowser/#/R-GGA-5205661	1	4	0.0135378	0.0859652	ncbi_426803(TOMM5)
R-GGA-5687360	POLL or POLM extends aligned DNA DSB ends to fill gaps	https://reactome.org/PathwayBrowser/#/R-GGA-5687360	1	4	0.0135378	0.0859652	ncbi_427325(XRCC4)
R-GGA-5693574	XRCC4:LIG4, NHEJ1 and POLL or POLM bind DNA DSBs in NHEJ	https://reactome.org/PathwayBrowser/#/R-GGA-5693574	1	4	0.0135378	0.0859652	ncbi_427325(XRCC4)
R-GGA-68611	Orc1 associates with Orc4:Orc5:Orc3:Orc2:origin complexes	https://reactome.org/PathwayBrowser/#/R-GGA-68611	1	4	0.0135378	0.0859652	ncbi_424640(ORC1)
R-GGA-68615	Orc6 associates with Orc1:Orc4:Orc5:Orc3:Orc2:origin complexes, forming ORC:origin complexes	https://reactome.org/PathwayBrowser/#/R-GGA-68615	1	4	0.0135378	0.0859652	ncbi_424640(ORC1)
R-GGA-68616	Assembly of the ORC complex at the origin of replication	https://reactome.org/PathwayBrowser/#/R-GGA-68616	1	4	0.0135378	0.0859652	ncbi_424640(ORC1)
R-GGA-176973	Association of MCM8 with ORC:origin complex	https://reactome.org/PathwayBrowser/#/R-GGA-176973	1	5	0.0168956	0.0894058	ncbi_424640(ORC1)
R-GGA-481044	Surface deployment of platelet alpha granule membrane components	https://reactome.org/PathwayBrowser/#/R-GGA-481044	1	5	0.0168956	0.0894058	ncbi_421862(CD109)
R-GGA-68688	CDC6 association with ORC:origin complexes mediated by MCM8	https://reactome.org/PathwayBrowser/#/R-GGA-68688	1	5	0.0168956	0.0894058	ncbi_424640(ORC1)
R-GGA-68826	Free CDT1 associates with CDC6:ORC:origin complexes	https://reactome.org/PathwayBrowser/#/R-GGA-68826	1	5	0.0168956	0.0894058	ncbi_424640(ORC1)
R-GGA-68689	CDC6 association with the ORC:origin complex	https://reactome.org/PathwayBrowser/#/R-GGA-68689	1	6	0.0202427	0.0988779	ncbi_424640(ORC1)
R-GGA-68946	Phosphorylated Orc1 is ubiquitinated while still associated with chromatin	https://reactome.org/PathwayBrowser/#/R-GGA-68946	1	6	0.0202427	0.0988779	ncbi_424640(ORC1)
R-GGA-193368	Synthesis of bile acids and bile salts via 7alpha-hydroxycholesterol	https://reactome.org/PathwayBrowser/#/R-GGA-193368	1	7	0.0235793	0.109658	ncbi_395785(HSD17B4)
R-GGA-68849	Mcm2-7 associates with the Cdt1:CDC6:ORC:origin complex, forming the pre-replicative complex (preRC)	https://reactome.org/PathwayBrowser/#/R-GGA-68849	1	8	0.0269053	0.109658	ncbi_424640(ORC1)
R-GGA-68919	Mcm10 associates with the pre-replicative complex, stabilizing Mcm2-7	https://reactome.org/PathwayBrowser/#/R-GGA-68919	1	8	0.0269053	0.109658	ncbi_424640(ORC1)
R-GGA-68940	Cdt1 is displaced from the pre-replicative complex.	https://reactome.org/PathwayBrowser/#/R-GGA-68940	1	8	0.0269053	0.109658	ncbi_424640(ORC1)
R-GGA-176298	Activation of claspin	https://reactome.org/PathwayBrowser/#/R-GGA-176298	1	9	0.0302208	0.109658	ncbi_424640(ORC1)
R-GGA-176318	Loading of claspin onto DNA during replication origin firing	https://reactome.org/PathwayBrowser/#/R-GGA-176318	1	9	0.0302208	0.109658	ncbi_424640(ORC1)
R-GGA-68917	Cdc45 associates with the pre-replicative complex at the origin	https://reactome.org/PathwayBrowser/#/R-GGA-68917	1	9	0.0302208	0.109658	ncbi_424640(ORC1)
R-GGA-68918	CDK and DDK associate with the Mcm10:pre-replicative complex	https://reactome.org/PathwayBrowser/#/R-GGA-68918	1	9	0.0302208	0.109658	ncbi_424640(ORC1)
R-GGA-68944	Orc1 is phosphorylated by cyclin A/CDK2	https://reactome.org/PathwayBrowser/#/R-GGA-68944	1	9	0.0302208	0.109658	ncbi_424640(ORC1)
R-GGA-190682	Connexin synthesis (generic)	https://reactome.org/PathwayBrowser/#/R-GGA-190682	1	10	0.0335258	0.118271	ncbi_395846(GJA8)
R-GGA-390918	Peroxisomal lipid metabolism	https://reactome.org/PathwayBrowser/#/R-GGA-390918	1	12	0.0401044	0.124226	ncbi_395785(HSD17B4)
R-GGA-5173005	B3GALTL transfers glucose to O-fucosyl-proteins	https://reactome.org/PathwayBrowser/#/R-GGA-5173005	1	12	0.0401044	0.124226	ncbi_417794(ADAMTS20)
R-GGA-5173192	POFUT2 transfers fucose to TSR domain-containing proteins	https://reactome.org/PathwayBrowser/#/R-GGA-5173192	1	12	0.0401044	0.124226	ncbi_417794(ADAMTS20)
R-GGA-5173214	O-glycosylation of TSR domain-containing proteins	https://reactome.org/PathwayBrowser/#/R-GGA-5173214	1	12	0.0401044	0.124226	ncbi_417794(ADAMTS20)
R-GGA-68916	DNA Replication Factor A (RPA) associates with the pre-replicative complex at the origin	https://reactome.org/PathwayBrowser/#/R-GGA-68916	1	12	0.0401044	0.124226	ncbi_424640(ORC1)
R-GGA-913675	GALNTs transfer GalNAc from UDP-GalNAc to mucins to form Tn antigens	https://reactome.org/PathwayBrowser/#/R-GGA-913675	1	13	0.0433781	0.128771	ncbi_420978(GALNT12)
R-GGA-192105	Synthesis of bile acids and bile salts	https://reactome.org/PathwayBrowser/#/R-GGA-192105	1	14	0.0466414	0.128771	ncbi_395785(HSD17B4)
R-GGA-449836	Other interleukin signaling	https://reactome.org/PathwayBrowser/#/R-GGA-449836	1	14	0.0466414	0.128771	ncbi_419620(CSF3R)
R-GGA-68949	Orc1 removal from chromatin	https://reactome.org/PathwayBrowser/#/R-GGA-68949	1	14	0.0466414	0.128771	ncbi_424640(ORC1)
R-GGA-68960	DNA polymerase epsilon binds at the origin	https://reactome.org/PathwayBrowser/#/R-GGA-68960	1	14	0.0466414	0.128771	ncbi_424640(ORC1)
R-GGA-380108	Chemokine receptors bind chemokines	https://reactome.org/PathwayBrowser/#/R-GGA-380108	1	15	0.0498944	0.132012	ncbi_428997(ACKR3)
R-GGA-5205685	Pink/Parkin Mediated Mitophagy	https://reactome.org/PathwayBrowser/#/R-GGA-5205685	1	15	0.0498944	0.132012	ncbi_426803(TOMM5)
R-GGA-5205647	Mitophagy	https://reactome.org/PathwayBrowser/#/R-GGA-5205647	1	17	0.0563695	0.143179	ncbi_426803(TOMM5)
R-GGA-68914	DNA polymerase alpha:primase binds at the origin	https://reactome.org/PathwayBrowser/#/R-GGA-68914	1	17	0.0563695	0.143179	ncbi_424640(ORC1)
R-GGA-190861	Gap junction assembly	https://reactome.org/PathwayBrowser/#/R-GGA-190861	1	18	0.0595917	0.145541	ncbi_395846(GJA8)
R-GGA-68962	Activation of the pre-replicative complex	https://reactome.org/PathwayBrowser/#/R-GGA-68962	1	18	0.0595917	0.145541	ncbi_424640(ORC1)
R-GGA-6791227	47S pre-rRNA is nucleolytically processed at A' (01,A1), site A0, and site 02 (site 6) to yield 45S pre-rRNA	https://reactome.org/PathwayBrowser/#/R-GGA-6791227	1	19	0.0628036	0.150492	ncbi_415609(WDR36)
R-GGA-176187	Activation of ATR in response to replication stress	https://reactome.org/PathwayBrowser/#/R-GGA-176187	1	21	0.0691969	0.159782	ncbi_424640(ORC1)
R-GGA-194068	Bile acid and bile salt metabolism	https://reactome.org/PathwayBrowser/#/R-GGA-194068	1	21	0.0691969	0.159782	ncbi_395785(HSD17B4)
R-GGA-6791222	21S pre-rRNA is nucleolytically processed at site E (site2a) to yield 18SE pre-rRNA	https://reactome.org/PathwayBrowser/#/R-GGA-6791222	1	23	0.0755497	0.166605	ncbi_415609(WDR36)
R-GGA-6791226	Major pathway of rRNA processing in the nucleolus and cytosol	https://reactome.org/PathwayBrowser/#/R-GGA-6791226	1	24	0.078711	0.166605	ncbi_415609(WDR36)
R-GGA-72312	rRNA processing	https://reactome.org/PathwayBrowser/#/R-GGA-72312	1	24	0.078711	0.166605	ncbi_415609(WDR36)
R-GGA-8868773	rRNA processing in the nucleus and cytosol	https://reactome.org/PathwayBrowser/#/R-GGA-8868773	1	24	0.078711	0.166605	ncbi_415609(WDR36)
R-GGA-8940388	GPLD1 hydrolyses GPI-anchors from proteins	https://reactome.org/PathwayBrowser/#/R-GGA-8940388	1	24	0.078711	0.166605	ncbi_421862(CD109)
R-GGA-6811440	Retrograde transport at the Trans-Golgi-Network	https://reactome.org/PathwayBrowser/#/R-GGA-6811440	1	25	0.0818623	0.170435	ncbi_431658(RGP1)
R-GGA-6811438	Intra-Golgi traffic	https://reactome.org/PathwayBrowser/#/R-GGA-6811438	1	26	0.0850035	0.171356	ncbi_431658(RGP1)
R-GGA-69052	Switching of origins to a post-replicative state	https://reactome.org/PathwayBrowser/#/R-GGA-69052	1	26	0.0850035	0.171356	ncbi_424640(ORC1)
R-GGA-190828	Gap junction trafficking	https://reactome.org/PathwayBrowser/#/R-GGA-190828	1	27	0.0881348	0.174892	ncbi_395846(GJA8)
R-GGA-9033235	Cargo of PEX5S,L translocates from the cytosol to the peroxisomal matrix	https://reactome.org/PathwayBrowser/#/R-GGA-9033235	1	28	0.0912561	0.175599	ncbi_395785(HSD17B4)
R-GGA-9033236	PEX5S,L:Cargo binds PEX13:PEX14:PEX2:PEX10:PEX12 (Docking and Translocation Module)	https://reactome.org/PathwayBrowser/#/R-GGA-9033236	1	28	0.0912561	0.175599	ncbi_395785(HSD17B4)
R-GGA-157858	Gap junction trafficking and regulation	https://reactome.org/PathwayBrowser/#/R-GGA-157858	1	29	0.0943674	0.178876	ncbi_395846(GJA8)
R-GGA-69206	G1/S Transition	https://reactome.org/PathwayBrowser/#/R-GGA-69206	1	30	0.0974689	0.182038	ncbi_424640(ORC1)
R-GGA-68827	CDT1 association with the CDC6:ORC:origin complex	https://reactome.org/PathwayBrowser/#/R-GGA-68827	1	31	0.100561	0.182446	ncbi_424640(ORC1)
R-GGA-913709	O-linked glycosylation of mucins	https://reactome.org/PathwayBrowser/#/R-GGA-913709	1	31	0.100561	0.182446	ncbi_420978(GALNT12)
R-GGA-163125	Post-translational modification: synthesis of GPI-anchored proteins	https://reactome.org/PathwayBrowser/#/R-GGA-163125	1	34	0.109776	0.193633	ncbi_421862(CD109)
R-GGA-5693571	Nonhomologous End-Joining (NHEJ)	https://reactome.org/PathwayBrowser/#/R-GGA-5693571	1	34	0.109776	0.193633	ncbi_427325(XRCC4)
R-GGA-68867	Assembly of the pre-replicative complex	https://reactome.org/PathwayBrowser/#/R-GGA-68867	1	35	0.112829	0.196291	ncbi_424640(ORC1)
R-GGA-9033241	Peroxisomal protein import	https://reactome.org/PathwayBrowser/#/R-GGA-9033241	1	40	0.127946	0.219583	ncbi_395785(HSD17B4)
R-GGA-69239	Synthesis of DNA	https://reactome.org/PathwayBrowser/#/R-GGA-69239	1	43	0.136901	0.231819	ncbi_424640(ORC1)
R-GGA-69002	DNA Replication Pre-Initiation	https://reactome.org/PathwayBrowser/#/R-GGA-69002	1	44	0.139867	0.232961	ncbi_424640(ORC1)
R-GGA-9609507	Protein localization	https://reactome.org/PathwayBrowser/#/R-GGA-9609507	1	46	0.14577	0.232961	ncbi_395785(HSD17B4)
R-GGA-8876198	RAB GEFs exchange GTP for GDP on RABs	https://reactome.org/PathwayBrowser/#/R-GGA-8876198	1	48	0.151636	0.232961	ncbi_431658(RGP1)
R-GGA-453279	Mitotic G1-G1/S phases	https://reactome.org/PathwayBrowser/#/R-GGA-453279	1	49	0.154555	0.232961	ncbi_424640(ORC1)
R-GGA-5389840	Mitochondrial translation elongation	https://reactome.org/PathwayBrowser/#/R-GGA-5389840	1	50	0.157465	0.232961	ncbi_422105(MRPL27)
R-GGA-5419261	55S ribosome with peptidyl-tRNA in A site binds GFM1:GTP	https://reactome.org/PathwayBrowser/#/R-GGA-5419261	1	50	0.157465	0.232961	ncbi_422105(MRPL27)
R-GGA-5419264	MTRF1L (MTRF1a) or ICT1 binds stop codon in 55S ribosome:mRNA:peptidyl-tRNA	https://reactome.org/PathwayBrowser/#/R-GGA-5419264	1	50	0.157465	0.232961	ncbi_422105(MRPL27)
R-GGA-5419271	55S ribosome hydrolyzes peptidyl-tRNA bond and MTRF1L hydrolyzes GTP	https://reactome.org/PathwayBrowser/#/R-GGA-5419271	1	50	0.157465	0.232961	ncbi_422105(MRPL27)
R-GGA-69481	G2/M Checkpoints	https://reactome.org/PathwayBrowser/#/R-GGA-69481	1	50	0.157465	0.232961	ncbi_424640(ORC1)
R-GGA-5419281	MRRF binds 55S ribosome:mRNA:tRNA	https://reactome.org/PathwayBrowser/#/R-GGA-5419281	1	51	0.160365	0.232961	ncbi_422105(MRPL27)
R-GGA-69242	S Phase	https://reactome.org/PathwayBrowser/#/R-GGA-69242	1	51	0.160365	0.232961	ncbi_424640(ORC1)
R-GGA-5368287	Mitochondrial translation	https://reactome.org/PathwayBrowser/#/R-GGA-5368287	1	52	0.163256	0.232961	ncbi_422105(MRPL27)
R-GGA-5419273	Hydrolysis of GTP and dissociation of 28S and 39S subunits	https://reactome.org/PathwayBrowser/#/R-GGA-5419273	1	52	0.163256	0.232961	ncbi_422105(MRPL27)
R-GGA-5419276	Mitochondrial translation termination	https://reactome.org/PathwayBrowser/#/R-GGA-5419276	1	52	0.163256	0.232961	ncbi_422105(MRPL27)
R-GGA-114608	Platelet degranulation	https://reactome.org/PathwayBrowser/#/R-GGA-114608	1	59	0.183236	0.255725	ncbi_421862(CD109)
R-GGA-8957322	Metabolism of steroids	https://reactome.org/PathwayBrowser/#/R-GGA-8957322	1	59	0.183236	0.255725	ncbi_395785(HSD17B4)
R-GGA-76005	Response to elevated platelet cytosolic Ca2+	https://reactome.org/PathwayBrowser/#/R-GGA-76005	1	61	0.188863	0.260713	ncbi_421862(CD109)
R-GGA-9007101	Rab regulation of trafficking	https://reactome.org/PathwayBrowser/#/R-GGA-9007101	1	63	0.194453	0.265544	ncbi_431658(RGP1)
R-GGA-69306	DNA Replication	https://reactome.org/PathwayBrowser/#/R-GGA-69306	1	69	0.211011	0.285089	ncbi_424640(ORC1)
R-GGA-6800434	Exocytosis of ficolin-rich granule lumen proteins	https://reactome.org/PathwayBrowser/#/R-GGA-6800434	1	70	0.21374	0.285736	ncbi_770239(KCMF1)
R-GGA-5693532	DNA Double-Strand Break Repair	https://reactome.org/PathwayBrowser/#/R-GGA-5693532	1	77	0.232597	0.307706	ncbi_427325(XRCC4)
R-GGA-8978868	Fatty acid metabolism	https://reactome.org/PathwayBrowser/#/R-GGA-8978868	1	82	0.245808	0.321831	ncbi_395785(HSD17B4)
R-GGA-375276	Peptide ligand-binding receptors	https://reactome.org/PathwayBrowser/#/R-GGA-375276	1	83	0.248425	0.321938	ncbi_428997(ACKR3)
R-GGA-749456	Liganded Gi-activating GPCRs bind inactive heterotrimeric G-protein Gi	https://reactome.org/PathwayBrowser/#/R-GGA-749456	1	98	0.286678	0.364956	ncbi_428997(ACKR3)
R-GGA-199991	Membrane Trafficking	https://reactome.org/PathwayBrowser/#/R-GGA-199991	2	312	0.287367	0.364956	ncbi_395846(GJA8);ncbi_431658(RGP1)
R-GGA-380073	Liganded Gi-activating GPCR acts as a GEF for Gi	https://reactome.org/PathwayBrowser/#/R-GGA-380073	1	100	0.29164	0.366716	ncbi_428997(ACKR3)
R-GGA-749454	The Ligand:GPCR:Gi complex dissociates	https://reactome.org/PathwayBrowser/#/R-GGA-749454	1	104	0.301467	0.370018	ncbi_428997(ACKR3)
R-GGA-392499	Metabolism of proteins	https://reactome.org/PathwayBrowser/#/R-GGA-392499	4	824	0.302145	0.370018	ncbi_417794(ADAMTS20);ncbi_420978(GALNT12);ncbi_421862(CD109);ncbi_422105(MRPL27)
R-GGA-5653656	Vesicle-mediated transport	https://reactome.org/PathwayBrowser/#/R-GGA-5653656	2	324	0.303007	0.370018	ncbi_395846(GJA8);ncbi_431658(RGP1)
R-GGA-449147	Signaling by Interleukins	https://reactome.org/PathwayBrowser/#/R-GGA-449147	1	106	0.306333	0.370517	ncbi_419620(CSF3R)
R-GGA-6811442	Intra-Golgi and retrograde Golgi-to-ER traffic	https://reactome.org/PathwayBrowser/#/R-GGA-6811442	1	110	0.315971	0.378569	ncbi_431658(RGP1)
R-GGA-597592	Post-translational protein modification	https://reactome.org/PathwayBrowser/#/R-GGA-597592	3	593	0.327551	0.388776	ncbi_417794(ADAMTS20);ncbi_420978(GALNT12);ncbi_421862(CD109)
R-GGA-69620	Cell Cycle Checkpoints	https://reactome.org/PathwayBrowser/#/R-GGA-69620	1	125	0.351016	0.411634	ncbi_424640(ORC1)
R-GGA-1280215	Cytokine Signaling in Immune system	https://reactome.org/PathwayBrowser/#/R-GGA-1280215	1	126	0.353292	0.411634	ncbi_419620(CSF3R)
R-GGA-76002	Platelet activation, signaling and aggregation	https://reactome.org/PathwayBrowser/#/R-GGA-76002	1	128	0.357822	0.413121	ncbi_421862(CD109)
R-GGA-72766	Translation	https://reactome.org/PathwayBrowser/#/R-GGA-72766	1	139	0.382213	0.437307	ncbi_422105(MRPL27)
R-GGA-373076	Class A/1 (Rhodopsin-like receptors)	https://reactome.org/PathwayBrowser/#/R-GGA-373076	1	148	0.401527	0.455303	ncbi_428997(ACKR3)
R-GGA-73894	DNA Repair	https://reactome.org/PathwayBrowser/#/R-GGA-73894	1	157	0.420279	0.472349	ncbi_427325(XRCC4)
R-GGA-418594	G alpha (i) signalling events	https://reactome.org/PathwayBrowser/#/R-GGA-418594	1	178	0.461932	0.514609	ncbi_428997(ACKR3)
R-GGA-500792	GPCR ligand binding	https://reactome.org/PathwayBrowser/#/R-GGA-500792	1	185	0.475187	0.524772	ncbi_428997(ACKR3)
R-GGA-6798695	Neutrophil degranulation	https://reactome.org/PathwayBrowser/#/R-GGA-6798695	1	225	0.545293	0.597002	ncbi_770239(KCMF1)
R-GGA-109582	Hemostasis	https://reactome.org/PathwayBrowser/#/R-GGA-109582	1	247	0.580041	0.629617	ncbi_421862(CD109)
R-GGA-8953854	Metabolism of RNA	https://reactome.org/PathwayBrowser/#/R-GGA-8953854	1	252	0.587586	0.632402	ncbi_415609(WDR36)
R-GGA-69278	Cell Cycle, Mitotic	https://reactome.org/PathwayBrowser/#/R-GGA-69278	1	262	0.6023	0.642791	ncbi_424640(ORC1)
R-GGA-1640170	Cell Cycle	https://reactome.org/PathwayBrowser/#/R-GGA-1640170	1	288	0.638308	0.675542	ncbi_424640(ORC1)
R-GGA-556833	Metabolism of lipids	https://reactome.org/PathwayBrowser/#/R-GGA-556833	1	304	0.658936	0.69161	ncbi_395785(HSD17B4)
R-GGA-388396	GPCR downstream signalling	https://reactome.org/PathwayBrowser/#/R-GGA-388396	1	318	0.676084	0.703248	ncbi_428997(ACKR3)
R-GGA-372790	Signaling by GPCR	https://reactome.org/PathwayBrowser/#/R-GGA-372790	1	325	0.684354	0.703248	ncbi_428997(ACKR3)
R-GGA-168256	Immune System	https://reactome.org/PathwayBrowser/#/R-GGA-168256	2	665	0.686636	0.703248	ncbi_419620(CSF3R);ncbi_770239(KCMF1)
R-GGA-168249	Innate Immune System	https://reactome.org/PathwayBrowser/#/R-GGA-168249	1	388	0.750449	0.762456	ncbi_770239(KCMF1)
R-GGA-1430728	Metabolism	https://reactome.org/PathwayBrowser/#/R-GGA-1430728	1	850	0.960965	0.968592	ncbi_395785(HSD17B4)
R-GGA-162582	Signal Transduction	https://reactome.org/PathwayBrowser/#/R-GGA-162582	1	1029	0.982293	0.982293	ncbi_428997(ACKR3)
